# Supplementary material for: Dynamic lipidome alterations associated with human health, disease and ageing
Source: Nat Metab. 2023 Sep 11;5(9):1578–94. doi: 10.1038/s42255-023-00880-1 (PMC10513930; doi:10.1038/s42255-023-00880-1)
Supplement: Supplementary file 3 — Processed lipid data. [file 42255_2023_880_MOESM3_ESM.zip]

Archive with 1 entries (1 files):
- Supplementary Data Lipids.csv
