# Supplementary material for: Dynamic lipidome alterations associated with human health, disease and ageing
Source: Nat Metab. 2023 Sep 11;5(9):1578–94. doi: 10.1038/s42255-023-00880-1 (PMC10513930; doi:10.1038/s42255-023-00880-1)
Supplement: Supplementary file 4 — Additional demographics, clinical data, microbiome–lipidome results, lipid annotations and mass spectrometry methods. [file 42255_2023_880_MOESM4_ESM.xlsx]

## Sheet: T1_Demographics
ExternalSampleName	Sample	Subject	SampleAgeWeeks	CL1	CL2	CL3	CL4	IR_IS	Education	Ethnicity	Sex	SSPG	AgeAtCollection(month)	Fiber_week	Fiber_ fiber	grams_fiber	BMI_Study_Start
03272019_C5_batch15-__1244__ZOZOW1T-7048_965	ZOZOW1T-7048	ZOZOW1T	117.143	NA	NA	NA	Statin	IS	PhD	C	M	91.5	735	NA	NA	NA	21.8283
03042019_C5_batch09-__598__ZOZOW1T-570	ZOZOW1T-01	ZOZOW1T	474.286	D0	UNK_I	Infection_Early	Infection	IS	PhD	C	M	91.5	653	NA	NA	NA	21.8283
03042019_C5_batch09-__786__ZOZOW1T-02-E11_601	ZOZOW1T-02-E11	ZOZOW1T	44	NA	NA	NA	Statin	IS	PhD	C	M	91.5	752	NA	NA	NA	21.8283
02272019_C5_batch07-__1413__ZOZOW1T-1013_390	ZOZOW1T-1013	ZOZOW1T	228.571	D7	NA	Infection_Late	Infection	IS	PhD	C	M	91.5	710	NA	NA	NA	21.8283
03062019_C5_batch10-__651__ZOZOW1T-1015_667	ZOZOW1T-1015	ZOZOW1T	225.286	D30	NA	Infection_Recovery_Late	Infection_L	IS	PhD	C	M	91.5	711	NA	NA	NA	21.8283
03112019_C5_batch12-__84__ZOZOW1T-1021_814	ZOZOW1T-1021	ZOZOW1T	202	D1	NA	Infection_Early	Infection	IS	PhD	C	M	91.5	716	NA	NA	NA	21.8283
03062019_C5_batch10-__463__ZOZOW1T-1022_659	ZOZOW1T-1022	ZOZOW1T	201.714	D3	NA	Infection_Middle	Infection	IS	PhD	C	M	91.5	716	NA	NA	NA	21.8283
04102019_C5_batch21-__463__ZOZOW1T-1022_659	ZOZOW1T-1022	ZOZOW1T	201.714	D3	NA	Infection_Middle	Infection	IS	PhD	C	M	91.5	716	NA	NA	NA	21.8283
04102019_C5_batch21-__473__ZOZOW1T-1023_1349	ZOZOW1T-1023	ZOZOW1T	200	D15	NA	Infection_Recovery_Early	Infection_L	IS	PhD	C	M	91.5	716	NA	NA	NA	21.8283
04032019_C5_batch18-New_483_NewZOZOW1T-1025	ZOZOW1T-1025	ZOZOW1T	197.143	D35	NA	Infection_Recovery_Late	Infection_L	IS	PhD	C	M	91.5	717	NA	NA	NA	21.8283
02272019_C5_batch07-__1139__ZOZOW1T-1042_427	ZOZOW1T-1042	ZOZOW1T	147.143	D1	parainfluenza 3	Infection_Early	Infection	IS	PhD	C	M	91.5	729	NA	NA	NA	21.8283
04052019_C5_batch19-__1012__ZOZOW1T-1043_1207	ZOZOW1T-1043	ZOZOW1T	146.714	D4	NA	Infection_Middle	Infection	IS	PhD	C	M	91.5	729	NA	NA	NA	21.8283
02182019_C5_batch03-ZOZOW1T-1053_95	ZOZOW1T-1053	ZOZOW1T	63.2857	D7	NA	Infection_Late	Infection	IS	PhD	C	M	91.5	748	NA	NA	NA	21.8283
03132019_C5_batch13-__1325__ZOZOW1T-1054_879	ZOZOW1T-1054	ZOZOW1T	61	D21	NA	Infection_Recovery_Early	Infection_L	IS	PhD	C	M	91.5	748	NA	NA	NA	21.8283
04012019_C5_batch17-__263__ZOZOW1T-2001_1130	ZOZOW1T-2001	ZOZOW1T	284.143	NA	NA	NA	Imz	IS	PhD	C	M	91.5	697	NA	NA	NA	21.8283
04102019_C5_batch21-__977__ZOZOW1T-2002_1339	ZOZOW1T-2002	ZOZOW1T	283.143	NA	NA	NA	Imz	IS	PhD	C	M	91.5	697	NA	NA	NA	21.8283
04172019_C5_batch23-__1037__ZOZOW1T-4011_1478	ZOZOW1T-4011	ZOZOW1T	241.714	D3	NA	Ant_Middle	Ant	IS	PhD	C	M	91.5	707	NA	NA	NA	21.8283
04222019_C5_batch24-__943__ZOZOW1T-4012_1486	ZOZOW1T-4012	ZOZOW1T	241.286	D6	NA	Ant_Middle	Ant	IS	PhD	C	M	91.5	707	NA	NA	NA	21.8283
03082019_C5_batch11-__466__ZOZOW1T-4021_708	ZOZOW1T-4021	ZOZOW1T	196.714	D3	off doxycycline	Ant_Middle	Ant	IS	PhD	C	M	91.5	717	NA	NA	NA	21.8283
04102019_C5_batch21-__592__ZOZOW1T-4022_1321	ZOZOW1T-4022	ZOZOW1T	196	D8	off doxycycline	Ant_Late	Ant	IS	PhD	C	M	91.5	717	NA	NA	NA	21.8283
04152019_C5_batch22-__1366__ZOZOW1T-4024_1395	ZOZOW1T-4024	ZOZOW1T	194.143	D21	NA	Ant_Recovery_Early	Ant	IS	PhD	C	M	91.5	718	NA	NA	NA	21.8283
04032019_C5_batch18-New_758_NewZOZOW1T-4025	ZOZOW1T-4025	ZOZOW1T	192.714	D31	NA	Ant_Recovery_Late	Ant	IS	PhD	C	M	91.5	718	NA	NA	NA	21.8283
04032019_C5_batch18-New_1460_NewZOZOW1T-4026	ZOZOW1T-4026	ZOZOW1T	190.143	NA	NA	NA	Healthy	IS	PhD	C	M	91.5	719	NA	NA	NA	21.8283
03272019_C5_batch15-__1312__ZOZOW1T-55_974	ZOZOW1T-55	ZOZOW1T	326.143	D9	UNK_55	Infection_Late	Infection	IS	PhD	C	M	91.5	687	NA	NA	NA	21.8283
04012019_C5_batch17-__628__ZOZOW1T-56	ZOZOW1T-56(unk-56)	ZOZOW1T	325	D16	UNK_56	Infection_Recovery_Early	Infection_L	IS	PhD	C	M	91.5	688	NA	NA	NA	21.8283
02272019_C5_batch07-__252__ZOZOW1T-58_433	ZOZOW1T-58	ZOZOW1T	324.143	D3	UNK_58	Infection_Middle	Infection	IS	PhD	C	M	91.5	688	NA	NA	NA	21.8283
04082019_C5_batch20-__455__ZOZOW1T-59_1293	ZOZOW1T-59	ZOZOW1T	315.857	NA	UNK_59	NA	Healthy	IS	PhD	C	M	91.5	690	NA	NA	NA	21.8283
03272019_C5_batch15-__835__ZOZOW1T-60_977	ZOZOW1T-60	ZOZOW1T	313.714	NA	UNK_60	NA	Healthy	IS	PhD	C	M	91.5	690	NA	NA	NA	21.8283
03062019_C5_batch10-__395__ZOZOW1T-6012_663	ZOZOW1T-6012	ZOZOW1T	231.143	NA	NA	NA	Fiber	IS	PhD	C	M	91.5	709	1	SCInulin	10	21.8283
03272019_C5_batch15-__1017__ZOZOW1T-6021_1011	ZOZOW1T-6021	ZOZOW1T	224.286	NA	NA	NA	Healthy	IS	PhD	C	M	91.5	711	Baseline	Arabinoxylan	Baseline	21.8283
03012019_C5_batch08-__291__ZOZOW1T-6031_523	ZOZOW1T-6031	ZOZOW1T	213.143	NA	NA	NA	Healthy	IS	PhD	C	M	91.5	713	Baseline	LCInulin	Baseline	21.8283
04052019_C5_batch19-__1108__ZOZOW1T-6041_1243	ZOZOW1T-6041	ZOZOW1T	185.143	NA	NA	NA	Healthy	IS	PhD	C	M	91.5	720	Baseline	Mix	Baseline	21.8283
03252019_C5_batch14-__1485__ZOZOW1T-61_917	ZOZOW1T-61	ZOZOW1T	308	NA	NA	NA	Healthy	IS	PhD	C	M	91.5	692	NA	NA	NA	21.8283
03292019_C5_batch16-ZOZOW1T-62_1040	ZOZOW1T-62	ZOZOW1T	302.857	NA	NA	NA	Healthy	IS	PhD	C	M	91.5	693	NA	NA	NA	21.8283
02222019_C5_batch05-ZOZOW1T-62_283	ZOZOW1T-62	ZOZOW1T	302.857	NA	NA	NA	Healthy	IS	PhD	C	M	91.5	693	NA	NA	NA	21.8283
02272019_C5_batch07-__845__ZOZOW1T-63_412	ZOZOW1T-63	ZOZOW1T	299	NA	NA	NA	Healthy	IS	PhD	C	M	91.5	694	NA	NA	NA	21.8283
03272019_C5_batch15-__1319__ZOZOW1T-64_993	ZOZOW1T-64	ZOZOW1T	290.857	NA	NA	NA	Healthy	IS	PhD	C	M	91.5	696	NA	NA	NA	21.8283
03042019_C5_batch09-__249__ZOZOW1T-66_560	ZOZOW1T-66	ZOZOW1T	286.286	D4	NA	Infection_Middle	Infection	IS	PhD	C	M	91.5	697	NA	NA	NA	21.8283
04102019_C5_batch21-__1106__ZOZOW1T-68_1325	ZOZOW1T-68	ZOZOW1T	285.286	D11	NA	Infection_Late	Infection	IS	PhD	C	M	91.5	697	NA	NA	NA	21.8283
03292019_C5_batch16-__1344__ZOZOW1T-70_1051	ZOZOW1T-70	ZOZOW1T	280	NA	NA	NA	Healthy	IS	PhD	C	M	91.5	698	NA	NA	NA	21.8283
04032019_C5_batch18-New_1447_NewZOZOW1T-7011	ZOZOW1T-7011	ZOZOW1T	176.143	NA	NA	NA	Healthy	IS	PhD	C	M	91.5	722	NA	NA	NA	21.8283
03132019_C5_batch13-__549__ZOZOW1T-7012_830	ZOZOW1T-7012	ZOZOW1T	175.286	NA	NA	NA	Healthy	IS	PhD	C	M	91.5	722	NA	NA	NA	21.8283
03082019_C5_batch11-__53__ZOZOW1T-7013_732	ZOZOW1T-7013	ZOZOW1T	173.143	NA	NA	NA	Healthy	IS	PhD	C	M	91.5	723	NA	NA	NA	21.8283
02222019_C5_batch05-ZOZOW1T-7014_238	ZOZOW1T-7014	ZOZOW1T	172.143	D1	metapneumovirus	Infection_Early	Infection	IS	PhD	C	M	91.5	723	NA	NA	NA	21.8283
02132019_C5_batch02-ZOZOW1T-7015_89	ZOZOW1T-7015	ZOZOW1T	171.714	NA	NA	NA	Healthy	IS	PhD	C	M	91.5	723	NA	NA	NA	21.8283
02202019_C5_batch04-ZOZOW1T-7016_224	ZOZOW1T-7016	ZOZOW1T	171.143	NA	NA	NA	Fiber	IS	PhD	C	M	91.5	723	NA	NA	NA	21.8283
03012019_C5_batch08-__1389__ZOZOW1T-7017_488	ZOZOW1T-7017	ZOZOW1T	170.143	NA	NA	NA	Fiber	IS	PhD	C	M	91.5	723	NA	NA	NA	21.8283
03272019_C5_batch15-__1185__ZOZOW1T-7022_978	ZOZOW1T-7022	ZOZOW1T	166	NA	NA	NA	Healthy	IS	PhD	C	M	91.5	724	NA	NA	NA	21.8283
02222019_C5_batch05-ZOZOW1T-7023_284	ZOZOW1T-7023	ZOZOW1T	164.857	NA	NA	NA	Fiber	IS	PhD	C	M	91.5	725	NA	NA	NA	21.8283
04032019_C5_batch18-New_1464_NewZOZOW1T-7029	ZOZOW1T-7029	ZOZOW1T	157.857	NA	NA	NA	Fiber	IS	PhD	C	M	91.5	726	NA	NA	NA	21.8283
04102019_C5_batch21-__477__ZOZOW1T-7030_1306	ZOZOW1T-7030	ZOZOW1T	156.857	NA	NA	NA	Fiber	IS	PhD	C	M	91.5	726	NA	NA	NA	21.8283
04052019_C5_batch19-__296__ZOZOW1T-7033_1251	ZOZOW1T-7033	ZOZOW1T	155.286	NA	NA	NA	Healthy	IS	PhD	C	M	91.5	727	NA	NA	NA	21.8283
03132019_C5_batch13-__1419__ZOZOW1T-7036_876	ZOZOW1T-7036	ZOZOW1T	150.857	NA	NA	NA	Healthy	IS	PhD	C	M	91.5	728	NA	NA	NA	21.8283
02132019_C5_batch02-ZOZOW1T-7037_78	ZOZOW1T-7037	ZOZOW1T	150.143	D1	NA	Imz_Early	Imz	IS	PhD	C	M	91.5	728	NA	NA	NA	21.8283
03082019_C5_batch11-__505__ZOZOW1T-7038_685	ZOZOW1T-7038	ZOZOW1T	149.286	D7	NA	Imz_Late	Imz	IS	PhD	C	M	91.5	728	NA	NA	NA	21.8283
04172019_C5_batch23-__981__ZOZOW1T-7041_1467	ZOZOW1T-7041	ZOZOW1T	140.286	NA	NA	NA	Post-Travel	IS	PhD	C	M	91.5	730	NA	NA	NA	21.8283
02252019_C5_batch05-__320__ZOZOW1T-7042_365	ZOZOW1T-7042	ZOZOW1T	134.143	NA	NA	NA	Allergy	IS	PhD	C	M	91.5	732	NA	NA	NA	21.8283
03012019_C5_batch08-__569__ZOZOW1T-7043_520	ZOZOW1T-7043	ZOZOW1T	131.857	NA	NA	NA	Allergy	IS	PhD	C	M	91.5	732	NA	NA	NA	21.8283
04052019_C5_batch19-__982__ZOZOW1T-7044_1211	ZOZOW1T-7044	ZOZOW1T	127.143	NA	NA	NA	Healthy	IS	PhD	C	M	91.5	733	NA	NA	NA	21.8283
03272019_C5_batch15-__654__ZOZOW1T-7045_964	ZOZOW1T-7045	ZOZOW1T	125.286	NA	NA	NA	Healthy	IS	PhD	C	M	91.5	734	NA	NA	NA	21.8283
02202019_C5_batch04-ZOZOW1T-7046_211	ZOZOW1T-7046	ZOZOW1T	123.286	NA	NA	NA	Healthy	IS	PhD	C	M	91.5	734	NA	NA	NA	21.8283
03132019_C5_batch13-__1385__ZOZOW1T-7047_903	ZOZOW1T-7047	ZOZOW1T	120.714	NA	coronavirus	NA	Infection	IS	PhD	C	M	91.5	735	NA	NA	NA	21.8283
02202019_C5_batch04-ZOZOW1T-7049_216	ZOZOW1T-7049	ZOZOW1T	113.286	NA	NA	NA	Statin	IS	PhD	C	M	91.5	736	NA	NA	NA	21.8283
02122019_C5_batch01-ZOZOW1T-7050_24	ZOZOW1T-7050	ZOZOW1T	112.286	NA	NA	NA	Statin	IS	PhD	C	M	91.5	737	NA	NA	NA	21.8283
02252019_C5_batch05-__1212__ZOZOW1T-7051_309	ZOZOW1T-7051	ZOZOW1T	111	NA	NA	NA	Statin	IS	PhD	C	M	91.5	737	NA	NA	NA	21.8283
03062019_C5_batch10-__1392__ZOZOW1T-7052_622	ZOZOW1T-7052	ZOZOW1T	109.714	NA	NA	NA	Statin	IS	PhD	C	M	91.5	737	NA	NA	NA	21.8283
02222019_C5_batch05-ZOZOW1T-7053_277	ZOZOW1T-7053	ZOZOW1T	107.857	NA	NA	NA	Statin	IS	PhD	C	M	91.5	738	NA	NA	NA	21.8283
03132019_C5_batch13-__834__ZOZOW1T-7054_849	ZOZOW1T-7054	ZOZOW1T	105.857	NA	NA	NA	Statin	IS	PhD	C	M	91.5	738	NA	NA	NA	21.8283
03252019_C5_batch14-__1289__ZOZOW1T-7055_910	ZOZOW1T-7055	ZOZOW1T	101	NA	NA	NA	Statin	IS	PhD	C	M	91.5	739	NA	NA	NA	21.8283
02202019_C5_batch04-ZOZOW1T-7056_219	ZOZOW1T-7056	ZOZOW1T	99.8571	NA	NA	NA	Statin	IS	PhD	C	M	91.5	739	NA	NA	NA	21.8283
03042019_C5_batch09-__369__ZOZOW1T-7057_531	ZOZOW1T-7057	ZOZOW1T	99.2857	NA	NA	NA	Statin	IS	PhD	C	M	91.5	740	NA	NA	NA	21.8283
04172019_C5_batch23-__938__ZOZOW1T-7058_1449	ZOZOW1T-7058	ZOZOW1T	98	NA	NA	NA	Statin	IS	PhD	C	M	91.5	740	NA	NA	NA	21.8283
03132019_C5_batch13-__1147__ZOZOW1T-7059_896	ZOZOW1T-7059	ZOZOW1T	96.2857	NA	NA	NA	Statin	IS	PhD	C	M	91.5	740	NA	NA	NA	21.8283
02272019_C5_batch07-__566__ZOZOW1T-7060_456	ZOZOW1T-7060	ZOZOW1T	93.8571	NA	NA	NA	Statin	IS	PhD	C	M	91.5	741	NA	NA	NA	21.8283
02132019_C5_batch02-ZOZOW1T-7061_73	ZOZOW1T-7061	ZOZOW1T	91.8571	NA	NA	NA	Statin	IS	PhD	C	M	91.5	741	NA	NA	NA	21.8283
02122019_C5_batch01-ZOZOW1T-7062_7	ZOZOW1T-7062	ZOZOW1T	90.8571	NA	NA	NA	Statin	IS	PhD	C	M	91.5	742	NA	NA	NA	21.8283
03112019_C5_batch12-__1349__ZOZOW1T-7063_810	ZOZOW1T-7063	ZOZOW1T	90.2857	NA	NA	NA	Statin	IS	PhD	C	M	91.5	742	NA	NA	NA	21.8283
04032019_C5_batch18-New_278_NewZOZOW1T-7064	ZOZOW1T-7064	ZOZOW1T	87.1429	NA	NA	NA	Statin	IS	PhD	C	M	91.5	742	NA	NA	NA	21.8283
04152019_C5_batch22-__1376__ZOZOW1T-7065_1374	ZOZOW1T-7065	ZOZOW1T	80.8571	NA	NA	NA	Statin	IS	PhD	C	M	91.5	744	NA	NA	NA	21.8283
04172019_C5_batch23-__116__ZOZOW1T-7066_1435	ZOZOW1T-7066	ZOZOW1T	80.1429	NA	NA	NA	Statin	IS	PhD	C	M	91.5	744	NA	NA	NA	21.8283
04082019_C5_batch20-__915__ZOZOW1T-7067_1258	ZOZOW1T-7067	ZOZOW1T	75	NA	NA	NA	Statin	IS	PhD	C	M	91.5	745	NA	NA	NA	21.8283
03062019_C5_batch10-__1371__ZOZOW1T_672	ZOZOW1T-7068	ZOZOW1T	72	NA	NA	NA	NA	IS	PhD	C	M	91.5	746	NA	NA	NA	21.8283
02272019_C5_batch07-__191__ZOZOW1T-7069_416	ZOZOW1T-7069	ZOZOW1T	67.7143	NA	NA	NA	Statin	IS	PhD	C	M	91.5	747	NA	NA	NA	21.8283
02122019_C5_batch01-ZOZOW1T-7070_21	ZOZOW1T-7070	ZOZOW1T	66.1429	NA	NA	NA	Statin	IS	PhD	C	M	91.5	747	NA	NA	NA	21.8283
03292019_C5_batch16-__350__ZOZOW1T-7071_1044	ZOZOW1T-7071	ZOZOW1T	65.2857	D1	NA	Imz_Early	Imz	IS	PhD	C	M	91.5	747	NA	NA	NA	21.8283
03042019_C5_batch09-__1234__ZOZOW1T-7072_538	ZOZOW1T-7072	ZOZOW1T	64.7143	D3	NA	Imz_Middle	Imz	IS	PhD	C	M	91.5	747	NA	NA	NA	21.8283
04082019_C5_batch20-__762__ZOZOW1T-7073_1254	ZOZOW1T-7073	ZOZOW1T	64.1429	D1/D6	NA	Infection_Early/Imz_Late	Infection/Imz	IS	PhD	C	M	91.5	748	NA	NA	NA	21.8283
04172019_C5_batch23-__236__ZOZOW1T-7074_1474	ZOZOW1T-7074	ZOZOW1T	60.7143	NA	NA	NA	Statin	IS	PhD	C	M	91.5	748	NA	NA	NA	21.8283
03062019_C5_batch10-__772__ZOZOW1T-7075_627	ZOZOW1T-7075	ZOZOW1T	60	NA	NA	NA	Statin	IS	PhD	C	M	91.5	749	NA	NA	NA	21.8283
04032019_C5_batch18-New_458_NewZOZOW1T-7076	ZOZOW1T-7076	ZOZOW1T	56.7143	NA	NA	NA	Statin	IS	PhD	C	M	91.5	749	NA	NA	NA	21.8283
04102019_C5_batch21-__513__ZOZOW1T-7077_1319	ZOZOW1T-7077	ZOZOW1T	53.7143	NA	NA	NA	Statin	IS	PhD	C	M	91.5	750	NA	NA	NA	21.8283
03062019_C5_batch10-__464__ZOZOW1T-7078_642	ZOZOW1T-7078	ZOZOW1T	52	D1	NA	NA	Statin_colonoscopy_pre	IS	PhD	C	M	91.5	750	NA	NA	NA	21.8283
02272019_C5_batch07-__1286__ZOZOW1T-7079_432	ZOZOW1T-7079	ZOZOW1T	51.7143	D1	NA	NA	Statin_colonoscopy_post	IS	PhD	C	M	91.5	751	NA	NA	NA	21.8283
04152019_C5_batch22-__268__ZOZOW1T-7080_1398	ZOZOW1T-7080	ZOZOW1T	51.2857	D4	NA	NA	Statin_colonoscopy_post	IS	PhD	C	M	91.5	751	NA	NA	NA	21.8283
02252019_C5_batch05-__1156__ZOZOW1T-7081_340	ZOZOW1T-7081	ZOZOW1T	50.1429	D12	NA	NA	Statin_colonoscopy_post	IS	PhD	C	M	91.5	751	NA	NA	NA	21.8283
04032019_C5_batch18-New_1223_NewZOZOW1T-7082	ZOZOW1T-7082	ZOZOW1T	46.7143	NA	NA	NA	Statin	IS	PhD	C	M	91.5	752	NA	NA	NA	21.8283
04012019_C5_batch17-__367__ZOZOW1T-7084_1094	ZOZOW1T-7084	ZOZOW1T	43.1429	NA	NA	NA	Statin	IS	PhD	C	M	91.5	753	NA	NA	NA	21.8283
03132019_C5_batch13-__942__ZOZOW1T-7085_892	ZOZOW1T-7085	ZOZOW1T	41.7143	NA	NA	NA	Statin	IS	PhD	C	M	91.5	753	NA	NA	NA	21.8283
03042019_C5_batch09-__1471__ZOZOW1T_580	ZOZOW1T-7087	ZOZOW1T	35.7143	NA	NA	NA	Statin	IS	PhD	C	M	91.5	754	NA	NA	NA	21.8283
02182019_C5_batch03-ZOZOW1T_135	ZOZOW1T-7088	ZOZOW1T	28.2857	NA	NA	NA	Statin	IS	PhD	C	M	91.5	756	NA	NA	NA	21.8283
03252019_C5_batch14-New_75_NewZOZOW1T-7089	ZOZOW1T-7089	ZOZOW1T	23	NA	NA	NA	Statin	IS	PhD	C	M	91.5	757	NA	NA	NA	21.8283
04052019_C5_batch19-New_86_NewZOZOW1T-7090	ZOZOW1T-7090	ZOZOW1T	21.2857	NA	NA	NA	Statin	IS	PhD	C	M	91.5	758	NA	NA	NA	21.8283
03252019_C5_batch14-New_105_NewZOZOW1T-7091	ZOZOW1T-7091	ZOZOW1T	20.2857	NA	NA	NA	Statin	IS	PhD	C	M	91.5	758	NA	NA	NA	21.8283
04102019_C5_batch21-New_133_NewZOZOW1T-7092	ZOZOW1T-7092	ZOZOW1T	16.1429	NA	NA	NA	Statin	IS	PhD	C	M	91.5	759	NA	NA	NA	21.8283
04082019_C5_batch20-New_164_NewZOZOW1T-7093	ZOZOW1T-7093	ZOZOW1T	9.71429	NA	NA	NA	Statin	IS	PhD	C	M	91.5	760	NA	NA	NA	21.8283
03062019_C5_batch10-__1482__ZOZOW1T-71_646	ZOZOW1T-71	ZOZOW1T	277	NA	NA	NA	Healthy	IS	PhD	C	M	91.5	699	NA	NA	NA	21.8283
04052019_C5_batch19-__607__ZOZOW1T-72_1225	ZOZOW1T-72	ZOZOW1T	272.143	NA	NA	NA	Healthy	IS	PhD	C	M	91.5	700	NA	NA	NA	21.8283
04102019_C5_batch21-__241__ZOZOW1T-73_1323	ZOZOW1T-73	ZOZOW1T	266.714	NA	NA	NA	Healthy	IS	PhD	C	M	91.5	701	NA	NA	NA	21.8283
03112019_C5_batch12-__1063__ZOZOW1T-74_827	ZOZOW1T-74	ZOZOW1T	261.857	NA	NA	NA	Healthy	IS	PhD	C	M	91.5	702	NA	NA	NA	21.8283
03112019_C5_batch12-__14__ZOZOW1T-75_762	ZOZOW1T-75	ZOZOW1T	257.714	NA	NA	NA	Healthy	IS	PhD	C	M	91.5	703	NA	NA	NA	21.8283
04172019_C5_batch23-__1120__ZOZOW1T-76_1432	ZOZOW1T-76	ZOZOW1T	256.286	NA	NA	NA	Healthy	IS	PhD	C	M	91.5	703	NA	NA	NA	21.8283
02222019_C5_batch05-ZOZOW1T-77_269	ZOZOW1T-77	ZOZOW1T	254.857	NA	NA	NA	Healthy	IS	PhD	C	M	91.5	704	NA	NA	NA	21.8283
02252019_C5_batch05-__1056__ZOZOW1T-78_331	ZOZOW1T-78	ZOZOW1T	250.857	NA	NA	NA	Healthy	IS	PhD	C	M	91.5	705	NA	NA	NA	21.8283
04152019_C5_batch22-__1423__ZOZOW1T-79_1409	ZOZOW1T-79	ZOZOW1T	247.286	NA	NA	NA	Healthy	IS	PhD	C	M	91.5	706	NA	NA	NA	21.8283
04082019_C5_batch20-__1196__ZOZOW1T-80_1264	ZOZOW1T-80	ZOZOW1T	244	NA	NA	NA	Healthy	IS	PhD	C	M	91.5	706	NA	NA	NA	21.8283
04082019_C5_batch20-__49__ZOZOW1T-82_1290	ZOZOW1T-82	ZOZOW1T	239.571	NA	NA	NA	Healthy	IS	PhD	C	M	91.5	707	NA	NA	NA	21.8283
02272019_C5_batch07-__1031__ZOZOW1T-83_388	ZOZOW1T-83	ZOZOW1T	234.286	NA	NA	NA	Healthy	IS	PhD	C	M	91.5	709	NA	NA	NA	21.8283
02202019_C5_batch04-ZOZOW1T-84_171	ZOZOW1T-84	ZOZOW1T	232.143	NA	NA	NA	Healthy	IS	PhD	C	M	91.5	709	NA	NA	NA	21.8283
04082019_C5_batch20-__853__ZOZOW1T-86_1263	ZOZOW1T-86	ZOZOW1T	215	NA	NA	NA	Healthy	IS	PhD	C	M	91.5	713	NA	NA	NA	21.8283
03252019_C5_batch14-__1283__ZOZOW1T-37_961	ZOZOW1T-37	ZOZOW1T	376	D9	UNK_37	Infection_Late	Infection	IS	PhD	C	M	91.5	676	NA	NA	NA	21.8283
02202019_C5_batch04-ZOZOW1T-38_227	ZOZOW1T-38	ZOZOW1T	375.143	D15	UNK_38	Infection_Recovery_Early	Infection_L	IS	PhD	C	M	91.5	676	NA	NA	NA	21.8283
04152019_C5_batch22-__958__ZOZOW1T-39_1387	ZOZOW1T-39	ZOZOW1T	374.286	D21	UNK_39	Infection_Recovery_Early	Infection_L	IS	PhD	C	M	91.5	676	NA	NA	NA	21.8283
03012019_C5_batch08-__988__ZOZOW1T-40_497	ZOZOW1T-40	ZOZOW1T	372.714	D32	UNK_40	Infection_Recovery_Late	Infection_L	IS	PhD	C	M	91.5	677	NA	NA	NA	21.8283
04012019_C5_batch17-__1302__ZOZOW1T-41_1106	ZOZOW1T-41	ZOZOW1T	369.286	NA	UNK_41	NA	Healthy	IS	PhD	C	M	91.5	677	NA	NA	NA	21.8283
04222019_C5_batch24-711_ZOZOW1T-42	ZOZOW1T-42	ZOZOW1T	360.571	NA	UNK_42	NA	Healthy	IS	PhD	C	M	91.5	679	NA	NA	NA	21.8283
03042019_C5_batch09-__11__ZOZOW1T-43_588	ZOZOW1T-43	ZOZOW1T	354.286	NA	UNK_43	NA	Healthy	IS	PhD	C	M	91.5	681	NA	NA	NA	21.8283
03042019_C5_batch09-__795__ZOZOW1T-45_604	ZOZOW1T-45	ZOZOW1T	344	NA	UNK_45	NA	Healthy	IS	PhD	C	M	91.5	683	NA	NA	NA	21.8283
03132019_C5_batch13-__312__ZOZOW1T-46_875	ZOZOW1T-46	ZOZOW1T	339.429	D0	UNK_46	Infection_Early	Infection	IS	PhD	C	M	91.5	684	NA	NA	NA	21.8283
03132019_C5_batch13-__754__ZOZOW1T-47_832	ZOZOW1T-47	ZOZOW1T	339.286	D1	UNK_47	Infection_Early	Infection	IS	PhD	C	M	91.5	684	NA	NA	NA	21.8283
02132019_C5_batch02-ZOZOW1T-48_60	ZOZOW1T-48	ZOZOW1T	338.857	D4	UNK_48	Infection_Middle	Infection	IS	PhD	C	M	91.5	684	NA	NA	NA	21.8283
02202019_C5_batch04-ZOZOW1T-49_217	ZOZOW1T-49	ZOZOW1T	337.286	D15	UNK_49	Infection_Recovery_Early	Infection_L	IS	PhD	C	M	91.5	685	NA	NA	NA	21.8283
03082019_C5_batch11-__621__ZOZOW1T-50_689	ZOZOW1T-50	ZOZOW1T	336.286	D22	UNK_50	Infection_Recovery_Early	Infection_L	IS	PhD	C	M	91.5	685	NA	NA	NA	21.8283
03272019_C5_batch15-__1425__ZOZOW1T-51_975	ZOZOW1T-51	ZOZOW1T	333.714	NA	UNK_51	NA	Healthy	IS	PhD	C	M	91.5	686	NA	NA	NA	21.8283
04082019_C5_batch20-__217__ZOZOW1T-53_1268	ZOZOW1T-53	ZOZOW1T	327.143	D1	UNK_53	Infection_Early	Infection	IS	PhD	C	M	91.5	687	NA	NA	NA	21.8283
02202019_C5_batch04-ZOZOW1T-54_232	ZOZOW1T-54	ZOZOW1T	326.857	D3	UNK_54	Infection_Middle	Infection	IS	PhD	C	M	91.5	687	NA	NA	NA	21.8283
03132019_C5_batch13-__147__ZOZOW1T-65_835	ZOZOW1T-65	ZOZOW1T	286.714	D1	UNK_65	Infection_Early	Infection	IS	PhD	C	M	91.5	696	NA	NA	NA	21.8283
04172019_C5_batch23-__632__ZOZOW1T-8 _1426	ZOZOW1T-8	ZOZOW1T	NA	NA	UNK_VIII	NA	Healthy	IS	PhD	C	M	91.5	662	NA	NA	NA	21.8283
02132019_C5_batch02-ZOZOW1T-III_49	ZOZOW1T-III	ZOZOW1T	471.286	D21	UNK_III	Infection_Recovery_Early	Infection_L	IS	PhD	C	M	91.5	654	NA	NA	NA	21.8283
02202019_C5_batch04-ZOZOW1T-IX_193	ZOZOW1T-IX	ZOZOW1T	485.143	D0	UNK_IX	Infection_Early	Infection	IS	PhD	C	M	91.5	651	NA	NA	NA	21.8283
03252019_C5_batch14-__898__ZOZOW1T-V_911	ZOZOW1T-V	ZOZOW1T	457.714	NA	UNK_V	NA	Healthy	IS	PhD	C	M	91.5	657	NA	NA	NA	21.8283
02122019_C5_batch01-ZOZOW1T-V_	ZOZOW1T-V	ZOZOW1T	431.286	NA	UNK_V	NA	Healthy	IS	PhD	C	M	91.5	NA	NA	NA	NA	21.8283
03292019_C5_batch16-__652__ZOZOW1T-VI_1063	ZOZOW1T-VI	ZOZOW1T	447.857	NA	UNK_VI	NA	Healthy	IS	PhD	C	M	91.5	659	NA	NA	NA	21.8283
02182019_C5_batch03-ZOZOW1T-VII_144	ZOZOW1T-VII	ZOZOW1T	447.714	NA	UNK_VII	NA	Healthy	IS	PhD	C	M	91.5	659	NA	NA	NA	21.8283
04012019_C5_batch17-__647__ZOZOW1T-VIII_1084	ZOZOW1T-VIII	ZOZOW1T	437.857	NA	UNK_VIII	NA	Healthy	IS	PhD	C	M	91.5	662	NA	NA	NA	21.8283
03132019_C5_batch13-__726__ZOZOW1T-XIV_863	ZOZOW1T-XIV	ZOZOW1T	431.286	D12	UNK_XIV	Infection_Late	Infection	IS	PhD	C	M	91.5	663	NA	NA	NA	21.8283
03062019_C5_batch10-__1233__ZOZOW1T-XIX_614	ZOZOW1T-XIX	ZOZOW1T	421.571	NA	UNK_XIX	NA	Healthy	IS	PhD	C	M	91.5	665	NA	NA	NA	21.8283
03062019_C5_batch10-__76__ZOZOW1T-XV_640	ZOZOW1T-XV	ZOZOW1T	430.429	D18	UNK_XV	Infection_Recovery_Early	Infection_L	IS	PhD	C	M	91.5	663	NA	NA	NA	21.8283
03012019_C5_batch08-__77__ZOZOW1T-XVI_495	ZOZOW1T-XVI	ZOZOW1T	429.857	D22	UNK_XVI	Infection_Recovery_Early	Infection_L	IS	PhD	C	M	91.5	664	NA	NA	NA	21.8283
02132019_C5_batch02-ZOZOW1T-XVII_91	ZOZOW1T-XVII	ZOZOW1T	428.286	D33	UNK_XVII	Infection_Recovery_Late	Infection_L	IS	PhD	C	M	91.5	664	NA	NA	NA	21.8283
02252019_C5_batch05-__1260__ZOZOW1T-XX_328	ZOZOW1T-XX	ZOZOW1T	420	NA	UNK_XX	NA	Healthy	IS	PhD	C	M	91.5	666	NA	NA	NA	21.8283
04172019_C5_batch23-__856__ZOZOW1T-XXI_1441	ZOZOW1T-XXI	ZOZOW1T	417.143	NA	UNK_XXI	NA	Healthy	IS	PhD	C	M	91.5	667	NA	NA	NA	21.8283
02132019_C5_batch02-ZOZOW1T-XXIX_83	ZOZOW1T-XXIX	ZOZOW1T	386	D3	UNK_XXIX	Infection_Middle	Infection	IS	PhD	C	M	91.5	674	NA	NA	NA	21.8283
03082019_C5_batch11-__1092__ZOZOW1T-XXV_704	ZOZOW1T-XXV	ZOZOW1T	396.286	NA	UNK_XXV	NA	Healthy	IS	PhD	C	M	91.5	671	NA	NA	NA	21.8283
02182019_C5_batch03-ZOZOW1T-XXVI_109	ZOZOW1T-XXVI	ZOZOW1T	388.286	NA	UNK_XXVI	NA	Healthy	IS	PhD	C	M	91.5	673	NA	NA	NA	21.8283
03042019_C5_batch09-__1365__ZOZOW1T-XXVII_582	ZOZOW1T-XXVII	ZOZOW1T	386.429	D0	UNK_XXVII	Infection_Early	Infection	IS	PhD	C	M	91.5	674	NA	NA	NA	21.8283
02252019_C5_batch05-__950__ZOZOW1T-XXVIII_308	ZOZOW1T-XXVIII	ZOZOW1T	386.286	D1	UNK_XXVIII	Infection_Early	Infection	IS	PhD	C	M	91.5	674	NA	NA	NA	21.8283
03042019_C5_batch09-__1417__ZOZOW1T-XXX_550	ZOZOW1T-XXX	ZOZOW1T	385.714	D5	UNK_XXX	Infection_Middle	Infection	IS	PhD	C	M	91.5	674	NA	NA	NA	21.8283
02202019_C5_batch04-ZOZOW1T-XXXI_207	ZOZOW1T-XXXI	ZOZOW1T	385	D10	UNK_XXXI	Infection_Late	Infection	IS	PhD	C	M	91.5	674	NA	NA	NA	21.8283
03272019_C5_batch15-__122__ZOZOW1T-XXXII_1001	ZOZOW1T-XXXII	ZOZOW1T	384.286	D15	UNK_XXXII	Infection_Recovery_Early	Infection_L	IS	PhD	C	M	91.5	674	NA	NA	NA	21.8283
03062019_C5_batch10-__332__ZOZOW1T-XXXIII_669	ZOZOW1T-XXXIII	ZOZOW1T	381.857	D32	UNK_XXXIII	Infection_Recovery_Late	Infection_L	IS	PhD	C	M	91.5	675	NA	NA	NA	21.8283
02252019_C5_batch05-__1390__ZOZOW1T-XXXIV_311	ZOZOW1T-XXXIV	ZOZOW1T	377.286	D0	UNK_XXXIV	Infection_Early	Infection	IS	PhD	C	M	91.5	676	NA	NA	NA	21.8283
04152019_C5_batch22-__144__ZOZOW1T-XXXV_1393	ZOZOW1T-XXXV	ZOZOW1T	377.143	D1	UNK_XXXV	Infection_Early	Infection	IS	PhD	C	M	91.5	676	NA	NA	NA	21.8283
02182019_C5_batch03-ZOZOW1T-XXXVI_130	ZOZOW1T-XXXVI	ZOZOW1T	376.714	D4	UNK_XXXVI	Infection_Middle	Infection	IS	PhD	C	M	91.5	676	NA	NA	NA	21.8283
04052019_C5_batch19-__393__ZOQSGYW-03_1246	ZOQSGYW-03	ZOQSGYW	306	NA	NA	NA	Healthy	Unknown	MA	A	M	NA	700	NA	NA	NA	21.8606
04032019_C5_batch18-New_54_NewZOQSGYW-07	ZOQSGYW-07	ZOQSGYW	280.714	NA	NA	NA	Healthy	Unknown	MA	A	M	NA	706	NA	NA	NA	21.8606
04032019_C5_batch18-New_298_NewZOQSGYW-08	ZOQSGYW-08	ZOQSGYW	271	NA	NA	NA	Healthy	Unknown	MA	A	M	NA	708	NA	NA	NA	21.8606
03112019_C5_batch12-__501__ZOQSGYW_758	ZOQSGYW-09	ZOQSGYW	36.1429	NA	NA	NA	Healthy	Unknown	MA	A	M	NA	762	NA	NA	NA	21.8606
04052019_C5_batch19-__1119__ZOQSGYW-1011_1228	ZOQSGYW-1011	ZOQSGYW	270.286	NA	NA	NA	Infection	Unknown	MA	A	M	NA	708	NA	NA	NA	21.8606
02122019_C5_batch01-ZOQM06Q-01_28	ZOQM06Q-01	ZOQM06Q	269.286	NA	NA	NA	Healthy	Unknown	BA	A	F	NA	310	NA	NA	NA	19.5828
02132019_C5_batch02-ZOQM06Q-04_90	ZOQM06Q-04	ZOQM06Q	267.714	NA	NA	NA	Healthy	Unknown	BA	A	F	NA	310	NA	NA	NA	19.5828
03082019_C5_batch11-__532__ZOQM06Q-1011_688	ZOQM06Q-1011	ZOQM06Q	271	NA	NA	NA	Infection	Unknown	BA	A	F	NA	310	NA	NA	NA	19.5828
04012019_C5_batch17-__663__ZIS22OE-02_1087	ZIS22OE-02	ZIS22OE	302.857	NA	NA	NA	Healthy	IS	PhD	C	M	91.5	693	NA	NA	NA	21.8283
03062019_C5_batch10-__707__ZOBX723-03_674	ZOBX723-03	ZOBX723	210.714	NA	NA	NA	Healthy	Unknown	PhD	C	M	NA	699	NA	NA	NA	29.6017
02272019_C5_batch07-__1342__ZOBX723-04_404	ZOBX723-04	ZOBX723	197.714	NA	NA	NA	Healthy	Unknown	PhD	C	M	NA	702	NA	NA	NA	29.6017
04172019_C5_batch23-__951__ZOBX723-05_1453	ZOBX723-05	ZOBX723	180.143	NA	NA	NA	Healthy	Unknown	PhD	C	M	NA	706	NA	NA	NA	29.6017
03292019_C5_batch16-__1164__ZOBX723-06_1041	ZOBX723-06	ZOBX723	167	NA	NA	NA	Healthy	Unknown	PhD	C	M	NA	709	NA	NA	NA	29.6017
04102019_C5_batch21-__660__ZOBX723-07_1312	ZOBX723-07	ZOBX723	146.286	NA	NA	NA	Healthy	Unknown	PhD	C	M	NA	714	NA	NA	NA	29.6017
03252019_C5_batch14-__792__ZOBX723_956	ZOBX723-09	ZOBX723	70.8571	NA	NA	NA	Healthy	Unknown	PhD	C	M	NA	731	NA	NA	NA	29.6017
03272019_C5_batch15-New_61_NewZOBX723-10	ZOBX723-10	ZOBX723	25	NA	NA	NA	Healthy	Unknown	PhD	C	M	NA	741	NA	NA	NA	29.6017
03082019_C5_batch11-__490__ZOBX723-1013_729	ZOBX723-1013	ZOBX723	247.857	D7	NA	Infection_Late	Infection	Unknown	PhD	C	M	NA	690	NA	NA	NA	29.6017
03042019_C5_batch09-__246__ZOBX723-1014_533	ZOBX723-1014	ZOBX723	246	D20	NA	Infection_Recovery_Early	Infection_L	Unknown	PhD	C	M	NA	691	NA	NA	NA	29.6017
03252019_C5_batch14-__776__ZOBX723-1015_916	ZOBX723-1015	ZOBX723	244	D34	NA	Infection_Recovery_Late	Infection_L	Unknown	PhD	C	M	NA	691	NA	NA	NA	29.6017
03062019_C5_batch10-__964__ZOBX723-1021_653	ZOBX723-1021	ZOBX723	233	D1	NA	Infection_Early	Infection	Unknown	PhD	C	M	NA	694	NA	NA	NA	29.6017
02252019_C5_batch05-__1200__ZOBX723-1022_366	ZOBX723-1022	ZOBX723	233	D3	NA	Infection_Middle	Infection	Unknown	PhD	C	M	NA	694	NA	NA	NA	29.6017
03012019_C5_batch08-__23__ZOBX723-1024_464	ZOBX723-1024	ZOBX723	229.143	D28	NA	Infection_Recovery_Early	Infection_L	Unknown	PhD	C	M	NA	695	NA	NA	NA	29.6017
03062019_C5_batch10-__506__ZOBX723-1025_624	ZOBX723-1025	ZOBX723	228.286	D34	NA	Infection_Recovery_Late	Infection_L	Unknown	PhD	C	M	NA	695	NA	NA	NA	29.6017
02182019_C5_batch03-ZOBX723-E11_131	ZOBX723-E11	ZOBX723	112.143	NA	NA	NA	Exercise	Unknown	PhD	C	M	NA	721	NA	NA	NA	29.6017
02272019_C5_batch07-__800__ZOBX723-QV8_450	ZOBX723-QV8	ZOBX723	134	NA	NA	NA	Healthy	Unknown	PhD	C	M	NA	716	NA	NA	NA	29.6017
04152019_C5_batch22-__1207__ZO9UWDL-02_1363	ZO9UWDL-02	ZO9UWDL	239.714	NA	NA	NA	Healthy	Unknown	PhD	NA	M	NA	791	NA	NA	NA	26.7563
03132019_C5_batch13-__809__ZO94RDZ_860	ZO94RDZ	ZO94RDZ	117.857	NA	NA	NA	Healthy	Unknown	PhD	C	M	NA	757	NA	NA	NA	27.0587
04082019_C5_batch20-__335__ZO94RDZ-02_1284	ZO94RDZ-02	ZO94RDZ	306.857	D3	NA	NA	Post-Travel	Unknown	PhD	C	M	NA	714	NA	NA	NA	27.0587
04052019_C5_batch19-__1084__ZO94RDZ-03_1230	ZO94RDZ-03	ZO94RDZ	306.714	D4	NA	NA	Post-Travel	Unknown	PhD	C	M	NA	714	NA	NA	NA	27.0587
02222019_C5_batch05-ZO94RDZ-04_249	ZO94RDZ-04	ZO94RDZ	306.286	D7	NA	NA	Post-Travel	Unknown	PhD	C	M	NA	714	NA	NA	NA	27.0587
04012019_C5_batch17-__918__ZO94RDZ-05_1128	ZO94RDZ-05	ZO94RDZ	274.857	NA	NA	NA	Healthy	Unknown	PhD	C	M	NA	721	NA	NA	NA	27.0587
02202019_C5_batch04-ZO94RDZ-06_188	ZO94RDZ-06	ZO94RDZ	260.857	NA	NA	NA	Healthy	Unknown	PhD	C	M	NA	725	NA	NA	NA	27.0587
04052019_C5_batch19-__317__ZO94RDZ-07_1198	ZO94RDZ-07	ZO94RDZ	236	NA	NA	NA	Healthy	Unknown	PhD	C	M	NA	730	NA	NA	NA	27.0587
03252019_C5_batch14-__1036__ZO94RDZ-08_959	ZO94RDZ-08	ZO94RDZ	224.286	NA	NA	NA	Healthy	Unknown	PhD	C	M	NA	733	NA	NA	NA	27.0587
02222019_C5_batch05-ZO94RDZ-10_247	ZO94RDZ-10	ZO94RDZ	186.143	NA	NA	NA	Healthy	Unknown	PhD	C	M	NA	742	NA	NA	NA	27.0587
03042019_C5_batch09-__1346__ZO94RDZ-1011_545	ZO94RDZ-1011	ZO94RDZ	218.714	NA	NA	NA	Infection	Unknown	PhD	C	M	NA	734	NA	NA	NA	27.0587
03062019_C5_batch10-__1094__ZO94RDZ-11_657	ZO94RDZ-11	ZO94RDZ	131.714	NA	NA	NA	Healthy	Unknown	PhD	C	M	NA	754	NA	NA	NA	27.0587
04052019_C5_batch19-__602__ZO94RDZ-12_1212	ZO94RDZ-12	ZO94RDZ	63.1429	NA	NA	NA	Healthy	Unknown	PhD	C	M	NA	770	NA	NA	NA	27.0587
03292019_C5_batch16-New_163_NewZO94RDZ-13	ZO94RDZ-13	ZO94RDZ	9.71429	NA	NA	NA	Healthy	Unknown	PhD	C	M	NA	782	NA	NA	NA	27.0587
03012019_C5_batch08-__1282__ZO5QFNX-01_486	ZO5QFNX-01	ZO5QFNX	308.714	NA	NA	NA	Healthy	Unknown	MD	A	F	NA	674	NA	NA	NA	30.6079
04032019_C5_batch18-New_1465_NewZO5QFNX-1012	ZO5QFNX-1012	ZO5QFNX	230	D5	NA	Infection_Middle	Infection	Unknown	MD	A	F	NA	692	NA	NA	NA	30.6079
02182019_C5_batch03-ZO5QFNX-1013_125	ZO5QFNX-1013	ZO5QFNX	229.714	D7	NA	Infection_Late	Infection	Unknown	MD	A	F	NA	692	NA	NA	NA	30.6079
03082019_C5_batch11-__75__ZO5QFNX-1014_710	ZO5QFNX-1014	ZO5QFNX	227.714	D21	NA	Infection_Recovery_Early	Infection_L	Unknown	MD	A	F	NA	692	NA	NA	NA	30.6079
02222019_C5_batch05-ZO5QFNX-1015_257	ZO5QFNX-1015	ZO5QFNX	224.714	D42	NA	Infection_Recovery_Late	Infection_L	Unknown	MD	A	F	NA	693	NA	NA	NA	30.6079
03082019_C5_batch11-__1182__ZO3XSJN-01_700	ZO3XSJN-01	ZO3XSJN	299.857	NA	Singleton	NA	Healthy	Unknown	PhD	C	M	NA	589	NA	NA	NA	22.9
04172019_C5_batch23-__1391__ZNQOVZV-01_1439	ZNQOVZV-01	ZNQOVZV	294.714	NA	NA	NA	Healthy	Unknown	NA	C	F	NA	774	NA	NA	NA	30.0576
04102019_C5_batch21-__522__ZNQOVZV-02_1337	ZNQOVZV-02	ZNQOVZV	281	NA	NA	NA	Infection	Unknown	NA	C	F	NA	777	NA	NA	NA	30.0576
02182019_C5_batch03-ZNQOVZV-03_121	ZNQOVZV-03	ZNQOVZV	268	NA	NA	NA	Healthy	Unknown	NA	C	F	NA	780	NA	NA	NA	30.0576
03292019_C5_batch16-__1206__ZNQOVZV-1011_1054	ZNQOVZV-1011	ZNQOVZV	254	D3	NA	Infection_Middle	Infection	Unknown	NA	C	F	NA	783	NA	NA	NA	30.0576
03042019_C5_batch09-__804__ZNQOVZV-1012_606	ZNQOVZV-1012	ZNQOVZV	253.714	D5	NA	Infection_Middle	Infection	Unknown	NA	C	F	NA	783	NA	NA	NA	30.0576
04082019_C5_batch20-__1359__ZNQOVZV-1014_1252	ZNQOVZV-1014	ZNQOVZV	252.286	D15	NA	Infection_Recovery_Early	Infection_L	Unknown	NA	C	F	NA	783	NA	NA	NA	30.0576
02252019_C5_batch05-__448__ZNQOVZV-1015_310	ZNQOVZV-1015	ZNQOVZV	250.286	D29	NA	Infection_Recovery_Late	Infection_L	Unknown	NA	C	F	NA	784	NA	NA	NA	30.0576
03292019_C5_batch16-__903__ZNED4XZ-01_1055	ZNED4XZ-01	ZNED4XZ	292.714	NA	NA	NA	Healthy	Unknown	BA	C	F	NA	696	NA	NA	NA	31.6416
04012019_C5_batch17-__1323__ZNED4XZ-02_1096	ZNED4XZ-02	ZNED4XZ	280.714	NA	NA	NA	Healthy	Unknown	BA	C	F	NA	698	NA	NA	NA	31.6416
04082019_C5_batch20-__725__ZNED4XZ-03_1275	ZNED4XZ-03	ZNED4XZ	269	NA	NA	NA	Healthy	Unknown	BA	C	F	NA	701	NA	NA	NA	31.6416
03062019_C5_batch10-__946__ZNED4XZ-04_616	ZNED4XZ-04	ZNED4XZ	255.714	NA	NA	NA	Healthy	Unknown	BA	C	F	NA	704	NA	NA	NA	31.6416
04152019_C5_batch22-__611__ZNED4XZ-08_1376	ZNED4XZ-08	ZNED4XZ	193.857	NA	NA	NA	Healthy	Unknown	BA	C	F	NA	718	NA	NA	NA	31.6416
02272019_C5_batch07-__1__ZNED4XZ-09_421	ZNED4XZ-09	ZNED4XZ	172.857	NA	NA	NA	Healthy	Unknown	BA	C	F	NA	723	NA	NA	NA	31.6416
04152019_C5_batch22-__523__ZNED4XZ-10_1392	ZNED4XZ-10	ZNED4XZ	99.7143	NA	NA	NA	NA	Unknown	BA	C	F	NA	740	NA	NA	NA	31.6416
02182019_C5_batch03-ZNED4XZ_133	ZNED4XZ-11	ZNED4XZ	72	NA	NA	NA	Healthy	Unknown	BA	C	F	NA	746	NA	NA	NA	31.6416
03292019_C5_batch16-__38__ZNED4XZ_1058	ZNED4XZ-12	ZNED4XZ	38.8571	NA	NA	NA	Healthy	Unknown	BA	C	F	NA	754	NA	NA	NA	31.6416
04152019_C5_batch22-__1093__ZNED4XZ-2011_1365	ZNED4XZ-2011	ZNED4XZ	238.857	NA	NA	NA	Healthy	Unknown	BA	C	F	NA	708	NA	NA	NA	31.6416
02202019_C5_batch04-ZNED4XZ-2012_164	ZNED4XZ-2012	ZNED4XZ	237	D1	flu	Imz_Early	Imz	Unknown	BA	C	F	NA	709	NA	NA	NA	31.6416
02202019_C5_batch04-ZNED4XZ-3001_180	ZNED4XZ-3001	ZNED4XZ	279.714	D1	NA	NA	Surgery	Unknown	BA	C	F	NA	699	NA	NA	NA	31.6416
03082019_C5_batch11-__471__ZNED4XZ-4011_696	ZNED4XZ-4011	ZNED4XZ	252.857	D0	NA	NA	Healthy	Unknown	BA	C	F	NA	705	NA	NA	NA	31.6416
04152019_C5_batch22-__740__ZNED4XZ-4012_1400	ZNED4XZ-4012	ZNED4XZ	252.714	D1	amoxicillin	Ant_Early	Ant	Unknown	BA	C	F	NA	705	NA	NA	NA	31.6416
02222019_C5_batch05-ZNED4XZ-4013_300	ZNED4XZ-4013	ZNED4XZ	252	D6	amoxicillin	Ant_Middle	Ant	Unknown	BA	C	F	NA	705	NA	NA	NA	31.6416
02272019_C5_batch07-__151__ZNED4XZ-4014_425	ZNED4XZ-4014	ZNED4XZ	249.857	D21	amoxicillin	Ant_Recovery_Early	Ant_L	Unknown	BA	C	F	NA	706	NA	NA	NA	31.6416
04052019_C5_batch19-__114__ZNED4XZ-4015_1248	ZNED4XZ-4015	ZNED4XZ	247	D41	amoxicillin	Ant_Recovery_Late	Ant_L	Unknown	BA	C	F	NA	706	NA	NA	NA	31.6416
02222019_C5_batch05-ZNDMXI3-01_270	ZNDMXI3-01	ZNDMXI3	286.714	NA	NA	NA	Healthy	IR	BA	A	F	184	519	NA	NA	NA	29.203
04102019_C5_batch21-__540__ZNDMXI3-02_1344	ZNDMXI3-02	ZNDMXI3	273.286	NA	NA	NA	Healthy	IR	BA	A	F	184	522	NA	NA	NA	29.203
02132019_C5_batch02-ZNDMXI3-03_59	ZNDMXI3-03	ZNDMXI3	260.286	NA	NA	NA	Healthy	IR	BA	A	F	184	525	NA	NA	NA	29.203
03042019_C5_batch09-__661__ZNDMXI3-06_544	ZNDMXI3-06	ZNDMXI3	205.714	NA	NA	NA	Healthy	IR	BA	A	F	184	538	NA	NA	NA	29.203
03012019_C5_batch08-__1297__ZNDMXI3-08_490	ZNDMXI3-08	ZNDMXI3	149.286	NA	NA	NA	Healthy	IR	BA	A	F	184	551	NA	NA	NA	29.203
02222019_C5_batch05-ZNDMXI3-09_239	ZNDMXI3-09	ZNDMXI3	131.857	NA	NA	NA	Healthy	IR	BA	A	F	184	555	NA	NA	NA	29.203
02182019_C5_batch03-ZNDMXI3-10_108	ZNDMXI3-10	ZNDMXI3	114.857	NA	NA	NA	Healthy	IR	BA	A	F	184	558	NA	NA	NA	29.203
04102019_C5_batch21-__421__ZNDMXI3-11_1316	ZNDMXI3-11	ZNDMXI3	83.7143	NA	NA	NA	Healthy	IR	BA	A	F	184	566	NA	NA	NA	29.203
03252019_C5_batch14-__702__ZNDMXI3-12_926	ZNDMXI3-12	ZNDMXI3	51.7143	NA	NA	NA	Healthy	IR	BA	A	F	184	573	NA	NA	NA	29.203
04032019_C5_batch18-New_100_NewZNDMXI3-13	ZNDMXI3-13	ZNDMXI3	20.7143	NA	NA	NA	Healthy	IR	BA	A	F	184	580	NA	NA	NA	29.203
04082019_C5_batch20-__812__ZN9YTFN-01_1272	ZN9YTFN-01	ZN9YTFN	289.286	NA	NA	NA	Healthy	IS	High School	H	F	140	702	NA	NA	NA	33.0658
02182019_C5_batch03-ZN9YTFN_	ZN9YTFN-02-E11	ZN9YTFN	29.2857	NA	NA	NA	NA	IS	High School	H	F	140	762	NA	NA	NA	33.0658
03292019_C5_batch16-__1259__ZN9YTFN-03_1066	ZN9YTFN-03	ZN9YTFN	258	NA	NA	NA	Healthy	IS	High School	H	F	140	710	NA	NA	NA	33.0658
02272019_C5_batch07-__841__ZN9YTFN-04_449	ZN9YTFN-04	ZN9YTFN	233.143	NA	NA	NA	Healthy	IS	High School	H	F	140	715	NA	NA	NA	33.0658
04082019_C5_batch20-__1194__ZN9YTFN-07_1274	ZN9YTFN-07	ZN9YTFN	152.714	NA	NA	NA	Healthy	IS	High School	H	F	140	734	NA	NA	NA	33.0658
04172019_C5_batch23-__415__ZN9YTFN-08_1442	ZN9YTFN-08	ZN9YTFN	187.857	NA	NA	NA	Healthy	IS	High School	H	F	140	726	NA	NA	NA	33.0658
04082019_C5_batch20-__111__ZN9YTFN-09_1276	ZN9YTFN-09	ZN9YTFN	172.286	NA	NA	NA	Healthy	IS	High School	H	F	140	729	NA	NA	NA	33.0658
02122019_C5_batch01-ZN9YTFN-1011_44	ZN9YTFN-1011	ZN9YTFN	276.286	D1	NA	Infection_Early	Infection	IS	High School	H	F	140	705	NA	NA	NA	33.0658
04012019_C5_batch17-__861__ZN9YTFN-1012_1122	ZN9YTFN-1012	ZN9YTFN	276	D3	NA	Infection_Middle	Infection	IS	High School	H	F	140	705	NA	NA	NA	33.0658
03082019_C5_batch11-__1265__ZN9YTFN-1013_736	ZN9YTFN-1013	ZN9YTFN	275.143	D9	NA	Infection_Late	Infection	IS	High School	H	F	140	706	NA	NA	NA	33.0658
02132019_C5_batch02-ZN9YTFN-1014_92	ZN9YTFN-1014	ZN9YTFN	273.286	D22	NA	Infection_Recovery_Early	Infection_L	IS	High School	H	F	140	706	NA	NA	NA	33.0658
02182019_C5_batch03-ZN9YTFN-1015_150	ZN9YTFN-1015	ZN9YTFN	271	D38	NA	Infection_Recovery_Late	Infection_L	IS	High School	H	F	140	706	NA	NA	NA	33.0658
02122019_C5_batch01-ZN9YTFN-11_15	ZN9YTFN-11	ZN9YTFN	142.857	NA	NA	NA	Healthy	IS	High School	H	F	140	736	NA	NA	NA	33.0658
04082019_C5_batch20-__787__ZN9YTFN-12_1259	ZN9YTFN-12	ZN9YTFN	125.714	NA	NA	NA	Healthy	IS	High School	H	F	140	740	NA	NA	NA	33.0658
04012019_C5_batch17-__289__ZN9YTFN-13_1129	ZN9YTFN-13	ZN9YTFN	117.714	NA	NA	NA	Healthy	IS	High School	H	F	140	742	NA	NA	NA	33.0658
03252019_C5_batch14-__683__ZN9YTFN-14_920	ZN9YTFN-14	ZN9YTFN	97.2857	NA	NA	NA	Healthy	IS	High School	H	F	140	746	NA	NA	NA	33.0658
03042019_C5_batch09-__857__ZN9YTFN-15_598	ZN9YTFN-15	ZN9YTFN	72.7143	NA	NA	NA	Healthy	IS	High School	H	F	140	752	NA	NA	NA	33.0658
04152019_C5_batch22-__1195__ZN9YTFN_1406	ZN9YTFN-16	ZN9YTFN	38.7143	NA	NA	NA	Healthy	IS	High School	H	F	140	760	NA	NA	NA	33.0658
04082019_C5_batch20-New_160_NewZN9YTFN-17	ZN9YTFN-17	ZN9YTFN	10.1429	NA	NA	NA	Healthy	IS	High School	H	F	140	766	NA	NA	NA	33.0658
03042019_C5_batch09-__789__ZN9YTFN-6011_583	ZN9YTFN-6011	ZN9YTFN	222.857	NA	NA	NA	Healthy	IS	High School	H	F	140	718	Baseline	LCInulin	Baseline	33.0658
02272019_C5_batch07-__542__ZN9YTFN-6021_448	ZN9YTFN-6021	ZN9YTFN	213.857	NA	NA	NA	Healthy	IS	High School	H	F	140	720	Baseline	Arabinoxylan	Baseline	33.0658
03082019_C5_batch11-__737__ZN9YTFN-6031_723	ZN9YTFN-6031	ZN9YTFN	199.857	NA	NA	NA	Healthy	IS	High School	H	F	140	723	Baseline	Mix	Baseline	33.0658
04032019_C5_batch18-New_1030_NewZN9TKCJ-02	ZN9TKCJ-02	ZN9TKCJ	263	NA	NA	NA	Healthy	Unknown	BA	C	F	NA	555	NA	NA	NA	25.7422
02182019_C5_batch03-ZN3TBJM_100	ZN3TBJM_100	ZN3TBJM	NA	NA	NA	NA	NA	IS	PhD	C	F	133.5	NA	NA	NA	NA	29.6646
02272019_C5_batch07-__1029__ZN3TBJM-01_453	ZN3TBJM-01	ZN3TBJM	289	NA	NA	NA	Healthy	IS	PhD	C	F	133.5	790	NA	NA	NA	29.6646
04172019_C5_batch23-__1061__ZN3TBJM-02_1469	ZN3TBJM-02	ZN3TBJM	276	NA	NA	NA	Healthy	IS	PhD	C	F	133.5	793	NA	NA	NA	29.6646
03012019_C5_batch08-__503__ZN3TBJM-03_494	ZN3TBJM-03	ZN3TBJM	263	NA	NA	NA	Healthy	IS	PhD	C	F	133.5	796	NA	NA	NA	29.6646
03042019_C5_batch09-__746__ZN3TBJM-04_567	ZN3TBJM-04	ZN3TBJM	250.857	NA	NA	NA	Healthy	IS	PhD	C	F	133.5	799	NA	NA	NA	29.6646
04052019_C5_batch19-__891__ZN3TBJM-06_1232	ZN3TBJM-06	ZN3TBJM	222.857	NA	NA	NA	Healthy	IS	PhD	C	F	133.5	805	NA	NA	NA	29.6646
03062019_C5_batch10-__1214__ZN3TBJM-07_668	ZN3TBJM-07	ZN3TBJM	209.143	NA	NA	NA	Healthy	IS	PhD	C	F	133.5	808	NA	NA	NA	29.6646
02222019_C5_batch05-ZN3TBJM-10_251	ZN3TBJM-10	ZN3TBJM	148.286	NA	NA	NA	Healthy	IS	PhD	C	F	133.5	822	NA	NA	NA	29.6646
04102019_C5_batch21-__870__ZN3TBJM-1011_1336	ZN3TBJM-1011	ZN3TBJM	233.286	D3	NA	Infection_Middle	Infection	IS	PhD	C	F	133.5	803	NA	NA	NA	29.6646
04222019_C5_batch24-__88__ZN3TBJM-1013_1481	ZN3TBJM-1013	ZN3TBJM	232.714	D7	NA	Infection_Late	Infection	IS	PhD	C	F	133.5	803	NA	NA	NA	29.6646
02182019_C5_batch03-ZN3TBJM-1014_106	ZN3TBJM-1014	ZN3TBJM	231	D19	NA	Infection_Recovery_Early	Infection_L	IS	PhD	C	F	133.5	803	NA	NA	NA	29.6646
04012019_C5_batch17-__766__ZN3TBJM-1015_1088	ZN3TBJM-1015	ZN3TBJM	228.714	D35	NA	Infection_Recovery_Late	Infection_L	IS	PhD	C	F	133.5	804	NA	NA	NA	29.6646
03042019_C5_batch09-__292__ZN3TBJM-1023_548	ZN3TBJM-1023	ZN3TBJM	166.714	D7	NA	Infection_Late	Infection	IS	PhD	C	F	133.5	818	NA	NA	NA	29.6646
04172019_C5_batch23-__282__ZN3TBJM-1025_1434	ZN3TBJM-1025	ZN3TBJM	164.714	D21	NA	Infection_Recovery_Early	Infection_L	IS	PhD	C	F	133.5	819	NA	NA	NA	29.6646
03112019_C5_batch12-__1158__ZN3TBJM-1033_815	ZN3TBJM-1033	ZN3TBJM	101.857	D10	NA	Infection_Late	Infection	IS	PhD	C	F	133.5	833	NA	NA	NA	29.6646
03112019_C5_batch12-__1466__ZN3TBJM-1034_806	ZN3TBJM-1034	ZN3TBJM	99.8571	D21	NA	NA	Infection_L	IS	PhD	C	F	133.5	833	NA	NA	NA	29.6646
03012019_C5_batch08-__423__ZN3TBJM-1035_469	ZN3TBJM-1035	ZN3TBJM	97.8571	D35	NA	NA	Infection_L	IS	PhD	C	F	133.5	834	NA	NA	NA	29.6646
04082019_C5_batch20-__945__ZN3TBJM-11_1282	ZN3TBJM-11	ZN3TBJM	126	NA	NA	NA	Healthy	IS	PhD	C	F	133.5	827	NA	NA	NA	29.6646
02132019_C5_batch02-ZN3TBJM-12_85	ZN3TBJM-12	ZN3TBJM	102.857	D3	NA	Infection_Middle	Infection	IS	PhD	C	F	133.5	833	NA	NA	NA	29.6646
02222019_C5_batch05-ZN3TBJM-13_282	ZN3TBJM-13	ZN3TBJM	82.1429	D1	NA	Imz_Early	Imz	IS	PhD	C	F	133.5	837	NA	NA	NA	29.6646
03082019_C5_batch11-__92__ZN3TBJM-14_746	ZN3TBJM-14	ZN3TBJM	47.2857	NA	NA	NA	Healthy	IS	PhD	C	F	133.5	846	NA	NA	NA	29.6646
04222019_C5_batch24-__1258__ZN3TBJM-2011_1485	ZN3TBJM-2011	ZN3TBJM	239.143	D1	NA	Imz_Early	Imz	IS	PhD	C	F	133.5	801	NA	NA	NA	29.6646
03252019_C5_batch14-__712__ZN3TBJM-2013_940	ZN3TBJM-2013	ZN3TBJM	238.286	D7	NA	Imz_Late	Imz	IS	PhD	C	F	133.5	802	NA	NA	NA	29.6646
04172019_C5_batch23-__1189__ZN3TBJM-2014_1464	ZN3TBJM-2014	ZN3TBJM	237.857	D10	NA	Imz_Late	Imz	IS	PhD	C	F	133.5	802	NA	NA	NA	29.6646
02252019_C5_batch05-__396__ZN3TBJM-2015_316	ZN3TBJM-2015	ZN3TBJM	235.857	D24	NA	Imz_Recovery_Early	Imz_L	IS	PhD	C	F	133.5	802	NA	NA	NA	29.6646
03252019_C5_batch14-__28__ZN3TBJM-2022_909	ZN3TBJM-2022	ZN3TBJM	208.143	D1	flu?	Imz_Early	Imz	IS	PhD	C	F	133.5	809	NA	NA	NA	29.6646
04082019_C5_batch20-__1241__ZN3TBJM-2023_1301	ZN3TBJM-2023	ZN3TBJM	207.857	D3	flu?	Imz_Middle	Imz	IS	PhD	C	F	133.5	809	NA	NA	NA	29.6646
04082019_C5_batch20-__1074__ZN3TBJM-2024_1261	ZN3TBJM-2024	ZN3TBJM	207.286	D7	flu?	Imz_Late	Imz	IS	PhD	C	F	133.5	809	NA	NA	NA	29.6646
03252019_C5_batch14-__1110__ZN3TBJM-2025_912	ZN3TBJM-2025	ZN3TBJM	205.143	D22	flu?	Imz_Recovery_Early	Imz_L	IS	PhD	C	F	133.5	809	NA	NA	NA	29.6646
03062019_C5_batch10-__1091__ZN3TBJM-2031_680	ZN3TBJM-2031	ZN3TBJM	184.857	D0	NA	NA	Healthy	IS	PhD	C	F	133.5	814	NA	NA	NA	29.6646
03012019_C5_batch08-__705__ZN3TBJM-2032_480	ZN3TBJM-2032	ZN3TBJM	184.714	D1	flu	Imz_Early	Imz	IS	PhD	C	F	133.5	814	NA	NA	NA	29.6646
04152019_C5_batch22-__553__ZN3TBJM-2033_1370	ZN3TBJM-2033	ZN3TBJM	184.286	D4	flu	Imz_Middle	Imz	IS	PhD	C	F	133.5	814	NA	NA	NA	29.6646
04152019_C5_batch22-__163__ZN3TBJM-2034_1397	ZN3TBJM-2034	ZN3TBJM	183.714	D8	flu	Imz_Late	Imz	IS	PhD	C	F	133.5	814	NA	NA	NA	29.6646
02272019_C5_batch07-__704__ZN3TBJM-2035_399	ZN3TBJM-2035	ZN3TBJM	181.714	D22	flu	Imz_Recovery_Early	Imz_L	IS	PhD	C	F	133.5	815	NA	NA	NA	29.6646
02122019_C5_batch01-ZN3TBJM-2041_9	ZN3TBJM-2041	ZN3TBJM	148	D1	PCV	Imz_Early	Imz	IS	PhD	C	F	133.5	822	NA	NA	NA	29.6646
03272019_C5_batch15-__285__ZN3TBJM-2042_981	ZN3TBJM-2042	ZN3TBJM	147.714	D3	PCV	Imz_Middle	Imz	IS	PhD	C	F	133.5	822	NA	NA	NA	29.6646
03012019_C5_batch08-__103__ZN3TBJM-2043_468	ZN3TBJM-2043	ZN3TBJM	147.143	D7	PCV	Imz_Late	Imz	IS	PhD	C	F	133.5	823	NA	NA	NA	29.6646
02252019_C5_batch05-__563__ZN3TBJM-2045_374	ZN3TBJM-2045	ZN3TBJM	143.143	D35	PCV	Imz_Recovery_Late	Imz_L	IS	PhD	C	F	133.5	823	NA	NA	NA	29.6646
03272019_C5_batch15-__821__ZN3TBJM-2052_971	ZN3TBJM-2052	ZN3TBJM	125.714	D3	flu	Imz_Middle	Imz	IS	PhD	C	F	133.5	827	NA	NA	NA	29.6646
02272019_C5_batch07-__960__ZN3TBJM-2053_407	ZN3TBJM-2053	ZN3TBJM	125.143	D7	flu	Imz_Late	Imz	IS	PhD	C	F	133.5	828	NA	NA	NA	29.6646
02202019_C5_batch04-ZN3TBJM-2054_213	ZN3TBJM-2054	ZN3TBJM	123.143	D21	flu	Imz_Recovery_Early	Imz_L	IS	PhD	C	F	133.5	828	NA	NA	NA	29.6646
03012019_C5_batch08-__783__ZN3TBJM-2055_491	ZN3TBJM-2055	ZN3TBJM	120.857	D37	flu	Imz_Recovery_Late	Imz_L	IS	PhD	C	F	133.5	829	NA	NA	NA	29.6646
02272019_C5_batch07-__1433__ZN3TBJM-2063_391	ZN3TBJM-2063	ZN3TBJM	81.1429	D7	NA	Imz_Late	Imz	IS	PhD	C	F	133.5	838	NA	NA	NA	29.6646
03042019_C5_batch09-__359__ZN3TBJM-2064_549	ZN3TBJM-2064	ZN3TBJM	78.8571	D23	NA	Imz_Recovery_Early	Imz_L	IS	PhD	C	F	133.5	838	NA	NA	NA	29.6646
02252019_C5_batch05-__1245__ZN3TBJM-2065_379	ZN3TBJM-2065	ZN3TBJM	77.1429	D35	NA	Imz_Recovery_Late	Imz_L	IS	PhD	C	F	133.5	839	NA	NA	NA	29.6646
02202019_C5_batch04-ZN3TBJM_	ZN3TBJM-2071	ZN3TBJM	29.1429	D1	NA	Imz_Early	Imz	IS	PhD	C	F	133.5	850	NA	NA	NA	29.6646
04032019_C5_batch18-New_1300_NewZN3TBJM	ZN3TBJM-2073	ZN3TBJM	28.2857	D7	NA	Imz_Late	Imz	IS	PhD	C	F	133.5	850	NA	NA	NA	29.6646
04152019_C5_batch22-New_44_NewZN3TBJM-2074	ZN3TBJM-2074	ZN3TBJM	26.2857	D21	NA	Imz_Recovery_Early	Imz_L	IS	PhD	C	F	133.5	850	NA	NA	NA	29.6646
04102019_C5_batch21-New_72_NewZN3TBJM-2075	ZN3TBJM-2075	ZN3TBJM	24.2857	D35	NA	Imz_Recovery_Late	Imz_L	IS	PhD	C	F	133.5	851	NA	NA	NA	29.6646
02252019_C5_batch05-__220__ZN3TBJM-4011_319	ZN3TBJM-4011	ZN3TBJM	162.714	D1	amoxicillin	Ant_Early	Ant	IS	PhD	C	F	133.5	819	NA	NA	NA	29.6646
04052019_C5_batch19-__1412__ZN3TBJM-4012_1239	ZN3TBJM-4012	ZN3TBJM	162.286	D4	amoxicillin	Ant_Middle	Ant	IS	PhD	C	F	133.5	819	NA	NA	NA	29.6646
02272019_C5_batch07-__699__ZN3TBJM-4013_414	ZN3TBJM-4013	ZN3TBJM	162	D6	amoxicillin	Ant_Middle	Ant	IS	PhD	C	F	133.5	819	NA	NA	NA	29.6646
03112019_C5_batch12-__137__ZN3TBJM-4014_792	ZN3TBJM-4014	ZN3TBJM	159.714	D23	amoxicillin	Ant_Recovery_Early	Ant_L	IS	PhD	C	F	133.5	820	NA	NA	NA	29.6646
03042019_C5_batch09-__1449__ZN3TBJM-4015_573	ZN3TBJM-4015	ZN3TBJM	157.714	D37	amoxicillin	Ant_Recovery_Late	Ant_L	IS	PhD	C	F	133.5	820	NA	NA	NA	29.6646
04052019_C5_batch19-__757__ZN0JE53-02_1249	ZN0JE53-02	ZN0JE53	275	NA	NA	NA	Weight-gain	IS	MA	B	M	148	786	NA	NA	NA	33.1847
02182019_C5_batch03-ZN0JE53-03_136	ZN0JE53-03	ZN0JE53	261	NA	NA	NA	Weight-loss	IS	MA	B	M	148	790	NA	NA	NA	33.1847
04032019_C5_batch18-New_1467_NewZN0JE53-04	ZN0JE53-04	ZN0JE53	250	NA	NA	NA	Healthy	IS	MA	B	M	148	792	NA	NA	NA	33.1847
03082019_C5_batch11-__802__ZN0JE53-06_693	ZN0JE53-06	ZN0JE53	225.143	NA	NA	NA	Healthy	IS	MA	B	M	148	798	NA	NA	NA	33.1847
03062019_C5_batch10-__908__ZN0JE53-07_643	ZN0JE53-07	ZN0JE53	210	NA	NA	NA	Healthy	IS	MA	B	M	148	801	NA	NA	NA	33.1847
03132019_C5_batch13-__646__ZN0JE53-08_880	ZN0JE53-08	ZN0JE53	194.857	NA	NA	NA	Healthy	IS	MA	B	M	148	805	NA	NA	NA	33.1847
03012019_C5_batch08-__752__ZN0JE53-09_507	ZN0JE53-09	ZN0JE53	185	NA	NA	NA	Healthy	IS	MA	B	M	148	807	NA	NA	NA	33.1847
02202019_C5_batch04-ZN0JE53-10_205	ZN0JE53-10	ZN0JE53	167.857	NA	NA	NA	Healthy	IS	MA	B	M	148	811	NA	NA	NA	33.1847
02202019_C5_batch04-ZN0JE53-11_192	ZN0JE53-11	ZN0JE53	152	NA	NA	NA	Healthy	IS	MA	B	M	148	815	NA	NA	NA	33.1847
02252019_C5_batch05-__1238__ZN0JE53-12_368	ZN0JE53-12	ZN0JE53	138	NA	NA	NA	Healthy	IS	MA	B	M	148	818	NA	NA	NA	33.1847
02252019_C5_batch05-__247__ZN0JE53-13_338	ZN0JE53-13	ZN0JE53	108	NA	NA	NA	Healthy	IS	MA	B	M	148	825	NA	NA	NA	33.1847
04152019_C5_batch22-__1267__ZN0JE53-14_1380	ZN0JE53-14	ZN0JE53	79.7143	NA	NA	NA	Healthy	IS	MA	B	M	148	831	NA	NA	NA	33.1847
03112019_C5_batch12-__1024__ZN0JE53-15_775	ZN0JE53-15	ZN0JE53	54.1429	NA	NA	NA	Healthy	IS	MA	B	M	148	837	NA	NA	NA	33.1847
04102019_C5_batch21-New_48_NewZN0JE53-16	ZN0JE53-16	ZN0JE53	26	NA	NA	NA	Healthy	IS	MA	B	M	148	844	NA	NA	NA	33.1847
03132019_C5_batch13-__508__ZN0JE53-2011_902	ZN0JE53-2011	ZN0JE53	250	D2	flu?	Imz_Early	Imz	IS	MA	B	M	148	792	NA	NA	NA	33.1847
03042019_C5_batch09-__305__ZN0JE53-2011	ZN0JE53-2011(027-04)	ZN0JE53	250	NA	NA	NA	Healthy	IS	MA	B	M	148	792	NA	NA	NA	33.1847
04172019_C5_batch23-__613__ZN0JE53-2012_1480	ZN0JE53-2012	ZN0JE53	238.714	D3	flu?	Imz_Middle	Imz	IS	MA	B	M	148	795	NA	NA	NA	33.1847
02222019_C5_batch05-ZN0JE53-2013_305	ZN0JE53-2013	ZN0JE53	238.143	D7	flu?	Imz_Late	Imz	IS	MA	B	M	148	795	NA	NA	NA	33.1847
03132019_C5_batch13-__604__ZN0JE53-2014_871	ZN0JE53-2014	ZN0JE53	237.714	D10	flu?	Imz_Late	Imz	IS	MA	B	M	148	795	NA	NA	NA	33.1847
02182019_C5_batch03-ZN0JE53-2015_148	ZN0JE53-2015	ZN0JE53	233.714	D38	flu?	Imz_Recovery_Late	Imz_L	IS	MA	B	M	148	796	NA	NA	NA	33.1847
02202019_C5_batch04-ZN0JE53-2022_194	ZN0JE53-2022	ZN0JE53	237	D1	pneumovax	Imz_Early	Imz	IS	MA	B	M	148	795	NA	NA	NA	33.1847
03062019_C5_batch10-__364__ZN0JE53-2023_648	ZN0JE53-2023	ZN0JE53	236.714	D3	pneumovax	Imz_Middle	Imz	IS	MA	B	M	148	795	NA	NA	NA	33.1847
04102019_C5_batch21-__966__ZJXC41N-1011_1342	ZJXC41N-1011	ZJXC41N	239	NA	NA	NA	Healthy	IS	Associate	B	F	75	591	NA	NA	NA	27.523
04052019_C5_batch19-__177__ZJXC41N-1023_1241	ZJXC41N-1023	ZJXC41N	223.143	D4	NA	Infection_Middle	Infection	IS	Associate	B	F	75	594	NA	NA	NA	27.523
02132019_C5_batch02-ZJXC41N-1024_55	ZJXC41N-1024	ZJXC41N	222.857	D6	NA	Infection_Middle	Infection	IS	Associate	B	F	75	594	NA	NA	NA	27.523
03062019_C5_batch10-__434__ZJXC41N-1025_610	ZJXC41N-1025	ZJXC41N	220.714	D21	NA	Infection_Recovery_Early	Infection_L	IS	Associate	B	F	75	595	NA	NA	NA	27.523
03062019_C5_batch10-__595__ZJXC41N-2012_609	ZJXC41N-2012	ZJXC41N	238.714	D2	flu?	Imz_Early	Imz	IS	Associate	B	F	75	591	NA	NA	NA	27.523
04052019_C5_batch19-__1270__ZJXC41N-2013_1202	ZJXC41N-2013	ZJXC41N	238.286	D5	flu?	Imz_Middle	Imz	IS	Associate	B	F	75	591	NA	NA	NA	27.523
02252019_C5_batch05-__160__ZJXC41N-2014_355	ZJXC41N-2014	ZJXC41N	238	D7	flu?	Imz_Late	Imz	IS	Associate	B	F	75	591	NA	NA	NA	27.523
03132019_C5_batch13-__1129__ZJXC41N-2015_874	ZJXC41N-2015	ZJXC41N	235.714	D23	flu?	Imz_Recovery_Early	Imz_L	IS	Associate	B	F	75	591	NA	NA	NA	27.523
03292019_C5_batch16-__968__ZJXC41N-2022_1045	ZJXC41N-2022	ZJXC41N	180.143	D3	flu	Imz_Middle	Imz	IS	Associate	B	F	75	604	NA	NA	NA	27.523
04032019_C5_batch18-New_376_NewZJXC41N-2023	ZJXC41N-2023	ZJXC41N	179.714	D6	flu	Imz_Middle	Imz	IS	Associate	B	F	75	604	NA	NA	NA	27.523
02202019_C5_batch04-ZJXC41N-2025_172	ZJXC41N-2025	ZJXC41N	177.286	D23	flu	Imz_Recovery_Early	Imz_L	IS	Associate	B	F	75	605	NA	NA	NA	27.523
03292019_C5_batch16-__66__ZJXC41N-4013_1020	ZJXC41N-4013	ZJXC41N	220.286	D10	unknown	Ant_Late	Ant	IS	Associate	B	F	75	595	NA	NA	NA	27.523
02132019_C5_batch02-ZJXC41N-4015_63	ZJXC41N-4015	ZJXC41N	214.714	D49	unknown	Ant_Recovery_Late	Ant_L	IS	Associate	B	F	75	596	NA	NA	NA	27.523
04052019_C5_batch19-__98__ZJXC41N-6012_1247	ZJXC41N-6012	ZJXC41N	211.857	NA	NA	NA	Fiber	IS	Associate	B	F	75	597	NA	NA	NA	27.523
03272019_C5_batch15-__295__ZJXC41N-6021_987	ZJXC41N-6021	ZJXC41N	204.286	NA	NA	NA	Healthy	IS	Associate	B	F	75	599	Baseline	LCInulin	Baseline	27.523
03062019_C5_batch10-__1067__ZJXC41N-6032_647	ZJXC41N-6032	ZJXC41N	187.286	NA	NA	NA	Fiber	IS	Associate	B	F	75	603	1	Mix	10	27.523
02272019_C5_batch07-__1059__ZJXC41N-02_400	ZJXC41N-02	ZJXC41N	252	NA	NA	NA	Healthy	IS	Associate	B	F	75	588	NA	NA	NA	27.523
02182019_C5_batch03-ZJXC41N-03_132	ZJXC41N-03	ZJXC41N	265.286	NA	NA	NA	Weight-loss	IS	Associate	B	F	75	585	NA	NA	NA	27.523
03292019_C5_batch16-__1257__ZJXC41N-1011_1049	ZJXC41N-1011	ZJXC41N	257.857	NA	NA	NA	Infection	IS	Associate	B	F	75	586	NA	NA	NA	27.523
04082019_C5_batch20-__301__ZJXC41N-1031_1273	ZJXC41N-1031	ZJXC41N	106	D1	NA	NA	Infection	IS	Associate	B	F	75	621	NA	NA	NA	27.523
04102019_C5_batch21-New_14_NewZJXC41N-1041	ZJXC41N-1041	ZJXC41N	28	D1	NA	NA	Infection	IS	Associate	B	F	75	639	NA	NA	NA	27.523
03112019_C5_batch12-__1398__ZJXC41N-11_778	ZJXC41N-11	ZJXC41N	149	NA	NA	NA	Healthy	IS	Associate	B	F	75	611	NA	NA	NA	27.523
02272019_C5_batch07-__125__ZJXC41N-12_443	ZJXC41N-12	ZJXC41N	85.8571	NA	NA	NA	Healthy	IS	Associate	B	F	75	626	NA	NA	NA	27.523
03112019_C5_batch12-__719__ZJXC41N-13_800	ZJXC41N-13	ZJXC41N	58.2857	NA	NA	NA	Stress	IS	Associate	B	F	75	632	NA	NA	NA	27.523
04012019_C5_batch17-New_138_NewZJXC41N-14	ZJXC41N-14	ZJXC41N	15.2857	NA	NA	NA	Healthy	IS	Associate	B	F	75	642	NA	NA	NA	27.523
03042019_C5_batch09-__213__ZJXC41N-E11_530	ZJXC41N-E11	ZJXC41N	108.143	NA	NA	NA	Healthy	IS	Associate	B	F	75	621	NA	NA	NA	27.523
03112019_C5_batch12-__517__ZMS5W76-02_782	ZMS5W76-02	ZMS5W76	281	NA	NA	NA	Weight-gain	IR	NA	NA	F	224	583	NA	NA	NA	32.7271
03082019_C5_batch11-__46__ZMGT937-01_748	ZMGT937-01	ZMGT937	286	NA	NA	NA	Healthy	Unknown	PhD	A	M	NA	392	NA	NA	NA	26.4441
03252019_C5_batch14-__1476__ZMGT937-02_949	ZMGT937-02	ZMGT937	273.286	NA	NA	NA	Healthy	Unknown	PhD	A	M	NA	395	NA	NA	NA	26.4441
03272019_C5_batch15-__672__ZMGT937-04_962	ZMGT937-04	ZMGT937	246.857	NA	NA	NA	Healthy	Unknown	PhD	A	M	NA	401	NA	NA	NA	26.4441
03042019_C5_batch09-__763__ZMGT937-05_532	ZMGT937-05	ZMGT937	233.143	NA	NA	NA	Healthy	Unknown	PhD	A	M	NA	404	NA	NA	NA	26.4441
04152019_C5_batch22-__257__ZMGT937-06_1373	ZMGT937-06	ZMGT937	218.714	NA	NA	NA	Healthy	Unknown	PhD	A	M	NA	407	NA	NA	NA	26.4441
03012019_C5_batch08-__1227__ZMGT937-07_472	ZMGT937-07	ZMGT937	206.143	NA	NA	NA	Healthy	Unknown	PhD	A	M	NA	410	NA	NA	NA	26.4441
02252019_C5_batch05-__366__ZMGT937-08_377	ZMGT937-08	ZMGT937	187.857	NA	NA	NA	Healthy	Unknown	PhD	A	M	NA	414	NA	NA	NA	26.4441
03082019_C5_batch11-__673__ZMGT937-09_721	ZMGT937-09	ZMGT937	173.143	NA	NA	NA	Healthy	Unknown	PhD	A	M	NA	418	NA	NA	NA	26.4441
03112019_C5_batch12-__128__ZMGT937-1011_783	ZMGT937-1011	ZMGT937	264.857	D1	NA	Infection_Early	Infection	Unknown	PhD	A	M	NA	397	NA	NA	NA	26.4441
03082019_C5_batch11-__1095__ZMGT937-1012_702	ZMGT937-1012	ZMGT937	264.571	D3	NA	Infection_Middle	Infection	Unknown	PhD	A	M	NA	397	NA	NA	NA	26.4441
03062019_C5_batch10-__216__ZMGT937-1013_625	ZMGT937-1013	ZMGT937	264	D7	NA	Infection_Late	Infection	Unknown	PhD	A	M	NA	397	NA	NA	NA	26.4441
04052019_C5_batch19-__954__ZMGT937-1014_1205	ZMGT937-1014	ZMGT937	262	D21	NA	Infection_Recovery_Early	Infection_L	Unknown	PhD	A	M	NA	397	NA	NA	NA	26.4441
03272019_C5_batch15-__831__ZMGT937-11_969	ZMGT937-11	ZMGT937	61.7143	NA	NA	NA	Healthy	Unknown	PhD	A	M	NA	443	NA	NA	NA	26.4441
04012019_C5_batch17-New_101_NewZMGT937-12	ZMGT937-12	ZMGT937	20.7143	D14	NA	Infection_Recovery_Early	Infection_L	Unknown	PhD	A	M	NA	453	NA	NA	NA	26.4441
02272019_C5_batch07-__828__ZMBVNFM-01_396	ZMBVNFM-01	ZMBVNFM	287.286	NA	NA	NA	Healthy	IS	BA	A	M	87	691	NA	NA	NA	25.1531
03012019_C5_batch08-__1273__ZMBVNFM-02_521	ZMBVNFM-02	ZMBVNFM	279.714	NA	NA	NA	Weight-gain	IS	BA	A	M	87	693	NA	NA	NA	25.1531
03292019_C5_batch16-New_82_NewZMBVNFM-02-E11	ZMBVNFM-02-E11	ZMBVNFM	22.1429	NA	NA	NA	Exercise	IS	BA	A	M	87	752	NA	NA	NA	25.1531
03292019_C5_batch16-New_79_NewZMBVNFM-02-E12	ZMBVNFM-02-E12	ZMBVNFM	22.1429	NA	NA	NA	Exercise	IS	BA	A	M	87	752	NA	NA	NA	25.1531
03252019_C5_batch14-New_78_NewZMBVNFM-02-E13	ZMBVNFM-02-E13	ZMBVNFM	22.1429	NA	NA	NA	Exercise	IS	BA	A	M	87	752	NA	NA	NA	25.1531
04032019_C5_batch18-New_77_NewZMBVNFM-02-E14	ZMBVNFM-02-E14	ZMBVNFM	22.1429	NA	NA	NA	Exercise	IS	BA	A	M	87	752	NA	NA	NA	25.1531
04152019_C5_batch22-New_80_NewZMBVNFM-02-E15	ZMBVNFM-02-E15	ZMBVNFM	22.1429	NA	NA	NA	Exercise	IS	BA	A	M	87	752	NA	NA	NA	25.1531
04082019_C5_batch20-New_81_NewZMBVNFM-02-E16	ZMBVNFM-02-E16	ZMBVNFM	22.1429	NA	NA	NA	Exercise	IS	BA	A	M	87	752	NA	NA	NA	25.1531
04102019_C5_batch21-New_83_NewZMBVNFM-02-E17	ZMBVNFM-02-E17	ZMBVNFM	22.1429	NA	NA	NA	Exercise	IS	BA	A	M	87	752	NA	NA	NA	25.1531
04172019_C5_batch23-New_84_NewZMBVNFM-02-E18	ZMBVNFM-02-E18	ZMBVNFM	22.1429	NA	NA	NA	Exercise	IS	BA	A	M	87	752	NA	NA	NA	25.1531
03272019_C5_batch15-New_85_NewZMBVNFM-02-E19	ZMBVNFM-02-E19	ZMBVNFM	22	NA	NA	NA	Exercise_postday	IS	BA	A	M	87	752	NA	NA	NA	25.1531
02122019_C5_batch01-ZMBVNFM-03_30	ZMBVNFM-03	ZMBVNFM	266.286	NA	NA	NA	Weight-loss	IS	BA	A	M	87	696	NA	NA	NA	25.1531
02272019_C5_batch07-__391__ZMBVNFM-04_458	ZMBVNFM-04	ZMBVNFM	254	NA	NA	NA	Healthy	IS	BA	A	M	87	699	NA	NA	NA	25.1531
03042019_C5_batch09-__1152__ZMBVNFM-07_561	ZMBVNFM-07	ZMBVNFM	204.857	NA	NA	NA	Healthy	IS	BA	A	M	87	710	NA	NA	NA	25.1531
02182019_C5_batch03-ZMBVNFM-08_126	ZMBVNFM-08	ZMBVNFM	188	NA	NA	NA	Healthy	IS	BA	A	M	87	714	NA	NA	NA	25.1531
04012019_C5_batch17-__1101__ZMBVNFM-10_1118	ZMBVNFM-10	ZMBVNFM	125.857	NA	NA	NA	Healthy	IS	BA	A	M	87	728	NA	NA	NA	25.1531
04102019_C5_batch21-__300__ZMBVNFM-1012_1354	ZMBVNFM-1012	ZMBVNFM	220.714	D3	NA	Infection_Middle	Infection	IS	BA	A	M	87	707	NA	NA	NA	25.1531
03132019_C5_batch13-__472__ZMBVNFM-1013_841	ZMBVNFM-1013	ZMBVNFM	220	D8	NA	Infection_Late	Infection	IS	BA	A	M	87	707	NA	NA	NA	25.1531
03132019_C5_batch13-__13__ZMBVNFM-1014_837	ZMBVNFM-1014	ZMBVNFM	218	D22	NA	Infection_Recovery_Early	Infection_L	IS	BA	A	M	87	707	NA	NA	NA	25.1531
03042019_C5_batch09-__1378__ZMBVNFM-1015_603	ZMBVNFM-1015	ZMBVNFM	216	D36	NA	Infection_Recovery_Late	Infection_L	IS	BA	A	M	87	708	NA	NA	NA	25.1531
02132019_C5_batch02-ZMBVNFM-1022_71	ZMBVNFM-1022	ZMBVNFM	177.286	D3	NA	Infection_Middle	Infection	IS	BA	A	M	87	717	NA	NA	NA	25.1531
04032019_C5_batch18-New_1345_NewZMBVNFM-1023	ZMBVNFM-1023	ZMBVNFM	176.857	D6	NA	Infection_Middle	Infection	IS	BA	A	M	87	717	NA	NA	NA	25.1531
03272019_C5_batch15-__139__ZMBVNFM-1025_992	ZMBVNFM-1025	ZMBVNFM	172.143	D39	NA	Infection_Recovery_Late	Infection_L	IS	BA	A	M	87	718	NA	NA	NA	25.1531
02122019_C5_batch01-ZMBVNFM-1032_5	ZMBVNFM-1032	ZMBVNFM	158.143	D3	NA	Infection_Middle	Infection	IS	BA	A	M	87	721	NA	NA	NA	25.1531
03042019_C5_batch09-__1048__ZMBVNFM-1033_547	ZMBVNFM-1033	ZMBVNFM	157.286	D9	NA	Infection_Late	Infection	IS	BA	A	M	87	721	NA	NA	NA	25.1531
03132019_C5_batch13-__565__ZMBVNFM-1042_898	ZMBVNFM-1042	ZMBVNFM	117.143	D3	NA	NA	Infection	IS	BA	A	M	87	730	NA	NA	NA	25.1531
02252019_C5_batch05-__1254__ZMBVNFM-1051_312	ZMBVNFM-1051	ZMBVNFM	89.8571	D1	NA	Infection_Early	Infection	IS	BA	A	M	87	737	NA	NA	NA	25.1531
04102019_C5_batch21-__341__ZMBVNFM-1052_1327	ZMBVNFM-1052	ZMBVNFM	89.2857	D5	NA	Infection_Middle	Infection	IS	BA	A	M	87	737	NA	NA	NA	25.1531
02182019_C5_batch03-ZMBVNFM-1053_122	ZMBVNFM-1053	ZMBVNFM	88.8571	D8	NA	Infection_Late	Infection	IS	BA	A	M	87	737	NA	NA	NA	25.1531
04032019_C5_batch18-New_3_NewZMBVNFM-1054	ZMBVNFM-1054	ZMBVNFM	86.8571	D21	NA	Infection_Recovery_Late	Infection_L	IS	BA	A	M	87	737	NA	NA	NA	25.1531
03272019_C5_batch15-__1427__ZMBVNFM_990	ZMBVNFM-1062	ZMBVNFM	71.8571	D3	NA	Infection_Middle	Infection	IS	BA	A	M	87	741	NA	NA	NA	25.1531
02182019_C5_batch03-ZMBVNFM-1065_103	ZMBVNFM-1065	ZMBVNFM	67	D36	NA	Infection_Recovery_Late	Infection_L	IS	BA	A	M	87	742	NA	NA	NA	25.1531
03292019_C5_batch16-__1418__ZMBVNFM-11_1024	ZMBVNFM-11	ZMBVNFM	93.1429	NA	NA	NA	Healthy	IS	BA	A	M	87	736	NA	NA	NA	25.1531
02222019_C5_batch05-ZMBVNFM-12_292	ZMBVNFM-12	ZMBVNFM	56	NA	NA	NA	Healthy	IS	BA	A	M	87	745	NA	NA	NA	25.1531
03272019_C5_batch15-New_155_NewZMBVNFM-14	ZMBVNFM-14	ZMBVNFM	11.7143	NA	NA	NA	Healthy	IS	BA	A	M	87	755	NA	NA	NA	25.1531
02132019_C5_batch02-ZMBVNFM-2011_69	ZMBVNFM-2011	ZMBVNFM	235	NA	NA	NA	Healthy	IS	BA	A	M	87	703	NA	NA	NA	25.1531
04012019_C5_batch17-__476__ZMBVNFM-2012_1124	ZMBVNFM-2012	ZMBVNFM	234.714	D1	flu	Imz_Early	Imz	IS	BA	A	M	87	703	NA	NA	NA	25.1531
04012019_C5_batch17-__119__ZMBVNFM-2013_1100	ZMBVNFM-2013	ZMBVNFM	234.286	D4	flu	Imz_Middle	Imz	IS	BA	A	M	87	704	NA	NA	NA	25.1531
03132019_C5_batch13-__322__ZMBVNFM-2014_868	ZMBVNFM-2014	ZMBVNFM	233.714	D8	flu	Imz_Late	Imz	IS	BA	A	M	87	704	NA	NA	NA	25.1531
04172019_C5_batch23-__1028__ZMBVNFM-2015_1471	ZMBVNFM-2015	ZMBVNFM	231.714	D22	flu	Imz_Recovery_Early	Imz_L	IS	BA	A	M	87	704	NA	NA	NA	25.1531
02272019_C5_batch07-__1452__ZMBVNFM-5011_430	ZMBVNFM-5011	ZMBVNFM	241	D4	NA	NA	Stress	IS	BA	A	M	87	702	NA	NA	NA	25.1531
04032019_C5_batch18-New_149_NewZMBVNFM-Quarterly Visit 13.01	ZMBVNFM-Quarterly Visit 13.01	ZMBVNFM	13.8571	NA	NA	NA	Healthy	IS	BA	A	M	87	754	NA	NA	NA	25.1531
03252019_C5_batch14-__297__ZMBH10Z-01_935	ZMBH10Z-01	ZMBH10Z	287.286	NA	NA	NA	Healthy	IS	2 yrs college	B	F	117	633	NA	NA	NA	31.2777
03132019_C5_batch13-__743__ZMBH10Z-02_889	ZMBH10Z-02	ZMBH10Z	282	NA	NA	NA	Weight-gain	IS	2 yrs college	B	F	117	634	NA	NA	NA	31.2777
03042019_C5_batch09-__1224__ZMBH10Z-03_579	ZMBH10Z-03	ZMBH10Z	263.286	NA	NA	NA	Weight-loss	IS	2 yrs college	B	F	117	639	NA	NA	NA	31.2777
04152019_C5_batch22-__31__ZMBH10Z-04_1377	ZMBH10Z-04	ZMBH10Z	247	NA	NA	NA	Healthy	IS	2 yrs college	B	F	117	642	NA	NA	NA	31.2777
03062019_C5_batch10-__715__ZMBH10Z-05_671	ZMBH10Z-05	ZMBH10Z	224.714	NA	NA	NA	Healthy	IS	2 yrs college	B	F	117	648	NA	NA	NA	31.2777
02202019_C5_batch04-ZMBH10Z-06_196	ZMBH10Z-06	ZMBH10Z	208.714	NA	NA	NA	Healthy	IS	2 yrs college	B	F	117	651	NA	NA	NA	31.2777
04102019_C5_batch21-__984__ZMBH10Z-08_1314	ZMBH10Z-08	ZMBH10Z	187.714	NA	NA	NA	Healthy	IS	2 yrs college	B	F	117	656	NA	NA	NA	31.2777
04052019_C5_batch19-__1023__ZMBH10Z-09_1216	ZMBH10Z-09	ZMBH10Z	52.8571	NA	NA	NA	Healthy	IS	2 yrs college	B	F	117	687	NA	NA	NA	31.2777
04052019_C5_batch19-New_50_NewZMBH10Z-10	ZMBH10Z-10	ZMBH10Z	25.8571	NA	NA	NA	Healthy	IS	2 yrs college	B	F	117	693	NA	NA	NA	31.2777
04102019_C5_batch21-__179__ZM8YXDM-01_1315	ZM8YXDM-01	ZM8YXDM	281.714	NA	NA	NA	Healthy	IR	MBA	C	M	212.13	527	NA	NA	NA	26.7087
03042019_C5_batch09-__1122__ZM8YXDM-02_562	ZM8YXDM-02	ZM8YXDM	274	NA	NA	NA	Healthy	IR	MBA	C	M	212.13	529	NA	NA	NA	26.7087
03292019_C5_batch16-__921__ZM8YXDM-03_1032	ZM8YXDM-03	ZM8YXDM	257	NA	NA	NA	Healthy	IR	MBA	C	M	212.13	533	NA	NA	NA	26.7087
02122019_C5_batch01-ZM8YXDM-06_12	ZM8YXDM-06	ZM8YXDM	214	NA	NA	NA	Healthy	IR	MBA	C	M	212.13	543	NA	NA	NA	26.7087
03112019_C5_batch12-__351__ZM8YXDM-07_823	ZM8YXDM-07	ZM8YXDM	200.143	NA	NA	NA	Healthy	IR	MBA	C	M	212.13	546	NA	NA	NA	26.7087
03012019_C5_batch08-__531__ZM8YXDM-11_516	ZM8YXDM-11	ZM8YXDM	153	NA	NA	NA	Healthy	IR	MBA	C	M	212.13	557	NA	NA	NA	26.7087
03082019_C5_batch11-__386__ZM8YXDM-12_728	ZM8YXDM-12	ZM8YXDM	132.143	NA	NA	NA	Healthy	IR	MBA	C	M	212.13	561	NA	NA	NA	26.7087
03012019_C5_batch08-__979__ZM8YXDM-13_528	ZM8YXDM-13	ZM8YXDM	116.857	NA	NA	NA	Healthy	IR	MBA	C	M	212.13	565	NA	NA	NA	26.7087
03252019_C5_batch14-__113__ZM8YXDM-14_944	ZM8YXDM-14	ZM8YXDM	82.7143	NA	NA	NA	Healthy	IR	MBA	C	M	212.13	573	NA	NA	NA	26.7087
03082019_C5_batch11-__747__ZM8YXDM-15_684	ZM8YXDM-15	ZM8YXDM	59.7143	NA	NA	NA	Healthy	IR	MBA	C	M	212.13	578	NA	NA	NA	26.7087
03292019_C5_batch16-__573__ZM8YXDM-6011_1053	ZM8YXDM-6011	ZM8YXDM	194.857	NA	NA	NA	Healthy	IR	MBA	C	M	212.13	547	NA	NA	NA	26.7087
04152019_C5_batch22-New_152_NewZM8YXDM-Quarterly Visit 16.01	ZM8YXDM-Quarterly Visit 16.01	ZM8YXDM	13	NA	NA	NA	Healthy	IR	MBA	C	M	212.13	589	NA	NA	NA	26.7087
04152019_C5_batch22-__755__ZM7JY3G-01_1386	ZM7JY3G-01	ZM7JY3G	285	NA	NA	NA	Healthy	IR	BA	A	M	160	705	NA	NA	NA	28.6686
02272019_C5_batch07-__760__ZM7JY3G-02_431	ZM7JY3G-02	ZM7JY3G	280	NA	NA	NA	Weight-gain	IR	BA	A	M	160	706	NA	NA	NA	28.6686
02272019_C5_batch07-__1044__ZM7JY3G-03_423	ZM7JY3G-03	ZM7JY3G	272.143	NA	NA	NA	Weight-loss	IR	BA	A	M	160	708	NA	NA	NA	28.6686
03012019_C5_batch08-__52__ZM7JY3G-04_525	ZM7JY3G-04	ZM7JY3G	261	NA	NA	NA	Healthy	IR	BA	A	M	160	710	NA	NA	NA	28.6686
03132019_C5_batch13-__63__ZM7JY3G-05_866	ZM7JY3G-05	ZM7JY3G	249	NA	NA	NA	Healthy	IR	BA	A	M	160	713	NA	NA	NA	28.6686
03112019_C5_batch12-__970__ZM7JY3G-07_760	ZM7JY3G-07	ZM7JY3G	233.857	NA	NA	NA	Healthy	IR	BA	A	M	160	716	NA	NA	NA	28.6686
04012019_C5_batch17-__82__ZM7JY3G-08_1081	ZM7JY3G-08	ZM7JY3G	217.857	NA	NA	NA	Healthy	IR	BA	A	M	160	720	NA	NA	NA	28.6686
03062019_C5_batch10-__243__ZM7JY3G-09_665	ZM7JY3G-09	ZM7JY3G	200	NA	NA	NA	Healthy	IR	BA	A	M	160	724	NA	NA	NA	28.6686
04012019_C5_batch17-__136__ZM7JY3G-10_1107	ZM7JY3G-10	ZM7JY3G	185.714	NA	NA	NA	Healthy	IR	BA	A	M	160	728	NA	NA	NA	28.6686
02182019_C5_batch03-ZM7JY3G-11_112	ZM7JY3G-11	ZM7JY3G	170.857	NA	NA	NA	Healthy	IR	BA	A	M	160	731	NA	NA	NA	28.6686
03082019_C5_batch11-__1262__ZM7JY3G-12_690	ZM7JY3G-12	ZM7JY3G	153.143	NA	NA	NA	Healthy	IR	BA	A	M	160	735	NA	NA	NA	28.6686
03132019_C5_batch13-__1176__ZM7JY3G-13_834	ZM7JY3G-13	ZM7JY3G	141	NA	NA	NA	Healthy	IR	BA	A	M	160	738	NA	NA	NA	28.6686
02252019_C5_batch05-__143__ZM7JY3G-14_349	ZM7JY3G-14	ZM7JY3G	117.286	NA	NA	NA	Healthy	IR	BA	A	M	160	743	NA	NA	NA	28.6686
03062019_C5_batch10-__51__ZM7JY3G-15_629	ZM7JY3G-15	ZM7JY3G	96.8571	NA	NA	NA	Healthy	IR	BA	A	M	160	748	NA	NA	NA	28.6686
03112019_C5_batch12-__372__ZM7JY3G-16_786	ZM7JY3G-16	ZM7JY3G	74.1429	NA	NA	NA	Healthy	IR	BA	A	M	160	753	NA	NA	NA	28.6686
03292019_C5_batch16-__637__ZM7JY3G-17_1030	ZM7JY3G-17	ZM7JY3G	49	NA	NA	NA	Healthy	IR	BA	A	M	160	759	NA	NA	NA	28.6686
04152019_C5_batch22-New_141_NewZM7JY3G-18	ZM7JY3G-18	ZM7JY3G	14.8571	NA	NA	NA	Healthy	IR	BA	A	M	160	767	NA	NA	NA	28.6686
03112019_C5_batch12-__868__ZM7JY3G-E11_801	ZM7JY3G-E11	ZM7JY3G	159	NA	NA	NA	Exercise	IR	BA	A	M	160	734	NA	NA	NA	28.6686
03082019_C5_batch11-__1448__ZLZQMEV-01_753	ZLZQMEV-01	ZLZQMEV	285	NA	NA	NA	Healthy	IR	High School	H	F	221	714	NA	NA	NA	29.2658
04032019_C5_batch18-New_64_NewZLZQMEV-02-E11	ZLZQMEV-02-E11	ZLZQMEV	24.2857	NA	NA	NA	Exercise	IR	High School	H	F	221	774	NA	NA	NA	29.2658
04102019_C5_batch21-New_65_NewZLZQMEV-02-E12	ZLZQMEV-02-E12	ZLZQMEV	24.2857	NA	NA	NA	Exercise	IR	High School	H	F	221	774	NA	NA	NA	29.2658
03252019_C5_batch14-New_71_NewZLZQMEV-02-E13	ZLZQMEV-02-E13	ZLZQMEV	24.2857	NA	NA	NA	Exercise	IR	High School	H	F	221	774	NA	NA	NA	29.2658
04102019_C5_batch21-New_69_NewZLZQMEV-02-E14	ZLZQMEV-02-E14	ZLZQMEV	24.2857	NA	NA	NA	Exercise	IR	High School	H	F	221	774	NA	NA	NA	29.2658
04052019_C5_batch19-New_70_NewZLZQMEV-02-E15	ZLZQMEV-02-E15	ZLZQMEV	24.2857	NA	NA	NA	Exercise	IR	High School	H	F	221	774	NA	NA	NA	29.2658
04012019_C5_batch17-New_68_NewZLZQMEV-02-E16	ZLZQMEV-02-E16	ZLZQMEV	24.2857	NA	NA	NA	Exercise	IR	High School	H	F	221	774	NA	NA	NA	29.2658
04172019_C5_batch23-New_67_NewZLZQMEV-02-E17	ZLZQMEV-02-E17	ZLZQMEV	24.2857	NA	NA	NA	Exercise	IR	High School	H	F	221	774	NA	NA	NA	29.2658
04152019_C5_batch22-New_66_NewZLZQMEV-02-E18	ZLZQMEV-02-E18	ZLZQMEV	24.2857	NA	NA	NA	Exercise	IR	High School	H	F	221	774	NA	NA	NA	29.2658
03042019_C5_batch09-__884__ZLZQMEV-04_577	ZLZQMEV-04	ZLZQMEV	249	NA	NA	NA	Healthy	IR	High School	H	F	221	723	NA	NA	NA	29.2658
04012019_C5_batch17-__751__ZLZQMEV-06_1085	ZLZQMEV-06	ZLZQMEV	233.857	NA	NA	NA	Healthy	IR	High School	H	F	221	726	NA	NA	NA	29.2658
03112019_C5_batch12-__142__ZLZQMEV-07_777	ZLZQMEV-07	ZLZQMEV	217.857	NA	NA	NA	Healthy	IR	High School	H	F	221	730	NA	NA	NA	29.2658
03252019_C5_batch14-__354__ZLZQMEV-08_933	ZLZQMEV-08	ZLZQMEV	200	NA	NA	NA	Healthy	IR	High School	H	F	221	734	NA	NA	NA	29.2658
03082019_C5_batch11-__1295__ZLZQMEV-09_741	ZLZQMEV-09	ZLZQMEV	185.143	NA	NA	NA	Healthy	IR	High School	H	F	221	737	NA	NA	NA	29.2658
03082019_C5_batch11-__1064__ZLZQMEV-10_719	ZLZQMEV-10	ZLZQMEV	170.857	NA	NA	NA	Healthy	IR	High School	H	F	221	741	NA	NA	NA	29.2658
02272019_C5_batch07-__389__ZLZQMEV-1011_417	ZLZQMEV-1011	ZLZQMEV	280.143	D3	NA	Infection_Middle	Infection	IR	High School	H	F	221	716	NA	NA	NA	29.2658
03252019_C5_batch14-__1193__ZLZQMEV-1012_954	ZLZQMEV-1012	ZLZQMEV	279.857	D6	NA	Infection_Middle	Infection	IR	High School	H	F	221	716	NA	NA	NA	29.2658
03042019_C5_batch09-__601__ZLZQMEV-1013_563	ZLZQMEV-1013	ZLZQMEV	277.286	D23	NA	Infection_Recovery_Early	Infection_L	IR	High School	H	F	221	716	NA	NA	NA	29.2658
03012019_C5_batch08-__986__ZLZQMEV-1015_510	ZLZQMEV-1015	ZLZQMEV	275	D39	NA	Infection_Recovery_Late	Infection_L	IR	High School	H	F	221	717	NA	NA	NA	29.2658
03112019_C5_batch12-__260__ZLZQMEV-11_790	ZLZQMEV-11	ZLZQMEV	153.143	NA	NA	NA	Healthy	IR	High School	H	F	221	745	NA	NA	NA	29.2658
03082019_C5_batch11-__358__ZLZQMEV-12_711	ZLZQMEV-12	ZLZQMEV	141	NA	NA	NA	Healthy	IR	High School	H	F	221	748	NA	NA	NA	29.2658
04172019_C5_batch23-__745__ZLZQMEV-13_1427	ZLZQMEV-13	ZLZQMEV	117.286	NA	NA	NA	Healthy	IR	High School	H	F	221	753	NA	NA	NA	29.2658
04152019_C5_batch22-__1118__ZLZQMEV-14_1382	ZLZQMEV-14	ZLZQMEV	96.8571	NA	NA	NA	Healthy	IR	High School	H	F	221	758	NA	NA	NA	29.2658
02132019_C5_batch02-ZLZQMEV-15_56	ZLZQMEV-15	ZLZQMEV	74.1429	NA	NA	NA	Healthy	IR	High School	H	F	221	763	NA	NA	NA	29.2658
03132019_C5_batch13-__1180__ZLZQMEV-16_899	ZLZQMEV-16	ZLZQMEV	49	NA	NA	NA	Healthy	IR	High School	H	F	221	769	NA	NA	NA	29.2658
04052019_C5_batch19-New_142_NewZLZQMEV-17	ZLZQMEV-17	ZLZQMEV	14.8571	NA	NA	NA	Healthy	IR	High School	H	F	221	777	NA	NA	NA	29.2658
03112019_C5_batch12-__145__ZLZNCLZ-01_767	ZLZNCLZ-01	ZLZNCLZ	280.714	NA	NA	NA	Healthy	IS	MS	C	M	130	638	NA	NA	NA	27.4704
02182019_C5_batch03-ZLZNCLZ-03_152	ZLZNCLZ-03	ZLZNCLZ	258	NA	NA	NA	Healthy	IS	MS	C	M	130	644	NA	NA	NA	27.4704
02272019_C5_batch07-__824__ZLZNCLZ-06_403	ZLZNCLZ-06	ZLZNCLZ	219.143	NA	NA	NA	Healthy	IS	MS	C	M	130	653	NA	NA	NA	27.4704
04012019_C5_batch17-__108__ZLZNCLZ-08_1125	ZLZNCLZ-08	ZLZNCLZ	201.714	NA	NA	NA	Healthy	IS	MS	C	M	130	657	NA	NA	NA	27.4704
03012019_C5_batch08-__691__ZLZNCLZ-10_508	ZLZNCLZ-10	ZLZNCLZ	183.857	NA	NA	NA	Healthy	IS	MS	C	M	130	661	NA	NA	NA	27.4704
03042019_C5_batch09-__43__ZLZNCLZ-1011_571	ZLZNCLZ-1011	ZLZNCLZ	277.286	D7	NA	Infection_Late	Infection	IS	MS	C	M	130	639	NA	NA	NA	27.4704
03042019_C5_batch09-__900__ZLZNCLZ-1012_591	ZLZNCLZ-1012	ZLZNCLZ	275	D23	NA	Infection_Recovery_Early	Infection_L	IS	MS	C	M	130	640	NA	NA	NA	27.4704
02272019_C5_batch07-__1190__ZLZNCLZ-1013_418	ZLZNCLZ-1013	ZLZNCLZ	273	D37	NA	Infection_Recovery_Late	Infection_L	IS	MS	C	M	130	640	NA	NA	NA	27.4704
02272019_C5_batch07-__1431__ZLZNCLZ-1021_428	ZLZNCLZ-1021	ZLZNCLZ	249.143	D4	NA	Infection_Middle	Infection	IS	MS	C	M	130	646	NA	NA	NA	27.4704
02222019_C5_batch05-ZLZNCLZ-1023_288	ZLZNCLZ-1023	ZLZNCLZ	248.714	D7	NA	Infection_Late	Infection	IS	MS	C	M	130	646	NA	NA	NA	27.4704
03042019_C5_batch09-__302__ZLZNCLZ-1025_589	ZLZNCLZ-1025	ZLZNCLZ	244.143	D39	NA	Infection_Recovery_Late	Infection_L	IS	MS	C	M	130	647	NA	NA	NA	27.4704
04152019_C5_batch22-__1306__ZLZNCLZ-1032_1399	ZLZNCLZ-1032	ZLZNCLZ	217.857	D4	NA	Infection_Middle	Infection	IS	MS	C	M	130	653	NA	NA	NA	27.4704
03272019_C5_batch15-__284__ZLZNCLZ-1033_986	ZLZNCLZ-1033	ZLZNCLZ	217.286	D8	NA	Infection_Late	Infection	IS	MS	C	M	130	653	NA	NA	NA	27.4704
03272019_C5_batch15-__1060__ZLZNCLZ-1035_1015	ZLZNCLZ-1035	ZLZNCLZ	215.286	D22	NA	Infection_Recovery_Early	Infection_L	IS	MS	C	M	130	654	NA	NA	NA	27.4704
02122019_C5_batch01-ZLZNCLZ-1036_2	ZLZNCLZ-1036	ZLZNCLZ	213.857	D32	NA	Infection_Recovery_Late	Infection_L	IS	MS	C	M	130	654	NA	NA	NA	27.4704
03132019_C5_batch13-__478__ZLZNCLZ-11_854	ZLZNCLZ-11	ZLZNCLZ	170.714	NA	NA	NA	Healthy	IS	MS	C	M	130	664	NA	NA	NA	27.4704
02222019_C5_batch05-ZLZNCLZ-12_245	ZLZNCLZ-12	ZLZNCLZ	157.143	NA	NA	NA	Healthy	IS	MS	C	M	130	667	NA	NA	NA	27.4704
04012019_C5_batch17-__255__ZLZNCLZ-14_1101	ZLZNCLZ-14	ZLZNCLZ	127.714	NA	NA	NA	Healthy	IS	MS	C	M	130	674	NA	NA	NA	27.4704
02122019_C5_batch01-ZLZNCLZ-15_20	ZLZNCLZ-15	ZLZNCLZ	110.714	NA	NA	NA	Healthy	IS	MS	C	M	130	678	NA	NA	NA	27.4704
04152019_C5_batch22-__1216__ZLZNCLZ-16_1411	ZLZNCLZ-16	ZLZNCLZ	79.7143	NA	NA	NA	Healthy	IS	MS	C	M	130	685	NA	NA	NA	27.4704
02202019_C5_batch04-ZLZNCLZ-17_186	ZLZNCLZ-17	ZLZNCLZ	53.7143	NA	NA	NA	Healthy	IS	MS	C	M	130	691	NA	NA	NA	27.4704
04172019_C5_batch23-New_124_NewZLZNCLZ-18	ZLZNCLZ-18	ZLZNCLZ	19.8571	NA	NA	NA	Healthy	IS	MS	C	M	130	698	NA	NA	NA	27.4704
02122019_C5_batch01-ZLZNCLZ-2011_32	ZLZNCLZ-2011	ZLZNCLZ	233.714	NA	NA	NA	Healthy	IS	MS	C	M	130	649	NA	NA	NA	27.4704
03082019_C5_batch11-__1406__ZLZNCLZ-2012_743	ZLZNCLZ-2012	ZLZNCLZ	233.143	D1	flu	Imz_Early	Imz	IS	MS	C	M	130	649	NA	NA	NA	27.4704
02202019_C5_batch04-ZLZNCLZ-2013_214	ZLZNCLZ-2013	ZLZNCLZ	232.857	D3	flu	Imz_Middle	Imz	IS	MS	C	M	130	649	NA	NA	NA	27.4704
04082019_C5_batch20-__134__ZLZNCLZ-2014_1266	ZLZNCLZ-2014	ZLZNCLZ	232.286	D7	flu	Imz_Late	Imz	IS	MS	C	M	130	650	NA	NA	NA	27.4704
04172019_C5_batch23-__504__ZLZNCLZ-2015_1475	ZLZNCLZ-2015	ZLZNCLZ	230.286	D21	flu	Imz_Recovery_Early	Imz_L	IS	MS	C	M	130	650	NA	NA	NA	27.4704
04052019_C5_batch19-__527__ZLYEM2C-01_1224	ZLYEM2C-01	ZLYEM2C	281.714	NA	NA	NA	Healthy	IS	BA	A	M	92	447	NA	NA	NA	23.2579
04082019_C5_batch20-__1421__ZLYEM2C-02_1298	ZLYEM2C-02	ZLYEM2C	275	NA	NA	NA	Healthy	IS	BA	A	M	92	448	NA	NA	NA	23.2579
03062019_C5_batch10-__1159__ZLYEM2C-03_681	ZLYEM2C-03	ZLYEM2C	253.143	NA	NA	NA	Healthy	IS	BA	A	M	92	453	NA	NA	NA	23.2579
03272019_C5_batch15-__1311__ZLYEM2C-04_983	ZLYEM2C-04	ZLYEM2C	213.143	NA	NA	NA	Healthy	IS	BA	A	M	92	462	NA	NA	NA	23.2579
03112019_C5_batch12-__294__ZLYEM2C-06_780	ZLYEM2C-06	ZLYEM2C	207	NA	NA	NA	Healthy	IS	BA	A	M	92	464	NA	NA	NA	23.2579
03272019_C5_batch15-__657__ZLYEM2C-07_972	ZLYEM2C-07	ZLYEM2C	179.571	NA	NA	NA	Healthy	IS	BA	A	M	92	470	NA	NA	NA	23.2579
04052019_C5_batch19-__1100__ZLYEM2C-08_1199	ZLYEM2C-08	ZLYEM2C	147	NA	NA	NA	Healthy	IS	BA	A	M	92	478	NA	NA	NA	23.2579
03062019_C5_batch10-__15__ZLYEM2C-09_677	ZLYEM2C-09	ZLYEM2C	124	NA	NA	NA	Healthy	IS	BA	A	M	92	483	NA	NA	NA	23.2579
02272019_C5_batch07-__544__ZLYEM2C-1011_401	ZLYEM2C-1011	ZLYEM2C	271.857	D1	NA	Infection_Early	Infection	IS	BA	A	M	92	449	NA	NA	NA	23.2579
02222019_C5_batch05-ZLYEM2C-1012_275	ZLYEM2C-1012	ZLYEM2C	271.571	D3	NA	Infection_Middle	Infection	IS	BA	A	M	92	449	NA	NA	NA	23.2579
02132019_C5_batch02-ZYU89T9-01_61	ZYU89T9-01	ZYU89T9	270	NA	NA	NA	Healthy	Unknown	NA	C	F	NA	707	NA	NA	NA	29.8328
03112019_C5_batch12-__212__ZYU89T9-02_754	ZYU89T9-02	ZYU89T9	255.714	NA	NA	NA	Healthy	Unknown	NA	C	F	NA	710	NA	NA	NA	29.8328
02222019_C5_batch05-ZYU89T9-04_268	ZYU89T9-04	ZYU89T9	218.714	NA	NA	NA	Healthy	Unknown	NA	C	F	NA	719	NA	NA	NA	29.8328
03252019_C5_batch14-__670__ZYU89T9-06_906	ZYU89T9-06	ZYU89T9	193.714	NA	NA	NA	Healthy	Unknown	NA	C	F	NA	724	NA	NA	NA	29.8328
02122019_C5_batch01-ZYU89T9-07_6	ZYU89T9-07	ZYU89T9	183.286	NA	NA	NA	Healthy	Unknown	NA	C	F	NA	727	NA	NA	NA	29.8328
03112019_C5_batch12-__825__ZYU89T9-08_771	ZYU89T9-08	ZYU89T9	145.286	NA	NA	NA	Healthy	Unknown	NA	C	F	NA	736	NA	NA	NA	29.8328
04152019_C5_batch22-__390__ZYU89T9-2012_1396	ZYU89T9-2012	ZYU89T9	238.143	NA	NA	NA	Healthy	Unknown	NA	C	F	NA	714	NA	NA	NA	29.8328
02182019_C5_batch03-ZYU89T9-2012_	ZYU89T9-2012	ZYU89T9	237.857	NA	NA	NA	Healthy	Unknown	NA	C	F	NA	714	NA	NA	NA	29.8328
02132019_C5_batch02-ZYU89T9-2014_48	ZYU89T9-2014	ZYU89T9	237.143	D7	flu	Imz_Late	Imz	Unknown	NA	C	F	NA	714	NA	NA	NA	29.8328
04012019_C5_batch17-__909__ZYU89T9-2015_1109	ZYU89T9-2015	ZYU89T9	235.857	D16	flu	Imz_Recovery_Early	Imz_L	Unknown	NA	C	F	NA	715	NA	NA	NA	29.8328
03132019_C5_batch13-__914__ZYU89T9-3012_847	ZYU89T9-3012	ZYU89T9	212.286	NA	NA	NA	Stress	Unknown	NA	C	F	NA	720	NA	NA	NA	29.8328
03292019_C5_batch16-__201__ZYLJ7R7-01_1070	ZYLJ7R7-01	ZYLJ7R7	267.286	NA	NA	NA	Healthy	Unknown	PhD	A	F	NA	479	NA	NA	NA	23.5078
02202019_C5_batch04-ZYLJ7R7-02_221	ZYLJ7R7-02	ZYLJ7R7	255	NA	NA	NA	Healthy	Unknown	PhD	A	F	NA	482	NA	NA	NA	23.5078
04032019_C5_batch18-New_985_NewZYLJ7R7-03	ZYLJ7R7-03	ZYLJ7R7	239	NA	NA	NA	Healthy	Unknown	PhD	A	F	NA	485	NA	NA	NA	23.5078
03292019_C5_batch16-__662__ZYLJ7R7-06_1029	ZYLJ7R7-06	ZYLJ7R7	191.286	NA	NA	NA	Healthy	Unknown	PhD	A	F	NA	496	NA	NA	NA	23.5078
03112019_C5_batch12-__316__ZYLJ7R7-07_774	ZYLJ7R7-07	ZYLJ7R7	164.714	NA	NA	NA	Healthy	Unknown	PhD	A	F	NA	503	NA	NA	NA	23.5078
03132019_C5_batch13-__138__ZYLJ7R7-1013_882	ZYLJ7R7-1013	ZYLJ7R7	221.286	D4	NA	Infection_Middle	Infection	Unknown	PhD	A	F	NA	489	NA	NA	NA	23.5078
04082019_C5_batch20-__1141__ZYLJ7R7-1014_1299	ZYLJ7R7-1014	ZYLJ7R7	218.857	D21	NA	Infection_Recovery_Early	Infection_L	Unknown	PhD	A	F	NA	490	NA	NA	NA	23.5078
04152019_C5_batch22-__992__ZYLJ7R7-4011_1384	ZYLJ7R7-4011	ZYLJ7R7	253	D1	cephalexin	Imz_Early	Imz	Unknown	PhD	A	F	NA	482	NA	NA	NA	23.5078
02202019_C5_batch04-ZYLJ7R7-4012_198	ZYLJ7R7-4012	ZYLJ7R7	252.714	D3	cephalexin	Imz_Middle	Imz	Unknown	PhD	A	F	NA	482	NA	NA	NA	23.5078
02122019_C5_batch01-ZYLJ7R7-4013_4	ZYLJ7R7-4013	ZYLJ7R7	252.143	D7	cephalexin	Imz_Late	Imz	Unknown	PhD	A	F	NA	482	NA	NA	NA	23.5078
03012019_C5_batch08-__864__ZYLJ7R7-4014_478	ZYLJ7R7-4014	ZYLJ7R7	249.857	D23	cephalexin	Imz_Recovery_Early	Imz_L	Unknown	PhD	A	F	NA	483	NA	NA	NA	23.5078
03082019_C5_batch11-__1438__ZYHHR4Z-01_735	ZYHHR4Z-01	ZYHHR4Z	265.714	NA	NA	NA	Healthy	Unknown	MBA	C	F	NA	512	NA	NA	NA	25.422
02132019_C5_batch02-ZYHHR4Z-02_62	ZYHHR4Z-02	ZYHHR4Z	252	NA	NA	NA	Infection	Unknown	MBA	C	F	NA	516	NA	NA	NA	25.422
04012019_C5_batch17-__1443__ZYHHR4Z-05_1127	ZYHHR4Z-05	ZYHHR4Z	217.714	NA	NA	NA	Healthy	Unknown	MBA	C	F	NA	523	NA	NA	NA	25.422
02202019_C5_batch04-ZYHHR4Z-06_181	ZYHHR4Z-06	ZYHHR4Z	205.714	NA	NA	NA	Healthy	Unknown	MBA	C	F	NA	526	NA	NA	NA	25.422
03272019_C5_batch15-__666__ZYHHR4Z-07_1000	ZYHHR4Z-07	ZYHHR4Z	189.714	NA	NA	NA	Healthy	Unknown	MBA	C	F	NA	530	NA	NA	NA	25.422
03132019_C5_batch13-__32__ZYHHR4Z-08_842	ZYHHR4Z-08	ZYHHR4Z	176	NA	NA	NA	Healthy	Unknown	MBA	C	F	NA	533	NA	NA	NA	25.422
02272019_C5_batch07-__168__ZYHHR4Z-09_398	ZYHHR4Z-09	ZYHHR4Z	167.714	NA	NA	NA	Healthy	Unknown	MBA	C	F	NA	535	NA	NA	NA	25.422
03012019_C5_batch08-__649__ZYHHR4Z-10_461	ZYHHR4Z-10	ZYHHR4Z	155	NA	NA	NA	Healthy	Unknown	MBA	C	F	NA	538	NA	NA	NA	25.422
04222019_C5_batch24-__1211__ZYHHR4Z-1022_1056	ZYHHR4Z-1022	ZYHHR4Z	239.286	D3	NA	Infection_Middle	Infection	Unknown	MBA	C	F	NA	518	NA	NA	NA	25.422
02272019_C5_batch07-__36__ZYHHR4Z-1024_395	ZYHHR4Z-1024	ZYHHR4Z	237	D19	NA	Infection_Recovery_Early	Infection_L	Unknown	MBA	C	F	NA	519	NA	NA	NA	25.422
04222019_C5_batch24-__456__ZYHHR4Z-11_1484	ZYHHR4Z-11	ZYHHR4Z	139	NA	NA	NA	Healthy	Unknown	MBA	C	F	NA	541	NA	NA	NA	25.422
02252019_C5_batch05-__403__ZYHHR4Z-12_376	ZYHHR4Z-12	ZYHHR4Z	116	NA	NA	NA	Healthy	Unknown	MBA	C	F	NA	547	NA	NA	NA	25.422
02252019_C5_batch05-__1444__ZYHHR4Z-13_336	ZYHHR4Z-13	ZYHHR4Z	90	NA	NA	NA	Healthy	Unknown	MBA	C	F	NA	553	NA	NA	NA	25.422
02182019_C5_batch03-ZYHHR4Z-14_159	ZYHHR4Z-14	ZYHHR4Z	63.2857	NA	NA	NA	Healthy	Unknown	MBA	C	F	NA	559	NA	NA	NA	25.422
04012019_C5_batch17-__135__ZYHHR4Z_1102	ZYHHR4Z-15	ZYHHR4Z	36.1429	NA	NA	NA	Healthy	Unknown	MBA	C	F	NA	565	NA	NA	NA	25.422
03252019_C5_batch14-__1070__ZYHHR4Z-2011_924	ZYHHR4Z-2011	ZYHHR4Z	235.143	NA	NA	NA	Healthy	Unknown	MBA	C	F	NA	519	NA	NA	NA	25.422
04102019_C5_batch21-__940__ZYHHR4Z-2012_1345	ZYHHR4Z-2012	ZYHHR4Z	235	D1	flu	Imz_Early	Imz	Unknown	MBA	C	F	NA	519	NA	NA	NA	25.422
04102019_C5_batch21-__1310__ZYHHR4Z-2013_1307	ZYHHR4Z-2013	ZYHHR4Z	234.714	D3	flu	Imz_Middle	Imz	Unknown	MBA	C	F	NA	519	NA	NA	NA	25.422
04012019_C5_batch17-__183__ZYHHR4Z-2014_1103	ZYHHR4Z-2014	ZYHHR4Z	234.286	D6	flu	Imz_Middle	Imz	Unknown	MBA	C	F	NA	520	NA	NA	NA	25.422
03252019_C5_batch14-__1386__ZYHHR4Z-2015_907	ZYHHR4Z-2015	ZYHHR4Z	232.286	D20	flu	Imz_Recovery_Early	Imz_L	Unknown	MBA	C	F	NA	520	NA	NA	NA	25.422
03112019_C5_batch12-__457__ZYHHR4Z-2021_803	ZYHHR4Z-2021	ZYHHR4Z	187.286	NA	NA	NA	Healthy	Unknown	MBA	C	F	NA	530	NA	NA	NA	25.422
04012019_C5_batch17-__849__ZYHHR4Z-2022_1095	ZYHHR4Z-2022	ZYHHR4Z	187.143	D1	flu	Imz_Early	Imz	Unknown	MBA	C	F	NA	530	NA	NA	NA	25.422
04082019_C5_batch20-__706__ZYHHR4Z-2023_1278	ZYHHR4Z-2023	ZYHHR4Z	186.714	D4	flu	Imz_Middle	Imz	Unknown	MBA	C	F	NA	531	NA	NA	NA	25.422
03112019_C5_batch12-__682__ZYHHR4Z-2024_817	ZYHHR4Z-2024	ZYHHR4Z	186.143	D8	flu	Imz_Late	Imz	Unknown	MBA	C	F	NA	531	NA	NA	NA	25.422
02202019_C5_batch04-ZYHHR4Z-2025_173	ZYHHR4Z-2025	ZYHHR4Z	184.143	D22	flu	Imz_Recovery_Early	Imz_L	Unknown	MBA	C	F	NA	531	NA	NA	NA	25.422
03062019_C5_batch10-__871__ZYHHR4Z-8013_650	ZYHHR4Z-8013	ZYHHR4Z	164.714	D3	NA	NA	Post-Travel	NA	NA	NA	NA	NA	NA	NA	NA	NA	NA
04152019_C5_batch22-__280__ZYHHR4Z-8021_1364	ZYHHR4Z-8021	ZYHHR4Z	162	NA	NA	NA	Healthy	Unknown	MBA	C	F	NA	536	NA	NA	NA	25.422
02252019_C5_batch05-__1151__ZYHHR4Z-8022_307	ZYHHR4Z-8022	ZYHHR4Z	160.286	D1	NA	NA	Post-Travel	Unknown	MBA	C	F	NA	537	NA	NA	NA	25.422
03062019_C5_batch10-__1338__ZYHHR4Z-8023_620	ZYHHR4Z-8023	ZYHHR4Z	160	D3	NA	NA	Post-Travel	Unknown	MBA	C	F	NA	537	NA	NA	NA	25.422
04152019_C5_batch22-__615__ZYHHR4Z-8024_1412	ZYHHR4Z-8024	ZYHHR4Z	159.286	D8	NA	NA	Post-Travel	Unknown	MBA	C	F	NA	537	NA	NA	NA	25.422
02222019_C5_batch05-ZYHHR4Z-8025_241	ZYHHR4Z-8025	ZYHHR4Z	157.286	D22	NA	NA	Post-Travel_L	Unknown	MBA	C	F	NA	537	NA	NA	NA	25.422
03292019_C5_batch16-__1016__ZY9XQJP-01_1067	ZY9XQJP-01	ZY9XQJP	267	NA	NA	NA	Healthy	IR	2 yrs college	C	M	151	745	NA	NA	NA	27.3889
02132019_C5_batch02-ZY9XQJP-05_77	ZY9XQJP-05	ZY9XQJP	211	NA	NA	NA	Healthy	IR	2 yrs college	C	M	151	757	NA	NA	NA	27.3889
04012019_C5_batch17-__928__ZY9XQJP-06_1098	ZY9XQJP-06	ZY9XQJP	197.143	NA	NA	NA	Healthy	IR	2 yrs college	C	M	151	761	NA	NA	NA	27.3889
03252019_C5_batch14-__71__ZY9XQJP-07_941	ZY9XQJP-07	ZY9XQJP	185.714	NA	NA	NA	Healthy	IR	2 yrs college	C	M	151	763	NA	NA	NA	27.3889
03042019_C5_batch09-__1330__ZY9XQJP-08_599	ZY9XQJP-08	ZY9XQJP	168.857	NA	NA	NA	Healthy	IR	2 yrs college	C	M	151	767	NA	NA	NA	27.3889
03252019_C5_batch14-__427__ZY9XQJP-09_930	ZY9XQJP-09	ZY9XQJP	152	NA	NA	NA	Healthy	IR	2 yrs college	C	M	151	771	NA	NA	NA	27.3889
04012019_C5_batch17-__272__ZY9XQJP-10_1104	ZY9XQJP-10	ZY9XQJP	127.857	NA	NA	NA	Healthy	IR	2 yrs college	C	M	151	776	NA	NA	NA	27.3889
03112019_C5_batch12-__1148__ZY9XQJP-1012_770	ZY9XQJP-1012	ZY9XQJP	111.143	D4	NA	Infection_Middle	Infection	IR	2 yrs college	C	M	151	780	NA	NA	NA	27.3889
03252019_C5_batch14-__1114__ZY9XQJP-11_936	ZY9XQJP-11	ZY9XQJP	96	NA	NA	NA	Healthy	IR	2 yrs college	C	M	151	784	NA	NA	NA	27.3889
02252019_C5_batch05-__206__ZY9XQJP_384	ZY9XQJP-12	ZY9XQJP	31.1429	NA	NA	NA	Healthy	IR	2 yrs college	C	M	151	799	NA	NA	NA	27.3889
03112019_C5_batch12-__690__ZY9XQJP-R1_807	ZY9XQJP-R1	ZY9XQJP	116.714	NA	NA	NA	NA	IR	2 yrs college	C	M	151	779	NA	NA	NA	27.3889
02202019_C5_batch04-1636-ZY7IW45-10_206	1636-ZY7IW45-10	ZY7IW45	113.143	NA	NA	NA	Healthy	IR	BA	C	F	276	846	NA	NA	NA	36.3561
02222019_C5_batch05-ZY7IW45-02_258	ZY7IW45-02	ZY7IW45	258	NA	NA	NA	Weight-gain	IR	BA	C	F	276	812	NA	NA	NA	36.3561
03252019_C5_batch14-New_113_NewZY7IW45-02-E11	ZY7IW45-02-E11	ZY7IW45	20.1429	NA	NA	NA	Exercise	IR	BA	C	F	276	867	NA	NA	NA	36.3561
04052019_C5_batch19-New_115_NewZY7IW45-02-E12	ZY7IW45-02-E12	ZY7IW45	20.1429	NA	NA	NA	Exercise	IR	BA	C	F	276	867	NA	NA	NA	36.3561
04052019_C5_batch19-New_114_NewZY7IW45-02-E13	ZY7IW45-02-E13	ZY7IW45	20.1429	NA	NA	NA	Exercise	IR	BA	C	F	276	867	NA	NA	NA	36.3561
04082019_C5_batch20-New_116_NewZY7IW45-02-E14	ZY7IW45-02-E14	ZY7IW45	20.1429	NA	NA	NA	Exercise	IR	BA	C	F	276	867	NA	NA	NA	36.3561
04082019_C5_batch20-New_117_NewZY7IW45-02-E15	ZY7IW45-02-E15	ZY7IW45	20.1429	NA	NA	NA	Exercise_postday	IR	BA	C	F	276	867	NA	NA	NA	36.3561
03292019_C5_batch16-New_119_NewZY7IW45-02-E16	ZY7IW45-02-E16	ZY7IW45	20.1429	NA	NA	NA	Exercise	IR	BA	C	F	276	867	NA	NA	NA	36.3561
04102019_C5_batch21-New_118_NewZY7IW45-02-E17	ZY7IW45-02-E17	ZY7IW45	20.1429	NA	NA	NA	Exercise	IR	BA	C	F	276	867	NA	NA	NA	36.3561
04052019_C5_batch19-New_120_NewZY7IW45-02-E18	ZY7IW45-02-E18	ZY7IW45	20.1429	NA	NA	NA	Exercise_postday	IR	BA	C	F	276	867	NA	NA	NA	36.3561
04032019_C5_batch18-New_123_NewZY7IW45-02-E19	ZY7IW45-02-E19	ZY7IW45	20	NA	NA	NA	Exercise_postday	IR	BA	C	F	276	867	NA	NA	NA	36.3561
02122019_C5_batch01-ZY7IW45-04_40	ZY7IW45-04	ZY7IW45	220	NA	NA	NA	Healthy	IR	BA	C	F	276	821	NA	NA	NA	36.3561
04152019_C5_batch22-__1205__ZY7IW45-05_1362	ZY7IW45-05	ZY7IW45	206.143	NA	NA	NA	Healthy	IR	BA	C	F	276	824	NA	NA	NA	36.3561
02222019_C5_batch05-ZY7IW45-06_302	ZY7IW45-06	ZY7IW45	193	NA	NA	NA	Healthy	IR	BA	C	F	276	827	NA	NA	NA	36.3561
03112019_C5_batch12-__181__ZY7IW45-07_821	ZY7IW45-07	ZY7IW45	180.714	NA	NA	NA	Healthy	IR	BA	C	F	276	830	NA	NA	NA	36.3561
02202019_C5_batch04-ZY7IW45-08_163	ZY7IW45-08	ZY7IW45	165.857	NA	NA	NA	Healthy	IR	BA	C	F	276	834	NA	NA	NA	36.3561
02122019_C5_batch01-ZY7IW45-09_22	ZY7IW45-09	ZY7IW45	153.857	NA	NA	NA	Healthy	IR	BA	C	F	276	836	NA	NA	NA	36.3561
04052019_C5_batch19-__1191__ZY7IW45-11_1240	ZY7IW45-11	ZY7IW45	80.2857	NA	NA	NA	Healthy	IR	BA	C	F	276	853	NA	NA	NA	36.3561
03272019_C5_batch15-__983__ZY7IW45-12_996	ZY7IW45-12	ZY7IW45	50.2857	NA	NA	NA	Healthy	IR	BA	C	F	276	860	NA	NA	NA	36.3561
04032019_C5_batch18-New_161_NewZY7IW45-13	ZY7IW45-13	ZY7IW45	10	NA	NA	NA	Healthy	IR	BA	C	F	276	869	NA	NA	NA	36.3561
02252019_C5_batch05-__399__ZY7IW45-2011_332	ZY7IW45-2011	ZY7IW45	236.286	NA	NA	NA	Healthy	IR	BA	C	F	276	817	NA	NA	NA	36.3561
04032019_C5_batch18-New_1229_NewZY7IW45-2012	ZY7IW45-2012	ZY7IW45	236.143	D1	flu	Imz_Early	Imz	IR	BA	C	F	276	817	NA	NA	NA	36.3561
02272019_C5_batch07-__1293__ZY7IW45-2013_397	ZY7IW45-2013	ZY7IW45	235.857	D3	flu	Imz_Middle	Imz	IR	BA	C	F	276	818	NA	NA	NA	36.3561
02272019_C5_batch07-__728__ZY7IW45-2014_439	ZY7IW45-2014	ZY7IW45	235.286	D7	flu	Imz_Late	Imz	IR	BA	C	F	276	818	NA	NA	NA	36.3561
03062019_C5_batch10-__1266__ZY7IW45-2015_676	ZY7IW45-2015	ZY7IW45	233.286	D21	flu	Imz_Recovery_Early	Imz_L	IR	BA	C	F	276	818	NA	NA	NA	36.3561
03062019_C5_batch10-__886__ZY7IW45-E11_623	ZY7IW45-E11	ZY7IW45	106.143	NA	NA	NA	Exercise	IR	BA	C	F	276	847	NA	NA	NA	36.3561
04152019_C5_batch22-__843__ZY39SN0-01_1401	ZY39SN0-01	ZY39SN0	258	NA	NA	NA	Healthy	Unknown	MA	C	F	NA	659	NA	NA	NA	31.9507
04082019_C5_batch20-__596__ZY39SN0-02_1287	ZY39SN0-02	ZY39SN0	246	NA	NA	NA	Healthy	Unknown	MA	C	F	NA	662	NA	NA	NA	31.9507
02132019_C5_batch02-ZY39SN0-04_79	ZY39SN0-04	ZY39SN0	215.714	NA	NA	NA	Healthy	Unknown	MA	C	F	NA	669	NA	NA	NA	31.9507
03062019_C5_batch10-__1381__ZY39SN0-05_652	ZY39SN0-05	ZY39SN0	201.714	NA	NA	NA	Healthy	Unknown	MA	C	F	NA	672	NA	NA	NA	31.9507
03062019_C5_batch10-__1380__ZY39SN0-06_613	ZY39SN0-06	ZY39SN0	186	NA	NA	NA	Healthy	Unknown	MA	C	F	NA	675	NA	NA	NA	31.9507
03062019_C5_batch10-__1387__ZY39SN0-07_632	ZY39SN0-07	ZY39SN0	152.714	NA	NA	NA	Healthy	Unknown	MA	C	F	NA	683	NA	NA	NA	31.9507
02182019_C5_batch03-ZY39SN0-08_155	ZY39SN0-08	ZY39SN0	141.857	NA	NA	NA	Healthy	Unknown	MA	C	F	NA	685	NA	NA	NA	31.9507
03132019_C5_batch13-__182__ZY39SN0-09_838	ZY39SN0-09	ZY39SN0	124.857	NA	NA	NA	Healthy	Unknown	MA	C	F	NA	689	NA	NA	NA	31.9507
03252019_C5_batch14-__597__ZY39SN0-10_946	ZY39SN0-10	ZY39SN0	101	NA	NA	NA	Healthy	Unknown	MA	C	F	NA	695	NA	NA	NA	31.9507
03272019_C5_batch15-__1102__ZY39SN0-11_1004	ZY39SN0-11	ZY39SN0	76.7143	NA	NA	NA	Healthy	Unknown	MA	C	F	NA	700	NA	NA	NA	31.9507
04052019_C5_batch19-__1458__ZY39SN0-12_1208	ZY39SN0-12	ZY39SN0	49.2857	NA	NA	NA	Healthy	Unknown	MA	C	F	NA	707	NA	NA	NA	31.9507
04012019_C5_batch17-__222__ZY39SN0-3011_1120	ZY39SN0-3011	ZY39SN0	239.143	NA	NA	NA	Stress	Unknown	MA	C	F	NA	663	NA	NA	NA	31.9507
02222019_C5_batch05-ZY39SN0-3012_293	ZY39SN0-3012	ZY39SN0	238.714	NA	NA	NA	Stress	Unknown	MA	C	F	NA	663	NA	NA	NA	31.9507
02222019_C5_batch05-ZY1ZKJY-02_304	ZY1ZKJY-02	ZY1ZKJY	255.714	NA	NA	NA	Weight-gain	IS	BA	C	F	119	710	NA	NA	NA	33.2826
03112019_C5_batch12-__232__ZY1ZKJY-03_813	ZY1ZKJY-03	ZY1ZKJY	241	NA	NA	NA	Weight-loss	IS	BA	C	F	119	713	NA	NA	NA	33.2826
02252019_C5_batch05-__678__ZY1ZKJY-04_364	ZY1ZKJY-04	ZY1ZKJY	229	NA	NA	NA	Healthy	IS	BA	C	F	119	716	NA	NA	NA	33.2826
03252019_C5_batch14-__175__ZY1ZKJY-05_915	ZY1ZKJY-05	ZY1ZKJY	217	NA	NA	NA	Healthy	IS	BA	C	F	119	719	NA	NA	NA	33.2826
03012019_C5_batch08-__1424__ZY1ZKJY-06_509	ZY1ZKJY-06	ZY1ZKJY	203	NA	NA	NA	Healthy	IS	BA	C	F	119	722	NA	NA	NA	33.2826
04032019_C5_batch18-New_293_NewZY1ZKJY-07	ZY1ZKJY-07	ZY1ZKJY	191	NA	NA	NA	Healthy	IS	BA	C	F	119	725	NA	NA	NA	33.2826
04082019_C5_batch20-__106__ZY1ZKJY-08_1296	ZY1ZKJY-08	ZY1ZKJY	179	NA	NA	NA	Healthy	IS	BA	C	F	119	727	NA	NA	NA	33.2826
02132019_C5_batch02-ZY1ZKJY-09_50	ZY1ZKJY-09	ZY1ZKJY	155	NA	NA	NA	Healthy	IS	BA	C	F	119	733	NA	NA	NA	33.2826
02122019_C5_batch01-ZY1ZKJY-10_25	ZY1ZKJY-10	ZY1ZKJY	143	D14	NA	NA	Colonoscopy	IS	BA	C	F	119	736	NA	NA	NA	33.2826
02252019_C5_batch05-__438__ZY1ZKJY-11_329	ZY1ZKJY-11	ZY1ZKJY	133	NA	NA	NA	Healthy	IS	BA	C	F	119	738	NA	NA	NA	33.2826
04102019_C5_batch21-__422__ZY1ZKJY-12_1340	ZY1ZKJY-12	ZY1ZKJY	119	NA	NA	NA	Healthy	IS	BA	C	F	119	741	NA	NA	NA	33.2826
03112019_C5_batch12-__411__ZY1ZKJY-13_828	ZY1ZKJY-13	ZY1ZKJY	104.857	NA	NA	NA	Healthy	IS	BA	C	F	119	744	NA	NA	NA	33.2826
03292019_C5_batch16-__1053__ZY1ZKJY-14_1035	ZY1ZKJY-14	ZY1ZKJY	72.7143	NA	NA	NA	Healthy	IS	BA	C	F	119	752	NA	NA	NA	33.2826
04152019_C5_batch22-New_13_NewZY1ZKJY-15	ZY1ZKJY-15	ZY1ZKJY	28.1429	NA	NA	NA	Healthy	IS	BA	C	F	119	762	NA	NA	NA	33.2826
03082019_C5_batch11-__1082__ZY1ZKJY-2011_726	ZY1ZKJY-2011	ZY1ZKJY	239.143	NA	NA	NA	Healthy	IS	BA	C	F	119	714	NA	NA	NA	33.2826
03082019_C5_batch11-__256__ZY1ZKJY-2012_727	ZY1ZKJY-2012	ZY1ZKJY	239	D1	flu	Imz_Early	Imz	IS	BA	C	F	119	714	NA	NA	NA	33.2826
02132019_C5_batch02-ZY1ZKJY-2014_87	ZY1ZKJY-2014	ZY1ZKJY	238	D8	flu	Imz_Late	Imz	IS	BA	C	F	119	714	NA	NA	NA	33.2826
03252019_C5_batch14-__479__ZY1ZKJY-2015_950	ZY1ZKJY-2015	ZY1ZKJY	236	D22	flu	Imz_Recovery_Early	Imz_L	IS	BA	C	F	119	714	NA	NA	NA	33.2826
02182019_C5_batch03-ZY1ZKJY-R1_151	ZY1ZKJY-R1	ZY1ZKJY	102	NA	NA	NA	NA	IS	BA	C	F	119	745	NA	NA	NA	33.2826
02252019_C5_batch05-__361__ZXSO14L-02_346	ZXSO14L-02	ZXSO14L	255.286	NA	Singleton	NA	Weight-gain	IS	some college	C	F	65	425	NA	NA	NA	29.1
03132019_C5_batch13-__408__ZXKBAO5-01_884	ZXKBAO5-01	ZXKBAO5	262.857	NA	NA	NA	Healthy	Unknown	BA	C	M	NA	620	NA	NA	NA	27.52
03012019_C5_batch08-__576__ZXKBAO5-03_467	ZXKBAO5-03	ZXKBAO5	223.714	NA	NA	NA	Healthy	Unknown	BA	C	M	NA	629	NA	NA	NA	27.52
03292019_C5_batch16-__265__ZXKBAO5-04_1017	ZXKBAO5-04	ZXKBAO5	210.857	NA	NA	NA	Healthy	Unknown	BA	C	M	NA	632	NA	NA	NA	27.52
03082019_C5_batch11-__873__ZXHCGKV-01_691	ZXHCGKV-01	ZXHCGKV	262.857	NA	NA	NA	Healthy	Unknown	MD	A	F	NA	365	NA	NA	NA	22.0553
03012019_C5_batch08-__507__ZXHCGKV-02_524	ZXHCGKV-02	ZXHCGKV	240.143	NA	NA	NA	Healthy	Unknown	MD	A	F	NA	370	NA	NA	NA	22.0553
03082019_C5_batch11-__412__ZXHCGKV-04_724	ZXHCGKV-04	ZXHCGKV	218.143	NA	NA	NA	Healthy	Unknown	MD	A	F	NA	375	NA	NA	NA	22.0553
03132019_C5_batch13-__104__ZXHCGKV-05_897	ZXHCGKV-05	ZXHCGKV	200.143	NA	NA	NA	Healthy	Unknown	MD	A	F	NA	380	NA	NA	NA	22.0553
03132019_C5_batch13-__729__ZXHCGKV-07_885	ZXHCGKV-07	ZXHCGKV	172.143	NA	NA	NA	Healthy	Unknown	MD	A	F	NA	386	NA	NA	NA	22.0553
02222019_C5_batch05-ZX52KVK-01_276	ZX52KVK-01	ZX52KVK	253	NA	NA	NA	Healthy	IR	MA	C	F	188	712	NA	NA	NA	26.6475
04012019_C5_batch17-__973__ZX52KVK-04_1083	ZX52KVK-04	ZX52KVK	211	NA	NA	NA	Healthy	IR	MA	C	F	188	722	NA	NA	NA	26.6475
03292019_C5_batch16-__404__ZX52KVK-05_1028	ZX52KVK-05	ZX52KVK	200.714	D21	NA	Infection_Recovery_Early	Infection_L	IR	MA	C	F	188	724	NA	NA	NA	26.6475
03012019_C5_batch08-__192__ZX52KVK-08_499	ZX52KVK-08	ZX52KVK	54	NA	NA	NA	Healthy	IR	MA	C	F	188	758	NA	NA	NA	26.6475
03292019_C5_batch16-New_74_NewZX52KVK-09	ZX52KVK-09	ZX52KVK	23.1429	NA	NA	NA	Healthy	IR	MA	C	F	188	765	NA	NA	NA	26.6475
02252019_C5_batch05-__424__ZX52KVK-1011_342	ZX52KVK-1011	ZX52KVK	242.857	D2	NA	Infection_Early	Infection	IR	MA	C	F	188	714	NA	NA	NA	26.6475
04172019_C5_batch23-__1341__ZX52KVK-1012_1465	ZX52KVK-1012	ZX52KVK	242.143	D7	NA	Infection_Late	Infection	IR	MA	C	F	188	714	NA	NA	NA	26.6475
04172019_C5_batch23-__258__ZX52KVK-1014_1470	ZX52KVK-1014	ZX52KVK	240	D22	NA	Infection_Recovery_Early	Infection_L	IR	MA	C	F	188	715	NA	NA	NA	26.6475
02222019_C5_batch05-ZX52KVK-1021_266	ZX52KVK-1021	ZX52KVK	206.857	D1	NA	Infection_Early	Infection	IR	MA	C	F	188	723	NA	NA	NA	26.6475
03132019_C5_batch13-__1290__ZX52KVK-1022_872	ZX52KVK-1022	ZX52KVK	206.286	D5	NA	Infection_Middle	Infection	IR	MA	C	F	188	723	NA	NA	NA	26.6475
04012019_C5_batch17-__215__ZX52KVK-1032_1105	ZX52KVK-1032	ZX52KVK	203.286	D3	NA	Infection_Middle	Infection	IR	MA	C	F	188	723	NA	NA	NA	26.6475
03082019_C5_batch11-__1230__ZX52KVK-1033_744	ZX52KVK-1033	ZX52KVK	202.714	D7	NA	Infection_Late	Infection	IR	MA	C	F	188	724	NA	NA	NA	26.6475
02252019_C5_batch05-__394__ZX52KVK-2012_371	ZX52KVK-2012	ZX52KVK	233.857	D1	flu	Imz_Early	Imz	IR	MA	C	F	188	716	NA	NA	NA	26.6475
02122019_C5_batch01-ZX52KVK-2013_27	ZX52KVK-2013	ZX52KVK	233.714	D2	flu	Imz_Early	Imz	IR	MA	C	F	188	716	NA	NA	NA	26.6475
03112019_C5_batch12-__944__ZX52KVK-2014_759	ZX52KVK-2014	ZX52KVK	232.857	D8	flu	Imz_Late	Imz	IR	MA	C	F	188	717	NA	NA	NA	26.6475
03082019_C5_batch11-__742__ZX52KVK-2015_737	ZX52KVK-2015	ZX52KVK	231	D21	flu	Imz_Recovery_Early	Imz_L	IR	MA	C	F	188	717	NA	NA	NA	26.6475
03042019_C5_batch09-__180__ZX52KVK-2021_555	ZX52KVK-2021	ZX52KVK	187.143	NA	NA	NA	Healthy	IR	MA	C	F	188	727	NA	NA	NA	26.6475
04012019_C5_batch17-__470__ZX52KVK-2022_1123	ZX52KVK-2022	ZX52KVK	187	D1	flu	Imz_Early	Imz	IR	MA	C	F	188	727	NA	NA	NA	26.6475
03062019_C5_batch10-__686__ZX52KVK-2023_641	ZX52KVK-2023	ZX52KVK	186.714	D3	flu	Imz_Middle	Imz	IR	MA	C	F	188	727	NA	NA	NA	26.6475
03062019_C5_batch10-__1313__ZX52KVK-2025_673	ZX52KVK-2025	ZX52KVK	183.143	D28	flu	Imz_Recovery_Early	Imz_L	IR	MA	C	F	188	728	NA	NA	NA	26.6475
02252019_C5_batch05-__589__ZX52KVK-2031_382	ZX52KVK-2031	ZX52KVK	102	D1	NA	Imz_Early	Imz	IR	MA	C	F	188	747	NA	NA	NA	26.6475
02272019_C5_batch07-__851__ZX52KVK-2033_436	ZX52KVK-2033	ZX52KVK	101	D7	NA	Imz_Late	Imz	IR	MA	C	F	188	747	NA	NA	NA	26.6475
02182019_C5_batch03-ZX52KVK-2034_97	ZX52KVK-2034	ZX52KVK	100.143	D14	NA	Imz_Recovery_Early	Imz_L	IR	MA	C	F	188	747	NA	NA	NA	26.6475
04172019_C5_batch23-__1397__ZX52KVK-2035_1477	ZX52KVK-2035	ZX52KVK	99	D21	NA	Imz_Recovery_Late	Imz_L	IR	MA	C	F	188	747	NA	NA	NA	26.6475
03062019_C5_batch10-__1347__ZX52KVK-2036_678	ZX52KVK-2036	ZX52KVK	97	NA	NA	NA	Imz	IR	MA	C	F	188	748	NA	NA	NA	26.6475
03292019_C5_batch16-__622__ZX52KVK-3011_1060	ZX52KVK-3011	ZX52KVK	117.143	D1	NA	NA	Colonoscopy	IR	MA	C	F	188	743	NA	NA	NA	26.6475
03012019_C5_batch08-__379__ZX52KVK-3012_505	ZX52KVK-3012	ZX52KVK	116.714	D3	NA	NA	Colonoscopy	IR	MA	C	F	188	743	NA	NA	NA	26.6475
03292019_C5_batch16-__562__ZX52KVK-3013_1064	ZX52KVK-3013	ZX52KVK	116	D7	NA	NA	Colonoscopy	IR	MA	C	F	188	743	NA	NA	NA	26.6475
02222019_C5_batch05-ZX52KVK-3014_244	ZX52KVK-3014	ZX52KVK	114	D21	NA	NA	Surgery	IR	MA	C	F	188	744	NA	NA	NA	26.6475
04032019_C5_batch18-New_1484_NewZX52KVK-4011	ZX52KVK-4011	ZX52KVK	249.857	NA	NA	NA	Healthy	IR	MA	C	F	188	713	NA	NA	NA	26.6475
03062019_C5_batch10-__229__ZX52KVK-4012_631	ZX52KVK-4012	ZX52KVK	249.714	D1	Murpircin	Ant_Early	Ant	IR	MA	C	F	188	713	NA	NA	NA	26.6475
04152019_C5_batch22-__551__ZX52KVK-4013_1413	ZX52KVK-4013	ZX52KVK	249.286	D4	NA	Ant_Middle	Ant	IR	MA	C	F	188	713	NA	NA	NA	26.6475
02252019_C5_batch05-__1226__ZX52KVK-4014_318	ZX52KVK-4014	ZX52KVK	248.857	D7	NA	Ant_Late	Ant	IR	MA	C	F	188	713	NA	NA	NA	26.6475
04052019_C5_batch19-__170__ZX52KVK-4015_1231	ZX52KVK-4015	ZX52KVK	246.857	D21	NA	Ant_Recovery_Early	Ant_L	IR	MA	C	F	188	713	NA	NA	NA	26.6475
02272019_C5_batch07-__1162__ZX52KVK-5011_454	ZX52KVK-5011	ZX52KVK	88.8571	D1	NA	NA	Stress	IR	MA	C	F	188	750	NA	NA	NA	26.6475
02222019_C5_batch05-ZX52KVK-5012_265	ZX52KVK-5012	ZX52KVK	85.7143	D22	NA	NA	Stress	IR	MA	C	F	188	750	NA	NA	NA	26.6475
04012019_C5_batch17-__848__ZX52KVK-5013_1097	ZX52KVK-5013	ZX52KVK	82.7143	D22	NA	NA	Stress	IR	MA	C	F	188	751	NA	NA	NA	26.6475
04102019_C5_batch21-__371__ZX52KVK-6012_1350	ZX52KVK-6012	ZX52KVK	197.143	NA	NA	NA	Fiber	IR	MA	C	F	188	725	1	Arabinoxylan	10	26.6475
02222019_C5_batch05-ZX52KVK-6021_294	ZX52KVK-6021	ZX52KVK	167.143	NA	NA	NA	Healthy	IR	MA	C	F	188	732	Baseline	LCInulin	Baseline	26.6475
02272019_C5_batch07-__1436__ZX52KVK-6031_441	ZX52KVK-6031	ZX52KVK	129.143	NA	NA	NA	Healthy	IR	MA	C	F	188	740	Baseline	Mix	Baseline	26.6475
02202019_C5_batch04-ZX52KVK-6031_228	ZX52KVK-6031	ZX52KVK	171.143	NA	NA	NA	Healthy	IR	MA	C	F	188	731	Baseline	Mix	Baseline	26.6475
04172019_C5_batch23-__1062__ZX52KVK-8011_1452	ZX52KVK-8011	ZX52KVK	161.143	NA	NA	NA	Healthy	IR	MA	C	F	188	733	NA	NA	NA	26.6475
02272019_C5_batch07-__1137__ZX52KVK-8012_420	ZX52KVK-8012	ZX52KVK	159	D1	NA	NA	Post-Travel	IR	MA	C	F	188	734	NA	NA	NA	26.6475
02272019_C5_batch07-__976__ZX52KVK-8021_387	ZX52KVK-8021	ZX52KVK	96	D0	NA	NA	Pre-Travel	IR	MA	C	F	188	748	NA	NA	NA	26.6475
02182019_C5_batch03-ZX52KVK-8022_99	ZX52KVK-8022	ZX52KVK	92.8571	D1	NA	NA	Post-Travel	IR	MA	C	F	188	749	NA	NA	NA	26.6475
03082019_C5_batch11-__380__ZX52KVK-8023_713	ZX52KVK-8023	ZX52KVK	92.2857	D3	NA	NA	Post-Travel	IR	MA	C	F	188	749	NA	NA	NA	26.6475
02252019_C5_batch05-__1333__ZX52KVK-8025_359	ZX52KVK-8025	ZX52KVK	89.8571	D21	NA	NA	Post-Travel_L	IR	MA	C	F	188	750	NA	NA	NA	26.6475
02222019_C5_batch05-ZX52KVK-R1_290	ZX52KVK-R1	ZX52KVK	103	NA	NA	NA	NA	IR	MA	C	F	188	747	NA	NA	NA	26.6475
02182019_C5_batch03-ZWLGEWL-01_139	ZWLGEWL-01	ZWLGEWL	255.714	NA	NA	NA	Healthy	IR	BA	B	F	274	745	NA	NA	NA	31.3543
03062019_C5_batch10-__447__ZWLGEWL-02_626	ZWLGEWL-02	ZWLGEWL	237.143	NA	NA	NA	Healthy	IR	BA	B	F	274	749	NA	NA	NA	31.3543
03132019_C5_batch13-__56__ZWLGEWL-04_844	ZWLGEWL-04	ZWLGEWL	204.857	NA	NA	NA	Healthy	IR	BA	B	F	274	757	NA	NA	NA	31.3543
04052019_C5_batch19-__1252__ZWLGEWL-06_1235	ZWLGEWL-06	ZWLGEWL	139	NA	NA	NA	Healthy	IR	BA	B	F	274	772	NA	NA	NA	31.3543
02252019_C5_batch05-__1219__ZWLGEWL-07_361	ZWLGEWL-07	ZWLGEWL	75.2857	NA	NA	NA	Healthy	IR	BA	B	F	274	786	NA	NA	NA	31.3543
02132019_C5_batch02-ZWLGEWL_66	ZWLGEWL-08	ZWLGEWL	36.7143	NA	NA	NA	Healthy	IR	BA	B	F	274	795	NA	NA	NA	31.3543
02252019_C5_batch05-__585__ZWLGEWL-2012_354	ZWLGEWL-2012	ZWLGEWL	181.286	D1	flu	Imz_Early	Imz	IR	BA	B	F	274	762	NA	NA	NA	31.3543
04082019_C5_batch20-__81__ZWLGEWL-2013_1271	ZWLGEWL-2013	ZWLGEWL	180.857	D4	flu	Imz_Middle	Imz	IR	BA	B	F	274	762	NA	NA	NA	31.3543
03292019_C5_batch16-__948__ZWLGEWL-6012_1052	ZWLGEWL-6012	ZWLGEWL	221.857	NA	NA	NA	Fiber	IR	BA	B	F	274	753	NA	NA	NA	31.3543
02252019_C5_batch05-__913__ZWHMV5E-01_362	ZWHMV5E-01	ZWHMV5E	251	NA	NA	NA	Healthy	IR	MA	C	F	191	745	NA	NA	NA	33.9592
03042019_C5_batch09-__684__ZWHMV5E-02_535	ZWHMV5E-02	ZWHMV5E	235	NA	NA	NA	Weight-gain	IR	MA	C	F	191	748	NA	NA	NA	33.9592
04052019_C5_batch19-__521__ZWHMV5E-03_1196	ZWHMV5E-03	ZWHMV5E	218.143	NA	NA	NA	Weight-loss	IR	MA	C	F	191	752	NA	NA	NA	33.9592
04152019_C5_batch22-__495__ZWHMV5E-04_1371	ZWHMV5E-04	ZWHMV5E	200	NA	NA	NA	Healthy	IR	MA	C	F	191	756	NA	NA	NA	33.9592
04012019_C5_batch17-__957__ZWHMV5E-05_1117	ZWHMV5E-05	ZWHMV5E	182	NA	NA	NA	Healthy	IR	MA	C	F	191	760	NA	NA	NA	33.9592
02272019_C5_batch07-__336__ZWFDEY0-01_451	ZWFDEY0-01	ZWFDEY0	245.286	NA	NA	NA	Healthy	IR	MA	A	F	257.5	741	NA	NA	NA	30.0824
02252019_C5_batch05-__330__ZWFDEY0-02_372	ZWFDEY0-02	ZWFDEY0	235.714	NA	NA	NA	Weight-gain	IR	MA	A	F	257.5	743	NA	NA	NA	30.0824
04052019_C5_batch19-__209__ZWFDEY0-04_1226	ZWFDEY0-04	ZWFDEY0	212.714	NA	NA	NA	Healthy	IR	MA	A	F	257.5	748	NA	NA	NA	30.0824
02222019_C5_batch05-ZWFDEY0-05_267	ZWFDEY0-05	ZWFDEY0	199	NA	NA	NA	Healthy	IR	MA	A	F	257.5	752	NA	NA	NA	30.0824
03082019_C5_batch11-__1461__ZWFDEY0-06_698	ZWFDEY0-06	ZWFDEY0	186	NA	NA	NA	Healthy	IR	MA	A	F	257.5	755	NA	NA	NA	30.0824
02182019_C5_batch03-ZWFDEY0-07_104	ZWFDEY0-07	ZWFDEY0	173	NA	NA	NA	Healthy	IR	MA	A	F	257.5	758	NA	NA	NA	30.0824
02272019_C5_batch07-__1130__ZWFDEY0-08_440	ZWFDEY0-08	ZWFDEY0	159.857	NA	NA	NA	Healthy	IR	MA	A	F	257.5	761	NA	NA	NA	30.0824
02202019_C5_batch04-ZWFDEY0-09_215	ZWFDEY0-09	ZWFDEY0	130.857	NA	NA	NA	Healthy	IR	MA	A	F	257.5	767	NA	NA	NA	30.0824
04082019_C5_batch20-__584__ZWFDEY0-10_1300	ZWFDEY0-10	ZWFDEY0	99.8571	NA	NA	NA	Healthy	IR	MA	A	F	257.5	774	NA	NA	NA	30.0824
03062019_C5_batch10-__1428__ZWFDEY0-11_666	ZWFDEY0-11	ZWFDEY0	74.1429	NA	NA	NA	Healthy	IR	MA	A	F	257.5	780	NA	NA	NA	30.0824
03082019_C5_batch11-__1039__ZWFDEY0-12_695	ZWFDEY0-12	ZWFDEY0	43.2857	NA	NA	NA	Healthy	IR	MA	A	F	257.5	787	NA	NA	NA	30.0824
04052019_C5_batch19-New_143_NewZWFDEY0-Quarterly Visit 13.01	ZWFDEY0-Quarterly Visit 13.01	ZWFDEY0	14.7143	NA	NA	NA	Healthy	IR	MA	A	F	257.5	794	NA	NA	NA	30.0824
02132019_C5_batch02-ZWCZHHY-02_68	ZWCZHHY-02	ZWCZHHY	241.286	NA	NA	NA	Weight-gain	IR	NA	A	M	174	792	NA	NA	NA	27.8081
03062019_C5_batch10-__859__ZWCZHHY-03_645	ZWCZHHY-03	ZWCZHHY	238.286	NA	NA	NA	Weight-loss	IR	NA	A	M	174	793	NA	NA	NA	27.8081
03112019_C5_batch12-__97__ZWCZHHY-04_776	ZWCZHHY-04	ZWCZHHY	212.714	NA	NA	NA	Healthy	IR	NA	A	M	174	799	NA	NA	NA	27.8081
03082019_C5_batch11-__733__ZWCZHHY-05_752	ZWCZHHY-05	ZWCZHHY	199	NA	NA	NA	Healthy	IR	NA	A	M	174	802	NA	NA	NA	27.8081
03062019_C5_batch10-__85__ZWCZHHY-06_619	ZWCZHHY-06	ZWCZHHY	186	NA	NA	NA	Healthy	IR	NA	A	M	174	805	NA	NA	NA	27.8081
04172019_C5_batch23-__827__ZWCZHHY-07_1476	ZWCZHHY-07	ZWCZHHY	173	NA	NA	NA	Healthy	IR	NA	A	M	174	808	NA	NA	NA	27.8081
04102019_C5_batch21-__1340__ZWCZHHY-08_1356	ZWCZHHY-08	ZWCZHHY	159.857	NA	NA	NA	Healthy	IR	NA	A	M	174	811	NA	NA	NA	27.8081
03062019_C5_batch10-__644__ZWCZHHY-09_615	ZWCZHHY-09	ZWCZHHY	147	NA	NA	NA	Healthy	IR	NA	A	M	174	814	NA	NA	NA	27.8081
03292019_C5_batch16-__1237__ZWCZHHY-10_1027	ZWCZHHY-10	ZWCZHHY	130.857	NA	NA	NA	Healthy	IR	NA	A	M	174	818	NA	NA	NA	27.8081
03132019_C5_batch13-__633__ZWCZHHY-11_840	ZWCZHHY-11	ZWCZHHY	99.8571	NA	NA	NA	Healthy	IR	NA	A	M	174	825	NA	NA	NA	27.8081
04082019_C5_batch20-__254__ZWCZHHY-12_1304	ZWCZHHY-12	ZWCZHHY	74.1429	NA	NA	NA	Healthy	IR	NA	A	M	174	831	NA	NA	NA	27.8081
03252019_C5_batch14-__430__ZWCZHHY-13_960	ZWCZHHY-13	ZWCZHHY	43.2857	NA	NA	NA	Healthy	IR	NA	A	M	174	838	NA	NA	NA	27.8081
03252019_C5_batch14-__716__ZWCZHHY-E11_951	ZWCZHHY-E11	ZWCZHHY	104.143	NA	NA	NA	Exercise	IR	NA	A	M	174	824	NA	NA	NA	27.8081
03132019_C5_batch13-__1337__ZWCZHHY-E16_850	ZWCZHHY-E16	ZWCZHHY	104.143	NA	NA	NA	Exercise	IR	NA	A	M	174	824	NA	NA	NA	27.8081
02272019_C5_batch07-__1142__ZWCZHHY-E17_394	ZWCZHHY-E17	ZWCZHHY	104.143	NA	NA	NA	Exercise	IR	NA	A	M	174	824	NA	NA	NA	27.8081
02182019_C5_batch03-ZWCZHHY-E18_	ZWCZHHY-E18	ZWCZHHY	159.714	NA	NA	NA	Exercise	IR	NA	A	M	174	811	NA	NA	NA	27.8081
04082019_C5_batch20-New_144_NewZWCZHHY-Quarterly Visit 14.01	ZWCZHHY-Quarterly Visit 14.01	ZWCZHHY	14.7143	NA	NA	NA	Healthy	IR	NA	A	M	174	844	NA	NA	NA	27.8081
02272019_C5_batch07-__1117__ZW61YGW-01_445	ZW61YGW-01	ZW61YGW	243	NA	NA	NA	Healthy	IR	BA/working on MA	C	M	178.75	656	NA	NA	NA	28.6259
04032019_C5_batch18-New_1132_NewZW61YGW-02	ZW61YGW-02	ZW61YGW	241	NA	NA	NA	Weight-gain	IR	BA/working on MA	C	M	178.75	656	NA	NA	NA	28.6259
02222019_C5_batch05-ZW61YGW-03_289	ZW61YGW-03	ZW61YGW	218	NA	NA	NA	Weight-loss	IR	BA/working on MA	C	M	178.75	661	NA	NA	NA	28.6259
03012019_C5_batch08-__636__ZW61YGW-04_479	ZW61YGW-04	ZW61YGW	203.143	NA	NA	NA	Healthy	IR	BA/working on MA	C	M	178.75	665	NA	NA	NA	28.6259
02252019_C5_batch05-__1005__ZW61YGW-05_373	ZW61YGW-05	ZW61YGW	193.143	NA	NA	NA	Healthy	IR	BA/working on MA	C	M	178.75	667	NA	NA	NA	28.6259
03112019_C5_batch12-__440__ZW61YGW-06_819	ZW61YGW-06	ZW61YGW	180.143	NA	NA	NA	Healthy	IR	BA/working on MA	C	M	178.75	670	NA	NA	NA	28.6259
03082019_C5_batch11-__356__ZW61YGW-07_694	ZW61YGW-07	ZW61YGW	153.143	NA	NA	NA	Healthy	IR	BA/working on MA	C	M	178.75	676	NA	NA	NA	28.6259
03042019_C5_batch09-__172__ZW61YGW-08_534	ZW61YGW-08	ZW61YGW	124.857	NA	NA	NA	Healthy	IR	BA/working on MA	C	M	178.75	683	NA	NA	NA	28.6259
03252019_C5_batch14-__1388__ZVTCAK9-01_918	ZVTCAK9-01	ZVTCAK9	241	NA	NA	NA	Healthy	IS	Associate	C	F	51	651	NA	NA	NA	29.2493
02252019_C5_batch05-__1329__ZVTCAK9-02_344	ZVTCAK9-02	ZVTCAK9	234.286	NA	NA	NA	Weight-gain	IS	Associate	C	F	51	653	NA	NA	NA	29.2493
04152019_C5_batch22-__433__ZVTCAK9-03_1390	ZVTCAK9-03	ZVTCAK9	213	NA	NA	NA	Weight-loss	IS	Associate	C	F	51	658	NA	NA	NA	29.2493
04082019_C5_batch20-__269__ZVNCGHM-02_1289	ZVNCGHM-02	ZVNCGHM	232.286	NA	NA	NA	Healthy	IS	MBA	C	M	67.13	522	NA	NA	NA	23.7173
03272019_C5_batch15-__643__ZVNCGHM-05_1014	ZVNCGHM-05	ZVNCGHM	198	NA	NA	NA	Healthy	IS	MBA	C	M	67.13	530	NA	NA	NA	23.7173
04032019_C5_batch18-New_343_NewZVNCGHM-09	ZVNCGHM-09	ZVNCGHM	159.143	NA	NA	NA	Healthy	IS	MBA	C	M	67.13	539	NA	NA	NA	23.7173
02272019_C5_batch07-__1051__ZVNCGHM-10_446	ZVNCGHM-10	ZVNCGHM	146.143	NA	NA	NA	Healthy	IS	MBA	C	M	67.13	542	NA	NA	NA	23.7173
04052019_C5_batch19-__514__ZVNCGHM-1011_1193	ZVNCGHM-1011	ZVNCGHM	242	D3	NA	Infection_Middle	Infection	IS	MBA	C	M	67.13	520	NA	NA	NA	23.7173
03112019_C5_batch12-__1015__ZVNCGHM-1013_802	ZVNCGHM-1013	ZVNCGHM	241.286	D8	NA	Infection_Late	Infection	IS	MBA	C	M	67.13	520	NA	NA	NA	23.7173
03012019_C5_batch08-__33__ZVNCGHM-1014_463	ZVNCGHM-1014	ZVNCGHM	239.286	D22	NA	Infection_Recovery_Early	Infection_L	IS	MBA	C	M	67.13	521	NA	NA	NA	23.7173
03292019_C5_batch16-__1462__ZVNCGHM-1015_1068	ZVNCGHM-1015	ZVNCGHM	237.286	D36	NA	Infection_Recovery_Late	Infection_L	IS	MBA	C	M	67.13	521	NA	NA	NA	23.7173
02182019_C5_batch03-ZVNCGHM-1032_93	ZVNCGHM-1032	ZVNCGHM	62	D3	NA	Infection_Middle	Infection	IS	MBA	C	M	67.13	561	NA	NA	NA	23.7173
03252019_C5_batch14-New_157_NewZVNCGHM-1042	ZVNCGHM-1042	ZVNCGHM	11	D3	NA	Infection_Middle	Infection	IS	MBA	C	M	67.13	573	NA	NA	NA	23.7173
03272019_C5_batch15-__1138__ZVNCGHM-11_970	ZVNCGHM-11	ZVNCGHM	118.714	NA	NA	NA	Healthy	IS	MBA	C	M	67.13	548	NA	NA	NA	23.7173
04032019_C5_batch18-New_756_NewZVNCGHM-12	ZVNCGHM-12	ZVNCGHM	94.2857	D1	NA	NA	Pre-Travel	IS	MBA	C	M	67.13	554	NA	NA	NA	23.7173
03112019_C5_batch12-__779__ZVNCGHM-13_795	ZVNCGHM-13	ZVNCGHM	66.1429	NA	NA	NA	Healthy	IS	MBA	C	M	67.13	560	NA	NA	NA	23.7173
03062019_C5_batch10-__987__ZVNCGHM-14_633	ZVNCGHM-14	ZVNCGHM	40.1429	NA	NA	NA	Healthy	IS	MBA	C	M	67.13	566	NA	NA	NA	23.7173
04152019_C5_batch22-New_127_NewZVNCGHM-15	ZVNCGHM-15	ZVNCGHM	19.2857	NA	NA	NA	Healthy	IS	MBA	C	M	67.13	571	NA	NA	NA	23.7173
03292019_C5_batch16-__732__ZVNCGHM-2011_1057	ZVNCGHM-2011	ZVNCGHM	58.7143	D1	NA	Imz_Early	Imz	IS	MBA	C	M	67.13	562	NA	NA	NA	23.7173
02272019_C5_batch07-__1328__ZVNCGHM-2012_434	ZVNCGHM-2012	ZVNCGHM	58.2857	D3	NA	Imz_Middle	Imz	IS	MBA	C	M	67.13	562	NA	NA	NA	23.7173
04102019_C5_batch21-__1304__ZVNCGHM-2014_1361	ZVNCGHM-2014	ZVNCGHM	55.8571	D20	NA	Imz_Recovery_Early	Imz_L	IS	MBA	C	M	67.13	563	NA	NA	NA	23.7173
02202019_C5_batch04-ZVNCGHM-2015_178	ZVNCGHM-2015	ZVNCGHM	53.8571	D34	NA	Imz_Recovery_Late	Imz_L	IS	MBA	C	M	67.13	563	NA	NA	NA	23.7173
04152019_C5_batch22-__89__ZVNCGHM-5011_1414	ZVNCGHM-5011	ZVNCGHM	233.857	NA	NA	NA	Stress	IS	MBA	C	M	67.13	522	NA	NA	NA	23.7173
04032019_C5_batch18-New_1019_NewZVNCGHM-6012	ZVNCGHM-6012	ZVNCGHM	231.286	NA	NA	NA	Fiber	IS	MBA	C	M	67.13	522	1	Arabinoxylan	10	23.7173
02122019_C5_batch01-ZVNCGHM-6021_26	ZVNCGHM-6021	ZVNCGHM	223.714	NA	NA	NA	Healthy	IS	MBA	C	M	67.13	524	Baseline	SCInulin	Baseline	23.7173
04172019_C5_batch23-__591__ZVNCGHM-6031_1472	ZVNCGHM-6031	ZVNCGHM	215.286	NA	NA	NA	Healthy	IS	MBA	C	M	67.13	526	Baseline	LCInulin	Baseline	23.7173
02202019_C5_batch04-ZVNCGHM-8012_174	ZVNCGHM-8012	ZVNCGHM	88	D1	NA	NA	Post-Travel	IS	MBA	C	M	67.13	555	NA	NA	NA	23.7173
04032019_C5_batch18-New_1441_NewZVNCGHM-8013	ZVNCGHM-8013	ZVNCGHM	87.7143	D3	NA	NA	Post-Travel	IS	MBA	C	M	67.13	555	NA	NA	NA	23.7173
02122019_C5_batch01-ZVNCGHM-8014_23	ZVNCGHM-8014	ZVNCGHM	87	D8	NA	NA	Post-Travel	IS	MBA	C	M	67.13	556	NA	NA	NA	23.7173
04082019_C5_batch20-__1343__ZVNCGHM-8015_1270	ZVNCGHM-8015	ZVNCGHM	85	D21	NA	NA	Post-Travel_L	IS	MBA	C	M	67.13	556	NA	NA	NA	23.7173
04032019_C5_batch18-New_355_NewZVNCGHM-E11	ZVNCGHM-E11	ZVNCGHM	111.143	NA	NA	NA	Exercise	IS	MBA	C	M	67.13	550	NA	NA	NA	23.7173
04012019_C5_batch17-New_156_NewZVNCGHM-Sick Series 4 Visit 1.01	ZVNCGHM-Sick Series 4 Visit 1.01	ZVNCGHM	11.2857	D1	NA	Infection_Early	Infection	IS	MBA	C	M	67.13	573	NA	NA	NA	23.7173
03132019_C5_batch13-__184__ZVM4N7A-01_852	ZVM4N7A-01	ZVM4N7A	239.143	NA	NA	NA	Healthy	IR	MA	C	F	190	606	NA	NA	NA	28.5869
04032019_C5_batch18-New_104_NewZVM4N7A-01-E11	ZVM4N7A-01-E11	ZVM4N7A	20.2857	NA	NA	NA	Exercise	IR	MA	C	F	190	656	NA	NA	NA	28.5869
04052019_C5_batch19-New_106_NewZVM4N7A-01-E12	ZVM4N7A-01-E12	ZVM4N7A	20.2857	NA	NA	NA	Exercise	IR	MA	C	F	190	656	NA	NA	NA	28.5869
03272019_C5_batch15-New_108_NewZVM4N7A-01-E13	ZVM4N7A-01-E13	ZVM4N7A	20.2857	NA	NA	NA	Exercise	IR	MA	C	F	190	656	NA	NA	NA	28.5869
03272019_C5_batch15-New_107_NewZVM4N7A-01-E14	ZVM4N7A-01-E14	ZVM4N7A	20.2857	NA	NA	NA	Exercise	IR	MA	C	F	190	656	NA	NA	NA	28.5869
04102019_C5_batch21-New_109_NewZVM4N7A-01-E15	ZVM4N7A-01-E15	ZVM4N7A	20.2857	NA	NA	NA	Exercise	IR	MA	C	F	190	656	NA	NA	NA	28.5869
03292019_C5_batch16-New_110_NewZVM4N7A-01-E16	ZVM4N7A-01-E16	ZVM4N7A	20.2857	NA	NA	NA	Exercise	IR	MA	C	F	190	656	NA	NA	NA	28.5869
03252019_C5_batch14-New_111_NewZVM4N7A-01-E17	ZVM4N7A-01-E17	ZVM4N7A	20.2857	NA	NA	NA	Exercise	IR	MA	C	F	190	656	NA	NA	NA	28.5869
04082019_C5_batch20-New_112_NewZVM4N7A-01-E18	ZVM4N7A-01-E18	ZVM4N7A	20.2857	NA	NA	NA	Exercise	IR	MA	C	F	190	656	NA	NA	NA	28.5869
04172019_C5_batch23-New_121_NewZVM4N7A-01-E19	ZVM4N7A-01-E19	ZVM4N7A	20.1429	NA	NA	NA	Exercise_postday	IR	MA	C	F	190	656	NA	NA	NA	28.5869
02222019_C5_batch05-ZVM4N7A-02_298	ZVM4N7A-02	ZVM4N7A	232.714	NA	NA	NA	Weight-gain	IR	MA	C	F	190	607	NA	NA	NA	28.5869
03292019_C5_batch16-__47__ZVM4N7A-03_1071	ZVM4N7A-03	ZVM4N7A	222	NA	NA	NA	Weight-loss	IR	MA	C	F	190	610	NA	NA	NA	28.5869
03062019_C5_batch10-__414__ZVM4N7A-07_658	ZVM4N7A-07	ZVM4N7A	189.143	NA	NA	NA	Healthy	IR	MA	C	F	190	617	NA	NA	NA	28.5869
03252019_C5_batch14-__153__ZVM4N7A-09_929	ZVM4N7A-09	ZVM4N7A	145.857	NA	NA	NA	Healthy	IR	MA	C	F	190	627	NA	NA	NA	28.5869
02182019_C5_batch03-ZVM4N7A-10_160	ZVM4N7A-10	ZVM4N7A	133.714	NA	NA	NA	Healthy	IR	MA	C	F	190	630	NA	NA	NA	28.5869
02132019_C5_batch02-ZVM4N7A-11_76	ZVM4N7A-11	ZVM4N7A	92.7143	NA	NA	NA	Healthy	IR	MA	C	F	190	640	NA	NA	NA	28.5869
02182019_C5_batch03-ZVM4N7A-12_138	ZVM4N7A-12	ZVM4N7A	58.1429	NA	NA	NA	Healthy	IR	MA	C	F	190	648	NA	NA	NA	28.5869
03292019_C5_batch16-__1247__ZVM4N7A_1043	ZVM4N7A-13	ZVM4N7A	28.2857	NA	NA	NA	Healthy	IR	MA	C	F	190	654	NA	NA	NA	28.5869
03272019_C5_batch15-__1178__ZVM4N7A-6012_995	ZVM4N7A-6012	ZVM4N7A	212.857	NA	NA	NA	Fiber	IR	MA	C	F	190	612	NA	NA	NA	28.5869
02272019_C5_batch07-__1401__ZVM4N7A-6021_392	ZVM4N7A-6021	ZVM4N7A	201.857	NA	NA	NA	Healthy	IR	MA	C	F	190	615	Baseline	LCInulin	Baseline	28.5869
02202019_C5_batch04-ZVM4N7A-6032_200	ZVM4N7A-6032	ZVM4N7A	188.286	NA	NA	NA	Fiber	IR	MA	C	F	190	618	1	Mix	10	28.5869
02222019_C5_batch05-ZVGW5FI-02_303	ZVGW5FI-02	ZVGW5FI	231.143	NA	NA	NA	Weight-gain	IS	BS	A	F	110.88	612	NA	NA	NA	25.717
03042019_C5_batch09-__917__ZVGW5FI-03_554	ZVGW5FI-03	ZVGW5FI	214.857	NA	NA	NA	Weight-loss	IS	BS	A	F	110.88	616	NA	NA	NA	25.717
02252019_C5_batch05-__991__ZVC4YUG-01_350	ZVC4YUG-01	ZVC4YUG	233	NA	NA	NA	Healthy	IR	MA	A	F	217.8	558	NA	NA	NA	27.49
02132019_C5_batch02-ZVC4YUG-02_84	ZVC4YUG-02	ZVC4YUG	228.143	NA	NA	NA	Weight-gain	IR	MA	A	F	217.8	560	NA	NA	NA	27.49
02202019_C5_batch04-ZVC4YUG-03_176	ZVC4YUG-03	ZVC4YUG	170.857	NA	NA	NA	Weight-loss	IR	MA	A	F	217.8	573	NA	NA	NA	27.49
03252019_C5_batch14-__231__ZVC4YUG-04_955	ZVC4YUG-04	ZVC4YUG	137.714	NA	NA	NA	Healthy	IR	MA	A	F	217.8	580	NA	NA	NA	27.49
03042019_C5_batch09-__558__ZVC4YUG-05_536	ZVC4YUG-05	ZVC4YUG	85.8571	NA	NA	NA	Healthy	IR	MA	A	F	217.8	592	NA	NA	NA	27.49
04012019_C5_batch17-__1235__ZVC4YUG-06_1116	ZVC4YUG-06	ZVC4YUG	57	NA	NA	NA	Healthy	IR	MA	A	F	217.8	599	NA	NA	NA	27.49
03252019_C5_batch14-New_46_NewZVC4YUG-07	ZVC4YUG-07	ZVC4YUG	26.1429	NA	NA	NA	Healthy	IR	MA	A	F	217.8	606	NA	NA	NA	27.49
03272019_C5_batch15-__489__ZVC4YUG-1012_967	ZVC4YUG-1012	ZVC4YUG	120.714	D3	NA	Infection_Middle	Infection	IR	MA	A	F	217.8	584	NA	NA	NA	27.49
03292019_C5_batch16-__1459__ZVC4YUG-1022_1048	ZVC4YUG-1022	ZVC4YUG	102.857	D4	NA	Infection_Middle	Infection	IR	MA	A	F	217.8	588	NA	NA	NA	27.49
04172019_C5_batch23-__1078__ZYXQKWY-03_1431	ZYXQKWY-03	ZYXQKWY	217.143	NA	NA	NA	Weight-loss	IR	MA	C	F	158.5	599	NA	NA	NA	32.5877
03012019_C5_batch08-__860__ZYXQKWY-04_504	ZYXQKWY-04	ZYXQKWY	198.143	NA	NA	NA	Healthy	IR	MA	C	F	158.5	603	NA	NA	NA	32.5877
04032019_C5_batch18-New_1231_NewZYXQKWY-05	ZYXQKWY-05	ZYXQKWY	185	NA	NA	NA	Healthy	IR	MA	C	F	158.5	606	NA	NA	NA	32.5877
04052019_C5_batch19-__582__ZYXQKWY-06_1204	ZYXQKWY-06	ZYXQKWY	170	NA	NA	NA	Healthy	IR	MA	C	F	158.5	610	NA	NA	NA	32.5877
03272019_C5_batch15-__118__ZYXQKWY-07_999	ZYXQKWY-07	ZYXQKWY	157	NA	NA	NA	Healthy	IR	MA	C	F	158.5	613	NA	NA	NA	32.5877
03082019_C5_batch11-__1077__ZYXQKWY-08_707	ZYXQKWY-08	ZYXQKWY	140.143	NA	NA	NA	Healthy	IR	MA	C	F	158.5	616	NA	NA	NA	32.5877
02252019_C5_batch05-__41__ZYXQKWY-09_321	ZYXQKWY-09	ZYXQKWY	125.286	NA	NA	NA	Healthy	IR	MA	C	F	158.5	620	NA	NA	NA	32.5877
03292019_C5_batch16-__1393__ZYXQKWY-10_1037	ZYXQKWY-10	ZYXQKWY	97	NA	NA	NA	Healthy	IR	MA	C	F	158.5	626	NA	NA	NA	32.5877
02222019_C5_batch05-ZYXQKWY-11_261	ZYXQKWY-11	ZYXQKWY	72.1429	NA	NA	NA	Healthy	IR	MA	C	F	158.5	632	NA	NA	NA	32.5877
02222019_C5_batch05-ZYXQKWY-12_263	ZYXQKWY-12	ZYXQKWY	40.2857	NA	NA	NA	Healthy	IR	MA	C	F	158.5	639	NA	NA	NA	32.5877
04012019_C5_batch17-New_131_NewZYXQKWY-13	ZYXQKWY-13	ZYXQKWY	16.1429	NA	NA	NA	Healthy	IR	MA	C	F	158.5	645	NA	NA	NA	32.5877
03272019_C5_batch15-__778__ZVBQY1N-01_988	ZVBQY1N-01	ZVBQY1N	231.143	NA	NA	NA	Healthy	IR	BS	C	M	250	672	NA	NA	NA	28.6442
04052019_C5_batch19-__7__ZVBQY1N-02_1250	ZVBQY1N-02	ZVBQY1N	220.143	NA	NA	NA	Weight-gain	IR	BS	C	M	250	674	NA	NA	NA	28.6442
03272019_C5_batch15-__695__ZVBQY1N-03_1005	ZVBQY1N-03	ZVBQY1N	211.714	NA	NA	NA	Weight-loss	IR	BS	C	M	250	676	NA	NA	NA	28.6442
04102019_C5_batch21-__445__ZVBQY1N-07_1324	ZVBQY1N-07	ZVBQY1N	129.857	NA	NA	NA	Healthy	IR	BS	C	M	250	695	NA	NA	NA	28.6442
02252019_C5_batch05-__770__ZVBQY1N-08_363	ZVBQY1N-08	ZVBQY1N	74	NA	NA	NA	Healthy	IR	BS	C	M	250	708	NA	NA	NA	28.6442
03272019_C5_batch15-__659__ZVBQY1N-09_1007	ZVBQY1N-09	ZVBQY1N	45.7143	NA	NA	NA	Healthy	IR	BS	C	M	250	715	NA	NA	NA	28.6442
04172019_C5_batch23-New_122_NewZVBQY1N-10	ZVBQY1N-10	ZVBQY1N	20	NA	NA	NA	Healthy	IR	BS	C	M	250	720	NA	NA	NA	28.6442
04172019_C5_batch23-__694__ZVBQY1N-1011_1444	ZVBQY1N-1011	ZVBQY1N	219.857	D1	NA	Infection_Early	Infection	IR	BS	C	M	250	674	NA	NA	NA	28.6442
02132019_C5_batch02-ZVBQY1N-1014_52	ZVBQY1N-1014	ZVBQY1N	216.857	D22	NA	Infection_Recovery_Early	Infection_L	IR	BS	C	M	250	675	NA	NA	NA	28.6442
02222019_C5_batch05-ZVBQY1N-1015_285	ZVBQY1N-1015	ZVBQY1N	214.857	D36	NA	Infection_Recovery_Late	Infection_L	IR	BS	C	M	250	676	NA	NA	NA	28.6442
02222019_C5_batch05-ZVBQY1N-1021_248	ZVBQY1N-1021	ZVBQY1N	206	D1	NA	Infection_Early	Infection	IR	BS	C	M	250	678	NA	NA	NA	28.6442
03082019_C5_batch11-__1454__ZVBQY1N-1022_692	ZVBQY1N-1022	ZVBQY1N	205.714	D3	NA	Infection_Middle	Infection	IR	BS	C	M	250	678	NA	NA	NA	28.6442
02222019_C5_batch05-ZVBQY1N-1023_255	ZVBQY1N-1023	ZVBQY1N	205	D8	NA	Infection_Late	Infection	IR	BS	C	M	250	678	NA	NA	NA	28.6442
04032019_C5_batch18-New_105_NewZVBQY1N-1024	ZVBQY1N-1024	ZVBQY1N	203	D22	NA	Infection_Recovery_Early	Infection_L	IR	BS	C	M	250	678	NA	NA	NA	28.6442
04102019_C5_batch21-__931__ZVBQY1N-1025_1309	ZVBQY1N-1025	ZVBQY1N	203	D36	NA	Infection_Recovery_Late	Infection_L	IR	BS	C	M	250	678	NA	NA	NA	28.6442
04082019_C5_batch20-__199__ZVBQY1N-6011_1295	ZVBQY1N-6011	ZVBQY1N	196.286	NA	NA	NA	Healthy	IR	BS	C	M	250	680	Baseline	LCInulin	Baseline	28.6442
02202019_C5_batch04-ZVBQY1N-6021_191	ZVBQY1N-6021	ZVBQY1N	170.286	NA	NA	NA	Healthy	IR	BS	C	M	250	686	Baseline	Arabinoxylan	Baseline	28.6442
04012019_C5_batch17-__1350__ZVBQY1N-6031_1108	ZVBQY1N-6031	ZVBQY1N	157.286	NA	NA	NA	Healthy	IR	BS	C	M	250	689	Baseline	Mix	Baseline	28.6442
02252019_C5_batch05-__276__ZVBQY1N-E11_353	ZVBQY1N-E11	ZVBQY1N	32.1429	NA	NA	NA	Exercise	IR	BS	C	M	250	718	NA	NA	NA	28.6442
02222019_C5_batch05-ZV1ZA6Z-01_236	ZV1ZA6Z-01	ZV1ZA6Z	233.714	NA	NA	NA	Healthy	Unknown	MD	C	M	NA	602	NA	NA	NA	26.167
03082019_C5_batch11-__735__ZV1ZA6Z-03_742	ZV1ZA6Z-03	ZV1ZA6Z	85.1429	NA	NA	NA	Healthy	Unknown	MD	C	M	NA	636	NA	NA	NA	26.167
02182019_C5_batch03-ZV1ZA6Z-04_117	ZV1ZA6Z-04	ZV1ZA6Z	59.7143	NA	NA	NA	Healthy	Unknown	MD	C	M	NA	642	NA	NA	NA	26.167
02222019_C5_batch05-ZV1ZA6Z-05_253	ZV1ZA6Z-05	ZV1ZA6Z	200	NA	NA	NA	Healthy	Unknown	MD	C	M	NA	609	NA	NA	NA	26.167
04172019_C5_batch23-New_102_NewZV1ZA6Z-05	ZV1ZA6Z-05	ZV1ZA6Z	20.7143	NA	NA	NA	Healthy	Unknown	MD	C	M	NA	651	NA	NA	NA	26.167
02202019_C5_batch04-ZV14SIB-01_226	ZV14SIB-01	ZV14SIB	232	NA	NA	NA	Healthy	IS	PhD	C	M	58	717	NA	NA	NA	25.6485
04012019_C5_batch17-__1032__ZV14SIB-02_1114	ZV14SIB-02	ZV14SIB	218.714	NA	NA	NA	Healthy	IS	PhD	C	M	58	720	NA	NA	NA	25.6485
02202019_C5_batch04-ZV14SIB-03_212	ZV14SIB-03	ZV14SIB	207.714	NA	NA	NA	Healthy	IS	PhD	C	M	58	723	NA	NA	NA	25.6485
03292019_C5_batch16-__1097__ZV14SIB-04_1033	ZV14SIB-04	ZV14SIB	191.857	NA	NA	NA	Healthy	IS	PhD	C	M	58	727	NA	NA	NA	25.6485
02272019_C5_batch07-__730__ZV14SIB-05_386	ZV14SIB-05	ZV14SIB	179.714	NA	NA	NA	Healthy	IS	PhD	C	M	58	729	NA	NA	NA	25.6485
02272019_C5_batch07-__194__ZV14SIB-06_455	ZV14SIB-06	ZV14SIB	167.143	NA	NA	NA	Healthy	IS	PhD	C	M	58	732	NA	NA	NA	25.6485
02272019_C5_batch07-__1002__ZUPAQVU-01_442	ZUPAQVU-01	ZUPAQVU	229.143	NA	NA	NA	Healthy	IR	some college	C	M	220	685	NA	NA	NA	28.9166
02132019_C5_batch02-ZUPAQVU-02_88	ZUPAQVU-02	ZUPAQVU	217.143	NA	NA	NA	Weight-gain	IR	some college	C	M	220	688	NA	NA	NA	28.9166
04012019_C5_batch17-__833__ZUPAQVU-03_1115	ZUPAQVU-03	ZUPAQVU	207.143	NA	NA	NA	Weight-loss	IR	some college	C	M	220	690	NA	NA	NA	28.9166
04172019_C5_batch23-__1198__ZUPAQVU-04_1461	ZUPAQVU-04	ZUPAQVU	193	NA	NA	NA	Healthy	IR	some college	C	M	220	694	NA	NA	NA	28.9166
02182019_C5_batch03-ZUPAQVU-06_134	ZUPAQVU-06	ZUPAQVU	179.857	NA	NA	NA	Healthy	IR	some college	C	M	220	697	NA	NA	NA	28.9166
03082019_C5_batch11-__481__ZUPAQVU-07_701	ZUPAQVU-07	ZUPAQVU	170.143	NA	NA	NA	Healthy	IR	some college	C	M	220	699	NA	NA	NA	28.9166
03012019_C5_batch08-__169__ZUPAQVU-08_522	ZUPAQVU-08	ZUPAQVU	150.857	NA	NA	NA	Healthy	IR	some college	C	M	220	703	NA	NA	NA	28.9166
03292019_C5_batch16-__883__ZUPAQVU-09_1046	ZUPAQVU-09	ZUPAQVU	140.143	NA	NA	NA	Healthy	IR	some college	C	M	220	706	NA	NA	NA	28.9166
03292019_C5_batch16-__575__ZUPAQVU-10_1072	ZUPAQVU-10	ZUPAQVU	125.857	NA	NA	NA	Healthy	IR	some college	C	M	220	709	NA	NA	NA	28.9166
02182019_C5_batch03-ZUPAQVU-11_124	ZUPAQVU-11	ZUPAQVU	102.143	NA	NA	NA	Healthy	IR	some college	C	M	220	715	NA	NA	NA	28.9166
03112019_C5_batch12-__502__ZUPAQVU-12_805	ZUPAQVU-12	ZUPAQVU	76.8571	NA	NA	NA	Healthy	IR	some college	C	M	220	720	NA	NA	NA	28.9166
04102019_C5_batch21-__480__ZUPAQVU-13_1335	ZUPAQVU-13	ZUPAQVU	47	NA	NA	NA	Healthy	IR	some college	C	M	220	727	NA	NA	NA	28.9166
03272019_C5_batch15-New_146_NewZUPAQVU-Quarterly Visit 14.01	ZUPAQVU-Quarterly Visit 14.01	ZUPAQVU	14	NA	NA	NA	Healthy	IR	some college	C	M	220	735	NA	NA	NA	28.9166
04152019_C5_batch22-__18__ZUL3S6O-06_1402	ZUL3S6O-06	ZUL3S6O	167	NA	NA	NA	Healthy	IS	PhD	C	M	100.5	682	NA	NA	NA	24.6633
03082019_C5_batch11-__687__ZUL3S6O-07_705	ZUL3S6O-07	ZUL3S6O	150.857	NA	NA	NA	Healthy	IS	PhD	C	M	100.5	686	NA	NA	NA	24.6633
03082019_C5_batch11-__382__ZUL3S6O-08_718	ZUL3S6O-08	ZUL3S6O	123.143	NA	NA	NA	Healthy	IS	PhD	C	M	100.5	692	NA	NA	NA	24.6633
03012019_C5_batch08-__669__ZUL3S6O-09_465	ZUL3S6O-09	ZUL3S6O	106.857	NA	NA	NA	Healthy	IS	PhD	C	M	100.5	696	NA	NA	NA	24.6633
03252019_C5_batch14-__862__ZUL3S6O-10_931	ZUL3S6O-10	ZUL3S6O	72.7143	NA	NA	NA	Healthy	IS	PhD	C	M	100.5	704	NA	NA	NA	24.6633
04172019_C5_batch23-__1472__ZUL3S6O-11_1420	ZUL3S6O-11	ZUL3S6O	41.2857	NA	NA	NA	Healthy	IS	PhD	C	M	100.5	711	NA	NA	NA	24.6633
04012019_C5_batch17-New_135_NewZUL3S6O-12	ZUL3S6O-12	ZUL3S6O	15.8571	NA	NA	NA	Healthy	IS	PhD	C	M	100.5	717	NA	NA	NA	24.6633
02182019_C5_batch03-ZUL3S6O-2011_	ZUL3S6O-2011	ZUL3S6O	182.286	NA	NA	NA	Healthy	IS	PhD	C	M	100.5	678	NA	NA	NA	24.6633
03042019_C5_batch09-__1187__ZUL3S6O-2012_557	ZUL3S6O-2012	ZUL3S6O	182.143	D1	NA	Imz_Early	Imz	IS	PhD	C	M	100.5	678	NA	NA	NA	24.6633
02182019_C5_batch03-ZUL3S6O-2013_115	ZUL3S6O-2013	ZUL3S6O	181.714	D4	NA	Imz_Middle	Imz	IS	PhD	C	M	100.5	679	NA	NA	NA	24.6633
04032019_C5_batch18-New_340_NewZUL3S6O-2014	ZUL3S6O-2014	ZUL3S6O	181.143	D8	NA	Imz_Late	Imz	IS	PhD	C	M	100.5	679	NA	NA	NA	24.6633
02272019_C5_batch07-__520__ZUL3S6O-2015_410	ZUL3S6O-2015	ZUL3S6O	179.143	D22	NA	Imz_Recovery_Early	Imz_L	IS	PhD	C	M	100.5	679	NA	NA	NA	24.6633
02272019_C5_batch07-__459__ZUL3S6O-6011_419	ZUL3S6O-6011	ZUL3S6O	221.143	NA	NA	NA	Healthy	IS	PhD	C	M	100.5	669	Baseline	Arabinoxylan	Baseline	24.6633
02222019_C5_batch05-ZUL3S6O-6021_262	ZUL3S6O-6021	ZUL3S6O	211.857	NA	NA	NA	Healthy	IS	PhD	C	M	100.5	672	Baseline	LCInulin	Baseline	24.6633
03042019_C5_batch09-__374__ZUL3S6O-6032_559	ZUL3S6O-6032	ZUL3S6O	196.857	NA	NA	NA	Fiber	IS	PhD	C	M	100.5	675	1	Mix	10	24.6633
03042019_C5_batch09-__1113__ZUHT69X-01_546	ZUHT69X-01	ZUHT69X	218	NA	NA	NA	Healthy	Unknown	MBA	C	M	NA	383	NA	NA	NA	24.2134
04172019_C5_batch23-__494__ZUHT69X-02_1473	ZUHT69X-02	ZUHT69X	199.143	NA	NA	NA	Healthy	Unknown	MBA	C	M	NA	387	NA	NA	NA	24.2134
02252019_C5_batch05-__1299__ZUHT69X-03_315	ZUHT69X-03	ZUHT69X	182.857	NA	NA	NA	Healthy	Unknown	MBA	C	M	NA	391	NA	NA	NA	24.2134
03112019_C5_batch12-__785__ZUG7QHE-01_799	ZUG7QHE-01	ZUG7QHE	221.857	NA	NA	NA	Healthy	Unknown	MA	C	M	NA	847	NA	NA	NA	27.5004
02182019_C5_batch03-ZUG7QHE-02_140	ZUG7QHE-02	ZUG7QHE	215	NA	NA	NA	Healthy	Unknown	MA	C	M	NA	848	NA	NA	NA	27.5004
02222019_C5_batch05-ZUG7QHE-03_273	ZUG7QHE-03	ZUG7QHE	203	NA	NA	NA	Healthy	Unknown	MA	C	M	NA	851	NA	NA	NA	27.5004
02122019_C5_batch01-ZUG7QHE-04_41	ZUG7QHE-04	ZUG7QHE	184	NA	NA	NA	Healthy	Unknown	MA	C	M	NA	855	NA	NA	NA	27.5004
02222019_C5_batch05-ZUG7QHE-05_278	ZUG7QHE-05	ZUG7QHE	172	NA	NA	NA	Healthy	Unknown	MA	C	M	NA	858	NA	NA	NA	27.5004
03272019_C5_batch15-__27__ZUG7QHE-06_966	ZUG7QHE-06	ZUG7QHE	159.714	NA	NA	NA	Healthy	Unknown	MA	C	M	NA	861	NA	NA	NA	27.5004
02252019_C5_batch05-__444__ZUG7QHE-07_360	ZUG7QHE-07	ZUG7QHE	143.143	NA	NA	NA	Healthy	Unknown	MA	C	M	NA	865	NA	NA	NA	27.5004
02222019_C5_batch05-ZUG7QHE-08_271	ZUG7QHE-08	ZUG7QHE	126	NA	NA	NA	Healthy	Unknown	MA	C	M	NA	869	NA	NA	NA	27.5004
04172019_C5_batch23-__420__ZUG7QHE-09_1459	ZUG7QHE-09	ZUG7QHE	109	NA	NA	NA	Healthy	Unknown	MA	C	M	NA	873	NA	NA	NA	27.5004
03012019_C5_batch08-__1165__ZUG7QHE-10_492	ZUG7QHE-10	ZUG7QHE	85	NA	NA	NA	Healthy	Unknown	MA	C	M	NA	878	NA	NA	NA	27.5004
02132019_C5_batch02-ZUG7QHE-11_58	ZUG7QHE-11	ZUG7QHE	57.8571	NA	NA	NA	Healthy	Unknown	MA	C	M	NA	884	NA	NA	NA	27.5004
04032019_C5_batch18-New_95_NewZUG7QHE-12	ZUG7QHE-12	ZUG7QHE	21	NA	NA	NA	Healthy	Unknown	MA	C	M	NA	893	NA	NA	NA	27.5004
04012019_C5_batch17-__205__ZUF48YS-01_1076	ZUF48YS-01	ZUF48YS	215	NA	NA	NA	Healthy	Unknown	MBA	C	F	NA	822	NA	NA	NA	26.0714
03132019_C5_batch13-__279__ZUF48YS-02_865	ZUF48YS-02	ZUF48YS	203	NA	NA	NA	Healthy	Unknown	MBA	C	F	NA	825	NA	NA	NA	26.0714
04032019_C5_batch18-New_1163_NewZUF48YS-03	ZUF48YS-03	ZUF48YS	184	NA	NA	NA	Healthy	Unknown	MBA	C	F	NA	829	NA	NA	NA	26.0714
02272019_C5_batch07-__1171__ZUF48YS-04_389	ZUF48YS-04	ZUF48YS	172	NA	NA	NA	Healthy	Unknown	MBA	C	F	NA	832	NA	NA	NA	26.0714
03112019_C5_batch12-__640__ZUF48YS-05_789	ZUF48YS-05	ZUF48YS	159.714	NA	NA	NA	Healthy	Unknown	MBA	C	F	NA	835	NA	NA	NA	26.0714
03252019_C5_batch14-__818__ZUF48YS-06_904	ZUF48YS-06	ZUF48YS	143.143	NA	NA	NA	Healthy	Unknown	MBA	C	F	NA	839	NA	NA	NA	26.0714
02252019_C5_batch05-__1348__ZUF48YS-07_378	ZUF48YS-07	ZUF48YS	126	NA	NA	NA	Healthy	Unknown	MBA	C	F	NA	842	NA	NA	NA	26.0714
03042019_C5_batch09-__1179__ZUF48YS-08_592	ZUF48YS-08	ZUF48YS	109	NA	NA	NA	Healthy	Unknown	MBA	C	F	NA	846	NA	NA	NA	26.0714
02272019_C5_batch07-__524__ZUF48YS-09_438	ZUF48YS-09	ZUF48YS	85	NA	NA	NA	Healthy	Unknown	MBA	C	F	NA	852	NA	NA	NA	26.0714
03012019_C5_batch08-__823__ZUF48YS-10_471	ZUF48YS-10	ZUF48YS	57.8571	NA	NA	NA	Healthy	Unknown	MBA	C	F	NA	858	NA	NA	NA	26.0714
04172019_C5_batch23-New_96_NewZUF48YS-11	ZUF48YS-11	ZUF48YS	21	NA	NA	NA	Healthy	Unknown	MBA	C	F	NA	867	NA	NA	NA	26.0714
03132019_C5_batch13-__768__ZUF48YS-3021_861	ZUF48YS-3021	ZUF48YS	118	D1	NA	NA	Surgery	Unknown	MBA	C	F	NA	844	NA	NA	NA	26.0714
03042019_C5_batch09-__679__ZUF48YS-3022_553	ZUF48YS-3022	ZUF48YS	117.714	D3	NA	NA	Surgery	Unknown	MBA	C	F	NA	844	NA	NA	NA	26.0714
03082019_C5_batch11-__323__ZUC2YGO-01_712	ZUC2YGO-01	ZUC2YGO	220.143	NA	NA	NA	Healthy	Unknown	MA	C	M	NA	340	NA	NA	NA	23.6499
03012019_C5_batch08-__734__ZUC2YGO-02_475	ZUC2YGO-02	ZUC2YGO	199.286	NA	NA	NA	Healthy	Unknown	MA	C	M	NA	345	NA	NA	NA	23.6499
02202019_C5_batch04-ZUC2YGO-03_197	ZUC2YGO-03	ZUC2YGO	182.286	NA	NA	NA	Healthy	Unknown	MA	C	M	NA	349	NA	NA	NA	23.6499
03062019_C5_batch10-__377__ZUC2YGO-04_621	ZUC2YGO-04	ZUC2YGO	169.143	NA	NA	NA	Healthy	Unknown	MA	C	M	NA	352	NA	NA	NA	23.6499
03012019_C5_batch08-__185__ZUC2YGO-05_517	ZUC2YGO-05	ZUC2YGO	152.143	NA	NA	NA	Healthy	Unknown	MA	C	M	NA	356	NA	NA	NA	23.6499
03292019_C5_batch16-__1361__ZUC2YGO-06_1039	ZUC2YGO-06	ZUC2YGO	140	NA	NA	NA	Healthy	Unknown	MA	C	M	NA	359	NA	NA	NA	23.6499
02122019_C5_batch01-ZUC2YGO-07_8	ZUC2YGO-07	ZUC2YGO	118.857	NA	NA	NA	Healthy	Unknown	MA	C	M	NA	363	NA	NA	NA	23.6499
03292019_C5_batch16-__314__ZUC2YGO-1012_1069	ZUC2YGO-1012	ZUC2YGO	217.286	D3	NA	Infection_Middle	Infection	Unknown	MA	C	M	NA	341	NA	NA	NA	23.6499
04102019_C5_batch21-__698__ZUC2YGO-1013_1334	ZUC2YGO-1013	ZUC2YGO	216.714	D7	NA	Infection_Late	Infection	Unknown	MA	C	M	NA	341	NA	NA	NA	23.6499
02182019_C5_batch03-ZUC2YGO-1014_	ZUC2YGO-1014	ZUC2YGO	214.714	D21	NA	Infection_Recovery_Early	Infection_L	Unknown	MA	C	M	NA	341	NA	NA	NA	23.6499
03082019_C5_batch11-__189__ZUC2YGO-1015_715	ZUC2YGO-1015	ZUC2YGO	212.714	D35	NA	Infection_Recovery_Late	Infection_L	Unknown	MA	C	M	NA	342	NA	NA	NA	23.6499
02182019_C5_batch03-ZTXY83G-01_94	ZTXY83G-01	ZTXY83G	215	NA	NA	NA	Healthy	IR	MA/MBA	C	M	220	641	NA	NA	NA	33.4602
03112019_C5_batch12-__431__ZTXY83G-02_773	ZTXY83G-02	ZTXY83G	209.857	NA	NA	NA	Weight-gain	IR	MA/MBA	C	M	220	642	NA	NA	NA	33.4602
03012019_C5_batch08-__4__ZTXY83G-03_476	ZTXY83G-03	ZTXY83G	180.714	NA	NA	NA	Weight-loss	IR	MA/MBA	C	M	220	649	NA	NA	NA	33.4602
03132019_C5_batch13-__221__ZTXY83G-04_893	ZTXY83G-04	ZTXY83G	166.714	NA	NA	NA	Healthy	IR	MA/MBA	C	M	220	652	NA	NA	NA	33.4602
04102019_C5_batch21-__1184__ZTXY83G-05_1330	ZTXY83G-05	ZTXY83G	150.714	NA	NA	NA	Healthy	IR	MA/MBA	C	M	220	656	NA	NA	NA	33.4602
02122019_C5_batch01-ZTXY83G-06_17	ZTXY83G-06	ZTXY83G	137.714	NA	NA	NA	Healthy	IR	MA/MBA	C	M	220	659	NA	NA	NA	33.4602
02122019_C5_batch01-ZTXY83G-07_3	ZTXY83G-07	ZTXY83G	123.143	NA	NA	NA	Healthy	IR	MA/MBA	C	M	220	662	NA	NA	NA	33.4602
03252019_C5_batch14-__348__ZTXY83G-08_905	ZTXY83G-08	ZTXY83G	91.7143	NA	NA	NA	Healthy	IR	MA/MBA	C	M	220	669	NA	NA	NA	33.4602
03292019_C5_batch16-__70__ZTXY83G-09_1026	ZTXY83G-09	ZTXY83G	58	NA	NA	NA	Healthy	IR	MA/MBA	C	M	220	677	NA	NA	NA	33.4602
03292019_C5_batch16-New_125_NewZTXY83G-10	ZTXY83G-10	ZTXY83G	19.7143	NA	NA	NA	Healthy	IR	MA/MBA	C	M	220	686	NA	NA	NA	33.4602
02182019_C5_batch03-ZTXWLP3-01_120	ZTXWLP3-01	ZTXWLP3	217	NA	NA	NA	Healthy	Unknown	PhD	C	M	NA	476	NA	NA	NA	25.9016
02202019_C5_batch04-ZTXWLP3-02_175	ZTXWLP3-02	ZTXWLP3	202.286	NA	NA	NA	Healthy	Unknown	PhD	C	M	NA	479	NA	NA	NA	25.9016
03012019_C5_batch08-__1481__ZTXWLP3-03_503	ZTXWLP3-03	ZTXWLP3	185.286	NA	NA	NA	Healthy	Unknown	PhD	C	M	NA	483	NA	NA	NA	25.9016
04012019_C5_batch17-__500__ZTXWLP3-04_1090	ZTXWLP3-04	ZTXWLP3	171.143	NA	NA	NA	Healthy	Unknown	PhD	C	M	NA	486	NA	NA	NA	25.9016
02182019_C5_batch03-ZTXWLP3-05_114	ZTXWLP3-05	ZTXWLP3	157	NA	NA	NA	Healthy	Unknown	PhD	C	M	NA	489	NA	NA	NA	25.9016
03252019_C5_batch14-__1220__ZTXWLP3-07_914	ZTXWLP3-07	ZTXWLP3	91.1429	NA	NA	NA	Healthy	Unknown	PhD	C	M	NA	504	NA	NA	NA	25.9016
04102019_C5_batch21-__550__ZTXWLP3-08_1351	ZTXWLP3-08	ZTXWLP3	66.8571	NA	NA	NA	Healthy	Unknown	PhD	C	M	NA	510	NA	NA	NA	25.9016
04012019_C5_batch17-New_53_NewZTXWLP3-09	ZTXWLP3-09	ZTXWLP3	25.1429	NA	NA	NA	Exercise	Unknown	PhD	C	M	NA	520	NA	NA	NA	25.9016
04152019_C5_batch22-__688__ZTUO1AO-01_1366	ZTUO1AO-01	ZTUO1AO	214	NA	NA	NA	Healthy	IR	MA	C	F	225	527	NA	NA	NA	29.6527
03252019_C5_batch14-__30__ZTUO1AO-02_921	ZTUO1AO-02	ZTUO1AO	209	NA	NA	NA	Weight-gain	IR	MA	C	F	225	528	NA	NA	NA	29.6527
03082019_C5_batch11-__413__ZTTL3YH-01_697	ZTTL3YH-01	ZTTL3YH	214	NA	NA	NA	Healthy	IR	MBA	C	M	162	544	NA	NA	NA	33.2986
02202019_C5_batch04-ZTTL3YH-02_167	ZTTL3YH-02	ZTTL3YH	209	NA	NA	NA	Weight-gain	IR	MBA	C	M	162	545	NA	NA	NA	33.2986
02202019_C5_batch04-ZTMFN3O-01_230	ZTMFN3O-01	ZTMFN3O	214.143	NA	NA	NA	Healthy	IS	MBA	A	F	90	481	NA	NA	NA	23.1576
03272019_C5_batch15-__1358__ZTMFN3O-02_984	ZTMFN3O-02	ZTMFN3O	194.857	NA	NA	NA	Healthy	IS	MBA	A	F	90	485	NA	NA	NA	23.1576
04172019_C5_batch23-__1009__ZTMFN3O-04_1446	ZTMFN3O-04	ZTMFN3O	169.143	NA	NA	NA	Healthy	IS	MBA	A	F	90	491	NA	NA	NA	23.1576
03112019_C5_batch12-__39__ZTMFN3O-05_765	ZTMFN3O-05	ZTMFN3O	154.143	NA	NA	NA	Healthy	IS	MBA	A	F	90	494	NA	NA	NA	23.1576
02132019_C5_batch02-ZTMFN3O-06_57	ZTMFN3O-06	ZTMFN3O	140.714	NA	NA	NA	Healthy	IS	MBA	A	F	90	497	NA	NA	NA	23.1576
02182019_C5_batch03-ZTMFN3O-07_158	ZTMFN3O-07	ZTMFN3O	124	NA	NA	NA	Healthy	IS	MBA	A	F	90	501	NA	NA	NA	23.1576
02132019_C5_batch02-ZTMFN3O-08_81	ZTMFN3O-08	ZTMFN3O	91.1429	NA	NA	NA	Healthy	IS	MBA	A	F	90	509	NA	NA	NA	23.1576
03272019_C5_batch15-__1335__ZTMFN3O-09_963	ZTMFN3O-09	ZTMFN3O	49	NA	NA	NA	Healthy	IS	MBA	A	F	90	519	NA	NA	NA	23.1576
03042019_C5_batch09-__315__ZTMFN3O-1011_543	ZTMFN3O-1011	ZTMFN3O	180	D1	NA	Infection_Early	Infection	IS	MBA	A	F	90	488	NA	NA	NA	23.1576
03082019_C5_batch11-__449__ZTMFN3O-1012_745	ZTMFN3O-1012	ZTMFN3O	179.571	D4	NA	Infection_Middle	Infection	IS	MBA	A	F	90	488	NA	NA	NA	23.1576
04032019_C5_batch18-New_837_NewZTMFN3O-1015	ZTMFN3O-1015	ZTMFN3O	177.286	D20	NA	Infection_Recovery_Early	Infection_L	IS	MBA	A	F	90	489	NA	NA	NA	23.1576
03042019_C5_batch09-__1360__ZTLUDS8-01_551	ZTLUDS8-01	ZTLUDS8	211	D4	NA	Infection_Middle	Infection	Unknown	MBA	C	M	NA	592	NA	NA	NA	21.8997
03082019_C5_batch11-__349__ZTLUDS8-03_734	ZTLUDS8-03	ZTLUDS8	170.857	NA	NA	NA	Healthy	Unknown	MBA	C	M	NA	601	NA	NA	NA	21.8997
04152019_C5_batch22-__1085__ZTLUDS8-04_1407	ZTLUDS8-04	ZTLUDS8	156.714	NA	NA	NA	Healthy	Unknown	MBA	C	M	NA	605	NA	NA	NA	21.8997
04102019_C5_batch21-__724__ZTLUDS8-05_1322	ZTLUDS8-05	ZTLUDS8	108	NA	NA	NA	Healthy	Unknown	MBA	C	M	NA	616	NA	NA	NA	21.8997
02252019_C5_batch05-__1025__ZTLUDS8-06_357	ZTLUDS8-06	ZTLUDS8	80.2857	NA	NA	NA	Healthy	Unknown	MBA	C	M	NA	622	NA	NA	NA	21.8997
03062019_C5_batch10-__1041__ZTLUDS8-09_607	ZTLUDS8-09	ZTLUDS8	185	NA	NA	NA	Healthy	Unknown	MBA	C	M	NA	598	NA	NA	NA	21.8997
04172019_C5_batch23-__894__ZTLUDS8-1014_1419	ZTLUDS8-1014	ZTLUDS8	208	D25	NA	Infection_Recovery_Early	Infection_L	Unknown	MBA	C	M	NA	593	NA	NA	NA	21.8997
03012019_C5_batch08-__378__ZTLUDS8-1015_526	ZTLUDS8-1015	ZTLUDS8	207	D32	NA	Infection_Recovery_Late	Infection_L	Unknown	MBA	C	M	NA	593	NA	NA	NA	21.8997
03132019_C5_batch13-__290__ZTLUDS8-1023_856	ZTLUDS8-1023	ZTLUDS8	210.143	D10	NA	Infection_Late	Infection	Unknown	MBA	C	M	NA	592	NA	NA	NA	21.8997
03132019_C5_batch13-__956__ZTLIFAS-01_848	ZTLIFAS-01	ZTLIFAS	212	NA	NA	NA	Healthy	IS	MS	C	F	76	570	NA	NA	NA	27.9135
02252019_C5_batch05-__20__ZTLIFAS-02_323	ZTLIFAS-02	ZTLIFAS	188.857	NA	NA	NA	Healthy	IS	MS	C	F	76	576	NA	NA	NA	27.9135
03042019_C5_batch09-__1133__ZTLIFAS-03_576	ZTLIFAS-03	ZTLIFAS	176	NA	NA	NA	Healthy	IS	MS	C	F	76	579	NA	NA	NA	27.9135
02122019_C5_batch01-ZTLIFAS-04_39	ZTLIFAS-04	ZTLIFAS	154.857	NA	NA	NA	Healthy	IS	MS	C	F	76	584	NA	NA	NA	27.9135
02202019_C5_batch04-ZTLIFAS-05_190	ZTLIFAS-05	ZTLIFAS	137.143	NA	NA	NA	Healthy	IS	MS	C	F	76	588	NA	NA	NA	27.9135
02222019_C5_batch05-ZTL8083-01_240	ZTL8083-01	ZTL8083	209	NA	NA	NA	Healthy	Unknown	MD	C	M	NA	871	NA	NA	NA	32.1914
02202019_C5_batch04-ZTL8083-02_222	ZTL8083-02	ZTL8083	132.714	NA	NA	NA	Healthy	Unknown	MD	C	M	NA	888	NA	NA	NA	32.1914
02132019_C5_batch02-ZTL5S2Y-01_53	ZTL5S2Y-01	ZTL5S2Y	204.714	NA	NA	NA	Healthy	Unknown	PhD	C	M	NA	896	NA	NA	NA	21.7903
04052019_C5_batch19-__1042__ZTL5S2Y-02_1194	ZTL5S2Y-02	ZTL5S2Y	192.143	NA	NA	NA	Healthy	Unknown	PhD	C	M	NA	899	NA	NA	NA	21.7903
04152019_C5_batch22-New_17_NewZTL5S2Y-02-E11	ZTL5S2Y-02-E11	ZTL5S2Y	27.2857	NA	NA	NA	Exercise	Unknown	PhD	C	M	NA	937	NA	NA	NA	21.7903
04172019_C5_batch23-New_19_NewZTL5S2Y-02-E12	ZTL5S2Y-02-E12	ZTL5S2Y	27.2857	NA	NA	NA	Exercise	Unknown	PhD	C	M	NA	937	NA	NA	NA	21.7903
04082019_C5_batch20-New_18_NewZTL5S2Y-02-E13	ZTL5S2Y-02-E13	ZTL5S2Y	27.2857	NA	NA	NA	Exercise	Unknown	PhD	C	M	NA	937	NA	NA	NA	21.7903
04102019_C5_batch21-New_20_NewZTL5S2Y-02-E14	ZTL5S2Y-02-E14	ZTL5S2Y	27.2857	NA	NA	NA	Exercise	Unknown	PhD	C	M	NA	937	NA	NA	NA	21.7903
04172019_C5_batch23-New_21_NewZTL5S2Y-02-E15	ZTL5S2Y-02-E15	ZTL5S2Y	27.2857	NA	NA	NA	Exercise	Unknown	PhD	C	M	NA	937	NA	NA	NA	21.7903
04222019_C5_batch24-New_23_NewZTL5S2Y-02-E16	ZTL5S2Y-02-E16	ZTL5S2Y	27.2857	NA	NA	NA	Exercise	Unknown	PhD	C	M	NA	937	NA	NA	NA	21.7903
04052019_C5_batch19-New_22_NewZTL5S2Y-02-E17	ZTL5S2Y-02-E17	ZTL5S2Y	27.2857	NA	NA	NA	Exercise	Unknown	PhD	C	M	NA	937	NA	NA	NA	21.7903
04052019_C5_batch19-New_24_NewZTL5S2Y-02-E18	ZTL5S2Y-02-E18	ZTL5S2Y	27.2857	NA	NA	NA	Exercise	Unknown	PhD	C	M	NA	937	NA	NA	NA	21.7903
04012019_C5_batch17-New_26_NewZTL5S2Y-02-E19	ZTL5S2Y-02-E19	ZTL5S2Y	27.1429	NA	NA	NA	Exercise_postday	Unknown	PhD	C	M	NA	937	NA	NA	NA	21.7903
04152019_C5_batch22-__443__ZTL5S2Y-04_1391	ZTL5S2Y-04	ZTL5S2Y	167.143	NA	NA	NA	Healthy	Unknown	PhD	C	M	NA	905	NA	NA	NA	21.7903
04012019_C5_batch17-__1160__ZTL5S2Y-05_1126	ZTL5S2Y-05	ZTL5S2Y	156	NA	NA	NA	Healthy	Unknown	PhD	C	M	NA	907	NA	NA	NA	21.7903
03012019_C5_batch08-__858__ZTL5S2Y-06_487	ZTL5S2Y-06	ZTL5S2Y	143.143	D37	NA	Infection_Recovery_Late	Infection_L	Unknown	PhD	C	M	NA	910	NA	NA	NA	21.7903
02252019_C5_batch05-__178__ZTL5S2Y-07_385	ZTL5S2Y-07	ZTL5S2Y	94	NA	NA	NA	Healthy	Unknown	PhD	C	M	NA	922	NA	NA	NA	21.7903
04032019_C5_batch18-New_1026_NewZTL5S2Y-08	ZTL5S2Y-08	ZTL5S2Y	66.1429	NA	NA	NA	Healthy	Unknown	PhD	C	M	NA	928	NA	NA	NA	21.7903
04052019_C5_batch19-__842__ZTL5S2Y-09_1244	ZTL5S2Y-09	ZTL5S2Y	39.2857	NA	NA	NA	Healthy	Unknown	PhD	C	M	NA	934	NA	NA	NA	21.7903
04082019_C5_batch20-New_132_NewZTL5S2Y-10	ZTL5S2Y-10	ZTL5S2Y	16.1429	NA	NA	NA	Healthy	Unknown	PhD	C	M	NA	939	NA	NA	NA	21.7903
04052019_C5_batch19-__1213__ZTL5S2Y-1011_1229	ZTL5S2Y-1011	ZTL5S2Y	148.286	D1	NA	Infection_Early	Infection	Unknown	PhD	C	M	NA	909	NA	NA	NA	21.7903
03252019_C5_batch14-__388__ZTL5S2Y-1012_945	ZTL5S2Y-1012	ZTL5S2Y	148	D3	NA	Infection_Middle	Infection	Unknown	PhD	C	M	NA	909	NA	NA	NA	21.7903
03292019_C5_batch16-__1331__ZTL5S2Y-1013_1047	ZTL5S2Y-1013	ZTL5S2Y	147.143	D9	NA	Infection_Late	Infection	Unknown	PhD	C	M	NA	909	NA	NA	NA	21.7903
02222019_C5_batch05-ZTL5S2Y-1014_250	ZTL5S2Y-1014	ZTL5S2Y	145.143	D22	NA	Infection_Recovery_Early	Infection_L	Unknown	PhD	C	M	NA	910	NA	NA	NA	21.7903
03082019_C5_batch11-__829__ZTL5S2Y-1023_751	ZTL5S2Y-1023	ZTL5S2Y	139	D6	NA	Infection_Middle	Infection	Unknown	PhD	C	M	NA	911	NA	NA	NA	21.7903
03132019_C5_batch13-__152__ZTL5S2Y-1024_900	ZTL5S2Y-1024	ZTL5S2Y	137	D19	NA	Infection_Recovery_Early	Infection_L	Unknown	PhD	C	M	NA	912	NA	NA	NA	21.7903
04052019_C5_batch19-__893__ZTL5S2Y-1025_1217	ZTL5S2Y-1025	ZTL5S2Y	135	D33	NA	Infection_Recovery_Late	Infection_L	Unknown	PhD	C	M	NA	912	NA	NA	NA	21.7903
04032019_C5_batch18-New_124_NewZTL5S2Y-1031	ZTL5S2Y-1031	ZTL5S2Y	128.857	D1	NA	Infection_Early	Infection	Unknown	PhD	C	M	NA	913	NA	NA	NA	21.7903
02122019_C5_batch01-ZTL5S2Y-1032_10	ZTL5S2Y-1032	ZTL5S2Y	128.143	D6	NA	Infection_Middle	Infection	Unknown	PhD	C	M	NA	914	NA	NA	NA	21.7903
03082019_C5_batch11-__890__ZTL5S2Y-1033_731	ZTL5S2Y-1033	ZTL5S2Y	127.857	D8	NA	Infection_Late	Infection	Unknown	PhD	C	M	NA	914	NA	NA	NA	21.7903
03132019_C5_batch13-__224__ZTL5S2Y-1034_895	ZTL5S2Y-1034	ZTL5S2Y	125.857	D22	NA	Infection_Recovery_Early	Infection_L	Unknown	PhD	C	M	NA	914	NA	NA	NA	21.7903
02202019_C5_batch04-ZTL5S2Y-1035_189	ZTL5S2Y-1035	ZTL5S2Y	123.857	D36	NA	Infection_Recovery_Late	Infection_L	Unknown	PhD	C	M	NA	915	NA	NA	NA	21.7903
04152019_C5_batch22-__990__ZTL5S2Y-1041_1367	ZTL5S2Y-1041	ZTL5S2Y	63.1429	D1	NA	Infection_Early	Infection	Unknown	PhD	C	M	NA	929	NA	NA	NA	21.7903
03042019_C5_batch09-__937__ZTL5S2Y-1042_556	ZTL5S2Y-1042	ZTL5S2Y	62.7143	D4	NA	Infection_Recovery_Early	Infection_L	Unknown	PhD	C	M	NA	929	NA	NA	NA	21.7903
02222019_C5_batch05-ZTL5S2Y-1053_256	ZTL5S2Y-1053	ZTL5S2Y	56.7143	D10	NA	Infection_Late	Infection	Unknown	PhD	C	M	NA	930	NA	NA	NA	21.7903
03112019_C5_batch12-__146__ZTL5S2Y-1054_787	ZTL5S2Y-1054	ZTL5S2Y	54.7143	D24	NA	Infection_Early	Infection	Unknown	PhD	C	M	NA	931	NA	NA	NA	21.7903
04012019_C5_batch17-New_158_NewZTL5S2Y-1061	ZTL5S2Y-1061	ZTL5S2Y	11	D1	NA	Infection_Early	Infection	Unknown	PhD	C	M	NA	941	NA	NA	NA	21.7903
04032019_C5_batch18-New_15_NewZTL5S2Y-5011	ZTL5S2Y-5011	ZTL5S2Y	27.8571	D3	NA	NA	Stress	Unknown	PhD	C	M	NA	937	NA	NA	NA	21.7903
03042019_C5_batch09-__852__ZTJ7L7Z-01_540	ZTJ7L7Z-01	ZTJ7L7Z	205.857	NA	NA	NA	Healthy	IR	PhD	A	M	155.37	748	NA	NA	NA	24.0656
03042019_C5_batch09-__198__ZTJ7L7Z-02_587	ZTJ7L7Z-02	ZTJ7L7Z	195.143	NA	NA	NA	Healthy	IR	PhD	A	M	155.37	750	NA	NA	NA	24.0656
02222019_C5_batch05-ZTJ7L7Z-03_246	ZTJ7L7Z-03	ZTJ7L7Z	182	NA	NA	NA	Healthy	IR	PhD	A	M	155.37	753	NA	NA	NA	24.0656
04152019_C5_batch22-__1083__ZTJ7L7Z-04_1418	ZTJ7L7Z-04	ZTJ7L7Z	167.143	NA	NA	NA	Healthy	IR	PhD	A	M	155.37	756	NA	NA	NA	24.0656
04052019_C5_batch19-__363__ZTJ7L7Z-05_1223	ZTJ7L7Z-05	ZTJ7L7Z	153.286	NA	NA	NA	Healthy	IR	PhD	A	M	155.37	760	NA	NA	NA	24.0656
02182019_C5_batch03-ZTJ7L7Z-06_111	ZTJ7L7Z-06	ZTJ7L7Z	137.714	NA	NA	NA	Healthy	IR	PhD	A	M	155.37	763	NA	NA	NA	24.0656
04052019_C5_batch19-__867__ZTJ7L7Z-07_1200	ZTJ7L7Z-07	ZTJ7L7Z	116.143	NA	NA	NA	Healthy	IR	PhD	A	M	155.37	768	NA	NA	NA	24.0656
04082019_C5_batch20-__80__ZTJ7L7Z-08_1305	ZTJ7L7Z-08	ZTJ7L7Z	82.1429	NA	NA	NA	Healthy	IR	PhD	A	M	155.37	776	NA	NA	NA	24.0656
04032019_C5_batch18-New_1357_NewZTJ7L7Z-09	ZTJ7L7Z-09	ZTJ7L7Z	49.8571	NA	NA	NA	Ant	IR	PhD	A	M	155.37	784	NA	NA	NA	24.0656
04172019_C5_batch23-New_153_NewZTJ7L7Z-11	ZTJ7L7Z-11	ZTJ7L7Z	12.2857	NA	NA	NA	Healthy	IR	PhD	A	M	155.37	792	NA	NA	NA	24.0656
03012019_C5_batch08-__696__ZTJ7L7Z-4011_498	ZTJ7L7Z-4011	ZTJ7L7Z	179.143	D1	NA	Ant_Early	Ant	IR	PhD	A	M	155.37	754	NA	NA	NA	24.0656
03012019_C5_batch08-__99__ZTJ7L7Z-4014_501	ZTJ7L7Z-4014	ZTJ7L7Z	178.286	D7	NA	Ant_Late	Ant	IR	PhD	A	M	155.37	754	NA	NA	NA	24.0656
04172019_C5_batch23-New_151_NewZTJ7L7Z-Quarterly Visit 10.01	ZTJ7L7Z-Quarterly Visit 10.01	ZTJ7L7Z	13.7143	NA	NA	NA	Healthy	IR	PhD	A	M	155.37	792	NA	NA	NA	24.0656
03042019_C5_batch09-__559__ZSUQ08V-01_595	ZSUQ08V-01	ZSUQ08V	205.714	NA	NA	NA	Healthy	Unknown	Associate	C	M	NA	817	NA	NA	NA	37.3752
02222019_C5_batch05-ZSUQ08V-02_254	ZSUQ08V-02	ZSUQ08V	202	NA	NA	NA	Healthy	Unknown	Associate	C	M	NA	818	NA	NA	NA	37.3752
02182019_C5_batch03-ZSUQ08V-03_119	ZSUQ08V-03	ZSUQ08V	193.857	NA	NA	NA	Healthy	Unknown	Associate	C	M	NA	820	NA	NA	NA	37.3752
03132019_C5_batch13-__656__ZSUQ08V-05_851	ZSUQ08V-05	ZSUQ08V	151.714	NA	NA	NA	Healthy	Unknown	Associate	C	M	NA	829	NA	NA	NA	37.3752
03062019_C5_batch10-__658__ZSUQ08V-06_660	ZSUQ08V-06	ZSUQ08V	131.714	NA	NA	NA	Healthy	Unknown	Associate	C	M	NA	834	NA	NA	NA	37.3752
03132019_C5_batch13-__996__ZSUQ08V-07_829	ZSUQ08V-07	ZSUQ08V	107.714	NA	NA	NA	Healthy	Unknown	Associate	C	M	NA	839	NA	NA	NA	37.3752
03272019_C5_batch15-__840__ZSUQ08V-08_994	ZSUQ08V-08	ZSUQ08V	77.8571	NA	NA	NA	Healthy	Unknown	Associate	C	M	NA	846	NA	NA	NA	37.3752
02122019_C5_batch01-ZSQNUZ5-02_43	ZSQNUZ5-02	ZSQNUZ5	181.857	NA	NA	NA	Healthy	Unknown	MS	C	M	NA	830	NA	NA	NA	24.9827
03272019_C5_batch15-__44__ZSQNUZ5-03_1013	ZSQNUZ5-03	ZSQNUZ5	168.857	NA	NA	NA	Healthy	Unknown	MS	C	M	NA	833	NA	NA	NA	24.9827
03112019_C5_batch12-__876__ZSQNUZ5-04_796	ZSQNUZ5-04	ZSQNUZ5	155.714	NA	NA	NA	Healthy	Unknown	MS	C	M	NA	836	NA	NA	NA	24.9827
02182019_C5_batch03-ZSQNUZ5-06_110	ZSQNUZ5-06	ZSQNUZ5	125	NA	NA	NA	Healthy	Unknown	MS	C	M	NA	843	NA	NA	NA	24.9827
04032019_C5_batch18-New_37_NewZSQNUZ5-07	ZSQNUZ5-07	ZSQNUZ5	93	NA	NA	NA	Healthy	Unknown	MS	C	M	NA	850	NA	NA	NA	24.9827
02222019_C5_batch05-ZSQNUZ5-08_279	ZSQNUZ5-08	ZSQNUZ5	59.8571	NA	NA	NA	Healthy	Unknown	MS	C	M	NA	858	NA	NA	NA	24.9827
03272019_C5_batch15-New_16_NewZSQNUZ5-09	ZSQNUZ5-09	ZSQNUZ5	27.7143	NA	NA	NA	Healthy	Unknown	MS	C	M	NA	865	NA	NA	NA	24.9827
02122019_C5_batch01-ZSMO1UM-01_33	ZSMO1UM-01	ZSMO1UM	201	NA	NA	NA	Healthy	Unknown	MA	C	M	NA	540	NA	NA	NA	22.987
04102019_C5_batch21-__744__ZSMO1UM-02_1359	ZSMO1UM-02	ZSMO1UM	189	NA	NA	NA	Healthy	Unknown	MA	C	M	NA	543	NA	NA	NA	22.987
03012019_C5_batch08-__245__ZSMO1UM-03_518	ZSMO1UM-03	ZSMO1UM	139.857	NA	NA	NA	Healthy	Unknown	MA	C	M	NA	554	NA	NA	NA	22.987
04032019_C5_batch18-New_166_NewZSMO1UM-04	ZSMO1UM-04	ZSMO1UM	99.1429	NA	NA	NA	Healthy	Unknown	MA	C	M	NA	564	NA	NA	NA	22.987
02222019_C5_batch05-ZSMO1UM-05_301	ZSMO1UM-05	ZSMO1UM	73.1429	NA	NA	NA	Healthy	Unknown	MA	C	M	NA	570	NA	NA	NA	22.987
03012019_C5_batch08-__1463__ZSMO1UM-06_462	ZSMO1UM-06	ZSMO1UM	41.2857	NA	NA	NA	Healthy	Unknown	MA	C	M	NA	577	NA	NA	NA	22.987
03292019_C5_batch16-New_139_NewZSMO1UM-07	ZSMO1UM-07	ZSMO1UM	15	NA	NA	NA	Healthy	Unknown	MA	C	M	NA	583	NA	NA	NA	22.987
02222019_C5_batch05-ZS78KHV-01_299	ZS78KHV-01	ZS78KHV	191.857	NA	NA	NA	Healthy	Unknown	JD	C	M	NA	544	NA	NA	NA	28.6571
02272019_C5_batch07-__1351__ZS78KHV-03_435	ZS78KHV-03	ZS78KHV	127.286	NA	NA	NA	Healthy	Unknown	JD	C	M	NA	559	NA	NA	NA	28.6571
03272019_C5_batch15-__972__ZS78KHV-04_1016	ZS78KHV-04	ZS78KHV	115	NA	NA	NA	Infection	Unknown	JD	C	M	NA	562	NA	NA	NA	28.6571
02252019_C5_batch05-__239__ZS78KHV-05_367	ZS78KHV-05	ZS78KHV	89.7143	NA	NA	NA	Pain	Unknown	JD	C	M	NA	568	NA	NA	NA	28.6571
04082019_C5_batch20-__1439__ZS78KHV_1262	ZS78KHV-07	ZS78KHV	29.1429	NA	NA	NA	Healthy	Unknown	JD	C	M	NA	582	NA	NA	NA	28.6571
03112019_C5_batch12-__1173__ZS78KHV-1013_798	ZS78KHV-1013	ZS78KHV	109.857	D7	NA	Infection_Middle	Infection	Unknown	JD	C	M	NA	563	NA	NA	NA	28.6571
02202019_C5_batch04-ZS78KHV-5011_187	ZS78KHV-5011	ZS78KHV	66.2857	NA	NA	NA	Healthy	Unknown	JD	C	M	NA	573	NA	NA	NA	28.6571
02132019_C5_batch02-ZS78KHV-6011_54	ZS78KHV-6011	ZS78KHV	188.286	NA	NA	NA	Healthy	Unknown	JD	C	M	NA	545	Baseline	Arabinoxylan	Baseline	28.6571
03252019_C5_batch14-__165__ZS78KHV-6021_958	ZS78KHV-6021	ZS78KHV	166.286	NA	NA	NA	Healthy	Unknown	JD	C	M	NA	550	Baseline	LCInulin	Baseline	28.6571
02252019_C5_batch05-__805__ZS78KHV-6031_317	ZS78KHV-6031	ZS78KHV	137.286	NA	NA	NA	Healthy	Unknown	JD	C	M	NA	557	Baseline	Mix	Baseline	28.6571
02252019_C5_batch05-__1076__ZS2DMX7-01_370	ZS2DMX7-01	ZS2DMX7	196.857	NA	NA	NA	Healthy	IS	MD/PhD	C	F	61	533	NA	NA	NA	24.6082
04032019_C5_batch18-New_571_NewZS2DMX7-02	ZS2DMX7-02	ZS2DMX7	183	NA	NA	NA	Exercise	IS	MD/PhD	C	F	61	536	NA	NA	NA	24.6082
02272019_C5_batch07-__1087__ZS2DMX7-03_447	ZS2DMX7-03	ZS2DMX7	167	NA	NA	NA	Healthy	IS	MD/PhD	C	F	61	540	NA	NA	NA	24.6082
02272019_C5_batch07-__1054__ZS2DMX7-04_437	ZS2DMX7-04	ZS2DMX7	152.143	NA	NA	NA	Healthy	IS	MD/PhD	C	F	61	543	NA	NA	NA	24.6082
04172019_C5_batch23-__83__ZS2DMX7-05_1423	ZS2DMX7-05	ZS2DMX7	138	NA	NA	NA	Healthy	IS	MD/PhD	C	F	61	547	NA	NA	NA	24.6082
04172019_C5_batch23-__416__ZS2DMX7-06_1458	ZS2DMX7-06	ZS2DMX7	98	NA	NA	NA	Healthy	IS	MD/PhD	C	F	61	556	NA	NA	NA	24.6082
03292019_C5_batch16-__846__ZS2DMX7-07_1042	ZS2DMX7-07	ZS2DMX7	65	NA	NA	NA	Healthy	IS	MD/PhD	C	F	61	563	NA	NA	NA	24.6082
02252019_C5_batch05-__1352__ZS2DMX7_343	ZS2DMX7-08	ZS2DMX7	36.7143	NA	NA	NA	Healthy	IS	MD/PhD	C	F	61	570	NA	NA	NA	24.6082
03042019_C5_batch09-__187__ZRLZ98T-01_572	ZRLZ98T-01	ZRLZ98T	197	NA	NA	NA	Healthy	IS	MA	C	F	129	669	NA	NA	NA	23.5813
02252019_C5_batch05-__910__ZRLZ98T-6011_326	ZRLZ98T-6011	ZRLZ98T	194.143	NA	NA	NA	Healthy	IS	MA	C	F	129	670	Baseline	Arabinoxylan	Baseline	23.5813
03272019_C5_batch15-__629__ZRLZ98T-6021_989	ZRLZ98T-6021	ZRLZ98T	169.143	NA	NA	NA	Healthy	IS	MA	C	F	129	676	Baseline	LCInulin	Baseline	23.5813
03132019_C5_batch13-__774__ZRGK7U8-01_845	ZRGK7U8-01	ZRGK7U8	197.714	NA	NA	NA	Healthy	IS	BA	C	M	71	565	NA	NA	NA	30.3334
04222019_C5_batch24-1339_ZRB0F6P-6011	1339_ZRB0F6P-6011	ZRB0F6P	186.286	NA	NA	NA	NA	NA	NA	NA	NA	NA	NA	NA	NA	NA	NA
02122019_C5_batch01-ZRB0F6P-01_1	ZRB0F6P-01	ZRB0F6P	190	NA	NA	NA	Healthy	IR	some college	H	F	223	637	NA	NA	NA	38.1333
04152019_C5_batch22-New_25_NewZRB0F6P-02-E11	ZRB0F6P-02-E11	ZRB0F6P	27.1429	NA	NA	NA	Healthy	IR	some college	H	F	223	675	NA	NA	NA	38.1333
04032019_C5_batch18-New_27_NewZRB0F6P-02-E12	ZRB0F6P-02-E12	ZRB0F6P	27.1429	NA	NA	NA	Exercise	IR	some college	H	F	223	675	NA	NA	NA	38.1333
04152019_C5_batch22-New_29_NewZRB0F6P-02-E13	ZRB0F6P-02-E13	ZRB0F6P	27.1429	NA	NA	NA	Exercise	IR	some college	H	F	223	675	NA	NA	NA	38.1333
04102019_C5_batch21-New_28_NewZRB0F6P-02-E14	ZRB0F6P-02-E14	ZRB0F6P	27.1429	NA	NA	NA	Exercise	IR	some college	H	F	223	675	NA	NA	NA	38.1333
03292019_C5_batch16-New_30_NewZRB0F6P-02-E15	ZRB0F6P-02-E15	ZRB0F6P	27.1429	NA	NA	NA	Exercise	IR	some college	H	F	223	675	NA	NA	NA	38.1333
03292019_C5_batch16-New_31_NewZRB0F6P-02-E16	ZRB0F6P-02-E16	ZRB0F6P	27.1429	NA	NA	NA	Exercise	IR	some college	H	F	223	675	NA	NA	NA	38.1333
04012019_C5_batch17-New_32_NewZRB0F6P-02-E17	ZRB0F6P-02-E17	ZRB0F6P	27.1429	NA	NA	NA	Exercise	IR	some college	H	F	223	675	NA	NA	NA	38.1333
04172019_C5_batch23-New_33_NewZRB0F6P-02-E18	ZRB0F6P-02-E18	ZRB0F6P	27.1429	NA	NA	NA	Exercise	IR	some college	H	F	223	675	NA	NA	NA	38.1333
04172019_C5_batch23-New_34_NewZRB0F6P-02-E19	ZRB0F6P-02-E19	ZRB0F6P	27	NA	NA	NA	Exercise_postday	IR	some college	H	F	223	675	NA	NA	NA	38.1333
02222019_C5_batch05-ZRB0F6P-03_286	ZRB0F6P-03	ZRB0F6P	119.714	NA	NA	NA	Healthy	IR	some college	H	F	223	654	NA	NA	NA	38.1333
03132019_C5_batch13-__1440__ZRB0F6P-04_901	ZRB0F6P-04	ZRB0F6P	94.7143	NA	NA	NA	Healthy	IR	some college	H	F	223	659	NA	NA	NA	38.1333
03112019_C5_batch12-__869__ZRB0F6P-05_761	ZRB0F6P-05	ZRB0F6P	57.1429	NA	NA	NA	Healthy	IR	some college	H	F	223	668	NA	NA	NA	38.1333
03252019_C5_batch14-__1134__ZRB0F6P-6021_928	ZRB0F6P-6021	ZRB0F6P	169.286	NA	NA	NA	Healthy	IR	some college	H	F	223	642	0	Arabinoxylanincomplete	0	38.1333
04172019_C5_batch23-__442__ZRB0F6P-6031_1460	ZRB0F6P-6031	ZRB0F6P	139.286	NA	NA	NA	Healthy	IR	some college	H	F	223	649	Baseline	Mix	Baseline	38.1333
04102019_C5_batch21-__933__ZRA5YD8-01_1317	ZRA5YD8-01	ZRA5YD8	194.857	NA	NA	NA	Healthy	Unknown	MS, JD	A	F	NA	471	NA	NA	NA	19.1033
03042019_C5_batch09-__1362__ZRA5YD8-1011_569	ZRA5YD8-1011	ZRA5YD8	192.286	NA	NA	NA	Infection	Unknown	MS, JD	A	F	NA	472	NA	NA	NA	19.1033
02202019_C5_batch04-ZRA5YD8-1021_229	ZRA5YD8-1021	ZRA5YD8	167.714	D1	NA	Infection_Early	Infection	Unknown	MS, JD	A	F	NA	478	NA	NA	NA	19.1033
04052019_C5_batch19-__723__ZRA5YD8-1023_1201	ZRA5YD8-1023	ZRA5YD8	166.714	D8	NA	Infection_Late	Infection	Unknown	MS, JD	A	F	NA	478	NA	NA	NA	19.1033
03132019_C5_batch13-__541__ZRA5YD8-2014_853	ZRA5YD8-2014	ZRA5YD8	189.857	NA	NA	NA	Healthy	Unknown	MS, JD	A	F	NA	472	NA	NA	NA	19.1033
03062019_C5_batch10-__339__ZRA5YD8-5011_617	ZRA5YD8-5011	ZRA5YD8	182	NA	NA	NA	Stress	Unknown	MS, JD	A	F	NA	474	NA	NA	NA	19.1033
02132019_C5_batch02-ZRA5YD8-5012_64	ZRA5YD8-5012	ZRA5YD8	181.286	NA	NA	NA	Stress	Unknown	MS, JD	A	F	NA	474	NA	NA	NA	19.1033
04172019_C5_batch23-__1264__ZRA5YD8-5013_1403	ZRA5YD8-5013	ZRA5YD8	179	NA	NA	NA	Stress	Unknown	MS, JD	A	F	NA	475	NA	NA	NA	19.1033
04102019_C5_batch21-__1379__ZR47VBL-01_1310	ZR47VBL-01	ZR47VBL	194.714	NA	NA	NA	Healthy	IR	JD	A	M	161	621	NA	NA	NA	25.3569
04172019_C5_batch23-__308__ZR47VBL-02_1456	ZR47VBL-02	ZR47VBL	179.857	NA	NA	NA	Healthy	IR	JD	A	M	161	624	NA	NA	NA	25.3569
03062019_C5_batch10-__26__ZR47VBL-03_611	ZR47VBL-03	ZR47VBL	154.143	NA	NA	NA	Healthy	IR	JD	A	M	161	630	NA	NA	NA	25.3569
03042019_C5_batch09-__1115__ZR47VBL-04_552	ZR47VBL-04	ZR47VBL	124.857	NA	NA	NA	Healthy	IR	JD	A	M	161	637	NA	NA	NA	25.3569
02222019_C5_batch05-ZR47VBL-05_306	ZR47VBL-05	ZR47VBL	119.857	NA	NA	NA	Healthy	IR	JD	A	M	161	638	NA	NA	NA	25.3569
04032019_C5_batch18-New_281_NewZR47VBL-06	ZR47VBL-06	ZR47VBL	96.1429	NA	NA	NA	Healthy	IR	JD	A	M	161	643	NA	NA	NA	25.3569
03272019_C5_batch15-__133__ZR47VBL-07_1012	ZR47VBL-07	ZR47VBL	56.7143	NA	NA	NA	Healthy	IR	JD	A	M	161	652	NA	NA	NA	25.3569
02252019_C5_batch05-__924__ZR47VBL_314	ZR47VBL-08	ZR47VBL	31	NA	NA	NA	Healthy	IR	JD	A	M	161	658	NA	NA	NA	25.3569
03272019_C5_batch15-New_159_NewZR47VBL-Quarterly Visit 9.01	ZR47VBL-Quarterly Visit 9.01	ZR47VBL	11	NA	NA	NA	Healthy	IR	JD	A	M	161	663	NA	NA	NA	25.3569
03112019_C5_batch12-__48__ZR3WH7V-01_772	ZR3WH7V-01	ZR3WH7V	190.857	NA	NA	NA	Healthy	Unknown	MS	C	M	NA	579	NA	NA	NA	29.183
04172019_C5_batch23-__498__ZR3WH7V-03_1429	ZR3WH7V-03	ZR3WH7V	152.857	NA	NA	NA	Healthy	Unknown	MS	C	M	NA	588	NA	NA	NA	29.183
02222019_C5_batch05-ZR3WH7V-04_287	ZR3WH7V-04	ZR3WH7V	124.857	NA	NA	NA	Healthy	Unknown	MS	C	M	NA	594	NA	NA	NA	29.183
02202019_C5_batch04-ZR3WH7V-05_201	ZR3WH7V-05	ZR3WH7V	114.857	NA	NA	NA	Healthy	Unknown	MS	C	M	NA	597	NA	NA	NA	29.183
03012019_C5_batch08-__244__ZR3WH7V-06_485	ZR3WH7V-06	ZR3WH7V	102.286	NA	NA	NA	Healthy	Unknown	MS	C	M	NA	600	NA	NA	NA	29.183
04082019_C5_batch20-__1007__ZR3WH7V-07_1291	ZR3WH7V-07	ZR3WH7V	73.1429	NA	NA	NA	Healthy	Unknown	MS	C	M	NA	606	NA	NA	NA	29.183
03272019_C5_batch15-__1069__ZR3WH7V_985	ZR3WH7V-08	ZR3WH7V	38.8571	NA	NA	NA	Healthy	Unknown	MS	C	M	NA	614	NA	NA	NA	29.183
03112019_C5_batch12-__1416__ZR3WH7V-6011_764	ZR3WH7V-6011	ZR3WH7V	188.286	NA	NA	NA	Healthy	Unknown	MS	C	M	NA	580	Baseline	LCInulin	Baseline	29.183
03272019_C5_batch15-__1197__ZR3WH7V-6021_991	ZR3WH7V-6021	ZR3WH7V	171.143	NA	NA	NA	Healthy	Unknown	MS	C	M	NA	584	Baseline	Arabinoxylan	Baseline	29.183
04172019_C5_batch23-__230__ZR3WH7V-6053_1445	ZR3WH7V-6053	ZR3WH7V	111.286	NA	NA	NA	Fiber	Unknown	MS	C	M	NA	597	3	Arabinoxylan	30	29.183
04052019_C5_batch19-__446__ZQNZSQF-01_1234	ZQNZSQF-01	ZQNZSQF	186.714	NA	NA	NA	Healthy	IR	BA	C	F	210	495	NA	NA	NA	40.8296
02122019_C5_batch01-ZQNZSQF-02_16	ZQNZSQF-02	ZQNZSQF	169.857	NA	NA	NA	Healthy	IR	BA	C	F	210	499	NA	NA	NA	40.8296
02132019_C5_batch02-ZQNZSQF-03_74	ZQNZSQF-03	ZQNZSQF	156.286	NA	NA	NA	Healthy	IR	BA	C	F	210	502	NA	NA	NA	40.8296
02272019_C5_batch07-__60__ZQMVU4Q-01_393	ZQMVU4Q-01	ZQMVU4Q	186	NA	NA	NA	Healthy	IR	2 yrs college	C	F	222	631	NA	NA	NA	22.5956
03082019_C5_batch11-__1027__ZQMVU4Q-03_699	ZQMVU4Q-03	ZQMVU4Q	180.286	NA	NA	NA	Healthy	IR	2 yrs college	C	F	222	632	NA	NA	NA	22.5956
03292019_C5_batch16-__1317__ZQMVU4Q-04_1019	ZQMVU4Q-04	ZQMVU4Q	152.714	NA	NA	NA	Healthy	IR	2 yrs college	C	F	222	638	NA	NA	NA	22.5956
02182019_C5_batch03-ZQMVU4Q-05_96	ZQMVU4Q-05	ZQMVU4Q	119.714	NA	NA	NA	Healthy	IR	2 yrs college	C	F	222	646	NA	NA	NA	22.5956
03082019_C5_batch11-__782__ZQMVU4Q-06_733	ZQMVU4Q-06	ZQMVU4Q	93.7143	NA	NA	NA	Healthy	IR	2 yrs college	C	F	222	652	NA	NA	NA	22.5956
03082019_C5_batch11-__560__ZQMVU4Q-07_687	ZQMVU4Q-07	ZQMVU4Q	62	NA	NA	NA	Healthy	IR	2 yrs college	C	F	222	659	NA	NA	NA	22.5956
03082019_C5_batch11-__461__ZQFL1P3-01_730	ZQFL1P3-01	ZQFL1P3	190.857	NA	NA	NA	Healthy	IS	BSN	C	F	62	778	NA	NA	NA	29.3078
03042019_C5_batch09-__401__ZQFL1P3-03_597	ZQFL1P3-03	ZQFL1P3	116.714	NA	NA	NA	Healthy	IS	BSN	C	F	62	795	NA	NA	NA	29.3078
04032019_C5_batch18-New_612_NewZQFL1P3-03	ZQFL1P3-03	ZQFL1P3	170	NA	NA	NA	Exercise	IS	BSN	C	F	62	783	NA	NA	NA	29.3078
03132019_C5_batch13-__12__ZQFL1P3-04_888	ZQFL1P3-04	ZQFL1P3	60.7143	NA	NA	NA	Healthy	IS	BSN	C	F	62	808	NA	NA	NA	29.3078
03082019_C5_batch11-__1208__ZQFL1P3_750	ZQFL1P3-05	ZQFL1P3	30.8571	NA	NA	NA	Healthy	IS	BSN	C	F	62	815	NA	NA	NA	29.3078
04102019_C5_batch21-__150__ZQFL1P3-5013_1347	ZQFL1P3-5013	ZQFL1P3	75.2857	D7	NA	NA	Stress	IS	BSN	C	F	62	805	NA	NA	NA	29.3078
02132019_C5_batch02-ZQFL1P3_51	ZQFL1P3-5015	ZQFL1P3	72.1429	NA	NA	NA	NA	IS	BSN	C	F	62	806	NA	NA	NA	29.3078
02122019_C5_batch01-ZQFL1P3-6011_45	ZQFL1P3-6011	ZQFL1P3	184.286	NA	NA	NA	Healthy	IS	BSN	C	F	62	780	Baseline	Arabinoxylan	Baseline	29.3078
03082019_C5_batch11-__650__ZQFL1P3-6021_738	ZQFL1P3-6021	ZQFL1P3	163.286	NA	NA	NA	Healthy	IS	BSN	C	F	62	785	Baseline	LCInulin	Baseline	29.3078
04082019_C5_batch20-__1215__ZQFL1P3-6031_1279	ZQFL1P3-6031	ZQFL1P3	143.286	NA	NA	NA	Healthy	IS	BSN	C	F	62	789	Baseline	Mix	Baseline	29.3078
04052019_C5_batch19-__703__ZQEFRDE-01_1213	ZQEFRDE-01	ZQEFRDE	189.714	NA	Singleton	NA	Healthy	IR	BA	C	M	166	670	NA	NA	NA	27.403
04082019_C5_batch20-__969__ZQEFRDE-03_1297	ZQEFRDE-03	ZQEFRDE	66.7143	NA	NA	NA	Healthy	IR	BA	C	M	166	698	NA	NA	NA	27.403
03112019_C5_batch12-__1303__ZPXU188-01_808	ZPXU188-01	ZPXU188	185.286	NA	NA	NA	Healthy	Unknown	NA	C	F	NA	727	NA	NA	NA	36.6406
03012019_C5_batch08-__425__ZPXU188-03_512	ZPXU188-03	ZPXU188	152.714	NA	NA	NA	Healthy	Unknown	NA	C	F	NA	734	NA	NA	NA	36.6406
03112019_C5_batch12-__1251__ZPMBHPS-01_757	ZPMBHPS-01	ZPMBHPS	183.714	NA	NA	NA	Healthy	IS	BA	C	F	104	649	NA	NA	NA	32.293
04012019_C5_batch17-__321__ZPMBHPS-03_1092	ZPMBHPS-03	ZPMBHPS	154.857	NA	NA	NA	Healthy	IS	BA	C	F	104	655	NA	NA	NA	32.293
02182019_C5_batch03-ZPMBHPS-04_123	ZPMBHPS-04	ZPMBHPS	120.143	NA	NA	NA	Healthy	IS	BA	C	F	104	663	NA	NA	NA	32.293
03042019_C5_batch09-__157__ZPMBHPS-05_585	ZPMBHPS-05	ZPMBHPS	87.8571	NA	NA	NA	Healthy	IS	BA	C	F	104	671	NA	NA	NA	32.293
03292019_C5_batch16-__721__ZPMBHPS-06_1036	ZPMBHPS-06	ZPMBHPS	41.7143	NA	NA	NA	Healthy	IS	BA	C	F	104	681	NA	NA	NA	32.293
04152019_C5_batch22-__775__ZPMBHPS-E11_1388	ZPMBHPS-E11	ZPMBHPS	115.143	NA	NA	NA	Healthy	IS	BA	C	F	104	664	NA	NA	NA	32.293
03132019_C5_batch13-__1336__ZPJT5MY-01_887	ZPJT5MY-01	ZPJT5MY	182.857	NA	NA	NA	Healthy	IR	Associate	C	F	257	582	NA	NA	NA	37.3968
03062019_C5_batch10-__676__ZPJT5MY-02_635	ZPJT5MY-02	ZPJT5MY	169.143	NA	NA	NA	Healthy	IR	Associate	C	F	257	585	NA	NA	NA	37.3968
03292019_C5_batch16-__1004__ZPJT5MY-03_1034	ZPJT5MY-03	ZPJT5MY	155.714	NA	NA	NA	Healthy	IR	Associate	C	F	257	589	NA	NA	NA	37.3968
03252019_C5_batch14-__1203__ZPJT5MY-04_919	ZPJT5MY-04	ZPJT5MY	110.714	NA	NA	NA	Healthy	IR	Associate	C	F	257	599	NA	NA	NA	37.3968
03082019_C5_batch11-__1006__ZPJT5MY-05_749	ZPJT5MY-05	ZPJT5MY	86	NA	NA	NA	Healthy	IR	Associate	C	F	257	605	NA	NA	NA	37.3968
03252019_C5_batch14-__1210__ZPJT5MY-06_948	ZPJT5MY-06	ZPJT5MY	58	NA	NA	NA	Healthy	IR	Associate	C	F	257	611	NA	NA	NA	37.3968
03062019_C5_batch10-__759__ZPF36E2-01_612	ZPF36E2-01	ZPF36E2	157	NA	NA	NA	Healthy	IR	NA	C	M	159	822	NA	NA	NA	25.9938
03272019_C5_batch15-New_87_NewZPF36E2-01-E11	ZPF36E2-01-E11	ZPF36E2	21.1429	NA	NA	NA	Healthy	IR	NA	C	M	159	854	NA	NA	NA	25.9938
03292019_C5_batch16-New_88_NewZPF36E2-01-E12	ZPF36E2-01-E12	ZPF36E2	21.1429	NA	NA	NA	Exercise	IR	NA	C	M	159	854	NA	NA	NA	25.9938
04102019_C5_batch21-New_89_NewZPF36E2-01-E13	ZPF36E2-01-E13	ZPF36E2	21.1429	NA	NA	NA	Exercise	IR	NA	C	M	159	854	NA	NA	NA	25.9938
04012019_C5_batch17-New_91_NewZPF36E2-01-E14	ZPF36E2-01-E14	ZPF36E2	21.1429	NA	NA	NA	Exercise	IR	NA	C	M	159	854	NA	NA	NA	25.9938
04102019_C5_batch21-New_90_NewZPF36E2-01-E15	ZPF36E2-01-E15	ZPF36E2	21.1429	NA	NA	NA	Exercise	IR	NA	C	M	159	854	NA	NA	NA	25.9938
04052019_C5_batch19-New_92_NewZPF36E2-01-E16	ZPF36E2-01-E16	ZPF36E2	21.1429	NA	NA	NA	Exercise	IR	NA	C	M	159	854	NA	NA	NA	25.9938
03292019_C5_batch16-New_93_NewZPF36E2-01-E17	ZPF36E2-01-E17	ZPF36E2	21.1429	NA	NA	NA	Exercise	IR	NA	C	M	159	854	NA	NA	NA	25.9938
04082019_C5_batch20-New_94_NewZPF36E2-01-E18	ZPF36E2-01-E18	ZPF36E2	21.1429	NA	NA	NA	Exercise	IR	NA	C	M	159	854	NA	NA	NA	25.9938
03272019_C5_batch15-New_99_NewZPF36E2-01-E19	ZPF36E2-01-E19	ZPF36E2	21	NA	NA	NA	Exercise_postday	IR	NA	C	M	159	854	NA	NA	NA	25.9938
03132019_C5_batch13-__1478__ZPF36E2-03_864	ZPF36E2-03	ZPF36E2	148	NA	NA	NA	Healthy	IR	NA	C	M	159	824	NA	NA	NA	25.9938
04102019_C5_batch21-__583__ZPF36E2-04_1341	ZPF36E2-04	ZPF36E2	133.143	NA	NA	NA	Healthy	IR	NA	C	M	159	828	NA	NA	NA	25.9938
03112019_C5_batch12-__920__ZPF36E2-05_825	ZPF36E2-05	ZPF36E2	120.286	NA	NA	NA	Healthy	IR	NA	C	M	159	831	NA	NA	NA	25.9938
02272019_C5_batch07-__593__ZPF36E2-07_413	ZPF36E2-07	ZPF36E2	82.2857	NA	NA	NA	Healthy	IR	NA	C	M	159	839	NA	NA	NA	25.9938
03252019_C5_batch14-__131__ZPF36E2-6_947	ZPF36E2-6	ZPF36E2	108	NA	NA	NA	Healthy	IR	NA	C	M	159	834	NA	NA	NA	25.9938
04012019_C5_batch17-New_97_NewZPF36E2-8021	ZPF36E2-8021	ZPF36E2	21	NA	NA	NA	Exercise	IR	NA	C	M	159	854	NA	NA	NA	25.9938
03012019_C5_batch08-__1410__ZPEL6L3-01_519	ZPEL6L3-01	ZPEL6L3	169.857	NA	NA	NA	Healthy	IS	PhD	C	F	57	622	NA	NA	NA	24.3865
03252019_C5_batch14-__223__ZPEL6L3-02_922	ZPEL6L3-02	ZPEL6L3	145.286	NA	NA	NA	Healthy	IS	PhD	C	F	57	628	NA	NA	NA	24.3865
03272019_C5_batch15-New_52_NewZPEL6L3-02-E11	ZPEL6L3-02-E11	ZPEL6L3	25.1429	NA	NA	NA	Healthy	IS	PhD	C	F	57	655	NA	NA	NA	24.3865
04082019_C5_batch20-New_55_NewZPEL6L3-02-E12	ZPEL6L3-02-E12	ZPEL6L3	25.1429	NA	NA	NA	Exercise	IS	PhD	C	F	57	655	NA	NA	NA	24.3865
03272019_C5_batch15-New_54_NewZPEL6L3-02-E13	ZPEL6L3-02-E13	ZPEL6L3	25.1429	NA	NA	NA	Exercise	IS	PhD	C	F	57	655	NA	NA	NA	24.3865
04032019_C5_batch18-New_56_NewZPEL6L3-02-E14	ZPEL6L3-02-E14	ZPEL6L3	25.1429	NA	NA	NA	Exercise	IS	PhD	C	F	57	655	NA	NA	NA	24.3865
04152019_C5_batch22-New_57_NewZPEL6L3-02-E15	ZPEL6L3-02-E15	ZPEL6L3	25.1429	NA	NA	NA	Exercise	IS	PhD	C	F	57	655	NA	NA	NA	24.3865
04172019_C5_batch23-New_58_NewZPEL6L3-02-E16	ZPEL6L3-02-E16	ZPEL6L3	25.1429	NA	NA	NA	Exercise	IS	PhD	C	F	57	655	NA	NA	NA	24.3865
03252019_C5_batch14-New_59_NewZPEL6L3-02-E17	ZPEL6L3-02-E17	ZPEL6L3	25.1429	NA	NA	NA	Exercise	IS	PhD	C	F	57	655	NA	NA	NA	24.3865
03272019_C5_batch15-New_60_NewZPEL6L3-02-E18	ZPEL6L3-02-E18	ZPEL6L3	25.1429	NA	NA	NA	Exercise	IS	PhD	C	F	57	655	NA	NA	NA	24.3865
04032019_C5_batch18-New_62_NewZPEL6L3-02-E19	ZPEL6L3-02-E19	ZPEL6L3	25	NA	NA	NA	Exercise_postday	IS	PhD	C	F	57	655	NA	NA	NA	24.3865
02252019_C5_batch05-__368__ZPEL6L3-03_369	ZPEL6L3-03	ZPEL6L3	127.714	NA	NA	NA	Healthy	IS	PhD	C	F	57	632	NA	NA	NA	24.3865
04012019_C5_batch17-__568__ZPEL6L3-04_1091	ZPEL6L3-04	ZPEL6L3	110.714	NA	NA	NA	Healthy	IS	PhD	C	F	57	636	NA	NA	NA	24.3865
04152019_C5_batch22-__1170__ZPEL6L3-05_1408	ZPEL6L3-05	ZPEL6L3	79.8571	NA	NA	NA	Healthy	IS	PhD	C	F	57	643	NA	NA	NA	24.3865
04052019_C5_batch19-__1474__ZPEL6L3-06_1215	ZPEL6L3-06	ZPEL6L3	53.7143	NA	NA	NA	Healthy	IS	PhD	C	F	57	649	NA	NA	NA	24.3865
03272019_C5_batch15-New_154_NewZPEL6L3-07	ZPEL6L3-07	ZPEL6L3	12	NA	NA	NA	Healthy	IS	PhD	C	F	57	658	NA	NA	NA	24.3865
04032019_C5_batch18-New_1470_NewZPEL6L3-1012	ZPEL6L3-1012	ZPEL6L3	160.143	D3	NA	Infection_Middle	Infection	IS	PhD	C	F	57	624	NA	NA	NA	24.3865
02122019_C5_batch01-ZPEL6L3-1013_38	ZPEL6L3-1013	ZPEL6L3	159.714	D6	NA	Infection_Middle	Infection	IS	PhD	C	F	57	624	NA	NA	NA	24.3865
03012019_C5_batch08-__67__ZPEL6L3-1014_493	ZPEL6L3-1014	ZPEL6L3	157.714	D20	NA	Infection_Recovery_Early	Infection_L	IS	PhD	C	F	57	625	NA	NA	NA	24.3865
02202019_C5_batch04-ZPEL6L3-2011_179	ZPEL6L3-2011	ZPEL6L3	79.7143	D1	flu	Imz_Early	Imz	IS	PhD	C	F	57	643	NA	NA	NA	24.3865
04222019_C5_batch24-__1332__ZPEL6L3-2023_1482	ZPEL6L3-2023	ZPEL6L3	78.7143	D7	flu	Imz_Late	Imz	IS	PhD	C	F	57	643	NA	NA	NA	24.3865
03062019_C5_batch10-__1250__ZPEL6L3-2024_656	ZPEL6L3-2024	ZPEL6L3	76.7143	D18	flu	Imz_Recovery_Early	Imz_L	IS	PhD	C	F	57	644	NA	NA	NA	24.3865
03062019_C5_batch10-__365__ZPEL6L3-2025_679	ZPEL6L3-2025	ZPEL6L3	75	D30	flu	Imz_Recovery_late	Imz_L	IS	PhD	C	F	57	644	NA	NA	NA	24.3865
02132019_C5_batch02-ZPEL6L3-8012_75	ZPEL6L3-8012	ZPEL6L3	65	D1	NA	NA	Post-Travel	IS	PhD	C	F	57	646	NA	NA	NA	24.3865
03272019_C5_batch15-__68__ZPEL6L3-8013_976	ZPEL6L3-8013	ZPEL6L3	64.7143	D3	NA	NA	Post-Travel	IS	PhD	C	F	57	646	NA	NA	NA	24.3865
02122019_C5_batch01-ZPEL6L3-8014_46	ZPEL6L3-8014	ZPEL6L3	64	D7	NA	NA	Post-Travel	IS	PhD	C	F	57	646	NA	NA	NA	24.3865
02272019_C5_batch07-__197__ZPEL6L3-8015_424	ZPEL6L3-8015	ZPEL6L3	62	D21	NA	NA	Post-Travel_L	IS	PhD	C	F	57	647	NA	NA	NA	24.3865
04172019_C5_batch23-__1369__1636-ZPDABJR_1433	1636-ZPDABJR	ZPDABJR	115.857	NA	NA	NA	NA	IS	PhD	A	M	93	656	NA	NA	NA	26.0593
03292019_C5_batch16-__980__ZPDABJR-03_1023	ZPDABJR-03	ZPDABJR	72.2857	NA	NA	NA	Healthy	IS	PhD	A	M	93	666	NA	NA	NA	26.0593
04102019_C5_batch21-New_145_NewZPDABJR-04	ZPDABJR-04	ZPDABJR	14.1429	NA	NA	NA	Healthy	IS	PhD	A	M	93	680	NA	NA	NA	26.0593
04102019_C5_batch21-__578__ZPDABJR-1013_1355	ZPDABJR-1013	ZPDABJR	67.7143	D7	NA	Infection_Late	Infection	IS	PhD	A	M	93	667	NA	NA	NA	26.0593
03272019_C5_batch15-__383__ZPDABJR-1014_1009	ZPDABJR-1014	ZPDABJR	65.7143	D18	NA	Infection_Recovery_Early	Infection_L	IS	PhD	A	M	93	668	NA	NA	NA	26.0593
02122019_C5_batch01-ZPDABJR-1015_37	ZPDABJR-1015	ZPDABJR	63.7143	D32	NA	Infection_Recovery_Early	Infection_L	IS	PhD	A	M	93	668	NA	NA	NA	26.0593
02272019_C5_batch07-__452__ZPDABJR-1023_426	ZPDABJR-1023	ZPDABJR	52.2857	D11	NA	infection_marathon	Infection_marathon	IS	PhD	A	M	93	671	NA	NA	NA	26.0593
03272019_C5_batch15-__1305__ZPDABJR-3011_997	ZPDABJR-3011	ZPDABJR	163.286	NA	NA	NA	Healthy	IS	PhD	A	M	93	645	NA	NA	NA	26.0593
02182019_C5_batch03-ZPDABJR-3012_161	ZPDABJR-3012	ZPDABJR	163	D1	NA	NA	Colonoscopy	IS	PhD	A	M	93	645	NA	NA	NA	26.0593
02222019_C5_batch05-ZPDABJR-3013_291	ZPDABJR-3013	ZPDABJR	162.286	D6	NA	NA	Colonoscopy	IS	PhD	A	M	93	646	NA	NA	NA	26.0593
02122019_C5_batch01-ZPDABJR-3014_35	ZPDABJR-3014	ZPDABJR	159.857	D24	NA	NA	Colonoscopy_L	IS	PhD	A	M	93	646	NA	NA	NA	26.0593
04172019_C5_batch23-__262__ZPDABJR-5021_1440	ZPDABJR-5021	ZPDABJR	90.7143	D-30	NA	NA	Stress	IS	PhD	A	M	93	662	NA	NA	NA	26.0593
04102019_C5_batch21-__1186__ZPDABJR-5022_1360	ZPDABJR-5022	ZPDABJR	87.2857	D-7	NA	NA	Stress	NA	NA	NA	NA	NA	NA	NA	NA	NA	NA
02202019_C5_batch04-ZPDABJR-5023_177	ZPDABJR-5023	ZPDABJR	85.2857	D7	NA	NA	Stress	IS	PhD	A	M	93	663	NA	NA	NA	26.0593
04102019_C5_batch21-__1045__ZPDABJR-5024_1338	ZPDABJR-5024	ZPDABJR	81.7143	D30	NA	NA	Stress	IS	PhD	A	M	93	664	NA	NA	NA	26.0593
03272019_C5_batch15-__1415__ZPDABJR-5031_1003	ZPDABJR-5031	ZPDABJR	55.2857	D1	NA	NA	Stress	IS	PhD	A	M	93	670	NA	NA	NA	26.0593
03042019_C5_batch09-__115__ZPDABJR-5032_565	ZPDABJR-5032	ZPDABJR	54	D1	NA	infection_marathon	Infection_marathon	IS	PhD	A	M	93	671	NA	NA	NA	26.0593
04152019_C5_batch22-__922__ZPDABJR-5034_1405	ZPDABJR-5034	ZPDABJR	53.2857	D5	NA	infection_marathon	Infection_marathon	IS	PhD	A	M	93	671	NA	NA	NA	26.0593
03112019_C5_batch12-__1011__ZPDABJR-6011_809	ZPDABJR-6011	ZPDABJR	158.286	NA	NA	NA	Healthy	IS	PhD	A	M	93	647	Baseline	LCInulin	Baseline	26.0593
03252019_C5_batch14-__865__ZPDABJR-6031_927	ZPDABJR-6031	ZPDABJR	139.714	NA	NA	NA	Healthy	IS	PhD	A	M	93	651	Baseline	Arabinoxylan	Baseline	26.0593
02122019_C5_batch01-ZPDABJR-6041_13	ZPDABJR-6041	ZPDABJR	120.286	NA	NA	NA	Healthy	IS	PhD	A	M	93	655	Baseline	Mix	Baseline	26.0593
04012019_C5_batch17-__259__ZPDABJR-6042_1082	ZPDABJR-6042	ZPDABJR	119.143	NA	NA	NA	Fiber	IS	PhD	A	M	93	656	1	Mix	10	26.0593
03272019_C5_batch15-__42__ZPDABJR-6043_998	ZPDABJR-6043	ZPDABJR	118.286	NA	NA	NA	Fiber	IS	PhD	A	M	93	656	2	Mix	20	26.0593
03042019_C5_batch09-__176__ZPDABJR-6044_568	ZPDABJR-6044	ZPDABJR	117.286	NA	NA	NA	Fiber	IS	PhD	A	M	93	656	3	Mix	30	26.0593
03082019_C5_batch11-__171__ZPDABJR-6045_747	ZPDABJR-6045	ZPDABJR	116.857	NA	NA	NA	Fiber_washout	IS	PhD	A	M	93	656	WashoutD3	Mix	WashoutD3	26.0593
03042019_C5_batch09-__1111__ZPDABJR-6051_581	ZPDABJR-6051	ZPDABJR	113.143	NA	NA	NA	Healthy	IS	PhD	A	M	93	657	Baseline	ArabinoxylanLT	Baseline	26.0593
03252019_C5_batch14-__1021__ZPDABJR-6052_952	ZPDABJR-6052	ZPDABJR	111	NA	NA	NA	Fiber	IS	PhD	A	M	93	657	Week_2	ArabinoxylanLT	Week_2	26.0593
03292019_C5_batch16-__58__ZPDABJR-6053_1038	ZPDABJR-6053	ZPDABJR	109	NA	NA	NA	Fiber	IS	PhD	A	M	93	658	Month_1	ArabinoxylanLT	Month_1	26.0593
03132019_C5_batch13-__901__ZPDABJR-6054_831	ZPDABJR-6054	ZPDABJR	105	NA	NA	NA	Fiber	IS	PhD	A	M	93	659	Month_2	ArabinoxylanLT	Month_2	26.0593
03112019_C5_batch12-__623__ZPDABJR-6055_797	ZPDABJR-6055	ZPDABJR	100	NA	NA	NA	Fiber	IS	PhD	A	M	93	660	Month_3	ArabinoxylanLT	Month_3	26.0593
02182019_C5_batch03-ZPDABJR-6056_102	ZPDABJR-6056	ZPDABJR	95.7143	NA	NA	NA	NA	IS	PhD	A	M	93	661	NA	NA	NA	26.0593
04032019_C5_batch18-New_242_NewZPDABJR-8013	ZPDABJR-8013	ZPDABJR	42.2857	D3	NA	NA	Post-Travel	IS	PhD	A	M	93	673	NA	NA	NA	26.0593
03042019_C5_batch09-__34__ZPDABJR-8021_590	ZPDABJR-8021	ZPDABJR	40.1429	D0	NA	NA	Pre-Travel	IS	PhD	A	M	93	674	NA	NA	NA	26.0593
02222019_C5_batch05-ZPDABJR_235	ZPDABJR-8022	ZPDABJR	38.2857	NA	NA	NA	NA	IS	PhD	A	M	93	674	NA	NA	NA	26.0593
03132019_C5_batch13-__642__ZPDABJR_890	ZPDABJR-8023	ZPDABJR	37.8571	D3	NA	NA	Infection	IS	PhD	A	M	93	674	NA	NA	NA	26.0593
02252019_C5_batch05-__1050__ZPDABJR_341	ZPDABJR-8025	ZPDABJR	35.2857	NA	NA	NA	NA	IS	PhD	A	M	93	675	NA	NA	NA	26.0593
03292019_C5_batch16-__327__ZP0DXQ0-01_1018	ZP0DXQ0-01	ZP0DXQ0	169.714	NA	Singleton	NA	Healthy	IS	PhD	A	F	111	708	NA	NA	NA	25.9088
03082019_C5_batch11-__887__ZP0DXQ0-02_720	ZP0DXQ0-02	ZP0DXQ0	90	NA	NA	NA	Healthy	IS	PhD	A	F	111	727	NA	NA	NA	25.9088
03112019_C5_batch12-__95__ZP0DXQ0-3011_791	ZP0DXQ0-3011	ZP0DXQ0	113.143	D1	NA	NA	Surgery	IS	PhD	A	F	111	721	NA	NA	NA	25.9088
04052019_C5_batch19-__310__ZP0DXQ0-3012_1210	ZP0DXQ0-3012	ZP0DXQ0	112.714	D3	NA	NA	Surgery	IS	PhD	A	F	111	722	NA	NA	NA	25.9088
03252019_C5_batch14-__417__ZP0DXQ0-3014_942	ZP0DXQ0-3014	ZP0DXQ0	110	D21	NA	NA	Surgery	IS	PhD	A	F	111	722	NA	NA	NA	25.9088
04152019_C5_batch22-__1374__ZJOSZHK-01_1410	ZJOSZHK-01	ZJOSZHK	146.857	NA	NA	NA	Healthy	IR	NA	C	M	160	494	NA	NA	NA	18.8753
03132019_C5_batch13-__708__ZJOSZHK-02_858	ZJOSZHK-02	ZJOSZHK	130.714	NA	NA	NA	Healthy	IR	NA	C	M	160	498	NA	NA	NA	18.8753
03132019_C5_batch13-__196__ZJOSZHK-03_878	ZJOSZHK-03	ZJOSZHK	110.857	NA	NA	NA	Healthy	IR	NA	C	M	160	503	NA	NA	NA	18.8753
02182019_C5_batch03-ZJOSZHK-04_149	ZJOSZHK-04	ZJOSZHK	95	NA	NA	NA	Healthy	IR	NA	C	M	160	506	NA	NA	NA	18.8753
04032019_C5_batch18-New_587_NewZJOSZHK-05-W	ZJOSZHK-05-W	ZJOSZHK	63.7143	NA	NA	NA	Healthy	IR	NA	C	M	160	513	NA	NA	NA	18.8753
03252019_C5_batch14-New_129_NewZJOSZHK-07	ZJOSZHK-07	ZJOSZHK	16.2857	NA	NA	NA	Healthy	IR	NA	C	M	160	524	NA	NA	NA	18.8753
02252019_C5_batch05-__159__ZJNQ2VB-01_334	ZJNQ2VB-01	ZJNQ2VB	118.857	NA	NA	NA	Healthy	Unknown	MBA	C	M	NA	605	NA	NA	NA	24.7217
03012019_C5_batch08-__609__ZJNQ2VB-02_473	ZJNQ2VB-02	ZJNQ2VB	83	NA	NA	NA	Healthy	Unknown	MBA	C	M	NA	613	NA	NA	NA	24.7217
03272019_C5_batch15-__554__ZJNQ2VB-03_980	ZJNQ2VB-03	ZJNQ2VB	61.2857	NA	NA	NA	Healthy	Unknown	MBA	C	M	NA	618	NA	NA	NA	24.7217
03012019_C5_batch08-__1035__ZJNQ2VB_484	ZJNQ2VB-04	ZJNQ2VB	30.8571	NA	NA	NA	Healthy	Unknown	MBA	C	M	NA	625	NA	NA	NA	24.7217
03132019_C5_batch13-__1116__ZJNO47T-01_894	ZJNO47T-01	ZJNO47T	118.857	NA	NA	NA	Healthy	Unknown	MA	C	F	NA	456	NA	NA	NA	19.9837
02252019_C5_batch05-__24__ZJNO47T-02_330	ZJNO47T-02	ZJNO47T	83	NA	NA	NA	Healthy	Unknown	MA	C	F	NA	464	NA	NA	NA	19.9837
03112019_C5_batch12-__324__ZJNO47T-03_811	ZJNO47T-03	ZJNO47T	61.2857	NA	NA	NA	Healthy	Unknown	MA	C	F	NA	469	NA	NA	NA	19.9837
02222019_C5_batch05-ZJNO47T_281	ZJNO47T-04	ZJNO47T	30.8571	NA	NA	NA	Healthy	Unknown	MA	C	F	NA	476	NA	NA	NA	19.9837
03272019_C5_batch15-__1249__ZJBOZ2X-E11_1010	ZJBOZ2X-E11	ZJBOZ2X	110	NA	NA	NA	Healthy	Unknown	NA	C	F	NA	783	NA	NA	NA	NA
02272019_C5_batch07-__1034__ZJAOHWK-01_411	ZJAOHWK-01	ZJAOHWK	101.857	NA	NA	NA	Healthy	Unknown	NA	C	M	NA	506	NA	NA	NA	29.1596
04052019_C5_batch19-__534__ZJAOHWK-02_1236	ZJAOHWK-02	ZJAOHWK	89.7143	NA	NA	NA	Healthy	Unknown	NA	C	M	NA	508	NA	NA	NA	29.1596
04222019_C5_batch24-__638__ZJAOHWK-03_1483	ZJAOHWK-03	ZJAOHWK	61	NA	NA	NA	Healthy	Unknown	NA	C	M	NA	515	NA	NA	NA	29.1596
04082019_C5_batch20-__927__ZJAOHWK_1257	ZJAOHWK-04	ZJAOHWK	28.7143	NA	NA	NA	Healthy	Unknown	NA	C	M	NA	523	NA	NA	NA	29.1596
03012019_C5_batch08-__362__ZJAOHWK-1013_489	ZJAOHWK-1013	ZJAOHWK	78.7143	D7	NA	Infection_Late	Infection	Unknown	NA	C	M	NA	511	NA	NA	NA	29.1596
03112019_C5_batch12-__1149__ZJAOHWK-1014_779	ZJAOHWK-1014	ZJAOHWK	76.7143	D18	NA	Infection_Late	Infection	Unknown	NA	C	M	NA	511	NA	NA	NA	29.1596
03132019_C5_batch13-__877__ZJAOHWK_839	ZJAOHWK-1022	ZJAOHWK	31.2857	D4	NA	NA	Infection	Unknown	NA	C	M	NA	522	NA	NA	NA	29.1596
03132019_C5_batch13-__65__ZJAA6K2-01_857	ZJAA6K2-01	ZJAA6K2	92.2857	NA	NA	NA	Healthy	Unknown	DDS, JD, BA	A/C	M	NA	731	NA	NA	NA	27.9527
02222019_C5_batch05-ZJAA6K2-02_274	ZJAA6K2-02	ZJAA6K2	78.7143	NA	NA	NA	See notes in Major medical life events tab	Unknown	DDS, JD, BA	A/C	M	NA	734	NA	NA	NA	27.9527
04012019_C5_batch17-__736__ZJAA6K2-03_1112	ZJAA6K2-03	ZJAA6K2	57	NA	NA	NA	Healthy	Unknown	DDS, JD, BA	A/C	M	NA	739	NA	NA	NA	27.9527
04012019_C5_batch17-New_73_NewZJAA6K2-05	ZJAA6K2-05	ZJAA6K2	24	NA	NA	NA	Healthy	Unknown	DDS, JD, BA	A/C	M	NA	746	NA	NA	NA	27.9527
03082019_C5_batch11-__1143__ZJAA6K2-8011_740	ZJAA6K2-8011	ZJAA6K2	88.1429	D0	NA	NA	Pre-Travel	Unknown	DDS, JD, BA	A/C	M	NA	732	NA	NA	NA	27.9527
02272019_C5_batch07-__110__ZJAA6K2-8012_452	ZJAA6K2-8012	ZJAA6K2	87.2857	D1	NA	NA	Post-Travel	Unknown	DDS, JD, BA	A/C	M	NA	732	NA	NA	NA	27.9527
04152019_C5_batch22-__1246__ZJAA6K2-8013_1462	ZJAA6K2-8013	ZJAA6K2	86.8571	D3	NA	NA	Post-Travel	Unknown	DDS, JD, BA	A/C	M	NA	732	NA	NA	NA	27.9527
02272019_C5_batch07-__1201__ZJAA6K2-8014_406	ZJAA6K2-8014	ZJAA6K2	86.1429	D7	NA	NA	Post-Travel	Unknown	DDS, JD, BA	A/C	M	NA	732	NA	NA	NA	27.9527
03012019_C5_batch08-__1055__ZJAA6K2-8015_502	ZJAA6K2-8015	ZJAA6K2	84.1429	D21	NA	NA	Post-Travel_L	Unknown	DDS, JD, BA	A/C	M	NA	733	NA	NA	NA	27.9527
02252019_C5_batch05-__750__ZYU65L0-01_339	ZYU65L0-01	ZYU65L0	55.1429	NA	NA	NA	Healthy	Unknown	MBA	C	M	NA	393	NA	NA	NA	23.3
04082019_C5_batch20-New_150_NewZYU65L0-Quarterly Visit 2.01	ZYU65L0-Quarterly Visit 2.01	ZYU65L0	13.8571	NA	NA	NA	Healthy	Unknown	MBA	C	M	NA	402	NA	NA	NA	23.3
04082019_C5_batch20-__418__ZEGB8SA-01_1283	ZEGB8SA-01	ZEGB8SA	50.1429	NA	NA	NA	Healthy	IS	NA	C	F	90	765	NA	NA	NA	NA
04012019_C5_batch17-__1225__ZYUT6O1-01_1077	ZYUT6O1-01	ZYUT6O1	49.7143	NA	NA	NA	Healthy	Unknown	NA	C	F	NA	708	NA	NA	NA	NA
02202019_C5_batch04-ZYUT6O1-02_223	ZYUT6O1-02	ZYUT6O1	39.2857	NA	NA	NA	Healthy	Unknown	NA	C	F	NA	711	NA	NA	NA	NA
04172019_C5_batch23-New_49_NewZYUT6O1-03	ZYUT6O1-03	ZYUT6O1	26	NA	NA	NA	Healthy not entirely fasted	Unknown	NA	C	F	NA	714	NA	NA	NA	NA
04102019_C5_batch21-__741__ZPQA8W2-01_1329	ZPQA8W2-01	ZPQA8W2	49.7143	NA	NA	NA	Healthy	Unknown	NA	C	F	NA	235	NA	NA	NA	NA
02222019_C5_batch05-ZPQA8W2-02_237	ZPQA8W2-02	ZPQA8W2	39.2857	NA	NA	NA	Healthy	Unknown	NA	C	F	NA	238	NA	NA	NA	NA
04012019_C5_batch17-New_126_NewZPQA8W2-03	ZPQA8W2-03	ZPQA8W2	19.7143	NA	NA	NA	Healthy	Unknown	NA	C	F	NA	242	NA	NA	NA	NA
04082019_C5_batch20-__881__ZRTA5U5-01_1288	ZRTA5U5-01	ZRTA5U5	49.2857	NA	NA	NA	Healthy	Unknown	NA	C	M	NA	355	NA	NA	NA	NA
03062019_C5_batch10-__1253__ZRTA5U5_636	ZRTA5U5-02	ZRTA5U5	34.7143	NA	NA	NA	Undefined	Unknown	NA	C	M	NA	358	NA	NA	NA	NA
04052019_C5_batch19-__287__ZLTUJTN-05_1227	ZLTUJTN-05	ZLTUJTN	301.286	NA	NA	NA	Healthy	IR	MBA	C	M	235	708	NA	NA	NA	32.8396
03112019_C5_batch12-__370__ZLTUJTN-06_769	ZLTUJTN-06	ZLTUJTN	288.286	NA	NA	NA	Healthy	IR	MBA	C	M	235	711	NA	NA	NA	32.8396
03012019_C5_batch08-__949__ZLTUJTN-07_481	ZLTUJTN-07	ZLTUJTN	274	NA	NA	NA	Healthy	IR	MBA	C	M	235	714	NA	NA	NA	32.8396
04102019_C5_batch21-__525__ZLTUJTN-08_1333	ZLTUJTN-08	ZLTUJTN	262.714	NA	NA	NA	Healthy	IR	MBA	C	M	235	717	NA	NA	NA	32.8396
02122019_C5_batch01-ZLTUJTN-09_34	ZLTUJTN-09	ZLTUJTN	249.143	NA	NA	NA	Healthy	IR	MBA	C	M	235	720	NA	NA	NA	32.8396
04012019_C5_batch17-__1400__ZLTUJTN-11_1093	ZLTUJTN-11	ZLTUJTN	219.857	NA	NA	NA	Healthy	IR	MBA	C	M	235	727	NA	NA	NA	32.8396
03112019_C5_batch12-__1414__ZLTUJTN-12_818	ZLTUJTN-12	ZLTUJTN	207.857	NA	NA	NA	Healthy	IR	MBA	C	M	235	729	NA	NA	NA	32.8396
02182019_C5_batch03-ZLTUJTN-13_105	ZLTUJTN-13	ZLTUJTN	187.143	NA	NA	NA	Healthy	IR	MBA	C	M	235	734	NA	NA	NA	32.8396
03132019_C5_batch13-__1046__ZLTUJTN-15_846	ZLTUJTN-15	ZLTUJTN	155.286	NA	NA	NA	Healthy	IR	MBA	C	M	235	742	NA	NA	NA	32.8396
04152019_C5_batch22-__718__ZLTUJTN-16_1417	ZLTUJTN-16	ZLTUJTN	110.286	NA	NA	NA	Healthy	IR	MBA	C	M	235	752	NA	NA	NA	32.8396
04032019_C5_batch18-New_962_NewZLTUJTN-2011	ZLTUJTN-2011	ZLTUJTN	236.286	NA	NA	NA	Healthy	IR	MBA	C	M	235	723	NA	NA	NA	32.8396
04102019_C5_batch21-__17__ZLTUJTN-2012_1320	ZLTUJTN-2012	ZLTUJTN	236	D1	flu	Imz_Early	Imz	IR	MBA	C	M	235	723	NA	NA	NA	32.8396
04032019_C5_batch18-New_1404_NewZLTUJTN-2013	ZLTUJTN-2013	ZLTUJTN	235.714	D3	flu	Imz_Middle	Imz	IR	MBA	C	M	235	723	NA	NA	NA	32.8396
02122019_C5_batch01-ZLTUJTN-2014_36	ZLTUJTN-2014	ZLTUJTN	234.286	D13	flu	Imz_Late	Imz	IR	MBA	C	M	235	723	NA	NA	NA	32.8396
04012019_C5_batch17-__225__ZLTUJTN-2015_1110	ZLTUJTN-2015	ZLTUJTN	232.714	D24	flu	Imz_Recovery_Early	Imz_L	IR	MBA	C	M	235	724	NA	NA	NA	32.8396
03062019_C5_batch10-__1308__ZLTUJTN-2021_628	ZLTUJTN-2021	ZLTUJTN	184.286	NA	NA	NA	Healthy	IR	MBA	C	M	235	735	NA	NA	NA	32.8396
02222019_C5_batch05-ZLTUJTN-2022_252	ZLTUJTN-2022	ZLTUJTN	184.143	D1	flu	Imz_Early	Imz	IR	MBA	C	M	235	735	NA	NA	NA	32.8396
04172019_C5_batch23-__874__ZLTUJTN-2023_1425	ZLTUJTN-2023	ZLTUJTN	183.714	D4	flu	Imz_Middle	Imz	IR	MBA	C	M	235	735	NA	NA	NA	32.8396
02222019_C5_batch05-ZLTUJTN-2024_295	ZLTUJTN-2024	ZLTUJTN	183.143	D8	flu	Imz_Late	Imz	IR	MBA	C	M	235	735	NA	NA	NA	32.8396
04032019_C5_batch18-New_791_NewZLTUJTN-2025	ZLTUJTN-2025	ZLTUJTN	181.714	D18	flu	Imz_Recovery_Early	Imz_L	IR	MBA	C	M	235	735	NA	NA	NA	32.8396
04032019_C5_batch18-New_91_NewZLTUJTN-2031	ZLTUJTN-2031	ZLTUJTN	131	NA	NA	NA	Healthy	IR	MBA	C	M	235	747	NA	NA	NA	32.8396
04172019_C5_batch23-__129__ZLTUJTN-2032_1428	ZLTUJTN-2032	ZLTUJTN	130.857	D1	flu	Imz_Early	Imz	IR	MBA	C	M	235	747	NA	NA	NA	32.8396
04032019_C5_batch18-New_188_NewZLTUJTN-2033	ZLTUJTN-2033	ZLTUJTN	130.286	D5	flu	Imz_Middle	Imz	IR	MBA	C	M	235	747	NA	NA	NA	32.8396
03132019_C5_batch13-__1154__ZLTUJTN-2034_870	ZLTUJTN-2034	ZLTUJTN	129.714	D9	flu	Imz_Late	Imz	IR	MBA	C	M	235	747	NA	NA	NA	32.8396
04052019_C5_batch19-__1408__ZLPZS0H-05_1219	ZLPZS0H-05	ZLPZS0H	301.286	NA	NA	NA	Healthy	IR	MBA	A	M	175	593	NA	NA	NA	29.3427
02272019_C5_batch07-__567__ZLPZS0H-06_457	ZLPZS0H-06	ZLPZS0H	287	NA	NA	NA	Healthy	IR	MBA	A	M	175	597	NA	NA	NA	29.3427
02132019_C5_batch02-ZLPZS0H-07_80	ZLPZS0H-07	ZLPZS0H	269.286	NA	NA	NA	Healthy	IR	MBA	A	M	175	601	NA	NA	NA	29.3427
03062019_C5_batch10-__2__ZLPZS0H-08_682	ZLPZS0H-08	ZLPZS0H	255	NA	NA	NA	Healthy	IR	MBA	A	M	175	604	NA	NA	NA	29.3427
02252019_C5_batch05-__251__ZLPZS0H-09_352	ZLPZS0H-09	ZLPZS0H	228.143	NA	NA	NA	Healthy	IR	MBA	A	M	175	610	NA	NA	NA	29.3427
04152019_C5_batch22-__570__ZLPZS0H-10_1379	ZLPZS0H-10	ZLPZS0H	212	NA	NA	NA	Healthy	IR	MBA	A	M	175	614	NA	NA	NA	29.3427
03292019_C5_batch16-__426__ZLPZS0H-11_1074	ZLPZS0H-11	ZLPZS0H	197.143	NA	NA	NA	Healthy	IR	MBA	A	M	175	617	NA	NA	NA	29.3427
02202019_C5_batch04-ZLPZS0H-12_184	ZLPZS0H-12	ZLPZS0H	184.143	NA	NA	NA	Healthy	IR	MBA	A	M	175	620	NA	NA	NA	29.3427
02222019_C5_batch05-ZLPZS0H-14_296	ZLPZS0H-14	ZLPZS0H	145.857	NA	NA	NA	Healthy	IR	MBA	A	M	175	629	NA	NA	NA	29.3427
03042019_C5_batch09-__1409__ZLPZS0H-15_584	ZLPZS0H-15	ZLPZS0H	133.286	NA	NA	NA	Healthy	IR	MBA	A	M	175	632	NA	NA	NA	29.3427
02252019_C5_batch05-__1280__ZLPZS0H-2012_327	ZLPZS0H-2012	ZLPZS0H	181.286	D1	flu	Imz_Early	Imz	IR	MBA	A	M	175	621	NA	NA	NA	29.3427
03132019_C5_batch13-__407__ZLPZS0H-2013_859	ZLPZS0H-2013	ZLPZS0H	181	D4	flu	Imz_Middle	Imz	IR	MBA	A	M	175	621	NA	NA	NA	29.3427
03012019_C5_batch08-__1468__ZLPZS0H-2014_513	ZLPZS0H-2014	ZLPZS0H	180.286	D8	flu	Imz_Late	Imz	IR	MBA	A	M	175	621	NA	NA	NA	29.3427
03012019_C5_batch08-__978__ZLPZS0H-2015_474	ZLPZS0H-2015	ZLPZS0H	178.143	D18	flu	Imz_Recovery_Early	Imz_L	IR	MBA	A	M	175	622	NA	NA	NA	29.3427
02182019_C5_batch03-ZLPRB8E-03_	ZLPRB8E-03	ZLPRB8E	211.857	NA	NA	NA	Healthy	IS	2 yrs college	B	F	70	612	NA	NA	NA	27.0534
04012019_C5_batch17-__61__ZLPRB8E-04_1113	ZLPRB8E-04	ZLPRB8E	301.286	NA	NA	NA	Healthy	IS	2 yrs college	B	F	70	592	NA	NA	NA	27.0534
03132019_C5_batch13-__1128__ZLPRB8E-05_836	ZLPRB8E-05	ZLPRB8E	287	NA	NA	NA	Healthy	IS	2 yrs college	B	F	70	595	NA	NA	NA	27.0534
02132019_C5_batch02-ZLPRB8E-06_67	ZLPRB8E-06	ZLPRB8E	275	NA	NA	NA	Healthy	IS	2 yrs college	B	F	70	598	NA	NA	NA	27.0534
03272019_C5_batch15-__1202__ZLPRB8E-07_968	ZLPRB8E-07	ZLPRB8E	265	NA	NA	NA	Healthy	IS	2 yrs college	B	F	70	600	NA	NA	NA	27.0534
03082019_C5_batch11-__87__ZLPRB8E-08_703	ZLPRB8E-08	ZLPRB8E	250	NA	NA	NA	Healthy	IS	2 yrs college	B	F	70	603	NA	NA	NA	27.0534
02182019_C5_batch03-ZLPRB8E-09_137	ZLPRB8E-09	ZLPRB8E	223	NA	NA	NA	Healthy	IS	2 yrs college	B	F	70	610	NA	NA	NA	27.0534
02182019_C5_batch03-ZLPRB8E-12_157	ZLPRB8E-12	ZLPRB8E	194.857	NA	NA	NA	Healthy	IS	2 yrs college	B	F	70	616	NA	NA	NA	27.0534
03012019_C5_batch08-__1356__ZLPRB8E-13_477	ZLPRB8E-13	ZLPRB8E	179.714	NA	NA	NA	Healthy	IS	2 yrs college	B	F	70	620	NA	NA	NA	27.0534
03042019_C5_batch09-__685__ZLPRB8E-14_564	ZLPRB8E-14	ZLPRB8E	167.857	NA	NA	NA	Healthy	IS	2 yrs college	B	F	70	622	NA	NA	NA	27.0534
04032019_C5_batch18-New_342_NewZLPRB8E-15	ZLPRB8E-15	ZLPRB8E	142.714	NA	NA	NA	Healthy	IS	2 yrs college	B	F	70	628	NA	NA	NA	27.0534
02122019_C5_batch01-ZLGD9M0-03_	ZLGD9M0-03	ZLGD9M0	320	NA	NA	NA	Healthy	IS	MS	C	M	62	790	NA	NA	NA	29.5337
04152019_C5_batch22-__1000__ZLGD9M0-05_1404	ZLGD9M0-05	ZLGD9M0	293	NA	NA	NA	Healthy	IS	MS	C	M	62	796	NA	NA	NA	29.5337
03012019_C5_batch08-__35__ZLGD9M0-07_460	ZLGD9M0-07	ZLGD9M0	272	NA	NA	NA	Healthy	IS	MS	C	M	62	801	NA	NA	NA	29.5337
02202019_C5_batch04-ZLGD9M0-08_204	ZLGD9M0-08	ZLGD9M0	259	NA	NA	NA	Healthy	IS	MS	C	M	62	804	NA	NA	NA	29.5337
04032019_C5_batch18-New_1307_NewZLGD9M0-09	ZLGD9M0-09	ZLGD9M0	245.143	NA	NA	NA	Healthy	IS	MS	C	M	62	807	NA	NA	NA	29.5337
03012019_C5_batch08-__195__ZLGD9M0-10_483	ZLGD9M0-10	ZLGD9M0	209.714	NA	NA	NA	Healthy	IS	MS	C	M	62	815	NA	NA	NA	29.5337
03252019_C5_batch14-__1269__ZLGD9M0-1011_957	ZLGD9M0-1011	ZLGD9M0	286.714	D1	Rhinovirus	Infection_Early	Infection	IS	MS	C	M	62	797	NA	NA	NA	29.5337
03042019_C5_batch09-__1434__ZLGD9M0-1012_542	ZLGD9M0-1012	ZLGD9M0	286.286	D4	NA	Infection_Middle	Infection	IS	MS	C	M	62	798	NA	NA	NA	29.5337
02202019_C5_batch04-ZLGD9M0-1013_185	ZLGD9M0-1013	ZLGD9M0	286	D6	NA	Infection_Middle	Infection	IS	MS	C	M	62	798	NA	NA	NA	29.5337
04082019_C5_batch20-__419__ZLGD9M0-1014_1294	ZLGD9M0-1014	ZLGD9M0	285	D13	NA	Infection_Late	Infection_L	IS	MS	C	M	62	798	NA	NA	NA	29.5337
02202019_C5_batch04-ZLGD9M0-13_218	ZLGD9M0-13	ZLGD9M0	180	NA	NA	NA	Healthy	IS	MS	C	M	62	822	NA	NA	NA	29.5337
04102019_C5_batch21-__1243__ZLGD9M0-14_1353	ZLGD9M0-14	ZLGD9M0	168.286	NA	NA	NA	Healthy	IS	MS	C	M	62	825	NA	NA	NA	29.5337
04052019_C5_batch19-__572__ZLGD9M0-15_1209	ZLGD9M0-15	ZLGD9M0	140.286	NA	NA	NA	Healthy	IS	MS	C	M	62	831	NA	NA	NA	29.5337
02132019_C5_batch02-ZL9BTWF-02_	ZL9BTWF-02	ZL9BTWF	319.286	NA	NA	NA	Healthy	IS	BA	C	M	99	750	NA	NA	NA	27.2034
03042019_C5_batch09-__680__ZL9BTWF-03_594	ZL9BTWF-03	ZL9BTWF	310.714	NA	NA	NA	Weight-loss	IS	BA	C	M	99	752	NA	NA	NA	27.2034
02182019_C5_batch03-ZL9BTWF-06_127	ZL9BTWF-06	ZL9BTWF	271	NA	NA	NA	Healthy	IS	BA	C	M	99	761	NA	NA	NA	27.2034
03112019_C5_batch12-__797__ZL9BTWF-07_785	ZL9BTWF-07	ZL9BTWF	258	NA	NA	NA	Healthy	IS	BA	C	M	99	764	NA	NA	NA	27.2034
02182019_C5_batch03-ZL9BTWF-09_116	ZL9BTWF-09	ZL9BTWF	234.857	NA	NA	NA	Healthy	IS	BA	C	M	99	769	NA	NA	NA	27.2034
04172019_C5_batch23-__1477__ZL9BTWF-10_1436	ZL9BTWF-10	ZL9BTWF	221.143	NA	NA	NA	Healthy	IS	BA	C	M	99	772	NA	NA	NA	27.2034
02222019_C5_batch05-ZL9BTWF-1011_234	ZL9BTWF-1011	ZL9BTWF	265.857	D1	NA	Infection_Early	Infection	IS	BA	C	M	99	762	NA	NA	NA	27.2034
03112019_C5_batch12-__237__ZL9BTWF-1012_826	ZL9BTWF-1012	ZL9BTWF	265.857	D3	NA	Infection_Middle	Infection	IS	BA	C	M	99	762	NA	NA	NA	27.2034
02252019_C5_batch05-__912__ZL9BTWF-1013_380	ZL9BTWF-1013	ZL9BTWF	265	D7	NA	Infection_Late	Infection	IS	BA	C	M	99	762	NA	NA	NA	27.2034
03252019_C5_batch14-__1318__ZL9BTWF-1021_932	ZL9BTWF-1021	ZL9BTWF	251	D3	NA	Infection_Middle	Infection	IS	BA	C	M	99	765	NA	NA	NA	27.2034
04172019_C5_batch23-__1089__ZL9BTWF-1022_1422	ZL9BTWF-1022	ZL9BTWF	250.714	D5	NA	Infection_Middle	Infection	IS	BA	C	M	99	765	NA	NA	NA	27.2034
03012019_C5_batch08-__164__ZL9BTWF-1023_515	ZL9BTWF-1023	ZL9BTWF	250.286	D8	NA	Infection_Late	Infection	IS	BA	C	M	99	766	NA	NA	NA	27.2034
02202019_C5_batch04-ZL9BTWF-1025_233	ZL9BTWF-1025	ZL9BTWF	248	D24	NA	Infection_Recovery_Early	Infection_L	IS	BA	C	M	99	766	NA	NA	NA	27.2034
03042019_C5_batch09-__1314__ZL9BTWF-1031_539	ZL9BTWF-1031	ZL9BTWF	59.8571	D17	NA	NA	Tick Bite	IS	BA	C	M	99	809	NA	NA	NA	27.2034
03292019_C5_batch16-__530__ZL9BTWF-1033_1031	ZL9BTWF-1033	ZL9BTWF	59	D23	NA	NA	Tick Bite	IS	BA	C	M	99	810	NA	NA	NA	27.2034
04152019_C5_batch22-__1405__ZL9BTWF-1034_1381	ZL9BTWF-1034	ZL9BTWF	54.8571	D41	NA	NA	Tick Bite	IS	BA	C	M	99	810	NA	NA	NA	27.2034
04152019_C5_batch22-__307__ZL9BTWF-1035_1383	ZL9BTWF-1035	ZL9BTWF	54.8571	D51	NA	NA	Tick Bite	IS	BA	C	M	99	810	NA	NA	NA	27.2034
04012019_C5_batch17-__671__ZL9BTWF-11_1089	ZL9BTWF-11	ZL9BTWF	207	NA	NA	NA	Healthy	IS	BA	C	M	99	775	NA	NA	NA	27.2034
02202019_C5_batch04-ZL9BTWF-12_203	ZL9BTWF-12	ZL9BTWF	188.857	NA	NA	NA	Healthy	IS	BA	C	M	99	780	NA	NA	NA	27.2034
03042019_C5_batch09-__406__ZL9BTWF-15_541	ZL9BTWF-15	ZL9BTWF	112	NA	NA	NA	Healthy	IS	BA	C	M	99	797	NA	NA	NA	27.2034
04152019_C5_batch22-__309__ZL9BTWF-16_1415	ZL9BTWF-16	ZL9BTWF	84.2857	NA	NA	NA	Healthy	IS	BA	C	M	99	804	NA	NA	NA	27.2034
03252019_C5_batch14-__109__ZL9BTWF-17_943	ZL9BTWF-17	ZL9BTWF	60.2857	NA	NA	NA	Sick	IS	BA	C	M	99	809	NA	NA	NA	27.2034
04082019_C5_batch20-New_136_NewZL9BTWF-18	ZL9BTWF-18	ZL9BTWF	15.7143	NA	NA	NA	Healthy_medication	IS	BA	C	M	99	819	NA	NA	NA	27.2034
04082019_C5_batch20-__850__ZL9BTWF-6011_1260	ZL9BTWF-6011	ZL9BTWF	158.143	NA	NA	NA	Healthy	IS	BA	C	M	99	787	Baseline	Arabinoxylan	Baseline	27.2034
02122019_C5_batch01-ZL9BTWF-6021_11	ZL9BTWF-6021	ZL9BTWF	146.286	NA	NA	NA	Healthy	IS	BA	C	M	99	789	Baseline	LCInulin	Baseline	27.2034
03252019_C5_batch14-__304__ZL9BTWF-6031_913	ZL9BTWF-6031	ZL9BTWF	131.286	NA	NA	NA	Healthy	IS	BA	C	M	99	793	Baseline	Mix	Baseline	27.2034
02252019_C5_batch05-__1167__ZL9BTWF-6052_325	ZL9BTWF-6052	ZL9BTWF	110	NA	NA	NA	Fiber	IS	BA	C	M	99	798	Week_2	ArabinoxylanLT	Week_2	27.2034
02132019_C5_batch02-ZL9BTWF-6053_82	ZL9BTWF-6053	ZL9BTWF	108	NA	NA	NA	Fiber	IS	BA	C	M	99	798	Month_1	ArabinoxylanLT	Month_1	27.2034
03132019_C5_batch13-__306__ZL9BTWF-6054_843	ZL9BTWF-6054	ZL9BTWF	104	NA	NA	NA	Fiber	IS	BA	C	M	99	799	Month_2	ArabinoxylanLT	Month_2	27.2034
04082019_C5_batch20-__149__ZL9BTWF-6055_1280	ZL9BTWF-6055	ZL9BTWF	98.7143	NA	NA	NA	Fiber	IS	BA	C	M	99	800	Month_3	ArabinoxylanLT	Month_3	27.2034
03082019_C5_batch11-__328__ZL9BTWF-6056_722	ZL9BTWF-6056	ZL9BTWF	95	NA	NA	NA	NA	IS	BA	C	M	99	801	NA	NA	NA	27.2034
02202019_C5_batch04-ZL9BTWF_	ZL9BTWF-E11	ZL9BTWF	28.2857	NA	NA	NA	NA	IS	BA	C	M	99	817	NA	NA	NA	27.2034
03252019_C5_batch14-New_5_NewZL9BTWF-E11	ZL9BTWF-E11	ZL9BTWF	28.2857	NA	NA	NA	Healthy	IS	BA	C	M	99	817	NA	NA	NA	27.2034
03252019_C5_batch14-New_7_NewZL9BTWF-E12	ZL9BTWF-E12	ZL9BTWF	28.2857	NA	NA	NA	Exercise	IS	BA	C	M	99	817	NA	NA	NA	27.2034
03272019_C5_batch15-New_8_NewZL9BTWF-E13	ZL9BTWF-E13	ZL9BTWF	28.2857	NA	NA	NA	Exercise	IS	BA	C	M	99	817	NA	NA	NA	27.2034
04012019_C5_batch17-New_4_NewZL9BTWF-E14	ZL9BTWF-E14	ZL9BTWF	28.2857	NA	NA	NA	Exercise	IS	BA	C	M	99	817	NA	NA	NA	27.2034
04052019_C5_batch19-New_3_NewZL9BTWF-E15	ZL9BTWF-E15	ZL9BTWF	28.2857	NA	NA	NA	Exercise	IS	BA	C	M	99	817	NA	NA	NA	27.2034
04102019_C5_batch21-New_1_NewZL9BTWF-E16	ZL9BTWF-E16	ZL9BTWF	28.2857	NA	NA	NA	Exercise	IS	BA	C	M	99	817	NA	NA	NA	27.2034
04032019_C5_batch18-New_6_NewZL9BTWF-E17	ZL9BTWF-E17	ZL9BTWF	28.2857	NA	NA	NA	Exercise	IS	BA	C	M	99	817	NA	NA	NA	27.2034
04172019_C5_batch23-New_2_NewZL9BTWF-E18	ZL9BTWF-E18	ZL9BTWF	28.2857	NA	NA	NA	Exercise	IS	BA	C	M	99	817	NA	NA	NA	27.2034
03252019_C5_batch14-New_12_NewZL9BTWF-E19	ZL9BTWF-E19	ZL9BTWF	28.1429	NA	NA	NA	Exercise_postday	IS	BA	C	M	99	817	NA	NA	NA	27.2034
03042019_C5_batch09-__1442__ZL63I8R-03_537	ZL63I8R-03	ZL63I8R	310.143	NA	NA	NA	Weight-loss	IR	2 yrs college	C	M	220	736	NA	NA	NA	32.9442
03082019_C5_batch11-__337__ZL63I8R-04_709	ZL63I8R-04	ZL63I8R	296	NA	NA	NA	Healthy	IR	2 yrs college	C	M	220	739	NA	NA	NA	32.9442
04172019_C5_batch23-__497__ZL63I8R-05_1451	ZL63I8R-05	ZL63I8R	282	NA	NA	NA	Healthy	IR	2 yrs college	C	M	220	742	NA	NA	NA	32.9442
02182019_C5_batch03-ZL63I8R-06_101	ZL63I8R-06	ZL63I8R	268.286	NA	NA	NA	Healthy	IR	2 yrs college	C	M	220	746	NA	NA	NA	32.9442
03012019_C5_batch08-__777__ZL63I8R-07_500	ZL63I8R-07	ZL63I8R	256	NA	NA	NA	Healthy	IR	2 yrs college	C	M	220	748	NA	NA	NA	32.9442
04052019_C5_batch19-__896__ZL63I8R-09_1220	ZL63I8R-09	ZL63I8R	242	NA	NA	NA	Healthy	IR	2 yrs college	C	M	220	752	NA	NA	NA	32.9442
02202019_C5_batch04-ZL63I8R-1011_170	ZL63I8R-1011	ZL63I8R	224.714	D1	NA	Infection_Early	Infection	IR	2 yrs college	C	M	220	756	NA	NA	NA	32.9442
03112019_C5_batch12-__398__ZL63I8R-1025_766	ZL63I8R-1025	ZL63I8R	171.143	D34	NA	Infection_Recovery_Late	Infection_L	IR	2 yrs college	C	M	220	768	NA	NA	NA	32.9442
04172019_C5_batch23-__1451__ZL63I8R-11_1454	ZL63I8R-11	ZL63I8R	208.857	NA	NA	NA	Healthy	IR	2 yrs college	C	M	220	759	NA	NA	NA	32.9442
03012019_C5_batch08-__437__ZL63I8R-12_466	ZL63I8R-12	ZL63I8R	189.143	NA	NA	NA	Healthy	IR	2 yrs college	C	M	220	764	NA	NA	NA	32.9442
02252019_C5_batch05-__1279__ZL63I8R-13_375	ZL63I8R-13	ZL63I8R	177.143	NA	NA	NA	Healthy	IR	2 yrs college	C	M	220	767	NA	NA	NA	32.9442
02182019_C5_batch03-ZL63I8R-14_98	ZL63I8R-14	ZL63I8R	155.286	NA	NA	NA	Healthy	IR	2 yrs college	C	M	220	772	NA	NA	NA	32.9442
04102019_C5_batch21-__126__ZL63I8R-15_1311	ZL63I8R-15	ZL63I8R	142.286	NA	NA	NA	Healthy	IR	2 yrs college	C	M	220	775	NA	NA	NA	32.9442
03062019_C5_batch10-__451__ZL63I8R-16_649	ZL63I8R-16	ZL63I8R	67.7143	NA	NA	NA	Healthy_perturbation	IR	2 yrs college	C	M	220	792	NA	NA	NA	32.9442
02182019_C5_batch03-ZL63I8R-17_128	ZL63I8R-17	ZL63I8R	47.1429	NA	NA	NA	Healthy	IR	2 yrs college	C	M	220	796	NA	NA	NA	32.9442
04052019_C5_batch19-New_128_NewZL63I8R-18	ZL63I8R-18	ZL63I8R	19.1429	NA	NA	NA	Healthy	IR	2 yrs college	C	M	220	803	NA	NA	NA	32.9442
04082019_C5_batch20-__86__ZL63I8R-2011_1285	ZL63I8R-2011	ZL63I8R	176	D1	NA	Infection_Early	Infection	IR	2 yrs college	C	M	220	767	NA	NA	NA	32.9442
02132019_C5_batch02-ZL63I8R-2012_70	ZL63I8R-2012	ZL63I8R	241.714	D1	flu	Imz_Early	Imz	IR	2 yrs college	C	M	220	752	NA	NA	NA	32.9442
04012019_C5_batch17-__1483__ZL63I8R-2013_1099	ZL63I8R-2013	ZL63I8R	241.286	D4	flu	Imz_Middle	Imz	IR	2 yrs college	C	M	220	752	NA	NA	NA	32.9442
04082019_C5_batch20-__1146__ZL63I8R-2014_1292	ZL63I8R-2014	ZL63I8R	240.857	D7	flu	Imz_Late	Imz	IR	2 yrs college	C	M	220	752	NA	NA	NA	32.9442
03012019_C5_batch08-__1140__ZL63I8R-2015_514	ZL63I8R-2015	ZL63I8R	238.857	D21	flu	Imz_Recovery_Early	Imz_L	IR	2 yrs college	C	M	220	752	NA	NA	NA	32.9442
03132019_C5_batch13-__875__ZL63I8R-8012_833	ZL63I8R-8012	ZL63I8R	116.857	D1	NA	NA	Post-Travel	IR	2 yrs college	C	M	220	780	NA	NA	NA	32.9442
04032019_C5_batch18-New_37_NewZL63I8R-E11	ZL63I8R-E11	ZL63I8R	26.2857	NA	NA	NA	Healthy	IR	2 yrs college	C	M	220	801	NA	NA	NA	32.9442
04082019_C5_batch20-New_38_NewZL63I8R-E12	ZL63I8R-E12	ZL63I8R	26.2857	NA	NA	NA	Exercise	IR	2 yrs college	C	M	220	801	NA	NA	NA	32.9442
04012019_C5_batch17-New_36_NewZL63I8R-E13	ZL63I8R-E13	ZL63I8R	26.2857	NA	NA	NA	Exercise	IR	2 yrs college	C	M	220	801	NA	NA	NA	32.9442
04082019_C5_batch20-New_43_NewZL63I8R-E14	ZL63I8R-E14	ZL63I8R	26.2857	NA	NA	NA	Exercise	IR	2 yrs college	C	M	220	801	NA	NA	NA	32.9442
04152019_C5_batch22-New_42_NewZL63I8R-E15	ZL63I8R-E15	ZL63I8R	26.2857	NA	NA	NA	Exercise	IR	2 yrs college	C	M	220	801	NA	NA	NA	32.9442
03252019_C5_batch14-New_39_NewZL63I8R-E16	ZL63I8R-E16	ZL63I8R	26.2857	NA	NA	NA	Exercise	IR	2 yrs college	C	M	220	801	NA	NA	NA	32.9442
03292019_C5_batch16-New_41_NewZL63I8R-E17	ZL63I8R-E17	ZL63I8R	26.2857	NA	NA	NA	Exercise	IR	2 yrs college	C	M	220	801	NA	NA	NA	32.9442
03292019_C5_batch16-New_40_NewZL63I8R-E18	ZL63I8R-E18	ZL63I8R	26.2857	NA	NA	NA	Exercise	IR	2 yrs college	C	M	220	801	NA	NA	NA	32.9442
03252019_C5_batch14-New_45_NewZL63I8R-E19	ZL63I8R-E19	ZL63I8R	26.1429	NA	NA	NA	Exercise_postday	IR	2 yrs college	C	M	220	801	NA	NA	NA	32.9442
03292019_C5_batch16-__1422__ZKVR426-02_1075	ZKVR426-02	ZKVR426	311.714	NA	NA	NA	Weight-gain	IR	MA	C	F	174	722	NA	NA	NA	28.7997
04052019_C5_batch19-__1088__ZKVR426-03_1214	ZKVR426-03	ZKVR426	303.143	NA	NA	NA	Weight-loss	IR	MA	C	F	174	724	NA	NA	NA	28.7997
04152019_C5_batch22-__214__ZKVR426-04_1372	ZKVR426-04	ZKVR426	290	NA	NA	NA	Healthy	IR	MA	C	F	174	727	NA	NA	NA	28.7997
03112019_C5_batch12-__155__ZKVR426-06_788	ZKVR426-06	ZKVR426	260	NA	NA	NA	Healthy	IR	MA	C	F	174	734	NA	NA	NA	28.7997
04172019_C5_batch23-__313__ZKVR426-07_1466	ZKVR426-07	ZKVR426	247	NA	NA	NA	Healthy	IR	MA	C	F	174	737	NA	NA	NA	28.7997
02182019_C5_batch03-ZKVR426-09_162	ZKVR426-09	ZKVR426	218.714	NA	NA	NA	Healthy	IR	MA	C	F	174	743	NA	NA	NA	28.7997
04012019_C5_batch17-__1353__ZKVR426-10_1080	ZKVR426-10	ZKVR426	197.143	NA	NA	NA	Healthy	IR	MA	C	F	174	748	NA	NA	NA	28.7997
02252019_C5_batch05-__311__ZKVR426-1011_333	ZKVR426-1011	ZKVR426	277.857	D1	NA	Infection_Early	Infection	IR	MA	C	F	174	729	NA	NA	NA	28.7997
03062019_C5_batch10-__710__ZKVR426-1012_654	ZKVR426-1012	ZKVR426	277.286	D5	NA	Infection_Middle	Infection	IR	MA	C	F	174	730	NA	NA	NA	28.7997
04172019_C5_batch23-__1228__ZKVR426-1013_1424	ZKVR426-1013	ZKVR426	277	D7	NA	Infection_Late	Infection	IR	MA	C	F	174	730	NA	NA	NA	28.7997
04152019_C5_batch22-__677__ZKVR426-1015_1375	ZKVR426-1015	ZKVR426	273	D35	NA	Infection_Recovery_Late	Infection_L	IR	MA	C	F	174	731	NA	NA	NA	28.7997
04102019_C5_batch21-__141__ZKVR426-11_1331	ZKVR426-11	ZKVR426	197.143	NA	NA	NA	Healthy	IR	MA	C	F	174	748	NA	NA	NA	28.7997
04012019_C5_batch17-__1430__ZKVR426-12_1119	ZKVR426-12	ZKVR426	54.2857	NA	NA	NA	Healthy	IR	MA	C	F	174	781	NA	NA	NA	28.7997
02252019_C5_batch05-__1008__ZKVR426-13_322	ZKVR426-13	ZKVR426	143	NA	NA	NA	Healthy	IR	MA	C	F	174	760	NA	NA	NA	28.7997
04082019_C5_batch20-__1248__ZKVR426-14_1267	ZKVR426-14	ZKVR426	126	NA	NA	NA	Healthy	IR	MA	C	F	174	764	NA	NA	NA	28.7997
04152019_C5_batch22-New_35_NewZKVR426-15	ZKVR426-15	ZKVR426	26.7143	NA	NA	NA	Healthy	IR	MA	C	F	174	787	NA	NA	NA	28.7997
02202019_C5_batch04-ZKVR426-2011_209	ZKVR426-2011	ZKVR426	234	NA	NA	NA	Healthy	IR	MA	C	F	174	740	NA	NA	NA	28.7997
03042019_C5_batch09-__790__ZKVR426-2012_600	ZKVR426-2012	ZKVR426	233.857	D1	flu	Imz_Early	Imz	IR	MA	C	F	174	740	NA	NA	NA	28.7997
04102019_C5_batch21-__465__ZKVR426-2013_1358	ZKVR426-2013	ZKVR426	233.286	D5	flu	Imz_Middle	Imz	IR	MA	C	F	174	740	NA	NA	NA	28.7997
03012019_C5_batch08-__1079__ZKVR426-2014_529	ZKVR426-2014	ZKVR426	232.857	D8	flu	Imz_Late	Imz	IR	MA	C	F	174	740	NA	NA	NA	28.7997
04102019_C5_batch21-__1298__ZKVR426-2015_1328	ZKVR426-2015	ZKVR426	231.143	D20	flu	Imz_Recovery_Early	Imz_L	IR	MA	C	F	174	740	NA	NA	NA	28.7997
02272019_C5_batch07-__1287__ZKVR426-2021_405	ZKVR426-2021	ZKVR426	180.857	NA	NA	NA	Healthy	IR	MA	C	F	174	752	NA	NA	NA	28.7997
04012019_C5_batch17-__537__ZKVR426-2022_1078	ZKVR426-2022	ZKVR426	180.714	D1	flu	Imz_Early	Imz	IR	MA	C	F	174	752	NA	NA	NA	28.7997
02132019_C5_batch02-ZKVR426-2023_65	ZKVR426-2023	ZKVR426	180.286	D4	flu	Imz_Middle	Imz	IR	MA	C	F	174	752	NA	NA	NA	28.7997
04052019_C5_batch19-__345__ZKVR426-2024_1242	ZKVR426-2024	ZKVR426	179.714	D8	flu	Imz_Late	Imz	IR	MA	C	F	174	752	NA	NA	NA	28.7997
03062019_C5_batch10-__816__ZKVR426-2025_675	ZKVR426-2025	ZKVR426	177.714	D22	flu	Imz_Recovery_Early	Imz_L	IR	MA	C	F	174	753	NA	NA	NA	28.7997
04152019_C5_batch22-New_130_NewZKVR426-3011	ZKVR426-3011	ZKVR426	16.2857	D1	NA	NA	Surgery	IR	MA	C	F	174	790	NA	NA	NA	28.7997
04032019_C5_batch18-New_134_NewZKVR426-3012	ZKVR426-3012	ZKVR426	16	D3	NA	NA	Surgery	IR	MA	C	F	174	790	NA	NA	NA	28.7997
04052019_C5_batch19-New_137_NewZKVR426-3013	ZKVR426-3013	ZKVR426	15.7143	D7	NA	NA	Surgery	IR	MA	C	F	174	790	NA	NA	NA	28.7997
03252019_C5_batch14-New_140_NewZKVR426-3014	ZKVR426-3014	ZKVR426	15	D21	NA	NA	Surgery	IR	MA	C	F	174	790	NA	NA	NA	28.7997
04052019_C5_batch19-New_148_NewZKVR426-3015	ZKVR426-3015	ZKVR426	14	D14	NA	NA	Surgery	IR	MA	C	F	174	790	NA	NA	NA	28.7997
04082019_C5_batch20-__469__ZKVR426-6011_1253	ZKVR426-6011	ZKVR426	119.143	NA	NA	NA	Healthy	IR	MA	C	F	174	766	Baseline	LCInulin	Baseline	28.7997
02252019_C5_batch05-__1309__ZKVR426-6012_345	ZKVR426-6012	ZKVR426	117.857	NA	NA	NA	Fiber	IR	MA	C	F	174	766	1	LCInulin	10	28.7997
02132019_C5_batch02-ZKVR426-6013_72	ZKVR426-6013	ZKVR426	117	NA	NA	NA	Fiber	IR	MA	C	F	174	766	2	LCInulin	20	28.7997
03112019_C5_batch12-__1125__ZKVR426-6014_784	ZKVR426-6014	ZKVR426	116.143	NA	NA	NA	Fiber	IR	MA	C	F	174	767	3	LCInulin	30	28.7997
03062019_C5_batch10-__439__ZKVR426-6015_608	ZKVR426-6015	ZKVR426	115.714	NA	NA	NA	Fiber_washout	IR	MA	C	F	174	767	WashoutD3	LCInulin	WashoutD3	28.7997
02122019_C5_batch01-ZKVR426-6016_19	ZKVR426-6016	ZKVR426	114.714	NA	NA	NA	Fiber_washout	IR	MA	C	F	174	767	WashoutD10	LCInulin	WashoutD10	28.7997
02202019_C5_batch04-ZKVR426-6021_166	ZKVR426-6021	ZKVR426	109.143	NA	NA	NA	Healthy	IR	MA	C	F	174	768	Baseline	Arabinoxylan	Baseline	28.7997
02252019_C5_batch05-__528__ZKVR426-6022_337	ZKVR426-6022	ZKVR426	108.143	NA	NA	NA	Fiber	IR	MA	C	F	174	769	1	Arabinoxylan	10	28.7997
03272019_C5_batch15-__616__ZKVR426-6023_982	ZKVR426-6023	ZKVR426	107.143	NA	NA	NA	Fiber	IR	MA	C	F	174	769	2	Arabinoxylan	20	28.7997
03272019_C5_batch15-__738__ZKVR426-6024_1006	ZKVR426-6024	ZKVR426	106.143	NA	NA	NA	Fiber	IR	MA	C	F	174	769	3	Arabinoxylan	30	28.7997
02182019_C5_batch03-ZKVR426-6025_142	ZKVR426-6025	ZKVR426	105.714	NA	NA	NA	Fiber_washout	IR	MA	C	F	174	769	WashoutD3	Arabinoxylan	WashoutD3	28.7997
04172019_C5_batch23-__1109__ZKVR426-6026_1443	ZKVR426-6026	ZKVR426	104.714	NA	NA	NA	Fiber_washout	IR	MA	C	F	174	769	WashoutD10	Arabinoxylan	WashoutD10	28.7997
02182019_C5_batch03-ZKVR426-6031_113	ZKVR426-6031	ZKVR426	118.143	NA	NA	NA	Healthy	IR	MA	C	F	174	766	Baseline	Mix	Baseline	28.7997
02202019_C5_batch04-ZKVR426-6032_210	ZKVR426-6032	ZKVR426	93.1429	NA	NA	NA	Fiber	IR	MA	C	F	174	772	1	Mix	10	28.7997
02252019_C5_batch05-__432__ZKVR426-6033_320	ZKVR426-6033	ZKVR426	92.1429	NA	NA	NA	Fiber	IR	MA	C	F	174	772	2	Mix	20	28.7997
04032019_C5_batch18-New_1368_NewZKVR426-6034	ZKVR426-6034	ZKVR426	91.1429	NA	NA	NA	Fiber	IR	MA	C	F	174	772	3	Mix	30	28.7997
02272019_C5_batch07-__799__ZKVR426-6035_409	ZKVR426-6035	ZKVR426	90.7143	NA	NA	NA	Fiber_washout	IR	MA	C	F	174	773	WashoutD3	Mix	WashoutD3	28.7997
02202019_C5_batch04-ZKVR426-6036_195	ZKVR426-6036	ZKVR426	89.7143	NA	NA	NA	Fiber_washout	IR	MA	C	F	174	773	WashoutD10	Mix	WashoutD10	28.7997
03112019_C5_batch12-__1382__ZKFV71L-02_755	ZKFV71L-02	ZKFV71L	304	NA	NA	NA	Weight-gain	IS	MA	B	F	65	774	NA	NA	NA	33.3106
02202019_C5_batch04-ZKFV71L-04_231	ZKFV71L-04	ZKFV71L	289	NA	NA	NA	Weight-loss	IS	MA	B	F	65	777	NA	NA	NA	33.3106
03082019_C5_batch11-__1407__ZKFV71L-05_717	ZKFV71L-05	ZKFV71L	251	NA	NA	NA	Healthy	IS	MA	B	F	65	786	NA	NA	NA	33.3106
03012019_C5_batch08-__545__ZKFV71L-07_496	ZKFV71L-07	ZKFV71L	219	NA	NA	NA	Healthy	IS	MA	B	F	65	793	NA	NA	NA	33.3106
02122019_C5_batch01-ZKFV71L-09_31	ZKFV71L-09	ZKFV71L	195.286	NA	NA	NA	Healthy	IS	MA	B	F	65	799	NA	NA	NA	33.3106
03252019_C5_batch14-__989__ZKFV71L-11_934	ZKFV71L-11	ZKFV71L	167	NA	NA	NA	Healthy	IS	MA	B	F	65	805	NA	NA	NA	33.3106
03132019_C5_batch13-__261__ZKFV71L-12_867	ZKFV71L-12	ZKFV71L	138.857	NA	NA	NA	Healthy	IS	MA	B	F	65	812	NA	NA	NA	33.3106
02202019_C5_batch04-ZKFV71L-13_168	ZKFV71L-13	ZKFV71L	102.286	NA	NA	NA	Healthy	IS	MA	B	F	65	820	NA	NA	NA	33.3106
02222019_C5_batch05-ZKFV71L_259	ZKFV71L-14	ZKFV71L	54	NA	NA	NA	Healthy	IS	MA	B	F	65	831	NA	NA	NA	33.3106
04102019_C5_batch21-New_147_NewZKFV71L-15	ZKFV71L-15	ZKFV71L	14	NA	NA	NA	Healthy	IS	MA	B	F	65	840	NA	NA	NA	33.3106
04102019_C5_batch21-__40__ZKFV71L-2011_1352	ZKFV71L-2011	ZKFV71L	180.857	NA	NA	NA	Healthy	IS	MA	B	F	65	802	NA	NA	NA	33.3106
03012019_C5_batch08-__73__ZKFV71L-2012_511	ZKFV71L-2012	ZKFV71L	180.714	D1	NA	Imz_Early	Imz	IS	MA	B	F	65	802	NA	NA	NA	33.3106
02122019_C5_batch01-ZKFV71L-2013_14	ZKFV71L-2013	ZKFV71L	180.286	D4	NA	Imz_Middle	Imz	IS	MA	B	F	65	802	NA	NA	NA	33.3106
04102019_C5_batch21-__1455__ZKFV71L-2014_1318	ZKFV71L-2014	ZKFV71L	179.714	D8	NA	Imz_Late	Imz	IS	MA	B	F	65	802	NA	NA	NA	33.3106
04172019_C5_batch23-__1169__ZKFV71L-2015_1421	ZKFV71L-2015	ZKFV71L	177.714	D22	NA	Imz_Recovery_Early	Imz_L	IS	MA	B	F	65	803	NA	NA	NA	33.3106
04102019_C5_batch21-__1301__ZKFV71L-2023_1326	ZKFV71L-2023	ZKFV71L	129	D7	NA	Imz_Late	Imz	IS	MA	B	F	65	814	NA	NA	NA	33.3106
04082019_C5_batch20-__547__ZKFV71L-2032_1265	ZKFV71L-2032	ZKFV71L	80.7143	D2	flu	Imz_Early	Imz	IS	MA	B	F	65	825	NA	NA	NA	33.3106
03272019_C5_batch15-__535__ZKFV71L_1002	ZKFV71L-2035	ZKFV71L	76.1429	D34	flu	Imz_Recovery_late	Imz_L	IS	MA	B	F	65	826	NA	NA	NA	33.3106
02182019_C5_batch03-ZKFV71L-2043_156	ZKFV71L-2043	ZKFV71L	67.1429	D7	pneumonia	Imz_Early	Imz	IS	MA	B	F	65	828	NA	NA	NA	33.3106
04032019_C5_batch18-New_794_NewZKFV71L-2044	ZKFV71L-2044	ZKFV71L	65.1429	D18	pneumonia	Imz_Recovery_Early	Imz_L	IS	MA	B	F	65	829	NA	NA	NA	33.3106
03062019_C5_batch10-__648__ZKFV71L-2045_634	ZKFV71L-2045	ZKFV71L	62.8571	D34	pneumonia	Imz_Recovery_late	Imz_L	IS	MA	B	F	65	829	NA	NA	NA	33.3106
03292019_C5_batch16-New_47_NewZKFV71L-2051	ZKFV71L-2051	ZKFV71L	26	D1	flu	Imz_Early	Imz	IS	MA	B	F	65	838	NA	NA	NA	33.3106
03272019_C5_batch15-New_51_NewZKFV71L-2052	ZKFV71L-2052	ZKFV71L	25.7143	D3	flu	Imz_Middle	Imz	IS	MA	B	F	65	838	NA	NA	NA	33.3106
04152019_C5_batch22-New_63_NewZKFV71L-2053	ZKFV71L-2053	ZKFV71L	25	D8	flu	Imz_Late	Imz	IS	MA	B	F	65	838	NA	NA	NA	33.3106
03292019_C5_batch16-New_76_NewZKFV71L-2054	ZKFV71L-2054	ZKFV71L	23	D22	flu	Imz_Recovery_Early	Imz_L	IS	MA	B	F	65	838	NA	NA	NA	33.3106
04032019_C5_batch18-New_103_NewZKFV71L-2055	ZKFV71L-2055	ZKFV71L	20.7143	D36	flu	Imz_Recovery_late	Imz_L	IS	MA	B	F	65	839	NA	NA	NA	33.3106
02272019_C5_batch07-__492__ZKFV71L-6011_415	ZKFV71L-6011	ZKFV71L	155.143	NA	NA	NA	Healthy	IS	MA	B	F	65	808	Baseline	LCInulin	Baseline	33.3106
02222019_C5_batch05-ZKFV71L-6013_280	ZKFV71L-6013	ZKFV71L	153.143	NA	NA	NA	Fiber	IS	MA	B	F	65	808	2	LCInulin	20	33.3106
03292019_C5_batch16-__453__ZKFV71L-6021_1073	ZKFV71L-6021	ZKFV71L	134.286	NA	NA	NA	Healthy	IS	MA	B	F	65	813	Baseline	Arabinoxylan	Baseline	33.3106
03292019_C5_batch16-__639__ZKFV71L-6032_1059	ZKFV71L-6032	ZKFV71L	117.143	NA	NA	NA	Fiber	IS	MA	B	F	65	817	1	Mix	10	33.3106
03132019_C5_batch13-__274__ZKFV71L-6034_869	ZKFV71L-6034	ZKFV71L	115.143	NA	NA	NA	Healthy	IS	MA	B	F	65	817	0	0	0	33.3106
04052019_C5_batch19-__338__ZKFV71L-6035_1222	ZKFV71L-6035	ZKFV71L	114.714	NA	NA	NA	Fiber_washout	IS	MA	B	F	65	817	WashoutD3	Mix	WashoutD3	33.3106
03292019_C5_batch16-__617__ZKFV71L-6036_1061	ZKFV71L-6036	ZKFV71L	113.714	NA	NA	NA	Fiber_washout	IS	MA	B	F	65	817	WashoutD10	Mix	WashoutD10	33.3106
02202019_C5_batch04-ZK4CK8Y-01_199	ZK4CK8Y-01	ZK4CK8Y	312	NA	NA	NA	Healthy	IS	BA	C	F	40	585	NA	NA	NA	26.9374
04172019_C5_batch23-__897__ZK4CK8Y-02_1430	ZK4CK8Y-02	ZK4CK8Y	307	NA	NA	NA	Weight-gain	IS	BA	C	F	40	586	NA	NA	NA	26.9374
04082019_C5_batch20-__1292__ZK4CK8Y-03_1277	ZK4CK8Y-03	ZK4CK8Y	292	NA	NA	NA	Weight-loss	IS	BA	C	F	40	590	NA	NA	NA	26.9374
04172019_C5_batch23-__226__ZK4CK8Y-04_1479	ZK4CK8Y-04	ZK4CK8Y	280.286	NA	NA	NA	Healthy	IS	BA	C	F	40	592	NA	NA	NA	26.9374
03082019_C5_batch11-__773__ZK4CK8Y-05_683	ZK4CK8Y-05	ZK4CK8Y	265	NA	NA	NA	Healthy	IS	BA	C	F	40	596	NA	NA	NA	26.9374
03252019_C5_batch14-__1479__ZK4CK8Y-06_937	ZK4CK8Y-06	ZK4CK8Y	250.143	NA	NA	NA	Healthy	IS	BA	C	F	40	599	NA	NA	NA	26.9374
04082019_C5_batch20-__1432__ZK4CK8Y-08_1303	ZK4CK8Y-08	ZK4CK8Y	212.857	NA	NA	NA	Healthy	IS	BA	C	F	40	608	NA	NA	NA	26.9374
04052019_C5_batch19-__701__ZK4CK8Y-09_1221	ZK4CK8Y-09	ZK4CK8Y	198	NA	NA	NA	Healthy	IS	BA	C	F	40	611	NA	NA	NA	26.9374
03012019_C5_batch08-__1276__ZK4CK8Y-10_506	ZK4CK8Y-10	ZK4CK8Y	187.143	NA	NA	NA	Healthy	IS	BA	C	F	40	614	NA	NA	NA	26.9374
04152019_C5_batch22-__1429__ZK4CK8Y-11_1385	ZK4CK8Y-11	ZK4CK8Y	119	NA	NA	NA	Healthy	IS	BA	C	F	40	629	NA	NA	NA	26.9374
04052019_C5_batch19-__59__ZK4CK8Y-12_1245	ZK4CK8Y-12	ZK4CK8Y	94.2857	NA	NA	NA	Healthy	IS	BA	C	F	40	635	NA	NA	NA	26.9374
03112019_C5_batch12-__1435__ZK4CK8Y-13_794	ZK4CK8Y-13	ZK4CK8Y	55.1429	NA	NA	NA	Healthy_perturbation	IS	BA	C	F	40	644	NA	NA	NA	26.9374
04152019_C5_batch22-New_98_NewZK4CK8Y-14	ZK4CK8Y-14	ZK4CK8Y	21	NA	NA	NA	Healthy	IS	BA	C	F	40	652	NA	NA	NA	26.9374
04082019_C5_batch20-__635__ZK4CK8Y-E11_1286	ZK4CK8Y-E11	ZK4CK8Y	118.143	NA	NA	NA	Healthy	IS	BA	C	F	40	630	NA	NA	NA	26.9374
03062019_C5_batch10-__299__ZK112BX_639	ZK112BX	ZK112BX	34.8571	NA	NA	NA	Undefined	IR	MA	A	F	234	734	NA	NA	NA	28.8893
02122019_C5_batch01-ZK112BX-01_29	ZK112BX-01	ZK112BX	309.714	NA	NA	NA	Healthy	IR	MA	A	F	234	671	NA	NA	NA	28.8893
03062019_C5_batch10-__813__ZK112BX-02_664	ZK112BX-02	ZK112BX	304	NA	NA	NA	Weight-gain	IR	MA	A	F	234	672	NA	NA	NA	28.8893
04152019_C5_batch22-__375__ZK112BX-03_1389	ZK112BX-03	ZK112BX	295.714	NA	NA	NA	Weight-loss	IR	MA	A	F	234	674	NA	NA	NA	28.8893
03012019_C5_batch08-__360__ZK112BX-05_482	ZK112BX-05	ZK112BX	265	NA	NA	NA	Healthy	IR	MA	A	F	234	681	NA	NA	NA	28.8893
02202019_C5_batch04-ZK112BX-06_220	ZK112BX-06	ZK112BX	247.286	NA	NA	NA	Healthy	IR	MA	A	F	234	685	NA	NA	NA	28.8893
04052019_C5_batch19-__1124__ZK112BX-07_1237	ZK112BX-07	ZK112BX	238.571	NA	NA	NA	Healthy	IR	MA	A	F	234	687	NA	NA	NA	28.8893
04102019_C5_batch21-__25__ZK112BX-08_1348	ZK112BX-08	ZK112BX	219	NA	NA	NA	Healthy	IR	MA	A	F	234	692	NA	NA	NA	28.8893
04102019_C5_batch21-__801__ZK112BX-09_1357	ZK112BX-09	ZK112BX	202.143	NA	NA	NA	Healthy	IR	MA	A	F	234	696	NA	NA	NA	28.8893
02222019_C5_batch05-ZK112BX-10_243	ZK112BX-10	ZK112BX	188.714	NA	NA	NA	Healthy	IR	MA	A	F	234	699	NA	NA	NA	28.8893
02272019_C5_batch07-__1426__ZK112BX-1011_429	ZK112BX-1011	ZK112BX	215.857	D2	NA	Infection_Early	Infection	IR	MA	A	F	234	692	NA	NA	NA	28.8893
03062019_C5_batch10-__1065__ZK112BX-1013_662	ZK112BX-1013	ZK112BX	215	D8	NA	Infection_Late	Infection	IR	MA	A	F	234	693	NA	NA	NA	28.8893
03042019_C5_batch09-__600__ZK112BX-1014_596	ZK112BX-1014	ZK112BX	213	D22	NA	Infection_Recovery_Early	Infection_L	IR	MA	A	F	234	693	NA	NA	NA	28.8893
03112019_C5_batch12-__1275__ZK112BX-1015_822	ZK112BX-1015	ZK112BX	210	D43	NA	Infection_Recovery_Late	Infection_L	IR	MA	A	F	234	694	NA	NA	NA	28.8893
04152019_C5_batch22-__1080__ZK112BX-11_1416	ZK112BX-11	ZK112BX	176.286	NA	NA	NA	Healthy	IR	MA	A	F	234	702	NA	NA	NA	28.8893
03082019_C5_batch11-__536__ZK112BX-12_725	ZK112BX-12	ZK112BX	159.143	NA	NA	NA	Healthy	IR	MA	A	F	234	705	NA	NA	NA	28.8893
03132019_C5_batch13-__1168__ZK112BX-13_855	ZK112BX-13	ZK112BX	141.143	NA	NA	NA	Healthy	IR	MA	A	F	234	710	NA	NA	NA	28.8893
04102019_C5_batch21-__1445__ZK112BX-14_1346	ZK112BX-14	ZK112BX	128.143	NA	NA	NA	Healthy	IR	MA	A	F	234	713	NA	NA	NA	28.8893
03082019_C5_batch11-__325__ZK112BX-15_686	ZK112BX-15	ZK112BX	114	NA	NA	NA	Cancer	IR	MA	A	F	234	716	NA	NA	NA	28.8893
04082019_C5_batch20-__555__ZK112BX-16_1255	ZK112BX-16	ZK112BX	87.2857	NA	NA	NA	Cancer	IR	MA	A	F	234	722	NA	NA	NA	28.8893
02182019_C5_batch03-ZK112BX_107	ZK112BX-17	ZK112BX	62.1429	NA	NA	NA	Undefined	IR	MA	A	F	234	728	NA	NA	NA	28.8893
04082019_C5_batch20-New_162_NewZK112BX-19	ZK112BX-19	ZK112BX	9.71429	NA	NA	NA	Undefined	IR	MA	A	F	234	740	NA	NA	NA	28.8893
02182019_C5_batch03-ZK112BX-2001_146	ZK112BX-2001	ZK112BX	282	D2	NA	Imz_Early	Imz	IR	MA	A	F	234	677	NA	NA	NA	28.8893
03062019_C5_batch10-__93__ZK112BX-2002_655	ZK112BX-2002	ZK112BX	281.143	D8	NA	Imz_Late	Imz	IR	MA	A	F	234	677	NA	NA	NA	28.8893
03272019_C5_batch15-__1104__ZK112BX-2013_973	ZK112BX-2013	ZK112BX	279.714	D18	NA	Imz_Recovery_Early	Imz_L	IR	MA	A	F	234	678	NA	NA	NA	28.8893
02182019_C5_batch03-ZK01UI6-01_154	ZK01UI6-01	ZK01UI6	307.714	NA	NA	NA	Healthy	IS	MA/MBA	NA	M	150	696	NA	NA	NA	26.7
02202019_C5_batch04-ZJTKAE3-02_182	ZJTKAE3-02	ZJTKAE3	274.857	NA	NA	NA	Weight-gain	IR	BA	C	F	162	689	NA	NA	NA	30.6365
03112019_C5_batch12-__1107__ZJTKAE3-03_756	ZJTKAE3-03	ZJTKAE3	265.286	NA	NA	NA	Weight-loss	IR	BA	C	F	162	692	NA	NA	NA	30.6365
04012019_C5_batch17-__409__ZJTKAE3-04_1111	ZJTKAE3-04	ZJTKAE3	252	NA	NA	NA	Healthy	IR	BA	C	F	162	695	NA	NA	NA	30.6365
02132019_C5_batch02-ZJTKAE3-06_47	ZJTKAE3-06	ZJTKAE3	218.714	NA	NA	NA	Healthy	IR	BA	C	F	162	702	NA	NA	NA	30.6365
03012019_C5_batch08-__594__ZJTKAE3-07_470	ZJTKAE3-07	ZJTKAE3	211.286	NA	NA	NA	Fiber	IR	BA	C	F	162	704	NA	NA	NA	30.6365
02182019_C5_batch03-ZJTKAE3-10_	ZJTKAE3-10	ZJTKAE3	145.286	NA	NA	NA	Healthy	IR	BA	C	F	162	719	NA	NA	NA	30.6365
03082019_C5_batch11-__586__ZJTKAE3-1011_716	ZJTKAE3-1011	ZJTKAE3	239	NA	NA	NA	Healthy	IR	BA	C	F	162	698	NA	NA	NA	30.6365
04052019_C5_batch19-__1327__ZJTKAE3_1203	ZJTKAE3-11	ZJTKAE3	71.2857	NA	NA	NA	Healthy	IR	BA	C	F	162	736	NA	NA	NA	30.6365
02222019_C5_batch05-ZJTKAE3-2012_297	ZJTKAE3-2012	ZJTKAE3	238.714	D1	flu?	Imz_Early	Imz	IR	BA	C	F	162	698	NA	NA	NA	30.6365
03062019_C5_batch10-__140__ZJTKAE3-2013_618	ZJTKAE3-2013	ZJTKAE3	238.286	D4	flu?	Imz_Middle	Imz	IR	BA	C	F	162	698	NA	NA	NA	30.6365
04032019_C5_batch18-New_238_NewZJTKAE3-2014	ZJTKAE3-2014	ZJTKAE3	237.857	D7	flu?	Imz_Late	Imz	IR	BA	C	F	162	698	NA	NA	NA	30.6365
02202019_C5_batch04-ZJTKAE3-2015_202	ZJTKAE3-2015	ZJTKAE3	235.714	D22	flu?	Imz_Recovery_Early	Imz_L	IR	BA	C	F	162	698	NA	NA	NA	30.6365
02202019_C5_batch04-ZJTKAE3-6011_225	ZJTKAE3-6011	ZJTKAE3	212.286	NA	NA	NA	Healthy	IR	BA	C	F	162	704	Baseline	LCInulin	Baseline	30.6365
03252019_C5_batch14-__228__ZJTKAE3-6021_953	ZJTKAE3-6021	ZJTKAE3	203.286	NA	NA	NA	Healthy	IR	BA	C	F	162	706	Baseline	Arabinoxylan	Baseline	30.6365
04082019_C5_batch20-__234__ZJTKAE3-6031_1281	ZJTKAE3-6031	ZJTKAE3	186.286	NA	NA	NA	Healthy	IR	BA	C	F	162	710	Baseline	Mix	Baseline	30.6365
03272019_C5_batch15-NQC_1	NQC_1	NA	NA	NA	NA	NA	NA	NA	NA	NA	NA	NA	NA	NA	NA	NA	NA
04172019_C5_batch23-NQC_10	NQC_10	NA	NA	NA	NA	NA	NA	NA	NA	NA	NA	NA	NA	NA	NA	NA	NA
04012019_C5_batch17-NQC_11	NQC_11	NA	NA	NA	NA	NA	NA	NA	NA	NA	NA	NA	NA	NA	NA	NA	NA
04052019_C5_batch19-NQC_12	NQC_12	NA	NA	NA	NA	NA	NA	NA	NA	NA	NA	NA	NA	NA	NA	NA	NA
04152019_C5_batch22-NQC_2	NQC_2	NA	NA	NA	NA	NA	NA	NA	NA	NA	NA	NA	NA	NA	NA	NA	NA
04032019_C5_batch18-NQC_3	NQC_3	NA	NA	NA	NA	NA	NA	NA	NA	NA	NA	NA	NA	NA	NA	NA	NA
04102019_C5_batch21-NQC_4	NQC_4	NA	NA	NA	NA	NA	NA	NA	NA	NA	NA	NA	NA	NA	NA	NA	NA
04082019_C5_batch20-NQC_5	NQC_5	NA	NA	NA	NA	NA	NA	NA	NA	NA	NA	NA	NA	NA	NA	NA	NA
03292019_C5_batch16-NQC_6	NQC_6	NA	NA	NA	NA	NA	NA	NA	NA	NA	NA	NA	NA	NA	NA	NA	NA
03272019_C5_batch15-NQC_7	NQC_7	NA	NA	NA	NA	NA	NA	NA	NA	NA	NA	NA	NA	NA	NA	NA	NA
03252019_C5_batch14-NQC_8	NQC_8	NA	NA	NA	NA	NA	NA	NA	NA	NA	NA	NA	NA	NA	NA	NA	NA
04222019_C5_batch24-NQC_9	NQC_9	NA	NA	NA	NA	NA	NA	NA	NA	NA	NA	NA	NA	NA	NA	NA	NA
03252019_C5_batch14-QC_1	QC_1	NA	NA	NA	NA	NA	NA	NA	NA	NA	NA	NA	NA	NA	NA	NA	NA
04172019_C5_batch23-QC_10	QC_10	NA	NA	NA	NA	NA	NA	NA	NA	NA	NA	NA	NA	NA	NA	NA	NA
03012019_C5_batch08-QC_11	QC_11	NA	NA	NA	NA	NA	NA	NA	NA	NA	NA	NA	NA	NA	NA	NA	NA
03292019_C5_batch16-QC_12	QC_12	NA	NA	NA	NA	NA	NA	NA	NA	NA	NA	NA	NA	NA	NA	NA	NA
03132019_C5_batch13-QC_13	QC_13	NA	NA	NA	NA	NA	NA	NA	NA	NA	NA	NA	NA	NA	NA	NA	NA
02272019_C5_batch07-QC_14	QC_14	NA	NA	NA	NA	NA	NA	NA	NA	NA	NA	NA	NA	NA	NA	NA	NA
02202019_C5_batch04-QC_15_	QC_15_	NA	NA	NA	NA	NA	NA	NA	NA	NA	NA	NA	NA	NA	NA	NA	NA
03082019_C5_batch11-QC_16	QC_16	NA	NA	NA	NA	NA	NA	NA	NA	NA	NA	NA	NA	NA	NA	NA	NA
03132019_C5_batch13-QC_17	QC_17	NA	NA	NA	NA	NA	NA	NA	NA	NA	NA	NA	NA	NA	NA	NA	NA
03112019_C5_batch12-QC_18	QC_18	NA	NA	NA	NA	NA	NA	NA	NA	NA	NA	NA	NA	NA	NA	NA	NA
02132019_C5_batch02-QC_18_	QC_18_	NA	NA	NA	NA	NA	NA	NA	NA	NA	NA	NA	NA	NA	NA	NA	NA
03132019_C5_batch13-QC_19	QC_19	NA	NA	NA	NA	NA	NA	NA	NA	NA	NA	NA	NA	NA	NA	NA	NA
04222019_C5_batch24-QC_19	QC_19	NA	NA	NA	NA	NA	NA	NA	NA	NA	NA	NA	NA	NA	NA	NA	NA
04102019_C5_batch21-QC_2	QC_2	NA	NA	NA	NA	NA	NA	NA	NA	NA	NA	NA	NA	NA	NA	NA	NA
03042019_C5_batch09-QC_20	QC_20	NA	NA	NA	NA	NA	NA	NA	NA	NA	NA	NA	NA	NA	NA	NA	NA
04222019_C5_batch24-QC_20	QC_20	NA	NA	NA	NA	NA	NA	NA	NA	NA	NA	NA	NA	NA	NA	NA	NA
04222019_C5_batch24-QC_21	QC_21	NA	NA	NA	NA	NA	NA	NA	NA	NA	NA	NA	NA	NA	NA	NA	NA
02222019_C5_batch05-QC_21_	QC_21_	NA	NA	NA	NA	NA	NA	NA	NA	NA	NA	NA	NA	NA	NA	NA	NA
02222019_C5_batch05-QC_22_	QC_22_	NA	NA	NA	NA	NA	NA	NA	NA	NA	NA	NA	NA	NA	NA	NA	NA
03112019_C5_batch12-QC_23	QC_23	NA	NA	NA	NA	NA	NA	NA	NA	NA	NA	NA	NA	NA	NA	NA	NA
03062019_C5_batch10-QC_24	QC_24	NA	NA	NA	NA	NA	NA	NA	NA	NA	NA	NA	NA	NA	NA	NA	NA
03082019_C5_batch11-QC_25	QC_25	NA	NA	NA	NA	NA	NA	NA	NA	NA	NA	NA	NA	NA	NA	NA	NA
03132019_C5_batch13-QC_26	QC_26	NA	NA	NA	NA	NA	NA	NA	NA	NA	NA	NA	NA	NA	NA	NA	NA
04172019_C5_batch23-QC_27	QC_27	NA	NA	NA	NA	NA	NA	NA	NA	NA	NA	NA	NA	NA	NA	NA	NA
02182019_C5_batch03-QC_28_	QC_28_	NA	NA	NA	NA	NA	NA	NA	NA	NA	NA	NA	NA	NA	NA	NA	NA
04052019_C5_batch19-QC_29	QC_29	NA	NA	NA	NA	NA	NA	NA	NA	NA	NA	NA	NA	NA	NA	NA	NA
03062019_C5_batch10-QC_3	QC_3	NA	NA	NA	NA	NA	NA	NA	NA	NA	NA	NA	NA	NA	NA	NA	NA
02182019_C5_batch03-QC_30_	QC_30_	NA	NA	NA	NA	NA	NA	NA	NA	NA	NA	NA	NA	NA	NA	NA	NA
04152019_C5_batch22-QC_31	QC_31	NA	NA	NA	NA	NA	NA	NA	NA	NA	NA	NA	NA	NA	NA	NA	NA
02182019_C5_batch03-QC_32_	QC_32_	NA	NA	NA	NA	NA	NA	NA	NA	NA	NA	NA	NA	NA	NA	NA	NA
03112019_C5_batch12-QC_33	QC_33	NA	NA	NA	NA	NA	NA	NA	NA	NA	NA	NA	NA	NA	NA	NA	NA
02222019_C5_batch05-QC_34_	QC_34_	NA	NA	NA	NA	NA	NA	NA	NA	NA	NA	NA	NA	NA	NA	NA	NA
04082019_C5_batch20-QC_35	QC_35	NA	NA	NA	NA	NA	NA	NA	NA	NA	NA	NA	NA	NA	NA	NA	NA
03042019_C5_batch09-QC_36	QC_36	NA	NA	NA	NA	NA	NA	NA	NA	NA	NA	NA	NA	NA	NA	NA	NA
02252019_C5_batch05-QC_37	QC_37	NA	NA	NA	NA	NA	NA	NA	NA	NA	NA	NA	NA	NA	NA	NA	NA
03062019_C5_batch10-QC_38	QC_38	NA	NA	NA	NA	NA	NA	NA	NA	NA	NA	NA	NA	NA	NA	NA	NA
04052019_C5_batch19-QC_39	QC_39	NA	NA	NA	NA	NA	NA	NA	NA	NA	NA	NA	NA	NA	NA	NA	NA
02122019_C5_batch01-QC_4_	QC_4_	NA	NA	NA	NA	NA	NA	NA	NA	NA	NA	NA	NA	NA	NA	NA	NA
02272019_C5_batch07-QC_40	QC_40	NA	NA	NA	NA	NA	NA	NA	NA	NA	NA	NA	NA	NA	NA	NA	NA
04102019_C5_batch21-QC_40	QC_40	NA	NA	NA	NA	NA	NA	NA	NA	NA	NA	NA	NA	NA	NA	NA	NA
02272019_C5_batch07-QC_41	QC_41	NA	NA	NA	NA	NA	NA	NA	NA	NA	NA	NA	NA	NA	NA	NA	NA
03042019_C5_batch09-QC_41	QC_41	NA	NA	NA	NA	NA	NA	NA	NA	NA	NA	NA	NA	NA	NA	NA	NA
04052019_C5_batch19-QC_42	QC_42	NA	NA	NA	NA	NA	NA	NA	NA	NA	NA	NA	NA	NA	NA	NA	NA
02202019_C5_batch04-QC_42_1_	QC_42_1_	NA	NA	NA	NA	NA	NA	NA	NA	NA	NA	NA	NA	NA	NA	NA	NA
02202019_C5_batch04-QC_43_	QC_43_	NA	NA	NA	NA	NA	NA	NA	NA	NA	NA	NA	NA	NA	NA	NA	NA
03292019_C5_batch16-QC_44	QC_44	NA	NA	NA	NA	NA	NA	NA	NA	NA	NA	NA	NA	NA	NA	NA	NA
02182019_C5_batch03-QC_46_	QC_46_	NA	NA	NA	NA	NA	NA	NA	NA	NA	NA	NA	NA	NA	NA	NA	NA
04012019_C5_batch17-QC_47	QC_47	NA	NA	NA	NA	NA	NA	NA	NA	NA	NA	NA	NA	NA	NA	NA	NA
02202019_C5_batch04-QC_48_	QC_48_	NA	NA	NA	NA	NA	NA	NA	NA	NA	NA	NA	NA	NA	NA	NA	NA
02252019_C5_batch05-QC_49	QC_49	NA	NA	NA	NA	NA	NA	NA	NA	NA	NA	NA	NA	NA	NA	NA	NA
04052019_C5_batch19-QC_5	QC_5	NA	NA	NA	NA	NA	NA	NA	NA	NA	NA	NA	NA	NA	NA	NA	NA
03252019_C5_batch14-QC_50	QC_50	NA	NA	NA	NA	NA	NA	NA	NA	NA	NA	NA	NA	NA	NA	NA	NA
04082019_C5_batch20-QC_51	QC_51	NA	NA	NA	NA	NA	NA	NA	NA	NA	NA	NA	NA	NA	NA	NA	NA
02222019_C5_batch05-QC_52_	QC_52_	NA	NA	NA	NA	NA	NA	NA	NA	NA	NA	NA	NA	NA	NA	NA	NA
02252019_C5_batch05-QC_53	QC_53	NA	NA	NA	NA	NA	NA	NA	NA	NA	NA	NA	NA	NA	NA	NA	NA
04082019_C5_batch20-QC_54	QC_54	NA	NA	NA	NA	NA	NA	NA	NA	NA	NA	NA	NA	NA	NA	NA	NA
03062019_C5_batch10-QC_55	QC_55	NA	NA	NA	NA	NA	NA	NA	NA	NA	NA	NA	NA	NA	NA	NA	NA
03042019_C5_batch09-QC_56	QC_56	NA	NA	NA	NA	NA	NA	NA	NA	NA	NA	NA	NA	NA	NA	NA	NA
02132019_C5_batch02-QC_57_	QC_57_	NA	NA	NA	NA	NA	NA	NA	NA	NA	NA	NA	NA	NA	NA	NA	NA
02122019_C5_batch01-QC_58_	QC_58_	NA	NA	NA	NA	NA	NA	NA	NA	NA	NA	NA	NA	NA	NA	NA	NA
03252019_C5_batch14-QC_59	QC_59	NA	NA	NA	NA	NA	NA	NA	NA	NA	NA	NA	NA	NA	NA	NA	NA
04152019_C5_batch22-QC_6	QC_6	NA	NA	NA	NA	NA	NA	NA	NA	NA	NA	NA	NA	NA	NA	NA	NA
04172019_C5_batch23-QC_60	QC_60	NA	NA	NA	NA	NA	NA	NA	NA	NA	NA	NA	NA	NA	NA	NA	NA
02272019_C5_batch07-QC_61	QC_61	NA	NA	NA	NA	NA	NA	NA	NA	NA	NA	NA	NA	NA	NA	NA	NA
03012019_C5_batch08-QC_62	QC_62	NA	NA	NA	NA	NA	NA	NA	NA	NA	NA	NA	NA	NA	NA	NA	NA
03272019_C5_batch15-QC_63	QC_63	NA	NA	NA	NA	NA	NA	NA	NA	NA	NA	NA	NA	NA	NA	NA	NA
03132019_C5_batch13-QC_64	QC_64	NA	NA	NA	NA	NA	NA	NA	NA	NA	NA	NA	NA	NA	NA	NA	NA
03012019_C5_batch08-QC_65	QC_65	NA	NA	NA	NA	NA	NA	NA	NA	NA	NA	NA	NA	NA	NA	NA	NA
03042019_C5_batch09-QC_66	QC_66	NA	NA	NA	NA	NA	NA	NA	NA	NA	NA	NA	NA	NA	NA	NA	NA
04102019_C5_batch21-QC_67	QC_67	NA	NA	NA	NA	NA	NA	NA	NA	NA	NA	NA	NA	NA	NA	NA	NA
03082019_C5_batch11-QC_68	QC_68	NA	NA	NA	NA	NA	NA	NA	NA	NA	NA	NA	NA	NA	NA	NA	NA
03012019_C5_batch08-QC_69	QC_69	NA	NA	NA	NA	NA	NA	NA	NA	NA	NA	NA	NA	NA	NA	NA	NA
04032019_C5_batch18-QC_7	QC_7	NA	NA	NA	NA	NA	NA	NA	NA	NA	NA	NA	NA	NA	NA	NA	NA
04032019_C5_batch18-QC_70	QC_70	NA	NA	NA	NA	NA	NA	NA	NA	NA	NA	NA	NA	NA	NA	NA	NA
02202019_C5_batch04-QC_71_	QC_71_	NA	NA	NA	NA	NA	NA	NA	NA	NA	NA	NA	NA	NA	NA	NA	NA
03012019_C5_batch08-QC_72	QC_72	NA	NA	NA	NA	NA	NA	NA	NA	NA	NA	NA	NA	NA	NA	NA	NA
04102019_C5_batch21-QC_73	QC_73	NA	NA	NA	NA	NA	NA	NA	NA	NA	NA	NA	NA	NA	NA	NA	NA
02252019_C5_batch05-QC_74	QC_74	NA	NA	NA	NA	NA	NA	NA	NA	NA	NA	NA	NA	NA	NA	NA	NA
02252019_C5_batch05-QC_75	QC_75	NA	NA	NA	NA	NA	NA	NA	NA	NA	NA	NA	NA	NA	NA	NA	NA
04152019_C5_batch22-QC_76	QC_76	NA	NA	NA	NA	NA	NA	NA	NA	NA	NA	NA	NA	NA	NA	NA	NA
03082019_C5_batch11-QC_77	QC_77	NA	NA	NA	NA	NA	NA	NA	NA	NA	NA	NA	NA	NA	NA	NA	NA
03082019_C5_batch11-QC_78	QC_78	NA	NA	NA	NA	NA	NA	NA	NA	NA	NA	NA	NA	NA	NA	NA	NA
04152019_C5_batch22-QC_79	QC_79	NA	NA	NA	NA	NA	NA	NA	NA	NA	NA	NA	NA	NA	NA	NA	NA
03272019_C5_batch15-QC_8	QC_8	NA	NA	NA	NA	NA	NA	NA	NA	NA	NA	NA	NA	NA	NA	NA	NA
04012019_C5_batch17-QC_80	QC_80	NA	NA	NA	NA	NA	NA	NA	NA	NA	NA	NA	NA	NA	NA	NA	NA
03272019_C5_batch15-QC_81	QC_81	NA	NA	NA	NA	NA	NA	NA	NA	NA	NA	NA	NA	NA	NA	NA	NA
03292019_C5_batch16-QC_82	QC_82	NA	NA	NA	NA	NA	NA	NA	NA	NA	NA	NA	NA	NA	NA	NA	NA
04032019_C5_batch18-QC_83_1	QC_83_1	NA	NA	NA	NA	NA	NA	NA	NA	NA	NA	NA	NA	NA	NA	NA	NA
04012019_C5_batch17-QC_83_2	QC_83_2	NA	NA	NA	NA	NA	NA	NA	NA	NA	NA	NA	NA	NA	NA	NA	NA
03112019_C5_batch12-QC_84	QC_84	NA	NA	NA	NA	NA	NA	NA	NA	NA	NA	NA	NA	NA	NA	NA	NA
02122019_C5_batch01-QC_84_	QC_84_	NA	NA	NA	NA	NA	NA	NA	NA	NA	NA	NA	NA	NA	NA	NA	NA
04012019_C5_batch17-QC_85	QC_85	NA	NA	NA	NA	NA	NA	NA	NA	NA	NA	NA	NA	NA	NA	NA	NA
02132019_C5_batch02-QC_9_	QC_9_	NA	NA	NA	NA	NA	NA	NA	NA	NA	NA	NA	NA	NA	NA	NA	NA

## Sheet: T2_Clinical
A1C	AG	ALB	ALCRU	ALKP	ALT	AST	BASO	BASOAB	BUN	CA	CHOL	CHOLHDL	CL	CO2	CR	EGFR	EOS	EOSAB	GLOB	GLU	HCT	HDL	HGB	HSCRP	IGM	INSF	K	LDL	LDLHDL	LYM	LYMAB	MCH	MCHC	MCV	MONO	MONOAB	NA.	NEUT	NEUTAB	NHDL	PLT	RBC	RDW	TBIL	TGL	TP	UALB	UALBCR	WBC
6.7	8	4.1	268	61	52	26	1.1	0.06	23	8.6	204	3	106	27	1.03	78	5.3	0.3	2.4	153	43	68	14.2	0.3	58.7	8	4.6	120	1.8	30.8	1.73	28.5	33	86.3	7.5	0.42	141	55.4	3.11	136	207	4.98	13.7	0.3	82	6.5	13	15.6	5.6
6.7	9	4.1	196	67	42	27	0.9	0.05	28	8.7	229	3.4	108	23	0.87	93	5.9	0.34	2.8	149	42.9	67	14.3	0.4	54.7	6	4.2	145	2.2	30.5	1.77	29.2	33.4	87.5	9	0.52	140	53.7	3.12	162	222	4.91	14	0.4	86	6.9	8	5.8	5.8
6.8	7	4.3	202	73	57	29	0.7	0.04	25	9.5	200	2.9	106	28	0.96	84	4.5	0.26	3	151	42.8	68	14.3	0.4	65.6	NA	4.3	115	1.7	27.2	1.59	28.9	33.4	86.5	7.7	0.45	141	59.9	3.49	132	213	4.95	13.3	0.5	83	7.3	8	5.8	5.8
NA	NA	NA	NA	NA	NA	NA	NA	NA	NA	NA	NA	NA	NA	NA	NA	NA	NA	NA	NA	NA	NA	NA	NA	NA	NA	NA	NA	NA	NA	NA	NA	NA	NA	NA	NA	NA	NA	NA	NA	NA	NA	NA	NA	NA	NA	NA	NA	NA	NA
NA	NA	NA	NA	NA	NA	NA	0	NA	NA	NA	135	NA	101	NA	0.9	NA	0	NA	NA	89	NA	80	NA	NA	NA	NA	3.6	56	NA	0.2	NA	NA	NA	NA	0.1	NA	136	0.7	NA	NA	NA	NA	NA	NA	NA	NA	NA	NA	9.3
NA	NA	NA	NA	NA	NA	NA	0	NA	NA	NA	138	NA	102	NA	0.8	NA	0	NA	NA	101	NA	80	NA	NA	NA	NA	3.6	56	NA	0.3	NA	NA	NA	NA	0.1	NA	138	0.6	NA	NA	NA	NA	NA	NA	NA	NA	NA	NA	8.3
NA	NA	NA	NA	NA	NA	NA	0	NA	NA	NA	138	NA	102	NA	0.8	NA	0	NA	NA	101	NA	80	NA	NA	NA	NA	3.6	56	NA	0.3	NA	NA	NA	NA	0.1	NA	138	0.6	NA	NA	NA	NA	NA	NA	NA	NA	NA	NA	8.3
5.9	5	4	NA	91	36	27	0.9	0.04	11	9.3	220	3.6	108	31	1.1	88.76	1.8	0.09	2.6	102	48.1	61	16.4	0.6	76	NA	5.1	142	2.3	29.4	1.43	30.5	34.1	89.3	4.3	0.21	144	63.6	3.08	159	217	5.38	13.7	0.8	84	6.6	NA	NA	4.9
NA	4	3.9	99.7	86	37	21	0.9	0.05	14	8.5	220	3.5	100	31	0.94	88	1.7	0.1	2.8	86	46.9	62	15.5	2.8	73.1	4	4.4	143	2.3	24.2	1.42	29.4	33.1	88.8	6.6	0.39	135	66.7	3.92	158	186	5.28	13.3	0.6	74	6.7	2.5	15.6	5.9
5.4	5	4.3	193.6	103	54	34	1.1	0.08	18	9.4	161	4.2	103	28	1	88.76	4.2	0.31	3.2	105	45	38	15.4	1	139	NA	4.3	90	2.4	35.7	2.61	30.8	34.4	89.5	5.8	0.42	136	53.2	3.88	123	181	5.02	13.2	0.4	166	7.5	10	5	7.3
5.7	6	4.1	124.5	45	36	26	0.8	0.05	14	8.9	202	4.3	105	31	0.9	88.76	4.6	0.27	3.1	109	45.2	47	15.5	0.4	38.8	NA	4.4	129	2.7	28.9	1.71	31.5	34.4	91.7	7.4	0.44	142	58.4	3.47	155	149	4.93	12.8	0.7	132	7.2	2.5	NA	5.9
6	5	3.7	103	48	45	29	0.6	0.03	11	8.5	177	3.8	106	29	0.88	96	6.7	0.37	2.7	119	45	47	15.6	0.5	21.8	5	4.1	105	2.2	31.2	1.7	31.3	34.7	90.2	7.7	0.42	140	53.8	2.93	130	153	4.99	13.2	0.8	126	6.4	2.5	15.6	5.4
5.7	8	4.2	NA	58	33	22	0.9	0.05	13	9.2	208	4.3	105	30	1.2	88.76	3.7	0.19	2.8	116	48.3	48	16.1	0.5	43	NA	4.5	134	2.8	36.1	1.92	31	33.4	92.7	8.3	0.44	143	51	2.72	160	156	5.21	12.5	0.7	130	7	NA	NA	5.3
5.7	5	4	11.9	89	31	20	0.6	0.05	17	9.1	192	2.6	105	29	0.9	88.76	3	0.25	3.3	82	37.3	73	12	5.5	73.6	NA	4.4	110	1.5	27.7	2.32	26.5	32.2	82.2	7.2	0.6	139	61.5	5.14	119	291	4.54	15.7	0.2	44	7.3	2.5	NA	8.4
4.8	8	4.4	NA	69	30	25	0.5	0.02	15	9.6	234	2.4	108	27	0.9	88.76	3.2	0.13	3.4	89	38.2	98	13.5	1	171	NA	5.2	125	1.3	46.2	1.9	32.8	35.4	92.7	3.8	0.16	143	46.3	1.9	136	245	4.12	11.9	0.5	56	7.8	NA	NA	4.1
5.9	13	3.6	NA	70	31	16	0.7	0.05	18	8.8	157	2.8	103	25	0.8	88.76	4.8	0.34	3.1	100	39.1	56	13.2	0.8	61	NA	3.9	77	1.4	30.8	2.21	28.8	33.7	85.7	7.9	0.57	141	55.8	4.02	101	200	4.57	15.2	0.4	120	6.7	NA	NA	7.2
5.8	6	3.7	91.8	88	45	21	1.2	0.08	18	8.7	130	2.8	103	27	0.72	86	6.1	0.4	2.8	115	39.1	47	13.1	NA	89.8	34	3.7	53	1.1	32.2	2.08	28.6	33.5	85.4	9.2	0.59	136	51.3	3.32	83	181	4.58	14.7	0.4	148	6.5	13	15.6	6.5
5.2	9	3.7	18.7	78	25	20	0.7	0.06	15	8.8	243	3.9	101	25	0.76	85	2.8	0.24	3.4	89	41.9	62	13.7	4.1	100	7	4.3	119	1.9	35.4	3.06	28.2	32.8	85.9	7.6	0.65	135	53.6	4.63	181	344	4.87	13.9	0.5	310	7.1	2.5	15.6	8.6
NA	11	4.1	NA	90	23	13	NA	NA	10	9	202	3.8	97	25	1	88.76	NA	NA	3.2	85	NA	53	NA	3.1	92	NA	4.3	126	2.4	NA	NA	NA	NA	NA	NA	NA	133	NA	NA	149	NA	NA	NA	0.4	117	7.3	NA	NA	NA
6.2	9	4.4	NA	76	23	14	0.8	0.04	28	9	216	3.3	103	29	1	88.76	3.9	0.18	3	135	40.4	66	13.9	0.3	70	3	4.1	129	2	38	1.78	33.1	34.3	96.4	7.4	0.35	141	49.9	2.34	150	217	4.19	13.2	0.3	106	7.4	NA	NA	4.7
5.8	10	4.1	65.4	42	25	16	0.8	0.03	20	9.1	203	2.9	102	26	0.77	109	2.5	0.11	3	96	39.6	69	13.3	0.4	75.7	3	3.8	119	1.7	31.5	1.38	32.3	33.5	96.4	9.7	0.42	138	55.6	2.42	134	230	4.1	13.2	0.5	74	7.1	2.5	NA	4.4
5.3	9	3.1	31.6	37	23	20	0.3	0.01	12	6.9	134	3	108	25	0.9	88.76	2.1	0.09	3.3	68	48.6	45	15.9	0.6	65.7	NA	3.8	75	1.7	41.9	1.87	28.2	32.8	86	9.7	0.43	142	46	2.05	89	130	5.65	24.6	0.3	70	6.4	6	15.6	4.5
4.5	10	4.3	41	63	42	29	0.6	0.03	7	8.6	164	2.1	103	26	0.86	116	0.6	0.03	3	79	45.5	78	14.8	0.6	104	8	3.9	77	1	23.5	1.14	29.8	32.5	91.6	9.6	0.47	139	65.7	3.19	86	145	4.96	14.4	0.7	43	7.3	2.5	15.6	4.9
5	9	3.8	331	64	34	21	0.4	0.02	15	8.9	201	5	104	27	1.03	82	1.9	0.12	2.7	95	44.4	40	14.7	2.1	29.5	22	4.2	81	2	31.4	2.06	29.4	33.1	88.7	5.9	0.39	140	60.4	3.96	161	176	5.01	13.5	0.3	400	6.5	19	15.6	6.6
5.1	7	4.1	94.1	71	44	27	0.3	0.02	21	8.5	165	3.8	98	29	1.04	80	1.4	0.1	3	66	46.1	44	15.5	3.2	22.4	20	3.7	54	1.2	29	2.05	29.9	33.5	89.3	6.2	0.44	134	63	4.45	121	189	5.16	13.4	0.6	335	7.1	2.5	15.6	7.1
5.4	8	4.4	NA	74	40	29	0.5	0.03	24	9.5	265	3.3	102	31	0.8	87	3.8	0.18	3	82	45.1	81	14.7	NA	NA	9	4.7	174	2.1	29	1.4	27.9	32.6	85.6	8.2	0.4	141	58.5	2.83	184	197	5.27	13.2	0.5	52	7.4	NA	NA	4.8
5.8	7	4.3	181	49	27	22	0.3	0.02	21	9	163	1.8	102	28	1.08	66	6.3	0.34	3.2	97	41.2	90	13.8	0.4	54.8	10	3.8	60	0.7	31.3	1.69	30.4	33.6	90.6	9	0.48	137	53.2	2.87	73	265	4.55	13.4	0.6	65	7.5	9	15.6	5.4
6.1	5	4.1	135	53	63	24	0.5	0.03	16	9.3	166	2.5	99	30	1	88.76	3.3	0.21	3.3	101	45.3	66	14.5	0.3	37.9	NA	4.6	86	1.3	31.1	2.01	29.1	32.1	90.8	7	0.45	134	58.1	3.75	100	355	4.99	13.4	0.5	72	7.4	8	15.6	6.4
4.5	11	4.5	201.4	57	22	23	1.3	0.05	26	9.3	172	2.4	102	27	0.9	88.76	1.7	0.07	2.7	74	47.8	71	16.8	0.2	47.7	NA	4.6	93	1.3	31.9	1.37	31.6	35.1	90.2	8.9	0.38	140	56.3	2.42	101	195	5.3	13	1.5	40	7.2	7	15.6	4.3
NA	10	4.1	218.4	103	53	25	0.7	0.03	14	9.2	NA	NA	103	28	0.9	88.76	2	0.08	3.5	87	42.4	NA	14.1	NA	97.3	NA	4	NA	NA	36.3	1.5	30.1	33.3	90.5	7	0.29	141	54	2.23	NA	265	4.69	13.3	0.9	NA	7.6	28	15.6	4.1
6.2	8	3.4	10.4	83	18	14	0.8	0.05	11	8.9	202	4.1	106	26	0.8	88.76	12.9	0.81	3	114	36.1	49	11.9	10.3	65.2	NA	4.6	137	2.8	22.4	1.41	27.2	32.9	82.5	6.3	0.39	140	57.6	3.62	153	292	4.37	14.2	0.5	82	6.4	2.5	NA	6.3
5.6	8	3.9	65.5	146	23	24	1.1	0.06	12	8.8	226	3	98	33	0.9	88.76	10.7	0.55	3.5	96	39.3	76	13	7	94.2	NA	3.5	138	1.8	38.6	1.97	28.5	33	86.5	10.4	0.53	139	39.1	1.99	150	284	4.55	13.5	0.4	59	7.4	2.5	15.6	5.1
5	10	4.1	143	64	31	19	1.1	0.04	16	9.2	161	2.3	106	27	0.91	73	2.6	0.1	3.2	75	38.4	69	13.1	3.3	63.8	4	4.1	81	1.2	46.8	1.9	30	34.2	87.7	8.4	0.34	143	41.1	1.66	92	201	4.38	12.8	0.5	53	7.3	8	15.6	4.1
5.1	6	4.1	110	55	25	14	1.8	0.07	13	9.3	189	2.5	107	28	0.93	70	2	0.08	3.1	86	40.4	76	13.9	0.2	66.8	4	4.2	100	1.3	44.2	1.82	29.8	34.4	86.9	8	0.33	141	44.1	1.81	113	211	4.66	12.7	0.5	66	7.2	2.5	NA	4.1
NA	8	3.9	188	71	29	19	0.7	0.04	22	9	179	2.8	103	25	0.95	90	1.3	0.07	3.7	98	40.9	65	13.6	2	51.6	9	4.2	106	1.6	38.9	2.07	28.5	33.2	85.7	6.7	0.36	136	52.5	2.8	114	204	4.77	14.2	0.4	40	7.6	8	5.8	5.3
5.2	9	3.9	215	75	40	18	0.6	0.03	20	9	184	2.8	105	26	0.98	88	0.7	0.03	3.3	99	40.7	65	13.3	1.3	56.1	9	4.6	110	1.7	35.4	1.77	28.6	32.6	87.9	5.9	0.29	140	57.5	2.88	119	201	4.63	13.8	0.5	43	7.2	10	15.6	5
5.4	8	3.8	239	76	39	21	0.8	0.05	19	8.6	158	2.3	106	26	0.95	90	1.4	0.08	3	86	38.3	69	12.3	1.7	50.9	9	4.1	80	1.2	42.3	2.36	27.5	32.1	85.5	6.4	0.36	140	49	2.73	89	179	4.48	13.6	0.4	47	6.8	12	15.6	5.6
5.5	11	4.4	NA	95	52	18	0.6	0.04	18	9.2	174	5.6	104	27	1.3	60	2.6	0.18	2.5	81	42.1	31	14.1	3.7	54	NA	3.6	91	2.9	30.8	2.13	28.7	33.6	85.5	7.6	0.53	142	58.4	4.05	143	186	4.92	14.8	0.7	258	6.9	NA	NA	6.9
5.3	14	4.5	NA	114	60	23	1.1	0.11	22	9.6	152	4.6	101	28	1.4	55	2.2	0.21	3	63	48.2	33	16	1.7	69	NA	3.7	65	2	24.9	2.38	28.3	33.3	85	6	0.58	143	65.8	6.27	119	215	5.67	13.8	0.8	271	7.5	NA	NA	9.5
5.5	5	3.7	NA	66	23	21	0.7	0.04	18	8.5	NA	NA	102	31	1	88.76	7.7	0.46	3.1	93	41.8	NA	14.1	NA	61	NA	3.9	NA	NA	22.7	1.36	30.6	33.6	91.2	8.2	0.49	138	60.7	3.64	NA	167	4.59	15.2	0.5	NA	6.8	NA	NA	6
5.5	6	3.9	38.3	88	40	39	0.2	0.02	15	8.7	257	4	100	30	1.04	75	2.8	0.19	2.4	106	44.5	65	15.5	0.5	58.2	5	4.4	172	2.6	31	2.1	31.5	34.9	90.1	6.3	0.43	136	59.7	4.04	192	159	4.93	13	0.7	101	6.3	2.5	15.6	6.8
5.5	9	4	175	100	44	22	0.8	0.04	13	9.2	174	3.1	106	26	0.63	96	2	0.11	3.2	99	38.9	56	12.9	1.3	260	22	4.1	97	1.7	31.6	1.7	30.3	33.1	91.7	8.2	0.44	141	57.4	3.08	118	247	4.24	12.4	0.3	107	7.2	7	15.6	5.4
5.7	7	3.9	NA	125	26	14	0.7	0.03	14	9.3	134	1.7	103	31	1	59	5	0.22	3.1	100	39.1	80	12.8	5.4	30	NA	3.8	39	0.5	32.4	1.46	29.4	32.7	90	7.6	0.34	141	54.3	2.45	54	227	4.34	14.2	0.3	73	7	NA	NA	4.5
5.4	NA	NA	45.7	NA	NA	NA	0.9	0.03	NA	NA	NA	NA	NA	NA	NA	NA	4.3	0.14	NA	NA	39.2	NA	13.1	2.6	26.9	NA	NA	NA	NA	36.1	1.17	30.8	33.5	92	9	0.29	NA	49.7	1.62	NA	205	4.26	14.6	NA	NA	NA	2.5	15.6	3.3
5.9	5	4.2	NA	95	41	20	0.5	0.02	11	9.2	NA	NA	99	32	0.8	88.76	2.9	0.13	3	112	43	NA	14.7	NA	133	NA	3.3	NA	NA	24.3	1.09	31.2	34.2	91	8.2	0.37	136	64.1	2.88	NA	175	4.72	12.4	0.5	NA	7.2	NA	NA	4.5
NA	NA	NA	NA	NA	NA	NA	0	NA	NA	NA	140	NA	101	NA	1	NA	0	NA	NA	97	NA	79	NA	NA	NA	51	3.9	62	NA	0.3	NA	NA	NA	NA	0.1	NA	136	0.6	NA	NA	NA	NA	NA	0.8	88	NA	NA	NA	9
6.2	10	4.2	300	80	37	22	0.5	0.03	19	8.3	231	3.6	105	26	1.1	88.76	5.3	0.26	2.3	131	40.3	65	13.1	4.3	73.5	6	4.3	155	2.4	29.4	1.43	27.9	32.6	85.5	13.9	0.68	141	50.9	2.47	166	193	4.71	14.6	0.4	56	6.5	15	15.6	4.9
6.4	12	4.4	288	61	43	25	0.4	0.04	24	9.2	178	2.1	105	22	1.03	79	2	0.19	2.4	132	42.9	84	13.9	1.2	65.4	7	4.3	83	1	18.7	1.74	27.8	32.5	85.7	6.7	0.62	139	72.2	6.69	94	254	5	15.2	0.6	56	6.8	21	15.6	9.3
6.7	10	4	300	63	52	39	0.6	0.04	23	9	197	2.9	105	22	1.02	79	3.2	0.22	2.6	143	41.3	69	13.7	0.4	52.9	7	3.8	116	1.7	25.9	1.76	28.8	33.1	87.2	8.3	0.57	137	62.1	4.22	128	181	4.73	13.9	0.5	62	6.6	10	5.8	6.8
6	12	3.7	NA	65	19	17	0.8	0.06	6	9.7	215	3.2	107	24	0.9	NA	2.2	0.16	3.7	99	38.7	67	13	3.5	99	NA	5	117	1.7	37.6	2.8	27.4	33.6	81.7	9.6	0.71	143	49.8	3.67	148	230	4.74	15.4	0.3	154	7.4	NA	NA	7.4
5.4	6	3.8	NA	59	21	13	0.4	0.03	10	8.7	176	2.6	103	30	0.8	88.76	0.6	0.04	3.3	91	37.6	69	12.7	0.8	120	NA	3.8	93	1.3	20.2	1.5	30.3	33.9	89.4	3.8	0.28	139	75	5.56	107	302	4.21	13.5	0.6	71	7.1	NA	NA	7.4
6	7	3.7	NA	92	31	27	0.6	0.03	21	8.7	220	4.8	105	27	1	88.76	2.6	0.14	3.3	99	38.9	46	13	9	29	NA	4.4	139	3	43.1	2.22	30	33.5	89.6	7.9	0.41	139	45.8	2.36	174	232	4.34	15.4	0.3	176	7	NA	NA	5.2
6	5	3.4	124	109	31	28	NA	NA	31	9.4	192	2.3	102	28	0.97	60	8	0.7	4	103	38.7	83	12.6	1	49.3	8	4	96	1.2	36	3.13	29	32.6	88.9	5	0.44	135	43	3.74	109	234	4.35	14.2	0.4	66	7.4	23	15.6	8.7
NA	10	4	NA	121	33	26	0.6	0.03	18	8.7	137	2.5	99	27	1.1	56	0.4	0.02	3.4	78	35.2	55	11.3	NA	NA	NA	4.1	76	1.4	20.7	1.09	28.1	32	87.7	7.9	0.42	136	70.4	3.72	82	183	4.02	13.7	0.4	32	7.4	NA	NA	5.3
5.3	6	3.8	NA	65	28	27	0.9	0.02	18	9.2	140	2.7	104	29	1.1	56	1.3	0.03	3.4	92	36.5	52	11.8	4.5	120	NA	5.3	81	1.6	53.2	1.36	28.6	32.4	88.3	9.7	0.25	139	34.9	0.89	88	165	4.13	13.6	0.5	36	7.2	NA	NA	2.5
5.6	12	3.8	240	87	30	20	0.7	0.04	14	8.5	227	4.3	104	26	1	88.76	1.6	0.09	2.7	78	46.3	53	15.3	NA	NA	NA	4.2	161	3	27	1.58	29.7	33	89.8	5.6	0.33	142	65.2	3.82	174	210	5.15	13.3	0.6	64	6.5	13	15.6	5.9
5.7	10	3.8	NA	87	26	18	0.7	0.04	15	8.7	212	3.8	105	26	1.1	88.76	1.3	0.08	2.6	91	43.6	56	15.2	0.6	76	NA	3.8	141	2.5	27.9	1.64	30.9	34.8	88.8	6.3	0.37	141	63.8	3.74	156	229	4.91	13.5	0.8	74	6.4	NA	NA	5.9
5.9	7	3.7	95.6	83	47	29	0.4	0.02	13	8.6	210	2.5	103	28	0.63	96	1.2	0.06	2.9	93	39	84	13	7.6	50.1	10	4.3	112	1.3	30.4	1.46	31.7	33.3	95.4	7.3	0.35	138	60.7	2.9	126	136	4.09	13.9	0.3	72	6.6	5	5.8	4.8
5.9	6	4.3	NA	93	55	33	0.7	0.04	18	9.4	218	2.9	102	31	1	88.76	2.8	0.14	3.4	93	38	74	12.9	5.1	56	NA	3.9	132	1.8	33.9	1.75	28.1	33.9	82.9	9.7	0.5	139	52.9	2.73	144	265	4.59	15.1	0.5	61	7.7	NA	NA	5.2
5.4	11	4.3	NA	99	36	22	0.8	0.06	24	9.8	220	3.4	104	28	0.9	88.76	1.9	0.14	3.3	88	36.8	65	12.6	5.7	61	NA	4.5	137	2.1	37.4	2.6	28.6	34.1	83.7	7.4	0.51	143	52.5	3.65	155	295	4.4	14.7	0.4	90	7.6	NA	NA	7
6	10	4.1	NA	78	22	12	0.6	0.03	17	8.9	148	3	100	27	0.8	88.76	1.3	0.07	3.3	90	35.7	49	12	0.15	61	NA	4.3	92	1.9	45.9	2.25	30.1	33.7	89.4	6.5	0.32	137	45.7	2.24	99	175	3.99	13.4	0.3	34	7.4	NA	NA	4.9
5.3	9	3.7	89.8	53	72	41	0.4	0.02	12	8.4	200	3.6	101	26	0.8	88.76	3.3	0.15	3.5	98	41.5	56	14.2	2.7	30.3	NA	4	126	2.3	28.2	1.32	34	34.2	99.6	12.5	0.58	136	55.6	2.6	144	129	4.17	13	0.4	92	7.2	27	30	4.7
5.8	11	4	148.6	117	38	35	0.8	0.05	14	9.6	164	3.3	103	26	0.8	88.76	1.5	0.1	3.4	95	39.9	50	13.3	14.5	200	NA	4.6	88	1.8	23.8	1.51	30.5	33.4	91.4	10.2	0.65	140	63.7	4.03	114	315	4.36	15	0.6	128	7.4	20	13	6.3
5.1	9	3.9	NA	75	28	20	1	0.08	13	9.4	194	3	101	25	0.74	88	2.9	0.23	3.3	94	41.9	64	13.9	NA	NA	6	4.1	89	1.4	40.5	3.28	28.6	33.3	86.1	7.2	0.58	135	48.5	3.92	130	318	4.87	13.6	0.4	204	7.2	NA	NA	8.1
5.2	11	3.8	NA	73	22	22	0.8	0.07	13	9.4	182	3	103	25	0.9	88.76	2.2	0.2	3.2	91	38.9	60	13.2	6	98	NA	4.2	95	1.6	33.3	3.03	29.3	34	86	6.9	0.63	139	56.8	5.18	122	361	4.52	14.1	0.5	133	7	NA	NA	9.1
5.8	10	3.4	165	124	19	18	0.4	0.02	13	9.3	156	2.9	105	26	1.03	57	1	0.05	3.7	89	37.4	54	12.1	9.2	85.9	7	3.9	91	1.7	26.8	1.33	26.2	32.3	81	9.4	0.46	141	62.4	3.08	102	140	4.61	13.8	0.6	54	7.1	10	5.8	4.9
5.4	9	4	NA	68	25	14	0.4	0.02	15	9	190	2.8	103	30	0.7	88.76	1.8	0.11	3.2	82	39.5	67	13.4	0.4	132	NA	3.9	89	1.3	42.6	2.5	32.5	34	95.6	5.8	0.34	142	49.4	2.9	123	191	4.13	13.1	0.6	172	7.2	NA	NA	5.9
5.4	8	3.6	45.7	53	26	23	1.9	0.09	12	8.9	235	4.7	101	29	0.62	103	4.8	0.22	3.5	89	36.1	50	12.1	0.4	114	3	3.3	157	3.1	28.2	1.31	28.8	33.3	86.3	7.5	0.35	138	57.5	2.67	185	335	4.19	14.2	0.2	138	7.1	2.5	NA	4.6
NA	NA	NA	NA	NA	NA	NA	NA	NA	NA	NA	NA	NA	NA	NA	NA	NA	NA	NA	NA	NA	NA	NA	NA	NA	NA	NA	NA	NA	NA	NA	NA	NA	NA	NA	NA	NA	NA	NA	NA	NA	NA	NA	NA	NA	NA	NA	NA	NA	NA
5.4	10	4.2	NA	56	50	32	0.6	0.04	13	8.9	224	4.8	104	27	0.9	88.76	1.6	0.08	3.4	88	44.3	47	14.4	1.1	89	NA	4.1	160	3.4	25.8	1.4	28	32.5	86.1	7.9	0.43	141	64.1	3.46	177	188	5.15	13.9	0.5	87	7.6	NA	NA	5.4
5.4	13	3.9	NA	66	71	36	0.8	0.04	17	9	282	5.2	103	23	0.7	88.76	1.8	0.1	3.4	103	47.1	54	16.2	NA	NA	NA	4.3	204	3.8	28.3	1.55	32.2	34.4	93.6	8.5	0.47	139	60.6	3.32	228	231	5.03	12.3	1.5	121	7.3	NA	NA	5.5
NA	10	3.5	NA	32	38	24	0.7	0.03	18	9.2	151	3.1	103	27	0.91	83	2	0.08	3.8	90	48	49	15.9	0.4	72	13	3.9	87	1.8	42	1.64	32.2	33.2	97	12.4	0.49	140	42.9	1.68	102	106	4.95	15.6	0.4	77	7.3	NA	NA	3.9
5.2	10	4	119	58	22	19	0.8	0.06	18	8.2	182	1.7	103	25	0.71	106	20	1.59	3.1	93	40.9	106	13.6	0.5	231	5	4.1	67	0.6	24.2	1.92	32.1	33.2	96.6	6.3	0.5	138	48.8	3.89	76	231	4.23	13.1	0.7	43	7.1	6	15.6	8
5.4	10	3.9	23.8	56	19	17	0.5	0.03	11	8.8	177	1.8	103	25	0.73	102	14.1	0.88	3.6	101	41	99	13.8	0.3	254	6	3.5	70	0.7	25	1.56	32.5	33.7	96.5	4.8	0.3	138	55.6	3.46	78	260	4.25	12.7	0.5	38	7.5	2.5	NA	6.2
5.7	9	4.1	101.8	48	24	28	0.5	0.03	30	9.3	144	1.9	105	26	1.1	88.76	3.1	0.2	2.8	82	40.7	76	13.5	0.3	52.6	NA	4.3	61	0.8	25.1	1.64	30.7	33.2	92.6	8.9	0.58	140	62.5	4.07	68	243	4.39	13.3	0.5	33	6.9	2.5	15.6	6.5
5	6	4.3	185	36	28	23	1.1	0.04	18	8.7	222	3.9	104	29	1.1	88.76	2.8	0.09	2.9	89	38.5	57	13.1	0.3	67.7	NA	4.3	154	2.7	37.6	1.24	30.7	34	90.4	6.5	0.22	139	52	1.72	165	142	4.26	12.9	0.8	56	7.2	7	15.6	3.3
5	10	4	120	53	22	18	0.6	0.03	10	8.9	216	2.2	99	27	0.7	88.76	3.8	0.2	3.4	68	37.3	99	12.2	NA	NA	NA	3.6	111	1.1	44.5	2.37	26.9	32.6	82.4	5.2	0.28	136	45.9	2.44	117	195	4.53	13.7	0.5	30	7.4	8	15.6	5.3
6.1	8	3.6	25	96	20	11	0.5	0.03	9	8.5	179	3.8	104	26	0.72	104	14.3	0.9	3	109	37.6	47	12.3	7.7	73.5	12	4.3	116	2.5	28.1	1.77	27.2	32.8	82.9	5.8	0.36	138	51.3	3.23	132	291	4.54	14.9	0.5	78	6.6	2.5	15.6	6.3
5.9	8	3.4	38.2	134	17	20	0.8	0.06	9	9	196	2.7	103	27	0.66	92	4.5	0.32	3.4	96	34	73	11.4	8	75.7	5	3.7	113	1.5	26.4	1.87	28.7	33.4	86.1	11.4	0.81	138	56.9	4.02	123	284	3.95	14	0.4	49	6.8	2.5	NA	7.1
5.4	7	3.9	78.3	56	21	19	1	0.05	13	9.5	183	2.4	105	28	0.85	78	1.7	0.08	3.1	80	40.8	76	13.9	0.2	64.8	3	4.9	99	1.3	46.7	2.11	29.9	33.9	88.1	8.4	0.38	140	42.1	1.9	107	197	4.63	12.7	0.5	41	7	2.5	NA	4.5
5.6	5	4.3	NA	79	52	32	0.4	0.02	21	8.7	181	4.1	100	31	1	88.76	1.1	0.05	3.7	82	46.5	44	15.3	2	160	NA	3.9	121	2.8	29.1	1.31	29.6	32.9	90.2	7.9	0.36	136	61.5	2.78	137	193	5.16	13.3	1	81	8	NA	NA	4.5
5.7	8	3.9	NA	70	34	25	0.4	0.03	10	8.9	201	3	102	28	0.7	88.76	1.3	0.08	3.4	76	44.9	67	14.7	1.5	185	NA	4.6	130	1.9	20.6	1.34	29.6	32.8	90.3	7.2	0.47	138	70.5	4.6	134	225	4.97	14.5	0.4	22	7.3	NA	NA	6.5
5.8	8	3.6	NA	105	69	62	0.3	0.02	16	8.3	223	4.2	108	25	1.1	88.76	4.5	0.3	2.1	117	39.3	53	13.7	NA	67	NA	4.2	154	2.9	26.8	1.81	31.5	34.9	90.1	8	0.54	141	60.4	4.08	170	131	4.37	15.3	0.8	82	5.7	NA	NA	6.8
5.5	4	3.9	140	91	45	39	0.5	0.03	13	9	247	4	105	30	0.96	82	3.3	0.2	2.8	106	46.6	61	16	0.4	64.1	5	4.7	169	2.8	30.2	1.79	31.3	34.4	90.9	8.2	0.49	139	57.7	3.43	186	161	5.13	13.5	0.7	86	6.7	14	15.6	5.9
5.3	5	3.8	NA	87	29	19	0.5	0.03	15	9	190	4.2	107	28	1	88.76	1.9	0.09	3.2	90	45.1	45	15.5	1.3	85	NA	4.4	128	2.8	22.9	1.11	31.7	34.5	92	7.8	0.38	140	66.9	3.24	145	157	4.91	13.2	1.1	87	7	NA	NA	4.8
5.3	9	4.3	152	111	48	23	0.8	0.05	15	9.3	190	4.1	98	29	0.8	88.76	2.6	0.15	3.4	86	37.9	46	12.6	2.6	232	NA	3.9	110	2.4	28.2	1.64	31	33.1	93.6	8.7	0.51	136	59.8	3.49	144	279	4.05	12.8	0.3	168	7.7	9	15.6	5.8
5.6	10	4	139	97	44	21	0.9	0.05	15	9.3	174	3.2	102	27	0.68	93	2.1	0.13	3.4	89	39.4	54	13.2	3.4	283	16	4.1	87	1.6	30.1	1.83	30.8	33.6	91.6	7	0.43	139	60	3.65	120	250	4.3	12.7	0.4	167	7.4	8	15.6	6.1
5.5	12	4	NA	67	31	25	0.9	0.05	13	9.5	186	2.6	103	28	0.9	88.76	3.5	0.18	3.6	91	43.8	72	14.2	2.6	79	NA	4.1	93	1.3	29.6	1.51	28	32.5	86.3	10.1	0.52	143	55.9	2.85	114	242	5.07	14.6	0.4	103	7.6	NA	NA	5.1
4	NA	NA	NA	NA	NA	NA	0	NA	NA	NA	135	NA	100	NA	0.6	NA	0	NA	NA	81	NA	70	NA	NA	NA	NA	4	50	NA	0.2	NA	NA	NA	NA	0	NA	138	0.6	NA	NA	NA	NA	NA	NA	90	NA	NA	NA	9
NA	NA	NA	NA	NA	NA	NA	0	NA	NA	NA	NA	NA	NA	NA	NA	NA	0	NA	NA	NA	NA	NA	NA	NA	NA	NA	NA	NA	NA	0.3	NA	NA	NA	NA	0.1	NA	NA	0.6	NA	NA	NA	NA	NA	NA	NA	NA	NA	NA	9
NA	NA	NA	NA	NA	NA	NA	NA	NA	NA	NA	184	4.2	NA	NA	NA	NA	NA	NA	NA	126	NA	44	NA	NA	NA	NA	NA	117	2.7	NA	NA	NA	NA	NA	NA	NA	NA	NA	NA	140	NA	NA	NA	NA	116	NA	NA	NA	NA
4.5	NA	NA	NA	NA	NA	NA	0	NA	NA	NA	139	NA	105	NA	0.6	NA	0	NA	NA	96	NA	77	NA	NA	NA	NA	4	48	NA	0.2	NA	NA	NA	NA	0	NA	136	0.7	NA	NA	NA	NA	NA	NA	81	NA	NA	NA	8.5
NA	12	4.2	240	71	43	22	0.6	0.04	25	8.9	160	2.5	102	24	0.93	88	3.9	0.26	2.9	163	41.8	64	13.9	0.6	62.3	9	3.9	77	1.2	24	1.61	28.9	33.4	86.5	6.3	0.42	138	65.2	4.38	96	242	4.83	13.2	0.4	97	7.1	15	5.8	6.7
7.2	9	4.1	264	66	46	28	0.6	0.04	24	9.2	175	2.4	104	25	0.97	83	4.2	0.31	3.1	156	42.3	72	13.7	0.3	69.4	8	4.2	89	1.2	23.5	1.7	27.2	32.4	84.1	7.7	0.56	138	64	4.64	103	271	5.03	15.4	0.3	69	7.2	13	5.8	7.2
NA	NA	NA	NA	NA	NA	NA	NA	NA	NA	NA	NA	NA	NA	NA	NA	NA	NA	NA	NA	NA	NA	NA	NA	NA	NA	NA	NA	NA	NA	NA	NA	NA	NA	NA	NA	NA	NA	NA	NA	NA	NA	NA	NA	NA	NA	NA	NA	NA	NA
5.4	8	3.7	NA	107	37	24	0.9	0.04	17	8.9	208	3.7	104	25	0.9	NA	1.6	0.07	3.2	98	38.6	56	13	1.2	112	NA	3.9	130	2.3	32	1.3	30.2	33.6	90	8.5	0.35	137	57	2.35	152	276	4.29	13.5	0.5	111	6.9	NA	NA	4.1
5.8	7	3.8	NA	91	46	29	0.4	0.03	11	9.4	227	4.9	100	29	0.8	NA	0.7	0.05	3.6	105	41.8	46	14.1	8	154	NA	3.5	154	3.3	42.6	2.7	28.1	33.7	83.1	6.7	0.42	136	49.6	3.15	181	217	5.03	13	0.6	134	7.4	NA	NA	6.4
5.9	4	3.1	15.3	93	35	27	0.4	0.03	17	8.4	234	4.3	100	33	0.73	89	3.5	0.27	3.8	121	40.4	54	13.4	49	141	11	3.4	160	3	17.5	1.37	30.2	33	91.3	6.1	0.48	137	72.5	5.67	180	276	4.43	17.2	0.9	100	6.9	13	85	7.8
6	11	4.2	103	61	41	27	0.5	0.05	9	9.4	187	3.7	103	25	0.77	93	0.8	0.09	3.6	113	41.6	51	13.7	6	126	19	4	114	2.2	19	2.06	28.9	32.9	87.9	4.3	0.46	139	75.4	8.16	136	387	4.73	13.7	0.7	111	7.8	12	15.6	10.8
5.9	7	3.7	NA	73	27	27	0.6	0.03	15	8.7	264	5	105	27	0.9	88.76	1.7	0.08	3.5	91	39.3	53	13.1	7.2	29	NA	4.6	177	3.3	47.8	2.17	30	33.4	89.7	6.6	0.3	139	43.3	1.97	211	250	4.37	14.9	0.3	170	7.2	NA	NA	4.6
NA	NA	NA	NA	NA	NA	NA	NA	NA	NA	NA	NA	NA	NA	NA	NA	NA	NA	NA	NA	NA	NA	NA	NA	NA	NA	NA	NA	NA	NA	NA	NA	NA	NA	NA	NA	NA	NA	NA	NA	NA	NA	NA	NA	NA	NA	NA	NA	NA	NA
5.9	7	3.6	NA	149	34	21	0.5	0.04	29	9.5	208	2.5	103	29	0.9	88.76	4.4	0.34	3.6	111	34.4	84	11.7	1.2	50	NA	4.9	111	1.3	44.6	3.38	29.8	34	87.7	9.2	0.7	139	41.3	3.13	124	288	3.93	14	0.3	65	7.2	NA	NA	7.6
6.2	7	3.3	NA	119	28	26	0.5	0.04	28	9.2	202	2.7	105	27	1.16	48	3	0.22	3.8	95	36.7	76	12.1	1.1	52.8	9	4	108	1.4	39.9	2.95	28.1	33	85.2	8.9	0.66	139	47.7	3.52	126	230	4.31	16.5	0.5	90	7.1	NA	NA	7.4
5.7	8	4	NA	78	30	18	0.8	0.02	20	9.2	143	2.6	107	28	1	88.76	1.2	0.03	3.2	91	38.7	54	13.2	4.9	89	NA	4.7	77	1.4	50	1.3	30.8	34	90.4	8	0.21	143	40	1.03	89	235	4.28	14.3	0.8	62	7.2	NA	NA	2.6
5.1	8	4.1	NA	73	30	18	0.8	0.03	17	8.8	196	3	105	27	1.1	88.76	2.1	0.08	2.9	95	39.8	65	13.5	1.4	102	NA	4.2	114	1.8	37.5	1.41	31.5	34	92.6	6.4	0.24	140	53.2	2	131	232	4.3	14.7	1.1	84	7	NA	NA	3.8
5.7	8	3.9	215	85	33	19	0.6	0.04	16	8.5	218	3.4	103	27	1	88.76	2	0.11	2.7	81	46.8	64	15.4	0.2	76.1	NA	4	139	2.2	24.9	1.42	29.6	32.9	89.9	4.1	0.23	138	68.4	3.89	154	226	5.2	13.3	0.7	77	6.6	9	15.6	5.7
5.7	10	3.8	217	81	29	18	0.8	0.05	12	8.6	203	3.8	104	23	0.91	91	2.4	0.14	2.9	98	46.3	54	15	0.4	68.4	8	4	129	2.4	21.6	1.24	28.9	32.5	89	5.9	0.34	137	69.4	3.97	149	215	5.2	13.4	0.7	98	6.7	15	5.8	5.7
5.5	9	3.7	199	83	35	22	1.3	0.06	21	8.7	235	3.8	106	26	0.99	82	2.3	0.12	2.8	97	46.2	62	15.4	NA	NA	NA	4.7	158	2.5	27.7	1.4	29.6	33.4	88.7	6	0.3	141	62.8	3.18	173	210	5.21	13.9	0.8	73	6.5	9	5.8	5.1
5.5	7	4.2	35.1	51	24	20	0.5	0.02	17	9.3	224	4.1	104	31	0.9	88.76	0.3	0.02	3.3	87	49.5	55	16.4	0.2	55.5	NA	4.6	152	2.8	25.3	1.1	32.2	33.2	97.3	8.2	0.35	142	65.7	2.85	169	189	5.09	12.6	1.8	85	7.5	2.5	15.6	4.3
NA	NA	NA	NA	NA	NA	NA	NA	NA	NA	NA	NA	NA	NA	NA	NA	NA	NA	NA	NA	NA	NA	NA	NA	NA	NA	NA	NA	NA	NA	NA	NA	NA	NA	NA	NA	NA	NA	NA	NA	NA	NA	NA	NA	NA	NA	NA	NA	NA	NA
5.6	8	4.2	NA	101	39	22	1	0.07	22	10	226	3.3	103	29	1.1	54	4.1	0.28	3.4	95	38.2	68	12.9	7.9	61	NA	5.9	142	2.1	31	2.09	28.1	33.7	83.4	8.2	0.55	140	55.7	3.76	158	290	4.59	14.5	0.4	81	7.6	NA	NA	6.8
NA	7	3.6	76.9	74	24	17	0.6	0.02	14	8.8	163	2.2	98	29	0.64	107	1.7	0.07	3.2	151	35.8	74	11.9	0.15	44.6	5	3.9	83	1.1	37.6	1.54	29.6	33.2	89.3	7	0.29	134	53.2	2.18	89	153	4.01	13	0.2	28	6.8	5	5.8	4.1
5.9	9	3.9	151	94	52	28	1.1	0.09	21	9.7	291	5.7	103	28	0.8	82	1.7	0.13	3.4	105	42.3	51	13.8	9.1	175	12	4.5	195	3.8	30	2.28	30.2	32.7	92.5	8.9	0.68	140	58.3	4.44	240	326	4.57	13.8	0.4	223	7.3	24	15.6	7.6
NA	NA	NA	NA	NA	NA	NA	NA	NA	NA	NA	NA	NA	NA	NA	NA	NA	NA	NA	NA	NA	NA	NA	NA	NA	NA	NA	NA	NA	NA	NA	NA	NA	NA	NA	NA	NA	NA	NA	NA	NA	NA	NA	NA	NA	NA	NA	NA	NA	NA
5.3	8	3.8	18.4	64	27	17	0.3	0.02	12	8.9	193	3.6	100	26	0.71	92	1.5	0.09	3.4	86	36.9	54	12.4	0.3	91.9	6	3.8	117	2.2	26.7	1.66	30.6	33.6	91.1	8.1	0.5	134	63.4	3.95	139	213	4.05	13.5	0.4	109	7.2	2.5	NA	6.2
5.2	9	3.9	42.1	84	28	18	0.6	0.03	11	9.2	231	3.6	99	27	0.81	78	1.3	0.08	3.8	94	37.9	64	12.8	0.6	103	6	3.6	141	2.2	32	1.82	30.3	33.8	89.5	10.6	0.6	135	55.5	3.16	167	279	4.23	13.1	0.6	131	7.7	2.5	NA	5.7
6	4	3.4	NA	175	22	19	0.4	0.02	14	8.8	162	3.6	108	29	1	60	0.9	0.06	3.3	88	36.8	45	11.9	12.7	104	NA	4.2	105	2.3	25	1.56	26.3	32.2	81.5	6.6	0.41	141	67.1	4.19	117	148	4.52	14.1	0.4	58	6.7	NA	NA	6.2
6	4	3.8	42.1	72	62	26	0.5	0.04	15	8.7	215	3.4	105	29	0.5	88.76	1.2	0.1	3.3	95	44.2	64	14.2	2.4	86.9	NA	4.5	134	2.1	27.4	2.24	28.3	32.2	87.9	7.1	0.58	138	63.7	5.2	151	243	5.02	13.9	0.6	85	7.1	5	15.6	8.2
NA	NA	NA	NA	NA	NA	NA	NA	NA	NA	NA	NA	NA	NA	NA	NA	NA	NA	NA	NA	NA	NA	NA	NA	NA	NA	NA	NA	NA	NA	NA	NA	NA	NA	NA	NA	NA	NA	NA	NA	NA	NA	NA	NA	NA	NA	NA	NA	NA	NA
5.9	7	4	58.4	42	20	15	0.7	0.03	15	8.9	165	2.4	100	28	0.8	107	2.7	0.11	3.2	131	42	70	14.3	4.7	66.1	4	3.5	85	1.2	32.9	1.38	33	34.1	96.7	11.9	0.5	135	51.9	2.19	95	223	4.34	13.4	0.7	48	7.2	7	12	4.2
5.3	9	3.8	31.6	77	74	38	2.1	0.08	9	9.2	218	3.4	102	28	0.71	98	4	0.15	3	87	36.3	65	11.8	0.2	95.8	3	3.3	136	2.1	30.8	1.14	28.6	32.6	87.8	8.9	0.33	139	54.3	2.01	153	361	4.14	15.5	0.7	83	6.8	7	15.6	3.7
5.4	10	4	32.3	78	36	38	1.4	0.07	9	9.7	309	4.7	99	25	0.52	109	4.6	0.23	3.8	99	39	66	13.4	1.1	125	5	3.4	219	3.3	27.3	1.35	29.3	34.5	84.9	9.2	0.45	134	57.6	2.85	243	374	4.59	13.3	0.7	120	7.8	2.5	NA	4.9
NA	9	4.4	136	83	53	42	1	0.05	15	9.5	213	2.9	101	28	0.92	95	2.4	0.12	3.4	108	43.4	74	15.2	5.5	98.6	8	4.1	123	1.7	34.5	1.65	30.3	35	86.5	8.4	0.4	138	53.7	2.56	139	193	5.02	14	0.6	78	7.8	5	5.8	4.8
5.3	13	4.5	26.3	76	59	32	0.6	0.03	10	9.4	223	3.3	101	23	0.6	88.76	1.3	0.08	3.4	101	48.1	67	16.3	1.5	88.6	NA	4.4	140	2.1	32.6	1.91	31.9	33.8	94.4	8.2	0.48	137	57.3	3.36	156	270	5.09	12.3	2.1	82	7.9	2.5	15.6	5.9
5.2	9	4.1	69.4	86	35	22	0.6	0.05	11	9.3	170	2.4	104	26	0.54	115	1.3	0.09	3.5	105	45.6	72	15.7	1.2	86.9	9	3.9	85	1.2	22.3	1.59	32.3	34.4	93.9	6.8	0.49	139	69	4.92	98	271	4.86	12.8	1.4	65	7.6	64	92	7.1
5.3	12	4.3	129	63	21	26	0.8	0.04	17	9.2	243	4.3	100	28	1.1	88.76	10.8	0.5	3.3	82	50.5	56	16.7	0.7	59.7	NA	4.1	151	2.7	36.7	1.68	29.1	33	88.1	7.7	0.35	140	44	2.02	187	166	5.73	13.6	0.7	178	7.6	2.5	15.6	4.6
5.3	4	4	105	61	18	21	2	0.08	17	8.7	260	4.6	106	30	1.2	88.76	17	0.64	3.2	85	46.7	56	15.7	0.8	56.6	NA	4.3	181	3.2	38.7	1.46	29.5	33.7	87.5	7.6	0.29	140	34.7	1.31	204	170	5.34	13.2	0.4	113	7.2	2.5	15.6	3.8
5.8	9	3.9	190.2	38	32	47	0.7	0.03	18	9.2	183	3.7	104	27	1	88.76	3.9	0.17	4	95	44.7	49	14.5	0.4	75.2	NA	4.5	115	2.3	42.5	1.69	28.9	32.4	89	11.6	0.52	140	45.6	2.8	134	173	5.02	15.1	0.5	96	7.9	30	16	6.2
4.3	11	4.3	NA	124	100	88	0.8	0.03	10	9.1	149	2	104	26	1	88.76	0.2	0.01	3.2	83	45.8	76	15.3	0.8	93.9	NA	4.3	65	0.9	29.2	1.28	31	33.5	92.7	13.4	0.59	141	56.5	2.48	73	137	4.94	13.7	0.8	41	7.5	NA	NA	4.4
NA	NA	NA	NA	NA	NA	NA	NA	NA	NA	NA	NA	NA	NA	NA	NA	NA	NA	NA	NA	NA	NA	NA	NA	NA	NA	NA	NA	NA	NA	NA	NA	NA	NA	NA	NA	NA	NA	NA	NA	NA	NA	NA	NA	NA	NA	NA	NA	NA	NA
5.3	9	4.3	NA	47	22	25	0.4	0.02	9	9.1	170	3.3	101	29	1	88.76	1.6	0.08	3.2	82	45.5	51	15.2	0.3	48.1	NA	4.6	108	2.1	22.9	1.18	30.3	33.3	90.8	7.6	0.39	139	67.6	3.48	119	183	5.02	13.1	1	56	7.5	NA	NA	5.1
5.2	8	4.2	64.7	52	22	21	0.5	0.02	14	9.2	174	3.2	99	29	0.82	111	1.8	0.08	2.9	96	42.8	54	14.2	0.2	46.3	5	3.9	109	2	28	1.31	29.9	33.1	90.2	7.9	0.37	136	61.9	2.89	120	191	4.74	13.2	0.6	54	7.1	2.5	15.6	4.7
5.3	9	3.6	142	51	20	14	0.3	0.02	13	7.8	148	1.4	104	24	0.71	106	14.4	0.98	3.3	74	39.5	103	13.1	11.5	235	2	4.1	38	0.4	12.6	0.86	31.6	33.1	95.4	9.2	0.63	137	63.5	4.32	45	245	4.14	12.9	0.3	35	6.9	2.5	15.6	6.8
6.5	11	3.9	215	56	34	16	0.3	0.02	14	10	309	7.2	100	27	0.93	87	1.8	0.13	3.1	106	48.7	43	15.8	NA	NA	NA	4.2	208	4.8	31.5	2.35	27.3	32.5	84	6.5	0.48	138	60	4.47	266	308	5.8	14.5	0.6	290	7	25	15.6	7.5
5.5	9	3.4	298.9	92	29	22	0.7	0.04	12	8.7	167	2.7	108	26	1.1	88.76	2.7	0.16	2.9	105	38.2	62	12.4	1.3	35.1	NA	4.3	57	0.9	35.6	2.18	29.2	32.5	89.8	8.9	0.55	143	52.2	3.2	105	218	4.25	13.7	0.4	241	6.3	23	15.6	6.1
6.2	7	3.8	139	48	48	22	0.7	0.04	20	9.1	155	2.3	100	30	1.01	75	1.9	0.11	3.1	97	40.2	66	13.5	0.2	34	8	4	67	1	34.9	2.09	28.9	33.6	86.2	8.1	0.49	137	54.4	3.26	89	348	4.67	14.4	0.7	110	6.9	6	15.6	6
6.2	12	4.1	133	91	38	24	0.6	0.04	11	9.4	165	2	102	25	0.6	104	1.7	0.11	3.1	130	39.1	82	12.9	2.1	103	5	4.1	57	0.7	39.4	2.53	31.1	33	94.3	5.4	0.35	139	52.8	3.39	83	245	4.15	13.2	0.4	129	7.2	6	15.6	6.4
5.7	6	4.1	155	81	23	17	0.8	0.05	19	9	195	2.3	101	29	0.66	100	2.9	0.17	3.6	75	39.6	84	12.7	5	98.6	4	4.1	99	1.2	37.3	2.16	29.1	32	90.9	5.4	0.31	136	53.7	3.12	111	235	4.36	13.3	0.4	59	7.7	10	15.6	5.8
5.3	7	4	177	105	40	16	0.5	0.03	15	9	175	3	103	27	1	88.76	0.8	0.05	3.5	95	42.7	58	14.1	2	57.1	NA	4.1	99	1.7	33.6	1.95	28.7	33	86.8	4.5	0.26	137	60.6	3.53	117	221	4.91	14	0.2	88	7.5	7	15.6	5.8
5.3	8	4.1	208	72	31	30	0.9	0.03	20	8.9	190	2.5	103	27	0.94	91	0.6	0.02	3.8	86	41.4	75	13.6	1.3	56.2	6	4	110	1.5	38.6	1.46	28.2	32.9	85.8	6.1	0.23	138	53.8	2.04	115	195	4.83	14.4	0.4	23	7.9	8	5.8	3.8
5.2	13	3.5	68.6	59	57	34	0.8	0.08	10	8.4	125	3.1	99	24	0.46	138	1.1	0.11	3.3	215	39.9	40	13	0.9	57	NA	3.2	79	2	14.1	1.36	28	32.5	86	7.7	0.74	136	76.2	7.31	85	216	4.63	14.6	0.2	32	6.8	2.5	NA	9.6
5.8	8	4.3	178	61	35	13	1.2	0.09	17	9.2	126	3.9	101	32	1.2	88.76	2	0.15	2.7	76	45	32	13.9	1.3	61	NA	4.6	62	1.9	22.4	1.68	23.5	30.8	76.3	7.4	0.55	141	67	5.01	94	225	5.89	15.8	0.7	159	7	9	15.6	7.5
NA	NA	NA	NA	NA	NA	NA	NA	NA	NA	NA	NA	NA	NA	NA	NA	NA	NA	NA	NA	NA	NA	NA	NA	NA	NA	NA	NA	NA	NA	NA	NA	NA	NA	NA	NA	NA	NA	NA	NA	NA	NA	NA	NA	NA	NA	NA	NA	NA	NA
5.4	5	3.9	NA	102	24	18	0.5	0.02	12	8.4	206	2.8	107	25	0.7	88.76	0.8	0.04	3.2	91	43.7	73	14.4	1	173	7	4.1	124	1.7	25.4	1.19	29.3	33	88.7	8.2	0.38	137	65.1	3.04	133	176	4.93	13.5	0.3	45	7.1	NA	NA	4.7
5.2	9	3.9	NA	69	23	21	0.5	0.03	13	8.6	206	2.7	102	27	0.7	88.76	0.8	0.05	3.3	76	44	75	14.7	0.9	169	NA	4.4	125	1.7	23.6	1.5	29.9	33.3	89.6	6.7	0.42	138	68.5	4.36	131	197	4.91	14.2	0.4	32	7.2	NA	NA	6.4
NA	3	4	NA	105	46	38	0.5	0.03	16	8.8	229	4.9	106	30	1.2	88.76	3.1	0.18	2.1	107	44.7	47	15.5	0.5	60	NA	4.5	162	3.4	30.2	1.72	31.5	34.7	90.8	8.5	0.48	139	57.7	3.28	182	159	4.93	13.9	0.8	101	6.1	NA	NA	5.7
5.6	8	4.2	NA	110	60	42	0.4	0.02	16	9.3	258	4.5	108	30	1.4	54	2.3	0.15	2.4	108	45.7	57	16	NA	NA	NA	5.2	182	3.2	29.2	1.92	31.6	35	90.3	7.6	0.5	146	60.5	3.97	201	168	5.06	13.3	0.8	94	6.6	NA	NA	6.6
5.5	7	4	NA	79	32	27	0.3	0.02	13	9	196	5.3	108	28	1.2	88.76	2.6	0.14	3.1	107	47.1	37	16.2	1.4	87	NA	4.6	140	3.8	27.4	1.51	31.9	34.4	92.8	7	0.39	143	62.7	3.46	159	180	5.07	13.2	0.6	95	7.1	NA	NA	5.5
5.5	12	3.8	287	70	36	35	0.6	0.03	17	8.7	179	4.2	103	24	1.02	77	4.2	0.21	3	97	44.8	43	15.2	2.4	89	12	4.2	118	2.7	27.4	1.4	31.6	33.9	93.2	9.6	0.49	139	58.2	2.98	136	161	4.81	13.1	0.6	92	6.8	17	15.6	5.1
5.6	9	3.8	213	63	36	32	0.6	0.03	18	9.1	190	4.4	103	28	1.08	71	3.2	0.14	3.4	103	43.3	43	15.1	1.9	88.6	14	3.9	124	2.9	28.9	1.24	32.8	34.9	93.8	8.9	0.38	140	58.4	2.51	147	160	4.62	12.9	0.9	113	7.2	8	5.8	4.3
5.5	10	4.3	NA	111	35	23	0.7	0.04	15	9.6	172	3.4	102	28	0.8	88.76	3.1	0.18	3.2	88	39.7	50	13.2	2.2	268	NA	4.4	95	1.9	29.8	1.78	30.3	33.2	91.5	7.5	0.45	140	58.9	3.52	122	281	4.34	12.3	0.4	134	7.5	NA	NA	6
5.6	7	3.8	97.6	100	39	21	1	0.05	15	9.4	145	3	104	28	0.72	89	2.8	0.14	3.8	97	38.4	48	13	0.9	282	19	3.9	68	1.4	34.5	1.67	30.8	33.7	91.5	7.2	0.35	139	54.5	2.64	97	240	4.2	12.5	0.3	143	7.6	6	15.6	4.8
NA	NA	NA	NA	NA	NA	NA	NA	NA	NA	NA	NA	NA	NA	NA	NA	NA	NA	NA	NA	NA	NA	NA	NA	NA	NA	NA	NA	NA	NA	NA	NA	NA	NA	NA	NA	NA	NA	NA	NA	NA	NA	NA	NA	NA	NA	NA	NA	NA	NA
5.5	6	3.8	NA	91	19	16	0.7	0.03	16	9.4	149	1.8	101	32	0.77	79	5.1	0.19	3.6	94	40.8	83	13.4	3.8	22.2	NA	3.6	54	0.7	25.2	0.95	29.7	33	90.3	8.4	0.32	139	60.7	2.3	66	179	4.51	14.2	0.4	61	7.4	NA	NA	3.8
6	8	4.4	NA	79	35	18	0.6	0.02	10	9.4	180	3.5	103	30	0.7	88.76	1.8	0.07	3.1	108	43.7	52	15.3	NA	NA	NA	3.7	110	2.1	28	1.08	31.7	35	90.4	7.4	0.28	141	62.2	2.39	128	182	4.83	12.5	0.8	88	7.5	NA	NA	3.9
6	6	3.9	7.79	63	50	20	0.8	0.04	7	9.1	160	3.2	105	31	0.62	98	1.7	0.08	3	102	39	50	13.6	0.3	89.3	6	3.2	92	1.8	25.8	1.24	31.6	35	90.4	7.3	0.35	142	64.5	3.09	110	197	4.31	12.3	0.6	91	6.9	2.5	NA	4.8
5.7	11	3.9	NA	65	48	25	0.2	0.01	9	8	NA	NA	101	26	0.7	NA	0.9	0.05	2.4	84	42.9	NA	14.7	NA	32	NA	3.3	NA	NA	19.3	1.2	31.1	34.2	91	7.5	0.46	138	72.1	4.48	NA	189	4.71	13.5	0.25	NA	6.3	NA	NA	6.2
5.3	5	4	NA	103	33	23	0.9	0.02	15	9.4	146	2.8	103	31	1.2	51	1	0.02	3.5	96	38.9	53	12.6	6	130	NA	4.3	83	1.6	49.1	1.12	28.4	32.4	87.6	9.5	0.22	139	39.5	0.9	93	154	4.44	13.3	0.6	48	7.5	NA	NA	2.3
5.2	8	4.1	80.7	65	33	23	1	0.05	16	9.4	192	2.2	104	28	0.79	82	2.6	0.13	3.1	84	44.2	86	14.6	NA	NA	NA	4	93	1.1	24.8	1.27	28.9	33.1	87.3	9.7	0.5	140	61.8	3.16	106	212	5.06	14.3	0.5	67	7.2	5	15.6	5.1
NA	NA	NA	NA	NA	NA	NA	0	NA	NA	NA	135	NA	101	NA	0.9	NA	0	NA	NA	89	NA	80	NA	NA	NA	NA	3.6	56	NA	0.2	NA	NA	NA	NA	0.1	NA	136	0.7	NA	NA	NA	NA	NA	NA	81	NA	NA	NA	9.3
4.7	NA	NA	NA	NA	NA	NA	0	NA	NA	NA	139	NA	103	NA	0.7	NA	0	NA	NA	93	NA	80	NA	NA	NA	NA	3.9	49	NA	0.2	NA	NA	NA	NA	0	NA	135	0.7	NA	NA	NA	NA	NA	NA	81	NA	NA	NA	9.1
4.8	NA	NA	NA	NA	NA	NA	0	NA	NA	NA	137	NA	102	NA	0.6	NA	0	NA	NA	95	NA	77	NA	NA	NA	NA	4	48	NA	0.2	NA	NA	NA	NA	0	NA	135	0.7	NA	NA	NA	NA	NA	NA	79	NA	NA	NA	8.7
6	7	3.8	142	76	42	22	0.8	0.05	14	8.7	133	3	105	27	0.77	78	3.1	0.19	2.9	119	40.7	45	13.8	1	79.4	53	4.1	53	1.2	33.9	2.06	29.9	34	87.9	9.1	0.56	139	53.1	3.23	88	197	4.63	14.1	0.5	174	6.7	9	15.6	6.1
6.2	4	4.1	222	77	41	27	0.6	0.04	17	8.7	200	3.2	107	28	1	88.76	8.6	0.51	2.5	122	39.8	62	13.1	15.4	70	NA	4.7	127	2	22.2	1.32	28	32.9	84.9	5.7	0.34	139	62.9	3.75	138	223	4.69	14.3	0.4	55	6.6	9	15.6	6
6.3	7	4.1	203	59	50	29	0.6	0.04	20	8.9	190	3	104	29	1.05	76	6.9	0.48	2.6	137	40.7	63	13.3	0.4	54.2	3	4.1	106	1.7	30.5	2.12	28	32.5	86	8.5	0.59	140	53.6	3.73	127	244	4.74	14.3	0.4	105	6.7	6	15.6	7
6.7	10	4.5	297	68	51	29	0.4	0.03	22	8.9	204	3	105	26	1.14	69	5	0.31	2.4	162	45.1	68	14.9	0.3	63.3	9	4.4	109	1.6	25.3	1.55	28.6	33	86.5	7.5	0.46	141	61.7	3.76	136	206	5.21	13.5	0.6	135	6.9	17	15.6	6.1
6.7	10	4.1	266	53	59	25	0.7	0.04	23	8.6	188	3.1	108	23	0.94	87	6.5	0.36	2.3	139	41.1	61	13.6	0.15	55.5	6	4.4	113	1.9	29	1.61	28.4	33.1	85.9	7.7	0.43	141	56.2	3.13	127	191	4.79	13.9	0.3	68	6.4	11	5.8	5.6
6	11	4.3	NA	89	46	28	0.6	0.04	23	9.3	182	2.8	108	23	1.1	88.76	7	0.42	2.4	113	42.2	64	14	0.2	58	NA	4.5	102	1.6	25.6	1.54	29.2	33.1	88.2	6.6	0.4	142	60.2	3.6	118	236	4.79	13.4	0.4	79	6.7	NA	NA	6
5.8	7	3.9	NA	71	59	38	0.6	0.02	25	9.3	139	2.4	104	26	1.1	88.76	1.2	0.04	2.9	114	42.8	57	14.9	1.4	62	NA	4.6	75	1.3	42.1	1.38	33.3	34.9	95.4	10.1	0.33	137	46	1.51	82	167	4.48	14.3	0.5	33	6.8	NA	NA	3.3
5.7	8	3.5	NA	101	23	20	0.5	0.03	15	8.5	269	7.7	105	28	0.9	88.76	2.1	0.13	2.8	109	32.4	35	10.8	6.8	139	NA	4.2	210	6	16.2	1	28.9	33.4	86.4	4.9	0.31	141	76.3	4.75	234	362	3.74	15.6	0.3	118	6.3	NA	NA	6.2
5.7	5	3.9	NA	83	23	12	0.5	0.02	13	9	208	5.5	105	31	0.8	88.76	4.4	0.21	2.8	102	38.2	38	12.6	2.3	160	NA	4.4	148	3.9	36.1	1.75	30.1	32.9	91.5	9.1	0.44	141	49.9	2.42	170	267	4.17	15.6	0.2	111	6.7	NA	NA	4.8
5.7	9	3.3	66.5	107	29	25	0.6	0.04	24	8.4	200	2.4	105	26	0.94	62	3.1	0.23	3.4	87	35	85	11.3	0.9	39.3	9	4.8	100	1.2	43.4	3.17	28.5	32.4	87.7	8.1	0.59	140	45	3.29	115	241	3.99	15.7	0.3	77	6.7	12	15.6	7.3
6.2	7	3.3	NA	119	28	26	0.5	0.04	28	9.2	202	2.7	105	27	1.16	48	3	0.22	3.8	95	36.7	76	12.1	1.1	52.8	9	4	108	1.4	39.9	2.95	28.1	33	85.2	8.9	0.66	139	47.7	3.52	126	230	4.31	16.5	0.5	90	7.1	NA	NA	7.4
5.3	9	4	NA	80	24	18	0.9	0.03	19	8.9	181	2.7	101	28	1	88.76	4	0.12	3.1	89	41.1	67	13.6	NA	NA	NA	4.3	94	1.4	41.8	1.25	30.6	33.2	92.1	6.5	0.19	138	46.9	1.4	114	237	4.46	14.3	0.9	102	7.1	NA	NA	3
5.6	12	4	238	85	31	23	0.9	0.03	17	8.6	179	2.6	103	24	0.99	78	1.5	0.05	3	98	40.7	69	13.6	2.1	102	17	4.2	92	1.3	38.6	1.21	30.9	33.5	92.4	8.1	0.25	139	51	1.6	110	230	4.41	14.6	0.7	90	7	22	15.6	3.1
5.3	8	3.9	NA	73	24	18	0.6	0.02	14	9	173	2.8	106	28	1	88.76	2	0.07	2.9	92	38.7	61	13.1	5.8	95	NA	4.7	101	1.7	32.8	1.15	31.5	33.9	92.8	6	0.21	142	58.6	2.05	112	261	4.17	14.4	1.1	53	6.8	NA	NA	3.5
5.1	9	3.9	57.1	84	31	24	0.8	0.02	16	9	154	2.6	101	28	1.1	56	0.7	0.02	3.5	85	34.6	60	11	NA	NA	NA	4.2	87	1.5	40.4	1.14	27.1	31.9	84.8	6.6	0.19	138	51.5	1.46	94	221	4.08	15.7	0.4	36	7.4	2.5	15.6	2.8
5.7	9	3.8	49.4	138	25	22	0.1	0	9	9.4	199	3.3	102	28	0.5	88.76	0	0	3.7	92	40.9	61	13.1	1.2	68.4	NA	4.1	126	2.1	33.3	1.63	28.3	32.1	88.2	8.6	0.42	139	58	2.83	138	240	4.64	13.2	0.7	61	7.5	6	15.6	4.9
5.9	6	3.7	143	52	38	35	1	0.05	17	8.8	190	4.4	105	27	0.85	97	5.6	0.3	3	116	44.6	43	15.3	0.5	26.3	5	4	119	2.8	32.2	1.73	31.6	34.2	92.3	7.8	0.42	138	53.5	2.87	147	174	4.83	12.4	0.7	138	6.7	6	5.8	5.4
5.8	9	4	NA	73	40	25	0.8	0.04	16	9.2	215	4.6	107	28	1	88.76	3.5	0.18	3.1	108	45	47	15.8	0.8	40	NA	4.1	142	3	35	1.81	32.3	35.1	92	9.1	0.47	144	51.6	2.67	168	156	4.9	12.6	0.6	132	7.1	NA	NA	5.2
4.9	8	4.3	NA	75	26	18	0.6	0.03	14	9.4	209	2.4	104	26	0.8	88.76	2.7	0.14	3.1	81	40.5	87	13.9	0.8	179	NA	3.9	107	1.2	41.3	2.1	31.5	34.3	91.9	4.7	0.24	138	50.7	2.58	122	228	4.41	12.8	0.3	73	7.4	NA	NA	5.1
4.8	6	4.1	NA	79	25	24	0.7	0.04	17	9.5	215	2.4	105	29	0.8	88.76	3.4	0.17	3.4	87	40.2	88	13.6	1.1	176	NA	5	108	1.2	45.2	2.29	31.9	33.9	93.9	4.9	0.25	140	45.8	2.33	127	238	4.28	12.2	0.3	95	7.5	NA	NA	5.1
6.3	10	3.7	172.7	64	30	16	0.6	0.03	13	8.6	153	2.2	101	26	0.7	88.76	1	0.05	2.9	198	36.1	70	11.8	0.15	53.1	NA	4.4	73	1	27.7	1.45	29.4	32.7	90.1	5.7	0.3	137	65	3.41	83	164	4	13.2	0.3	50	6.6	10	15.6	5.3
5.8	10	4.4	153	72	24	13	0.8	0.03	17	8.9	185	2.5	103	27	0.9	88.76	1.1	0.04	3.4	87	37.8	75	12.3	0.15	66.3	NA	4.1	99	1.3	36.6	1.5	29.8	32.6	91.3	6.7	0.28	140	54.8	2.24	110	187	4.13	13.2	0.5	53	7.8	12	15.6	4.1
5.9	9	3.8	138	71	48	30	0.7	0.04	18	8.8	125	2.7	103	26	0.9	88.76	4.5	0.27	2.9	113	38.1	47	12.9	1.7	73.8	NA	3.6	49	1	32.6	1.95	29.6	34	87.1	9.9	0.59	138	52.3	3.12	78	203	4.37	14	0.5	145	6.7	9	15.6	6
5.3	10	4.1	24.4	75	38	21	0.8	0.03	13	9.2	248	4.6	98	27	0.9	88.76	1.7	0.06	3.1	89	40.6	54	13.9	1.4	76.9	8	4.5	163	3	40.9	1.49	31.4	34.2	91.9	8.6	0.31	135	48	1.75	194	220	4.42	12.9	0.5	154	7.2	2.5	15.6	3.6
NA	15	3.8	42.6	66	61	31	0.7	0.05	12	8.9	276	4.6	102	22	0.54	101	1.8	0.13	3.3	92	43.8	60	14.2	5.6	86.3	9	4.4	201	3.4	25	1.77	27.8	32.4	85.8	7.7	0.54	139	64.7	4.58	216	307	5.1	14.1	0.7	75	7.1	11	15.6	7.1
5.8	8	3.9	25.1	40	17	10	0.6	0.03	22	9	158	2.2	101	28	0.88	103	6.7	0.29	2.9	125	40.1	71	13.4	0.2	63	3	3.7	79	1.1	34.9	1.5	31.8	33.4	95.5	7.5	0.32	137	50.3	2.17	87	224	4.19	13.1	0.3	38	6.8	2.5	NA	4.3
6	9	4.1	43.4	43	24	11	0.9	0.05	15	8.9	214	2.9	101	27	0.82	106	2.1	0.11	3.1	127	41.3	74	14	1	73	NA	3.7	130	1.8	37.5	1.97	32.6	33.8	96.4	8.4	0.44	137	51.2	2.69	140	220	4.29	13.3	0.6	49	7.2	2.5	NA	5.3
5.2	7	3.6	41.3	62	36	31	0.6	0.03	11	8.9	225	5.1	99	30	0.7	88.76	3.1	0.16	3.3	82	34.7	44	11.2	1.1	121	NA	3.9	156	3.5	23.1	1.23	26	32.4	80.4	9.7	0.52	136	63.5	3.39	181	388	4.32	16.4	0.5	123	6.9	48	116	5.3
5.5	9	3.4	106	97	36	9	1	0.07	12	8.6	195	4.9	103	27	0.7	88.76	3.3	0.22	4	90	42.3	40	13.6	12.1	64	NA	4.8	135	3.4	32.1	2.21	26.3	32.3	81.4	5.1	0.35	139	58.5	4.02	155	408	5.19	14	0.2	100	7.4	9	15.6	6.9
5.7	9	4.1	101	66	46	22	0.8	0.05	19	8.8	209	4.9	105	24	0.8	88.76	1.5	0.09	2.9	85	46.9	43	15.2	1.8	97.9	14	4.3	145	3.4	25.4	1.62	27.8	32.5	85.4	6.9	0.44	138	65.5	4.17	166	188	5.49	13.9	0.4	106	7	9	15.6	6.4
5.3	11	4	NA	83	35	22	0.4	0.02	24	9.1	175	3.4	105	25	1	88.76	0.7	0.03	2.6	96	43.6	52	14.7	0.15	79	NA	4.4	113	2.2	41.7	1.73	31.2	33.7	92.8	7.6	0.31	141	49.6	2.06	123	205	4.7	13.4	0.5	48	6.6	NA	NA	4.1
5.3	5	3.4	120.3	54	31	21	0.5	0.03	15	7.9	153	2.9	108	29	0.8	88.76	0.6	0.03	2.5	96	46.1	53	15.3	0.15	71.1	NA	4.1	90	1.7	38.3	1.92	30.7	33.2	92.5	6.8	0.34	142	53.7	2.7	100	226	4.99	13.4	0.8	51	5.9	7	15.6	5
4.4	11	4.5	151	85	62	41	0.4	0.02	14	8.8	163	1.9	101	25	1	88.76	0.8	0.03	3.1	57	46.6	84	15.4	0.7	96.3	NA	3.9	72	0.9	30.1	1.31	31	33	93.8	10.4	0.45	137	58.3	2.54	79	122	4.97	13.7	0.8	36	7.6	6	15.6	4.4
NA	3	3.9	162.4	48	17	21	0.5	0.03	12	9.1	138	2.6	106	27	0.8	88.76	1.5	0.09	2.6	91	42.1	53	14.1	NA	NA	NA	4.3	74	1.4	24.5	1.44	30.6	33.4	91.6	8.4	0.49	136	65.2	3.84	85	211	4.59	13.3	0.7	56	6.5	7	15.6	5.9
5.2	6	4	130.6	100	46	28	0.9	0.04	12	8.7	236	5.8	102	29	1	NA	0.6	0.03	3.1	97	42.5	41	14.4	1.6	65.4	NA	4.5	131	3.2	30.4	1.4	30.2	33.8	89.2	7.8	0.36	137	60.4	2.82	195	210	4.77	13.8	0.4	318	7.1	10	15	4.7
5.6	7	3.9	NA	54	19	16	1.1	0.06	14	8.3	198	1.6	102	29	0.7	88.76	22.3	1.21	3.6	89	39	121	12.7	0.3	221	NA	4.2	69	0.6	27.6	1.49	31.4	32.5	96.5	4.9	0.26	138	44.2	2.4	77	273	4.04	13.7	0.5	42	7.5	NA	NA	5.4
5.6	9	4	188	80	50	26	0.6	0.03	15	9.3	244	3.5	107	28	0.79	88	3.2	0.15	3	96	43	70	14	2.4	133	10	4	159	2.3	34.1	1.58	27.1	32.5	83.4	7.6	0.36	144	54.5	2.53	174	204	5.15	13.8	0.6	77	7	10	15.6	4.6
5.2	7	3.8	92	83	26	17	0.9	0.05	19	8.7	84	1.8	104	29	0.9	84	1.4	0.08	2.9	105	42.6	46	14.5	0.4	56.9	38	4.2	30	0.7	22	1.32	30	34.2	87.9	6.7	0.4	140	69	4.14	38	189	4.84	14.1	0.6	40	6.7	13	15.6	6
5.8	7	4	211	45	33	27	0.4	0.02	29	9.3	135	1.7	107	28	1.09	66	5.6	0.29	3	93	39.8	80	13	0.8	49.1	9	3.7	47	0.6	31.7	1.63	30.5	32.6	93.5	10.9	0.56	142	51.4	2.64	55	226	4.26	13.7	0.3	38	7	10	15.6	5.1
5	6	3.9	25.4	29	31	29	0.9	0.03	18	9	202	3.1	105	28	0.98	91	2.1	0.08	3.3	86	38.2	66	13	0.2	65	NA	4.2	129	2	37.7	1.39	30.4	33.9	89.7	6.2	0.23	139	53.1	1.96	136	144	4.26	13.6	0.7	36	7.2	2.5	NA	3.7
4.9	7	4.1	30.1	52	17	18	0.6	0.04	13	8.9	207	2.1	101	28	0.6	88.76	2.1	0.14	3.3	74	38.3	97	12	NA	NA	NA	3.9	101	1	37.9	2.42	26	31.3	83.3	5	0.32	136	54.4	3.48	110	231	4.6	13.8	0.6	44	7.4	2.5	15.6	6.4
5.3	7	4.8	197	52	50	39	0.1	0.01	21	9.3	184	3	105	29	0.9	100	0.7	0.04	2.9	90	45.2	62	14.9	0.9	25.3	12	4.2	112	1.8	25.4	1.35	28.9	32.9	88	5.2	0.28	141	68.6	3.64	122	202	5.14	13.1	0.7	48	7.7	8	15.6	5.3
5.1	10	4	NA	56	24	21	0.9	0.04	21	9.2	186	2.5	108	24	0.85	78	1.1	0.05	3.2	79	40.7	75	13.6	NA	NA	4	4.2	99	1.3	32.1	1.5	29.6	33.3	88.8	7.1	0.33	142	58.9	2.75	111	192	4.58	12.6	0.6	58	7.2	NA	NA	4.7
5.6	9	3.7	187	66	50	62	1.1	0.05	18	8.6	185	2.6	105	27	0.9	96	1.3	0.06	3.6	101	38.7	70	12.7	8.8	56.4	7	4	107	1.5	35.1	1.65	28.2	32.9	85.9	6.2	0.29	141	56.3	2.64	115	168	4.51	13.7	0.5	41	7.3	5	5.8	4.7
NA	6	3.6	NA	101	52	29	1.1	0.06	13	8.6	231	3.3	102	28	0.68	96	6.8	0.38	3.5	96	43.5	70	14.8	NA	NA	8	3.9	125	1.8	32.2	1.78	31.1	33.9	91.5	6.9	0.38	136	53	2.93	161	287	4.75	13.9	0.6	181	7.1	NA	NA	5.5
5.1	6	3.9	77.6	55	NA	NA	0.6	0.02	17	8.9	146	3.4	102	29	0.7	88.76	2	0.08	4.2	73	45.6	43	15.3	1.9	152	NA	5.4	67	1.6	34.8	1.39	30.1	33.5	89.7	10.3	0.41	137	52.4	2.1	103	179	5.08	12.6	1.2	180	8.1	2.5	15.6	4
5.6	2	3.7	NA	80	11	21	0.5	0.03	22	9	210	3.3	103	31	1.1	88.76	4.1	0.22	3.6	84	43.8	63	14.4	1.8	67	NA	5	132	2.1	26.7	1.44	29.1	33	88.2	9.1	0.49	136	59.6	3.21	147	187	4.96	16.4	0.5	73	7.3	NA	NA	5.4
NA	8	3.8	NA	101	11	20	1.1	0.06	15	9.1	NA	NA	103	31	1.2	88.76	4	0.23	3.8	83	44.1	NA	14.9	NA	76	NA	4.7	NA	NA	26.2	1.5	30.7	33.8	90.9	10.5	0.6	142	58.2	3.34	NA	189	4.86	14.3	0.5	NA	7.6	NA	NA	5.7
NA	12	3.8	106	67	28	29	0.8	0.04	19	8.9	239	4.1	102	24	1	88.76	3.3	0.18	3.3	85	43.8	58	14.6	1.2	62.4	NA	4.5	161	2.8	24.7	1.34	30.9	33.3	92.8	8.9	0.48	138	62.4	3.4	181	174	4.72	13.7	0.5	99	7.1	2.5	15.6	5.4
5.6	7	3.9	NA	99	60	40	0.3	0.02	16	9.3	240	4.5	107	29	1.1	88.76	3.6	0.19	2.2	112	44.4	53	15	0.4	64	NA	5.3	172	3.2	33.5	1.79	30.5	33.8	90	7.6	0.4	143	55	2.94	187	191	4.93	12.1	0.6	76	6.1	NA	NA	5.3
5.6	8	4.2	147	93	53	42	0.3	0.02	17	8.6	199	3.4	105	26	1.2	88.76	2.8	0.18	2.2	94	46.5	58	15.7	0.5	66.3	NA	4	124	2.1	30.5	1.89	31.1	33.7	92.3	7.5	0.47	139	58.9	3.66	141	146	5.04	13.5	0.9	86	6.4	25	15.6	6.2
NA	NA	NA	NA	NA	NA	NA	NA	NA	NA	NA	NA	NA	NA	NA	NA	NA	NA	NA	NA	NA	NA	NA	NA	NA	NA	NA	NA	NA	NA	NA	NA	NA	NA	NA	NA	NA	NA	NA	NA	NA	NA	NA	NA	NA	NA	NA	NA	NA	NA
5.3	6	4	NA	89	29	28	0.5	0.03	18	9.1	198	3.7	104	28	1	88.76	1.8	0.09	2.7	81	46.4	53	15.7	4.1	80	NA	4.4	125	2.4	14.3	0.74	31.9	33.7	94.6	9	0.46	138	74.4	3.85	145	149	4.91	13	0.9	99	6.7	NA	NA	5.2
5.4	7	4.1	NA	119	41	21	0.6	0.04	13	9.8	184	3.8	107	28	0.8	88.76	2.1	0.12	2.9	90	38.2	49	13.3	1	234	NA	4.4	111	2.3	30.4	1.74	31.7	34.7	91.4	7.6	0.44	142	59.3	3.39	135	260	4.18	12.9	0.5	122	7	NA	NA	5.7
5.6	4	3.8	202	100	45	21	0.6	0.04	15	8.9	162	2.9	104	30	0.73	87	2.6	0.17	3.9	96	40	55	13.1	1.2	275	15	4	84	1.5	31.2	2.02	30.2	32.8	92.1	8.7	0.56	138	56.9	3.67	107	252	4.35	12.4	0.5	117	7.7	12	15.6	6.5
5.8	7	3.7	128	95	35	17	0.6	0.04	12	8.7	175	3.9	102	28	0.71	90	2.3	0.15	3.7	97	38.3	45	12.9	1.7	272	24	3.9	84	1.9	30.2	2.04	30.4	33.5	90.6	6.6	0.44	137	60.3	4.06	130	243	4.23	13.3	0.4	232	7.4	2.5	NA	6.7
5.5	9	4	158	96	47	26	1.1	0.06	14	9.3	187	3.8	102	27	0.73	87	3.6	0.21	3.9	102	40.1	49	13	1.5	274	19	3.8	106	2.2	32.7	1.93	29.7	32.5	91.3	8	0.47	138	54.7	3.22	138	255	4.39	13.7	0.3	160	7.9	6	5.8	5.9
6.2	6	4.2	NA	127	34	21	0.7	0.03	15	9.4	123	1.8	101	33	0.9	88.76	4.6	0.19	3	94	39.6	69	13.4	NA	30	NA	3.8	43	0.6	34.7	1.45	30.4	33.8	89.7	9.2	0.38	140	50.8	2.12	54	264	4.42	15.4	0.4	54	7.2	NA	NA	4.2
5.5	9	4	164	94	29	19	1	0.03	16	9.6	161	2	104	27	0.64	92	4.2	0.14	3.6	96	41.5	80	13.8	2.2	25.6	8	3.7	65	0.8	31.4	1.04	29.9	33.2	89.9	8.2	0.27	140	55.2	1.83	81	182	4.62	14.7	0.3	82	7.6	8	5.8	3.3
4.8	11	3.7	NA	62	37	21	1.4	0.05	15	8.6	200	1.8	101	27	1	88.76	4.1	0.16	3.2	82	35.9	110	11.9	NA	34	NA	4.1	76	0.7	30.9	1.18	32.7	33.3	98.4	5.3	0.2	139	58.3	2.22	90	181	3.64	12.6	0.35	70	6.9	NA	NA	3.8
5.7	8	4.3	NA	72	51	24	0.4	0.02	13	9.4	167	3.5	104	28	0.8	88.76	2.4	0.1	3.1	108	43.2	48	15.1	0.3	128	NA	3.6	93	1.9	27	1.09	31.4	34.9	90	7.9	0.32	140	62.3	2.5	119	185	4.8	12.2	0.7	128	7.4	NA	NA	4
5.5	6	3.9	NA	99	39	27	0.5	0.03	19	9.3	227	2.9	106	28	0.8	88.76	2.6	0.15	3.3	89	40.6	78	13.8	2.4	74	NA	4.3	137	1.8	23.9	1.42	29.5	34.1	86.5	7.9	0.47	140	65.1	3.85	149	241	4.69	14.6	0.3	61	7.2	NA	NA	5.9
5	6	4.1	NA	80	26	27	1	0.05	12	9.8	198	2.3	106	27	0.9	88.76	2	0.1	3.2	92	41.9	85	13.8	2.7	90	NA	4.8	104	1.2	20.9	1.06	28.9	32.9	87.9	9	0.46	139	67.1	3.41	113	229	4.77	14.3	0.5	46	7.3	NA	NA	5.1
5.2	8	3.9	112.2	64	28	23	0.7	0.04	13	9	179	2.4	104	26	0.9	88.76	7.3	0.45	3.2	81	41.1	74	13.4	3.5	72.9	10	4	92	1.2	25.3	1.56	28.2	32.7	86.3	8.6	0.53	138	58.1	3.58	105	225	4.76	14.4	0.3	64	7.1	7	15.6	6.2
4.7	NA	NA	NA	NA	NA	NA	0	NA	NA	NA	136	NA	103	NA	0.6	NA	0	NA	NA	92	NA	78	NA	NA	NA	NA	3.7	50	NA	0.2	NA	NA	NA	NA	0	NA	135	0.7	NA	NA	NA	NA	NA	NA	77	NA	NA	NA	9.1
3.9	NA	NA	NA	NA	NA	NA	0	NA	NA	NA	134	NA	100	NA	0.5	NA	0	NA	NA	73	NA	66	NA	NA	NA	NA	4.1	47	NA	0.2	NA	NA	NA	NA	0	NA	136	0.5	NA	NA	NA	NA	NA	NA	91	NA	NA	NA	8.1
4.4	NA	NA	NA	NA	NA	NA	0	NA	NA	NA	137	NA	101	NA	0.7	NA	0	NA	NA	85	NA	57	NA	NA	NA	NA	4.3	60	NA	0.2	NA	NA	NA	NA	0	NA	135	0.7	NA	NA	NA	NA	NA	NA	88	NA	NA	NA	9.1
NA	NA	NA	NA	NA	NA	NA	NA	NA	NA	NA	NA	NA	NA	NA	NA	NA	NA	NA	NA	NA	NA	NA	NA	NA	NA	NA	NA	NA	NA	NA	NA	NA	NA	NA	NA	NA	NA	NA	NA	NA	NA	NA	NA	NA	NA	NA	NA	NA	NA
4.6	NA	NA	NA	NA	NA	NA	0	NA	NA	NA	138	NA	104	NA	0.6	NA	0	NA	NA	94	NA	83	NA	NA	NA	NA	4	50	NA	0.2	NA	NA	NA	NA	0	NA	136	0.7	NA	NA	NA	NA	NA	NA	80	NA	NA	NA	8.6
6.5	11	4.3	NA	84	52	33	0.5	0.03	20	8.6	237	4.2	105	25	1.1	88.76	6.9	0.4	2.3	109	42.1	57	14.1	NA	58	NA	4.5	166	2.9	36.1	2.12	29.2	33.4	87.6	7.2	0.42	141	49.3	2.9	180	237	4.81	13.9	0.4	68	6.6	NA	NA	5.9
NA	10	4.3	240	73	42	25	0.9	0.05	23	8.3	248	3.9	105	26	1	88.76	7.6	0.47	2.1	119	41.4	63	13.5	0.6	72	NA	4.4	169	2.7	22	1.37	27.9	32.5	85.7	10.8	0.67	141	58.8	3.66	185	204	4.83	14.6	0.4	82	6.4	10	15.6	6.2
6.2	8	4.1	NA	55	43	27	0.8	0.04	24	8.5	253	4	106	26	1.1	88.76	5.5	0.29	2.5	157	39.5	64	13	0.2	70.7	8	4.6	157	2.5	32.8	1.7	27.7	32.9	84.1	7.3	0.38	140	53.6	2.79	189	257	4.7	13.9	0.4	159	6.6	NA	NA	5.2
6.7	6	3.9	194	55	46	26	0.8	0.05	22	8.8	171	2.6	107	28	0.99	82	8.8	0.55	2.6	145	42.7	66	13.8	0.2	55.3	7	4.2	89	1.3	31.9	2	28.2	32.4	87.1	7.9	0.5	141	50.5	3.16	105	210	4.9	13.6	0.4	78	6.5	7	15.6	6.3
6.2	13	4.3	NA	84	43	28	0.5	0.03	21	9	246	4.1	107	22	1.2	88.76	5.5	0.3	2.3	144	42.1	60	14	0.5	59	NA	4.7	171	2.9	30	1.63	29.2	33.4	87.5	6.2	0.34	142	57.8	3.15	186	243	4.81	14.1	0.6	76	6.6	NA	NA	5.4
5.7	11	4.5	NA	71	38	38	0.4	0.02	26	9	151	2.8	102	26	1	88.76	0.7	0.03	3.1	74	42.2	54	14.3	NA	72	NA	4.5	92	1.7	35.1	1.68	32.8	33.9	96.7	9.7	0.47	139	54.1	2.59	97	196	4.37	13.4	0.7	24	7.6	NA	NA	4.8
5.4	7	3.5	NA	51	33	19	0.5	0.02	20	8.8	125	2.3	105	27	0.9	88.76	2.2	0.09	3	110	41.1	55	13.5	20.1	60	NA	4.2	63	1.1	35.2	1.39	31.9	32.8	97.1	9	0.35	139	53.2	2.1	70	153	4.23	13.3	0.4	35	6.5	NA	NA	3.9
5.3	6	3.8	NA	120	29	18	0.8	0.03	13	8.9	199	3.2	109	25	0.9	NA	1.4	0.06	3.2	95	39	63	13.2	0.9	111	NA	4.2	114	1.8	28.7	1.2	30.6	33.9	90.2	7.8	0.31	140	61.3	2.44	136	278	4.32	13.3	0.5	112	7	NA	NA	4
5.8	10	3.9	NA	78	29	20	0.4	0.02	24	9.5	250	6.1	102	27	1.1	54	1.3	0.07	3.1	105	39.1	41	12.9	3.6	151	NA	4.2	178	4.3	31.2	1.77	30.2	33	91.5	6.7	0.38	139	60.4	3.42	209	351	4.27	16.3	0.4	154	7	NA	NA	5.7
5.3	7	3.8	NA	74	15	9	0.4	0.03	13	8.7	171	2.9	106	31	0.9	88.76	0.7	0.05	3.3	88	37.4	59	12.8	NA	125	NA	4.1	103	1.7	18	1.3	30.8	34.1	90.4	4	0.29	144	76.9	5.54	112	319	4.14	14	0.5	44	7.1	NA	NA	7.2
5.9	9	4.2	NA	53	21	14	0.4	0.04	12	9.1	198	3.9	102	25	0.78	91	1	0.08	3.4	106	41.8	51	13.8	4.3	122	15	4.1	130	2.5	21.1	1.81	29	33	87.8	4.4	0.37	136	73.2	6.3	147	350	4.76	14.7	0.7	87	7.6	NA	NA	8.6
5.8	11	3.9	71.3	135	32	34	0.5	0.04	27	9.1	220	2.4	99	26	1.04	55	9.2	0.76	3.7	105	39.3	93	12.9	NA	NA	NA	4.6	109	1.2	41.3	3.43	29.2	32.7	89.1	6.9	0.57	136	42.2	3.51	127	258	4.41	14.5	0.3	92	7.6	14	15.6	8.3
5.9	6	3.5	35.9	111	34	27	0.4	0.03	25	9.4	209	2.6	103	30	0.96	61	3.5	0.29	3.6	100	34.1	79	11.4	NA	NA	NA	4.5	110	1.4	33.7	2.8	29.8	33.5	88.9	8.1	0.67	139	54.3	4.52	130	228	3.84	14.5	0.4	102	7.1	7	19	8.3
5.3	7	3.9	NA	69	27	19	0.8	0.02	17	8.7	178	3	107	26	1	88.76	2	0.06	2.8	89	39.7	60	14	NA	NA	NA	4.5	108	1.8	41.4	1.31	32.4	35.2	92.1	6.5	0.21	140	49.3	1.56	118	256	4.31	14.7	1.1	51	6.7	NA	NA	3.2
5.7	6	3.7	193	101	31	29	0.8	0.04	16	8.5	213	3.4	104	24	0.92	89	3.1	0.15	3	96	46.3	62	15.6	0.7	68.7	6	4.2	138	2.2	28.4	1.39	29.8	33.7	88.4	6.1	0.3	134	61.6	3.01	151	193	5.24	13.6	0.5	64	6.7	17	5.8	4.9
5.7	9	3.9	NA	67	26	19	0.4	0.02	16	9	173	5.1	105	28	1.1	88.76	3.4	0.19	3.2	104	44.9	34	15.5	1.7	39	NA	4.4	122	3.6	34.9	1.92	31.2	34.5	90.4	7.4	0.41	142	53.9	2.97	139	178	4.97	12.4	0.3	85	7.1	NA	NA	5.5
5.7	7	4.1	194	54	42	26	0.7	0.04	18	8.8	200	4	102	30	0.89	96	3.2	0.19	2.9	112	46.1	50	15.6	0.9	32.1	NA	3.8	130	2.6	31.2	1.87	31.4	33.8	92.8	8.2	0.49	139	56.7	3.4	150	151	4.97	12.7	0.6	98	7	8	15.6	6
5.6	4	4	NA	82	44	23	1.3	0.06	13	9.3	155	3.6	103	30	1	88.76	6.7	0.31	3.1	92	43.8	43	14.9	7.4	42	NA	4.4	102	2.4	28.5	1.32	29.4	34	86.5	7	0.32	137	56.5	2.62	112	172	5.06	12.6	0.9	52	7.1	NA	NA	4.6
5.8	7	4.2	NA	81	31	22	0.7	0.04	21	9.2	177	2.5	104	30	0.8	88.76	1.9	0.12	3.4	84	37.6	70	12.2	3.1	62	NA	4.2	95	1.4	35.3	2.2	26.9	32.5	82.5	8.8	0.55	141	53.3	3.33	107	255	4.56	14.7	0.4	61	7.6	NA	NA	6.2
6.2	13	3.9	71.3	66	23	22	0.7	0.03	16	8.8	171	2.3	100	24	0.71	104	2	0.08	3.1	86	37.3	75	12.1	0.15	54.3	4	4.2	89	1.2	40.7	1.6	29.2	32.4	90.1	6.1	0.24	137	50.6	1.99	96	164	4.14	13.3	0.4	37	7	7	15.6	3.9
6	NA	NA	NA	NA	NA	NA	NA	NA	NA	NA	NA	NA	NA	NA	NA	NA	NA	NA	NA	118	NA	NA	NA	2.3	NA	NA	NA	NA	NA	NA	NA	NA	NA	NA	NA	NA	NA	NA	NA	NA	NA	NA	NA	NA	NA	NA	NA	NA	NA
6	11	3.6	NA	74	48	29	1.2	0.08	15	8.6	136	2.9	103	24	0.8	88.76	4	0.27	2.8	124	40.8	47	13.3	0.7	83.4	NA	3.6	56	1.2	28.9	1.95	29.5	32.6	90.5	8.8	0.59	138	57.2	3.86	89	204	4.51	14.8	0.4	165	6.4	NA	NA	6.8
5.8	4	4.1	NA	147	36	21	0.7	0.05	17	9.8	185	3.6	108	32	0.9	88.76	1.8	0.14	3.3	93	39.1	51	12.9	8.9	186	NA	4.8	109	2.1	28.2	2.3	30.4	33.1	92	8.7	0.71	144	60.6	4.97	134	371	4.25	14.1	0.4	123	7.4	NA	NA	8.2
5.1	9	3.5	NA	80	22	19	0.9	0.07	17	9.4	167	2.9	107	23	1	88.76	3.5	0.3	2.9	93	37.1	57	12.6	4.7	92	NA	4.3	86	1.5	32.1	2.74	29.4	34	86.5	6.6	0.56	139	56.9	4.85	110	339	4.29	14.8	0.2	118	6.4	NA	NA	8.5
5.1	11	3.8	NA	94	26	16	0.8	0.03	13	9.3	200	4.3	102	24	0.7	88.76	0.9	0.04	3.2	88	39.7	47	13.2	0.8	80	NA	4.1	121	2.6	44.1	1.81	30.6	33.4	91.7	8.9	0.37	137	45.3	1.86	153	220	4.33	12.6	0.4	161	7	NA	NA	4.1
5.1	11	4	NA	80	29	16	0.4	0.02	12	8.9	206	4.2	102	25	0.8	88.76	1.3	0.05	3.2	82	39.1	49	13.3	NA	NA	NA	3.7	130	2.7	35.2	1.41	31.5	33.9	93	11.5	0.46	138	51.7	2.08	157	220	4.21	12.8	0.4	135	7.2	NA	NA	4
5.2	11	4	18.5	61	39	23	0.5	0.02	16	8.9	213	2.8	99	24	0.76	84	1	0.04	3.4	81	37.6	77	12.7	0.6	73.3	5	3.8	124	1.6	37.6	1.47	30.6	33.8	90.5	10.6	0.41	134	50.3	1.97	136	215	4.16	12.7	0.6	59	7.4	2.5	15.6	3.9
5.5	10	3.7	52.5	71	26	17	0.6	0.02	12	8.8	193	3.2	99	23	0.67	95	1.1	0.04	3.3	90	37	60	12.1	0.5	93.8	7	4	114	1.9	43.7	1.54	28.8	32.8	87.9	11.2	0.39	132	43.4	1.53	133	199	4.2	13.5	0.4	95	7	2.5	NA	3.5
5.1	11	3.8	18.9	64	27	14	0.5	0.02	9	9	193	3.6	101	24	0.7	88.76	2.1	0.08	3.4	85	38.5	54	12.9	NA	NA	NA	4.2	123	2.3	40.5	1.57	30.5	33.5	91	8.2	0.32	136	48.8	1.89	139	216	4.24	13	0.5	82	7.2	2.5	15.6	3.9
5.2	9	3.9	39.7	73	34	17	0.8	0.03	16	9.2	211	3.5	99	27	0.77	83	1.5	0.06	3.7	84	41.7	60	13.9	0.5	84.5	7	3.9	120	2	41	1.54	30	33.3	90.3	10.9	0.41	135	45.8	1.72	151	222	4.62	14	0.4	157	7.6	2.5	NA	3.8
6	8	3.7	19.5	68	49	24	0.7	0.05	17	8.9	227	3.6	103	28	0.6	88.76	1.6	0.11	3.2	99	42.1	63	13.8	2.2	84.1	NA	4.6	150	2.4	25.1	1.74	28.8	32.8	87.9	8	0.55	139	64.5	4.45	164	254	4.79	13.9	0.5	71	6.9	2.5	15.6	6.9
5.5	10	4.2	NA	59	26	31	1	0.05	10	8.8	163	3.3	104	26	1	88.76	1.7	0.08	3.2	95	43	49	14.8	NA	NA	NA	4.2	100	2	32.3	1.52	28.6	34.5	82.8	8.8	0.42	140	56.2	2.65	114	182	5.19	13.4	0.6	71	7.4	NA	NA	4.7
5.3	9	3.6	NA	91	34	24	1	0.06	13	9.1	231	5.6	105	24	0.7	88.76	3.7	0.23	3.5	103	24.8	41	8.2	1.1	129	NA	3.8	165	4	21.7	1.35	21.4	32.9	65	6.5	0.4	138	67.1	4.16	190	457	3.81	17.8	0.3	125	7.1	NA	NA	6.2
5.2	4	3.8	NA	97	31	22	1.6	0.08	13	9.1	185	3.4	107	30	0.7	88.76	3.3	0.17	3.4	78	34.9	55	11.3	5.8	43	NA	5.1	113	2.1	37.5	1.86	26.9	32.5	82.6	6	0.3	141	51.6	2.56	130	292	4.22	12.8	0.5	86	7.2	NA	NA	5
5.5	8	3.8	12.6	58	41	25	0.4	0.04	16	9	221	3.3	104	27	0.61	105	1.4	0.11	3.2	97	42.1	67	14.3	5.6	77.5	12	4.1	127	1.9	32.8	2.66	31.3	33.8	92.6	8.8	0.71	139	56.6	4.59	154	209	4.55	13	0.3	137	7	2.5	NA	8.1
5.7	6	3.6	36	53	33	17	0.6	0.04	13	8.9	232	3.9	103	27	0.58	106	1.6	0.12	3.5	97	41.7	60	14.2	3.9	63.9	11	3.4	148	2.5	31.1	2.28	31.6	34	93.1	9.4	0.69	136	57.4	4.2	172	202	4.48	13.2	0.4	122	7.1	2.5	NA	7.3
NA	8	4.2	80.5	54	40	22	0.4	0.02	14	9.1	206	4.6	105	28	0.8	88.76	1.8	0.1	3.1	81	45.1	45	15.1	1.1	99.5	NA	4.8	141	3.1	23.6	1.25	29.1	33.5	86.8	9	0.48	141	65.3	3.46	161	174	5.19	13.6	0.6	101	7.3	7	9	5.3
5.4	6	4.5	45.5	71	57	29	0.7	0.04	11	9.5	206	4.9	104	30	0.9	88.76	1.7	0.09	3	88	48.6	42	15.6	5.8	105	NA	4.5	129	3.1	14.9	0.75	27.9	32.1	86.8	12.2	0.61	140	70.5	3.54	164	182	5.6	13.6	0.7	174	7.5	2.5	15.6	5
5.4	10	4.3	38.4	61	54	28	0.4	0.03	16	8.9	205	4.9	104	26	0.8	88.76	1.8	0.11	2.7	82	44.6	42	15.1	1.5	105	NA	4	140	3.3	24.6	1.46	28.8	33.8	85	6.7	0.4	140	66.5	3.94	163	171	5.25	13.5	0.8	115	7	2.5	15.6	5.9
5.2	8	4.3	NA	80	45	36	1.1	0.04	16	9.5	202	3.1	104	29	1.1	NA	5.2	0.21	2.6	114	42.2	65	14.8	0.7	116	NA	4.6	127	2	43.3	1.7	29.9	35	85.6	7.9	0.32	141	42.5	1.71	137	218	4.94	14.2	0.4	52	6.9	NA	NA	4
5.4	6	4.5	76.4	79	45	36	1.1	0.05	16	9.5	235	3.3	105	27	1	NA	1.4	0.06	2.6	86	45.1	72	15.3	0.5	105	NA	4.5	150	2.1	44	2	29.5	34	87	6.7	0.3	138	46.9	2.12	163	204	5.19	14.5	0.5	63	7.1	2.5	15	4.5
5.2	3	3.9	150.3	55	14	22	1.3	0.05	22	9.2	220	4.2	107	30	1.2	88.76	9.7	0.41	3.3	101	47.3	52	16.1	NA	NA	NA	4.4	138	2.7	35.7	1.5	30	34.1	88	7.8	0.33	140	45.6	1.92	168	177	5.38	13.6	0.6	152	7.2	8	15.6	4.2
5.7	8	3.6	44.8	45	18	16	0.6	0.03	14	9.3	159	3	103	31	0.9	88.76	4.1	0.19	3.6	88	42.4	53	13.9	NA	NA	NA	4	89	1.7	36.6	1.7	29.5	32.8	89.9	11.1	0.51	142	47.7	2.21	106	155	4.71	17.2	0.6	85	7.2	8	15.6	4.6
5.8	7	3.9	43.8	54	27	22	0.6	0.03	14	9.1	171	3.3	101	31	1	88.76	4.3	0.2	4	88	51.5	52	16.2	NA	NA	NA	4.3	98	1.9	36.4	1.64	28.9	31.4	92	11.8	0.53	139	46.9	2.11	119	132	5.6	16.8	0.6	105	7.9	7	15.6	4.5
5.8	7	4	68.4	45	29	20	0.3	0.01	14	9.2	174	3	100	29	0.95	80	3.3	0.12	4.3	82	48.9	58	16.3	0.9	86.9	8	3.9	92	1.6	42.5	1.58	30.4	33.3	91.3	10.2	0.38	136	43.7	1.63	116	99	5.36	17.1	0.7	122	8.3	13	15.6	3.7
5.5	12	3.9	120.2	72	46	29	0.6	0.04	21	8.7	76	1.9	104	24	0.9	88.76	1.7	0.11	3	103	43.1	40	15.1	NA	NA	NA	4.2	27	0.7	22.5	1.45	31.3	35	89.6	9.1	0.59	140	66.2	4.28	36	186	4.81	13.6	1	46	6.9	27	15.6	6.5
5.8	7	4.1	84.1	43	25	23	0.3	0.02	21	9	160	2	105	28	1.09	66	5	0.27	2.8	92	39.8	82	13.4	0.15	53.8	10	4.1	67	0.8	26.1	1.4	31	33.7	92	9	0.48	140	59.6	3.19	78	234	4.33	13.5	0.4	53	6.9	2.5	15.6	5.4
5.6	11	4.1	165	49	28	29	0.4	0.02	27	9.3	151	1.8	102	24	1.15	61	6.3	0.4	3.1	97	41.2	82	14.1	0.8	47	13	4	59	0.7	23.6	1.47	31.5	34.1	92.4	11.5	0.72	137	58.2	3.64	69	209	4.46	13.6	0.3	49	7.2	7	5.8	6.2
6.6	7	4	216	44	22	15	0.5	0.03	21	9.3	302	8.6	103	27	1.1	88.76	4.7	0.31	2.9	117	45.6	35	15.2	1.2	67.2	NA	4.3	210	6	43.6	2.82	28.5	33.2	85.7	7	0.45	137	44.1	2.85	267	276	5.33	14	0.6	284	6.9	25	15.6	6.5
NA	NA	NA	NA	NA	33	NA	NA	NA	NA	NA	151	2.8	NA	NA	1	NA	NA	NA	NA	NA	NA	54	NA	NA	NA	NA	NA	76	1.4	NA	NA	NA	NA	NA	NA	NA	NA	NA	NA	97	NA	NA	NA	NA	104	NA	NA	NA	NA
6.4	7	3.7	115	54	57	30	1.9	0.11	20	9.1	135	2.2	98	29	0.95	80	2.4	0.14	3.4	105	38.2	61	13.1	0.2	32.2	12	4.1	59	1	36.3	2	29.1	34.2	84.8	9.1	0.5	134	50.2	2.77	74	356	4.5	14.2	0.6	76	7.1	6	5.8	5.5
4.9	9	4	312	53	25	21	0.6	0.03	20	9.2	171	2.3	105	27	0.98	91	3	0.14	3.2	105	46	74	16.3	0.6	44.5	5	3.9	90	1.2	26.3	1.19	30.7	35.3	86.9	7.4	0.33	141	62.7	2.84	97	193	5.3	12.8	1.1	37	7.2	14	5.8	4.5
5.1	7	4.2	211.7	39	31	23	0.1	0.01	25	8.7	228	3.4	102	28	1.2	88.76	1.2	0.06	3.2	84	41.3	67	13.6	31.8	64.1	NA	4.4	153	2.3	19.8	0.96	29.8	32.9	90.6	6	0.29	137	72.9	3.54	161	154	4.56	13.5	1.1	40	7.4	14	15.6	4.8
5.8	7	4.3	55.5	102	61	28	0.9	0.03	10	9.5	189	4	103	27	0.76	89	2.5	0.1	3.6	95	43.7	47	14.9	3.2	94.8	12	4.1	127	2.7	36.4	1.4	29.8	34	87.7	6	0.23	137	54.3	2.09	142	271	4.98	13.4	0.7	73	7.9	6	15.6	3.9
5.6	11	4.6	63.9	73	50	28	0.5	0.03	17	9.3	222	4.6	97	25	0.93	93	2.3	0.15	3.5	99	44.1	48	15.1	0.5	73.6	9	4.2	127	2.6	22.7	1.5	30.6	34.1	89.6	7.9	0.52	133	66.6	4.4	174	321	4.93	13	0.8	234	8.1	2.5	15.6	6.6
5.4	7	4.5	216	49	40	30	0.2	0.01	19	9	184	3.1	102	28	0.74	108	2	0.09	3	89	42.5	60	14.4	1.1	28.2	13	4.3	113	1.9	29.2	1.28	29.6	33.9	87.5	5.8	0.25	137	62.9	2.77	124	201	4.86	13.3	0.6	54	7.5	8	15.6	4.4
5.2	9	3.7	175	79	38	16	0.7	0.04	22	8.8	160	2.6	107	26	1	88.76	1.2	0.07	3.2	100	38.6	61	13	1.9	53.6	14	4.2	91	1.5	36.5	1.99	29.1	33.6	86.7	5.8	0.32	142	55.7	3.03	99	191	4.45	13.9	0.4	42	6.9	9	15.6	5.4
5.5	8	3.9	63.8	71	23	16	0.7	0.04	13	8.9	191	3.1	103	26	0.89	96	0.7	0.04	3.8	93	43	61	14.5	0.9	60.7	7	4.1	121	2	34.7	1.89	28.5	33.6	85	6.4	0.35	137	57.5	3.14	130	208	5.07	14.2	0.5	47	7.7	5	5.8	5.5
5.1	5	3.6	67.6	46	29	17	1.1	0.05	11	8.9	177	2	103	30	0.66	112	4.8	0.24	3	77	40.7	87	13.7	0.4	77.5	6	3.8	74	0.9	29.1	1.46	32.6	33.7	96.7	6.7	0.34	138	58.3	2.93	90	236	4.21	12.8	0.6	81	6.6	2.5	NA	5
5.2	7	4	261	59	23	24	1.2	0.04	17	9	172	2.4	105	28	0.92	89	1.7	0.06	2.9	95	42.9	72	14.5	0.15	49.7	4	3.9	92	1.3	30.1	0.97	31.1	33.7	92.3	10.6	0.34	140	56.5	1.83	100	140	4.65	12.7	0.4	38	6.9	9	5.8	3.2
5.1	10	4.2	NA	87	21	13	1.1	0.06	11	9.1	95	1.7	102	26	0.68	127	4.3	0.23	3.1	89	39.4	55	13.1	NA	NA	13	3.3	26	0.5	33.5	1.81	29.7	33.2	89.5	6.8	0.37	138	54.3	2.94	40	211	4.4	12.3	0.3	69	7.3	NA	NA	5.4
5.8	7	4.4	211	61	35	14	0.9	0.07	15	9	116	3.9	104	30	1.2	88.76	3.1	0.23	2.6	79	46.6	30	14.2	6.1	59.1	NA	4.6	57	1.9	16.8	1.26	23	30.5	75.5	10.8	0.82	141	68.4	5.16	86	224	6.18	17.1	0.6	143	7	13	15.6	7.5
5.6	8	4.4	153	63	35	14	0.7	0.05	15	9.2	129	4.3	103	29	1.3	60	2.1	0.16	2.7	74	43.9	30	13.8	NA	NA	NA	4.3	59	2	24.2	1.9	23.1	31.4	73.6	7.3	0.57	140	65.7	5.15	99	251	5.97	17	0.9	199	7.1	8	15.6	7.8
5.3	8	4.1	65.8	59	58	32	0.7	0.03	15	9.1	200	4.4	101	32	1.06	80	0.9	0.04	4	89	47.2	45	15.8	1.5	156	21	4.2	119	2.6	35	1.67	30.3	33.5	90.3	9.1	0.43	141	54.4	2.59	155	181	5.23	12.7	0.9	182	8.1	2.5	15.6	4.8
5.7	6	4.2	NA	119	41	30	0.4	0.02	12	9	247	5	106	31	1.1	88.76	2.7	0.14	2.4	109	46.2	49	16	1.6	65	NA	5.3	171	3.5	24.9	1.24	31.5	34.6	90.8	14.2	0.71	143	57.8	2.88	198	149	5.09	14.3	0.5	134	6.6	NA	NA	5
5.3	7	3.9	79.9	114	29	13	0.4	0.02	12	9.2	133	1.7	102	29	0.73	85	3.7	0.16	2.9	98	39.7	77	13.1	4.7	22.5	9	3.9	42	0.5	27.3	1.14	30.4	33	92.1	9.3	0.39	138	59.3	2.47	56	189	4.31	13.5	0.3	69	6.8	2.5	15.6	4.2
5.8	6	3.5	74.1	97	23	22	0.4	0.02	20	9.2	140	1.8	104	29	0.71	87	5.1	0.2	3.7	108	39.1	77	13	3.9	22.9	10	3.8	50	0.6	31.6	1.24	30.4	33.2	91.5	8.7	0.34	139	54.2	2.13	63	194	4.28	14.5	0.3	67	7.2	9	12	3.9
6	9	4.2	35.4	68	41	45	0.4	0.02	9	9.3	132	2.7	102	26	0.5	88.76	1.5	0.08	3.1	101	42.2	49	14.1	0.8	117	NA	4.3	63	1.3	26.4	1.44	29.9	33.4	89.4	7.4	0.4	137	64.3	3.5	83	186	4.72	12.8	0.8	102	7.3	2.5	15.6	5.4
5.1	5	4.2	NA	83	26	20	1.1	0.05	14	9.8	207	2.5	106	30	1	88.76	2.7	0.13	3.3	94	43.4	84	14.6	2.9	82	NA	4.8	104	1.2	24	1.19	29.4	33.7	87.2	8.8	0.43	141	63.4	3.13	123	227	4.98	14.4	0.5	96	7.5	NA	NA	4.9
5.2	6	4	98.1	61	28	27	0.9	0.05	13	8.8	181	3.9	103	29	1	88.76	2.9	0.15	3	91	42.7	47	14.7	NA	117	NA	4.5	118	2.5	31.5	1.6	28.7	34.4	83.4	9.4	0.48	138	55.2	2.8	134	165	5.12	13.5	0.8	79	7	2.5	15.6	5.1
5.6	9	3.9	142	102	52	23	0.6	0.04	15	8.9	167	3	103	26	0.72	89	1.9	0.12	3.1	97	39.3	56	13.1	1.8	241	20	4.2	91	1.6	29.2	1.87	30.5	33.5	91.2	6.4	0.41	138	62	3.97	111	259	4.31	13	0.4	102	7	8	15.6	6.4
5.5	8	3.8	96.4	45	32	28	1.3	0.09	14	9	261	2.3	101	29	1.15	73	2.3	0.16	3.3	89	46.2	112	15.3	0.15	26.7	3	3.5	140	1.3	43	2.93	29.3	33.2	88.2	7.5	0.51	138	45.9	3.12	149	198	5.24	13.5	0.5	44	7.1	2.5	NA	6.8
5.4	11	3.9	208	72	33	18	0.9	0.04	18	8.8	178	3.2	103	24	0.91	94	0.7	0.03	3.9	89	41.2	56	13.6	1.6	60.3	15	3.9	103	1.8	38.8	1.74	28.3	33	85.6	6.4	0.29	138	53.2	2.38	122	204	4.81	14.2	0.4	96	7.8	7	5.8	4.5
5.8	16	4.7	NA	91	53	31	0.8	0.06	24	9.2	199	3.2	105	21	1.2	88.76	5.6	0.4	2.3	124	42.1	63	14.3	0.2	65	NA	4.9	116	1.8	30.6	2.2	29.8	34	87.5	7.6	0.55	142	55.4	3.98	136	275	4.81	13.6	0.7	102	7	NA	NA	7.2
5	8	4	39.2	50	24	18	1.3	0.06	11	8.5	212	2.1	105	29	0.7	88.76	2.8	0.13	2.8	82	40.5	101	13.3	0.3	69.9	NA	4.5	103	1	27.5	1.26	30	32.9	91.2	10.2	0.46	142	58.2	2.66	111	198	4.44	13.1	0.5	40	6.8	2.5	15.6	4.6
6	11	3.9	142	65	21	13	0.8	0.03	17	8.8	170	2.3	99	28	0.9	88.76	1.8	0.07	3.3	115	38.4	75	12.7	0.3	62.4	2	4.2	87	1.2	43.9	1.82	29.7	33.2	89.7	6.9	0.29	138	46.6	1.92	95	169	4.28	13.1	0.5	41	7.2	12	15.6	4.1
7	10	4.1	289	68	39	18	0.6	0.04	25	8.7	161	2.4	107	25	1.09	72	4.6	0.31	3	152	40.3	67	13.3	0.5	53.4	4	4.2	83	1.2	23	1.55	27.9	33.1	84.4	8.5	0.57	142	63.5	4.28	94	233	4.77	13.6	0.4	57	7.1	12	5.8	6.7
5.8	5	3.7	78.6	81	37	31	0.5	0.03	15	8.5	223	3.7	105	29	1.04	74	3.3	0.21	2.6	114	46.2	60	15.6	0.4	65.1	7	4.7	143	2.4	33.1	2.1	30.5	33.8	90.1	8.2	0.52	139	54.8	3.47	163	157	5.13	13.5	0.5	98	6.3	7	15.6	6.3
5.1	7	4.3	NA	60	28	19	0.5	0.03	17	9.1	188	3.7	105	30	1.4	56	1.8	0.1	2.5	83	46.1	51	15.7	2.3	59	NA	5	123	2.4	16.5	0.98	30.1	34.2	88	11.7	0.69	142	69.5	4.11	137	191	5.23	13	0.4	68	6.8	NA	NA	5.9
6.7	8	4	NA	58	51	30	0.7	0.04	16	8.5	161	2.9	105	25	0.96	85	9.4	0.59	2.6	134	43.7	55	14	0.2	58.3	7	4.4	92	1.7	30.6	1.92	27.7	32.1	86.2	7.6	0.48	138	51.7	3.24	106	246	5.06	13.3	0.4	69	6.6	NA	NA	6.3
5.8	9	3.2	213	107	21	19	0.4	0.03	16	9.2	154	3	105	27	0.98	61	1.1	0.07	3.8	85	36.2	52	11.7	7.2	82.7	6	3.7	91	1.8	25.5	1.66	26.4	32.2	81.8	7	0.46	141	66	4.3	102	141	4.43	13.6	0.5	56	7	10	5.8	6.5
5.2	8	3.9	NA	85	23	14	0.7	0.03	11	9.2	192	3.8	99	26	0.8	88.76	0.6	0.02	3.1	81	36	51	12.5	0.6	77	NA	4.2	124	2.4	43.6	1.6	31.6	34.8	90.7	9.1	0.33	133	46	1.68	141	220	3.97	12.9	0.4	85	7	NA	NA	3.7
5.1	9	4.2	29	64	30	20	0.6	0.02	16	8.9	215	2.9	103	24	0.89	88	1.9	0.06	2.9	95	41.9	75	13.7	1.2	111	10	4.2	117	1.6	36.4	1.22	30.2	32.7	92.3	4.8	0.16	136	56.3	1.89	140	231	4.54	14.3	1.4	116	7.1	2.5	15.6	3.4
5.8	7	3.3	NA	111	29	31	0.5	0.04	27	9.1	194	2.5	100	26	0.87	68	3	0.25	3.7	96	35.2	77	11.7	1.1	41.2	8	4.2	101	1.3	36.9	3.02	29.4	33.3	88.4	8.9	0.73	133	50.7	4.14	117	248	3.98	14.8	0.3	82	7	NA	NA	8.2
5.6	8	4	NA	93	31	17	1.2	0.07	11	8.5	235	3.9	103	28	0.92	89	1.9	0.12	3.2	100	48.6	61	16.3	0.8	73.3	8	3.9	155	2.5	22.6	1.44	29.9	33.5	89.5	6	0.38	139	68.4	4.36	174	208	5.43	13.5	0.7	96	7.2	NA	NA	6.4
NA	NA	NA	NA	NA	NA	NA	NA	NA	NA	NA	NA	NA	NA	NA	NA	NA	NA	NA	NA	NA	NA	NA	NA	NA	NA	NA	NA	NA	NA	NA	NA	NA	NA	NA	NA	NA	NA	NA	NA	NA	NA	NA	NA	NA	NA	NA	NA	NA	NA
5.2	14	4.1	178	67	34	25	0.7	0.03	15	9.3	227	4.8	99	26	1.1	88.76	2.6	0.13	3	85	48.2	47	16.1	NA	NA	NA	4.3	145	3.1	25.6	1.28	32	33.5	95.5	9.3	0.46	139	61.8	3.08	180	159	5.05	13.1	1.2	174	7.1	6	15.6	5
5.2	10	4.1	61.2	65	93	53	0.5	0.02	15	8.8	177	4.2	101	29	1.1	88.76	1.6	0.07	4	70	45.9	42	15	2.4	146	NA	4.2	108	2.6	36.8	1.55	29.7	32.7	91	8.5	0.36	140	52.6	2.22	135	188	5.05	12.8	0.5	134	8.1	2.5	15.6	4.2
4.6	12	3.6	163	73	31	28	0.8	0.05	15	9.2	204	2.8	102	26	0.9	88.76	2.1	0.14	3.4	83	39.1	74	13.2	0.9	151	NA	4.4	108	1.5	33.4	2.2	33.5	33.7	99.5	9.1	0.6	140	54.6	3.6	130	324	3.93	12.5	0.4	109	7	767	471	6.6
5.6	8	3.9	130	99	69	29	0.6	0.04	14	9.3	154	2.7	104	27	0.73	88	2.5	0.16	3.3	93	40.2	58	13.2	1.2	271	15	4	69	1.2	26.6	1.66	30.5	32.8	93.1	6.5	0.4	139	63.9	3.97	96	241	4.32	12.8	0.4	133	7.2	8	15.6	6.2
5.3	11	3.8	NA	108	30	17	1	0.04	15	9	198	2.1	103	26	0.8	NA	2	0.09	2.6	90	38.2	94	13.2	4.8	23	NA	4.3	94	1	22.8	1	31	34.6	89.6	8.4	0.38	140	65.8	2.94	104	236	4.26	13.1	0.6	52	6.4	NA	NA	4.5
5.2	9	3.7	NA	73	30	20	0.8	0.04	14	9.3	217	3.4	98	26	0.8	79	1.5	0.06	3.6	89	40.7	64	13.4	0.7	104	7	4.1	130	2	36.6	1.58	29.6	33.1	89.5	8.1	0.35	133	53	2.3	153	207	4.54	13	0.5	115	7.3	NA	NA	4.3
5.8	8	4.3	64.6	95	24	20	0.5	0.03	21	9	266	2.6	104	28	0.67	89	6.4	0.3	3	85	41	103	13	2.8	68.4	5	4	151	1.5	19.2	0.92	28	31.6	88.6	9.7	0.46	140	64.2	3.06	163	254	4.63	16.5	0.7	59	7.3	2.5	15.6	4.8
5.3	7	3.9	102	45	23	21	1.3	0.06	14	8.7	211	2	102	28	0.8	88	3.8	0.17	3.2	90	39.7	108	13.1	0.5	54.9	3	3.6	97	0.9	29	1.32	30	32.9	91.1	10	0.45	137	55.9	2.54	103	210	4.36	12.7	1	28	7.1	5	5.8	4.5
4.8	NA	NA	NA	NA	NA	NA	0	NA	NA	NA	138	NA	101	NA	0.7	NA	0	NA	NA	92	NA	79	NA	NA	NA	NA	3.7	50	NA	0.2	NA	NA	NA	NA	0	NA	134	0.7	NA	NA	NA	NA	NA	NA	80	NA	NA	NA	10.1
5.6	7	4	184	43	38	25	0.5	0.02	21	9	197	3.2	103	27	0.79	97	0.2	0.01	3.3	95	49.3	61	16.8	0.2	48.8	7	4.2	112	1.8	27.5	1.4	32.6	34.1	95.4	8.5	0.43	137	63.3	3.22	136	167	5.17	12.9	1.5	119	7.3	12	15.6	5.1
5.9	7	3.8	67.6	74	21	14	0.8	0.04	22	8.5	174	2.5	102	29	0.68	105	1.5	0.07	3.4	116	39.6	69	13.1	0.15	46.4	2	4	98	1.4	34.2	1.64	29.9	33	90.5	9.8	0.47	138	53.7	2.58	105	164	4.37	13.4	0.4	37	7.2	6	5.8	4.8
5.4	5	3.9	26.4	60	19	24	0.4	0.03	14	8.8	151	3	104	29	0.75	107	4.4	0.32	3.4	79	39.8	50	13.4	0.5	566	3	4	79	1.6	26	1.91	28.8	33.6	85.8	6.7	0.49	138	62.5	4.58	101	235	4.63	13.5	0.4	110	7.3	2.5	15.6	7.3
5.1	4	3.8	NA	83	35	29	0.7	0.02	23	9.1	133	2.6	107	30	1.2	51	0.8	0.02	3.1	87	36.1	51	12	5.3	113	NA	4.7	73	1.4	37	1.08	29.4	33.1	88.6	7.7	0.22	141	53.8	1.57	82	171	4.08	13.3	0.3	45	6.9	NA	NA	2.9
5.8	6	3.8	225	47	25	20	0.2	0.01	30	9.2	147	1.8	107	28	1.2	58	3.3	0.17	2.8	100	38.1	82	13.1	0.15	46.2	11	4.2	58	0.7	31.9	1.67	31.4	34.3	91.4	10.7	0.56	141	54	2.83	65	224	4.17	13.2	0.4	37	6.6	14	5.8	5.2
5.6	8	4.4	95.4	74	25	18	0.6	0.03	19	9	239	3.3	105	26	0.8	88.76	3.3	0.15	3	85	45.9	73	14.6	1.4	153	NA	4.2	155	2.1	28.9	1.29	27.4	31.9	85.8	8.6	0.39	139	58.6	2.61	166	196	5.35	13.3	0.5	54	7.4	5	15.6	4.5
5.7	6	3.5	NA	57	71	32	0.4	0.02	12	8.9	192	3.1	101	30	0.67	100	1.6	0.07	4.2	106	43.3	61	14.4	2.7	24.7	15	4.1	116	1.9	27.4	1.27	33.7	33.2	101.5	11.9	0.55	137	58.7	2.71	131	143	4.27	13.2	0.5	73	7.7	NA	NA	4.6
6	8	3.8	NA	120	36	29	0.7	0.05	30	9.3	206	2.5	101	27	1.1	52	4.9	0.36	3.6	99	38.9	84	12.6	NA	NA	NA	4.4	106	1.3	39.6	2.95	28.7	32.4	88.7	8.7	0.65	136	46.2	3.44	122	247	4.38	14.8	0.3	79	7.4	NA	NA	7.4
5.2	4	3.9	55	31	37	27	1.1	0.03	22	8.8	191	3.7	104	29	0.92	99	1.7	0.06	3.4	87	38.5	51	12.9	0.2	69.6	4	4.1	131	2.6	32.6	1.03	29.6	33.4	88.5	7.9	0.25	137	56.7	1.79	140	154	4.35	13.5	0.6	44	7.3	2.5	NA	3.2
5	5	3.5	91.9	32	29	21	1.3	0.05	11	8.7	191	2.1	108	29	0.7	110	4.1	0.15	2.7	91	39.9	90	13.2	0.8	88.1	5	4.2	87	1	30.4	1.11	31.5	33	95.2	8.8	0.32	142	55.5	2.03	101	245	4.19	12.5	0.5	69	6.2	6	5.8	3.7
5.3	7	3.9	28.7	85	28	31	1.2	0.03	18	8.9	170	2.4	104	28	0.83	90	1.8	0.05	3.4	100	42.7	72	13.6	2.5	113	9	4.5	86	1.2	38.3	0.98	28.5	32	89.3	6.1	0.16	139	52.7	1.34	98	243	4.78	16.1	1	60	7.3	2.5	15.6	2.6
5.4	9	4	NA	87	46	32	0.4	0.02	16	8.9	179	4.1	106	29	1.1	88.76	2.1	0.08	3.5	82	43.9	44	14.9	6.1	150	NA	4.5	102	2.3	35.5	1.44	30.6	33.8	90.5	10	0.4	144	52	2.1	135	188	4.85	12.6	0.7	164	7.5	NA	NA	4
NA	NA	NA	NA	NA	NA	NA	NA	NA	NA	NA	NA	NA	NA	NA	NA	NA	NA	NA	NA	NA	NA	NA	NA	NA	NA	NA	NA	NA	NA	NA	NA	NA	NA	NA	NA	NA	NA	NA	NA	NA	NA	NA	NA	NA	NA	NA	NA	NA	NA
6.1	4	4	NA	96	63	22	0.3	0.02	10	9.1	157	2.3	101	32	0.8	88.76	1.1	0.1	3.1	80	40.1	69	13.1	1.2	206	NA	3.8	58	0.8	13.7	1.26	31.1	32.7	95	4.9	0.45	137	80	7.36	88	219	4.22	13.8	0.5	148	7.1	NA	NA	9.2
6.4	11	4.1	235	66	49	33	0.9	0.05	24	9.1	157	2.3	104	22	0.91	91	6.4	0.36	2.4	128	40.3	69	13.4	3.9	48.6	6	4.3	72	1	29.5	1.67	28.3	33.3	85.1	8.7	0.5	137	54.5	3.09	88	236	4.74	13.8	0.4	79	6.5	10	15.6	5.7
5.9	6	3.7	NA	90	70	28	0.8	0.05	12	9.1	192	2.8	108	28	0.5	88.76	2.1	0.15	3.1	92	39.2	69	13.1	3.4	85	NA	4.4	106	1.5	26.3	1.84	29	33.3	86.9	8.3	0.58	142	62.5	4.39	123	250	4.51	13.5	0.5	83	6.8	NA	NA	7
4.9	10	3.8	NA	52	27	22	0.7	0.04	17	8.7	194	2.7	101	23	0.8	NA	2.7	0.15	3	82	37	72	12.5	1.8	59	NA	4.1	103	1.4	35.9	2	30.5	33.8	90.2	7.6	0.41	134	53.1	2.88	122	213	4.1	13.3	0.6	96	6.8	NA	NA	5.4
5.3	8	4.2	40.7	101	54	30	0.5	0.03	8	9.1	240	5.7	102	28	1	88.76	1.6	0.09	4.1	88	43.3	42	14.1	1	169	NA	4.1	181	4.3	31	1.89	27.3	32.5	83.9	8.8	0.54	138	58.2	3.54	198	238	5.16	14.1	0.4	87	8.3	2.5	15.6	6.1
5.1	9	4	169	55	26	17	0.9	0.04	18	8.7	175	2.3	104	24	0.92	72	1.9	0.08	2.9	77	39.9	77	13.5	0.3	63	4	4.3	86	1.1	43.4	1.73	29.4	33.9	86.8	9.1	0.36	137	44.8	1.78	98	209	4.6	12.7	0.5	61	6.9	10	15.6	4
5.1	7	4	NA	89	24	18	0.6	0.03	9	9.2	197	3.9	96	28	0.8	88.76	0.8	0.04	3.4	85	40.3	50	13.8	0.7	92	NA	4.3	117	2.3	26.2	1.28	31.5	34.2	92.3	8.5	0.42	131	63.9	3.13	147	224	4.37	12.5	0.5	149	7.4	NA	NA	4.9
5.8	6	3.6	NA	131	35	22	0.8	0.07	29	9	214	2.7	104	27	1.1	53	4.1	0.34	3.4	102	35.3	79	11.7	1.4	51	NA	4.8	121	1.5	47.7	3.96	29.1	33.1	87.9	8.4	0.7	137	39	3.24	135	251	4.02	14.6	0.4	70	7	NA	NA	8.3
5.3	10	3.7	NA	74	39	22	0.5	0.03	13	8.5	167	3.5	107	27	0.8	88.76	2.5	0.15	2.8	116	35.7	48	12.4	0.7	80	NA	3.3	92	1.9	28.7	1.72	29.9	34.6	86.4	7.9	0.47	144	60.4	3.63	119	209	4.14	15.5	0.5	137	6.5	NA	NA	6
7	9	4	70.8	84	22	9	0.5	0.02	22	8.7	193	2.6	99	27	0.65	108	1.5	0.06	3.1	188	40.6	74	13.3	NA	NA	2	4.2	109	1.5	38.8	1.57	29.2	32.9	89	7.2	0.29	135	52	2.11	119	162	4.56	13.3	0.5	51	7.1	5	15.6	4
5.7	9	3.8	34.1	52	35	24	0.4	0.03	15	8.4	237	3.4	104	24	0.57	108	1.6	0.13	3.2	96	41.9	70	14	5.4	89.5	10	4	143	2	30.3	2.4	30.4	33.3	91.1	6.9	0.54	137	60.8	4.82	167	219	4.6	13.1	0.4	118	7	2.5	15.6	7.9
5.1	5	4.1	NA	95	22	15	0.5	0.03	13	8.9	209	3.8	102	29	0.9	88.76	1.1	0.07	3.3	91	39.4	55	13.3	0.8	86	NA	4.1	132	2.4	27.3	1.58	31.2	33.9	92	7	0.41	136	64.1	3.71	154	224	4.28	13.2	0.3	110	7.4	NA	NA	5.8
5.8	9	3.6	208	89	39	21	0.9	0.06	14	9.4	160	3.3	104	28	0.76	83	2.7	0.18	3.4	105	36.7	49	12.3	1.5	247	21	3.7	82	1.7	32.6	2.23	30.3	33.6	90.2	6.8	0.47	141	57.1	3.91	111	246	4.07	13.2	0.3	145	7	12	5.8	6.9
5.4	9	3.8	36.5	76	29	35	1.1	0.09	13	9.3	164	2.6	102	26	0.73	89	3.3	0.27	3.7	89	42.2	64	14.2	4.8	93.1	7	4.4	63	1	35.6	2.89	28.7	33.6	85.3	7.2	0.59	137	52.8	4.29	100	373	4.94	13.6	0.5	187	7.5	2.5	15.6	8.1
5.5	9	3.4	46.5	50	28	26	0.7	0.03	13	8.5	125	2.8	102	28	0.8	89	3.8	0.15	3.8	79	48.9	45	16	0.9	79.2	4	4.3	65	1.4	47.9	1.91	30.1	32.6	92.3	12.8	0.51	139	34.8	1.39	80	106	5.3	16.4	0.5	75	7.2	14	30	4
5.5	11	3.7	NA	101	38	24	0.5	0.03	10	9.3	218	4.5	100	28	0.8	NA	0.3	0.02	3.6	100	40.3	48	13.5	7.7	144	NA	3.3	144	3	35.8	2.4	28.2	33.5	84.2	5.6	0.38	139	57.8	3.91	170	237	4.78	13.3	0.6	129	7.3	NA	NA	6.8
5.5	8	3.9	49.8	101	42	26	0.6	0.04	14	9.8	157	3	103	27	0.68	93	3.1	0.19	3.9	100	40.4	53	13.4	1.2	274	20	3.9	67	1.3	29.9	1.84	30.4	33.2	91.6	6.7	0.41	138	59.8	3.68	104	263	4.41	12.2	0.4	186	7.8	2.5	15.6	6.2
5.8	7	3.5	65.7	130	27	23	0.6	0.05	26	8.6	202	2.5	102	29	0.95	62	4.3	0.36	3.5	92	36.2	80	11.8	1.4	47.4	7	4.4	104	1.3	39.7	3.31	28.9	32.6	88.8	8.6	0.71	138	46.8	3.9	122	251	4.07	15	0.4	90	7	14	15.6	8.3
5.9	5	3.5	277	135	19	15	0.6	0.04	17	9	171	3.2	104	31	1.1	53	1.3	0.07	3.5	81	39.6	53	12.4	NA	NA	NA	4.4	108	2	25.9	1.48	25.8	31.4	82.1	7.6	0.43	140	64.6	3.68	118	147	4.82	13.9	0.5	49	7	6	15.6	5.7
5.2	9	3.9	39.7	73	34	17	0.8	0.03	16	9.2	211	3.5	99	27	0.77	83	1.5	0.06	3.7	84	41.7	60	13.9	0.5	84.5	7	3.9	120	2	41	1.54	30	33.3	90.3	10.9	0.41	135	45.8	1.72	151	222	4.62	14	0.4	157	7.6	2.5	NA	3.8
5.1	6	3.8	NA	85	20	19	1	0.08	15	9.6	171	2.8	104	27	0.9	88.76	2.3	0.18	3.5	90	41.1	61	13.7	3.5	103	NA	4.1	78	1.3	40.1	3.16	28.9	33.4	86.5	6.8	0.54	137	49.8	3.93	110	360	4.75	14.2	0.3	162	7.3	NA	NA	7.9
5	9	4	138	51	30	23	0.8	0.04	13	9.1	188	2.4	100	27	0.88	114	3.6	0.16	3.2	89	41.2	79	13.8	0.2	49.2	4	4	103	1.3	49.3	2.21	31.7	33.5	94.8	10.8	0.48	136	35.6	1.59	109	291	4.34	12.8	0.3	28	7.2	2.5	NA	4.5
5.5	9	4	73.9	69	43	25	0.5	0.04	16	9.1	220	4.7	104	27	0.79	98	1.6	0.12	3.2	90	46.4	47	15.6	5.5	98.4	9	4.2	148	3.1	18.3	1.41	29	33.7	86.1	6.9	0.53	140	72.7	5.59	173	187	5.39	13.6	0.6	125	7.2	7	5.8	7.7
5.2	8	3.9	136	35	27	16	1.3	0.05	19	8.6	228	4.4	106	26	0.97	93	2.3	0.08	3.1	86	37.4	52	12.3	0.3	72.6	7	4.3	164	3.2	43.1	1.53	29	33	88	7.4	0.26	140	46	1.63	176	145	4.25	13.3	0.7	59	7	2.5	15.6	3.5
5.1	5	4	NA	59	26	20	1.3	0.06	9	9.4	255	3.4	106	29	0.8	88.76	2	0.1	3.1	90	41.6	74	14.3	2.7	81.1	NA	5.2	148	2	40.5	1.99	31	34.3	90.3	6	0.3	140	50.2	2.47	181	198	4.61	12.6	0.4	164	7.1	NA	NA	4.9
5.9	9	4.1	NA	134	46	37	0.3	0.02	13	9.2	196	4.9	104	27	1.2	88.76	4.1	0.25	2.5	95	44.1	40	15.2	5.3	66	NA	5.3	137	3.4	27.3	1.69	31.1	34.5	90	10	0.62	140	58.3	3.61	156	143	4.9	13.4	0.6	97	6.6	NA	NA	6.2
5.7	6	3.7	NA	90	30	20	0.9	0.05	15	8.8	235	5.1	109	28	0.7	88.76	2	0.12	3.3	96	38.6	46	12.9	1.2	88	NA	4.3	156	3.4	38.4	2.29	29.7	33.4	88.9	6.4	0.38	143	52.3	3.12	189	242	4.34	13.3	0.6	167	7	NA	NA	6
6	7	4.2	149	66	61	34	0.7	0.04	16	8.9	118	2.7	103	29	0.97	88	4.2	0.23	3.5	106	43.7	43	14.8	0.7	60.6	14	4.1	58	1.3	24.2	1.34	30.9	33.9	91.3	9.8	0.54	139	61	3.36	75	288	4.79	13	1	86	7.7	7	5.8	5.5
4.5	NA	NA	NA	NA	NA	NA	0	NA	NA	NA	138	NA	105	NA	0.7	NA	0	NA	NA	97	NA	78	NA	NA	NA	NA	3.8	49	NA	0.2	NA	NA	NA	NA	0	NA	135	0.7	NA	NA	NA	NA	NA	NA	79	NA	NA	NA	8.9
NA	NA	NA	NA	NA	NA	NA	NA	NA	NA	NA	NA	NA	NA	NA	NA	NA	NA	NA	NA	NA	NA	NA	NA	NA	NA	NA	NA	NA	NA	NA	NA	NA	NA	NA	NA	NA	NA	NA	NA	NA	NA	NA	NA	NA	NA	NA	NA	NA	NA
6	10	3.9	16.1	85	41	23	0.5	0.03	12	9	300	6.1	100	30	1	60	3.6	0.22	2.9	128	40.6	49	13.5	8.1	145	NA	4.1	212	4.3	21.6	1.35	30.4	33.3	91.3	7.1	0.44	140	67.3	4.18	251	320	4.45	14.7	0.3	195	6.8	6	37	6.2
5.2	11	4.2	NA	102	70	35	0.9	0.05	13	9.2	202	3.4	104	23	0.7	88.76	2.5	0.14	3	105	46.5	60	15.8	2.7	76	NA	4.4	110	1.8	30.2	1.63	32.5	34.1	95.2	8.4	0.45	138	58	3.14	142	236	4.88	12.4	1.1	160	7.2	NA	NA	5.4
6	14	3.7	NA	148	34	18	NA	NA	29	8.9	205	2.5	101	28	1	59	NA	NA	3.6	99	NA	81	NA	NA	51	NA	4.3	111	1.4	NA	NA	NA	NA	NA	NA	NA	143	NA	NA	124	NA	NA	NA	0.4	64	7.3	NA	NA	NA
6	13	4.4	NA	79	46	26	0.4	0.04	22	9	186	2.8	107	23	1.3	88.76	4.9	0.44	2.4	134	42.9	67	14.5	3.1	65	NA	4.3	100	1.5	20.4	1.85	29.5	33.9	87	5.9	0.53	143	68.4	6.19	119	247	4.93	13.3	0.7	95	6.8	NA	NA	9.1
5.3	NA	NA	NA	NA	NA	NA	NA	NA	NA	NA	157	NA	NA	NA	NA	NA	NA	NA	NA	91	NA	43	NA	1.5	NA	7	NA	NA	NA	NA	NA	NA	NA	NA	NA	NA	NA	NA	NA	NA	NA	NA	NA	NA	76	NA	NA	NA	NA
5.6	10	3.8	NA	57	39	21	0.4	0.02	15	8.8	179	4.1	105	26	0.9	88.76	0.3	0.01	3.1	90	45.8	44	15.4	0.3	49	NA	4.1	119	2.7	31.2	1.25	31.9	33.6	94.7	7.8	0.31	141	60.3	2.41	135	196	4.83	13.8	1.4	79	6.9	NA	NA	4
6.2	8	4.2	18.7	44	24	13	0.9	0.03	19	8.4	166	2.7	100	27	0.86	105	3.1	0.12	2.8	118	43.9	62	14.7	0.5	75.5	3	4.4	96	1.5	30.4	1.17	32.6	33.4	97.5	9	0.35	135	56.6	2.18	104	204	4.5	12.9	0.5	41	7	2.5	15.6	3.9
5.2	7	3.9	126	42	19	18	1	0.04	14	8.8	188	1.8	103	27	0.75	97	4.1	0.17	2.7	97	37.2	102	12.5	1.1	64.1	3	3.9	78	0.8	32.3	1.37	30.2	33.6	90	10	0.43	137	52.7	2.24	86	186	4.13	12.8	0.6	38	6.6	8	15.6	4.3
5	12	4	NA	103	37	27	0.9	0.03	22	9.6	149	2.6	104	25	1.2	51	1.4	0.04	3.4	97	37.5	58	12.1	8.3	125	NA	4.7	85	1.5	38.5	1.12	28.4	32.2	88.3	8.7	0.25	141	50.5	1.48	91	172	4.25	13.3	0.4	29	7.4	NA	NA	2.9
5.1	10	4.1	122	45	23	14	1.4	0.06	11	8.5	200	2.1	101	26	0.9	88.76	4.2	0.17	2.8	85	38.6	94	12.8	0.3	64.9	NA	4	100	1.1	38.6	1.54	29.9	33.1	90.4	9.5	0.38	137	46.4	1.85	106	212	4.27	13.4	0.4	32	6.9	7	15.6	4
5.3	9	3.8	197	53	24	22	2	0.07	14	8.6	153	2.2	101	28	0.92	89	2.2	0.07	2.8	93	42.6	71	14.1	0.15	50.8	4	4	71	1	28.9	0.98	30.5	33.1	92.3	10	0.34	138	56.9	1.93	82	173	4.61	13	0.5	53	6.6	7	5.8	3.4
5.4	NA	NA	NA	NA	NA	NA	NA	NA	NA	NA	NA	NA	NA	NA	NA	NA	NA	NA	NA	92	NA	NA	NA	NA	NA	NA	NA	NA	NA	NA	NA	NA	NA	NA	NA	NA	NA	NA	NA	NA	NA	NA	NA	NA	NA	NA	NA	NA	NA
6	11	4	75.1	67	60	21	1.2	0.09	11	9.3	168	2.9	104	26	0.5	103	2.6	0.18	3.5	88	42.7	58	14.2	2.7	85.7	10	4.5	94	1.6	29.9	2.11	28.8	33.2	86.5	8.9	0.63	141	57.4	4.04	110	274	4.93	13.3	0.6	79	7.5	13	15.6	7
4.8	8	4	NA	73	27	14	0.5	0.02	12	9	229	3.5	100	27	0.79	81	2.7	0.11	3.3	86	39.2	65	13.1	NA	NA	NA	4	129	2	37.1	1.47	31.2	33.4	93.4	10.4	0.41	135	49.4	1.96	164	211	4.2	13.1	0.4	175	7.3	NA	NA	4
6.2	8	4.2	284	69	43	24	0.6	0.03	12	8.5	182	2.6	105	27	1.02	80	5.8	0.28	2.5	136	42.1	71	14.1	3.2	67.8	7	4.2	87	1.2	28.1	1.37	28.7	33.5	85.7	12.9	0.63	140	52.8	2.58	111	206	4.92	14.6	0.4	118	6.7	13	15.6	4.9
NA	NA	NA	NA	NA	NA	NA	NA	NA	NA	NA	NA	NA	NA	NA	NA	NA	NA	NA	NA	NA	NA	NA	NA	NA	NA	NA	NA	NA	NA	NA	NA	NA	NA	NA	NA	NA	NA	NA	NA	NA	NA	NA	NA	NA	NA	NA	NA	NA	NA
5.3	11	3.8	NA	75	21	14	1.1	0.05	13	9.2	197	3.2	102	23	0.73	89	2.6	0.11	3.6	87	38.8	62	12.9	0.4	103	7	4	116	1.9	37.1	1.52	29.4	33.1	88.6	12.5	0.51	136	46.8	1.91	135	215	4.38	12.9	0.4	94	7.4	NA	NA	4.1
NA	7	3.9	21.2	88	26	21	0.9	0.03	16	8.4	260	2.7	102	28	0.7	88.76	11.3	0.39	2.6	92	41.2	95	13.2	NA	NA	NA	4.1	155	1.6	24.7	0.85	30.3	32.1	94.4	11.4	0.39	137	51.6	1.77	165	213	4.37	13.8	0.5	52	6.5	2.5	15.6	3.4
6.1	5	4.1	NA	71	36	21	0.8	0.05	14	9.1	222	5.3	108	30	0.8	88.76	5	0.29	2.9	110	44.4	42	15.4	0.6	39	NA	4.4	151	3.6	31.4	1.8	32	34.8	92.1	8.1	0.46	143	54.7	3.14	180	181	4.82	12.8	0.6	145	7	NA	NA	5.7
5.3	7	3.9	188	49	28	28	NA	NA	16	8.8	162	2.2	106	25	0.87	93	NA	NA	3.1	101	NA	74	NA	0.15	51.9	NA	3.8	77	1	NA	NA	NA	NA	NA	NA	NA	138	NA	NA	88	NA	NA	NA	0.7	54	7	6	5.8	NA
5.3	7	3.6	59.9	74	30	22	1.1	0.03	22	8.7	155	3.2	105	27	1	65	0.9	0.03	3	99	38.1	49	12.4	11.9	114	7	4.4	91	1.9	32	0.97	28.9	32.6	88.4	12.4	0.38	139	53.7	1.63	106	137	4.31	13.4	0.5	77	6.6	2.5	NA	3
6.9	11	3.9	NA	71	62	45	1.1	0.06	20	8.3	145	2.4	108	22	1.03	77	6.3	0.33	2.5	122	38.2	60	13	NA	NA	5	4.6	69	1.2	29.4	1.53	28.7	33.9	84.6	8.7	0.45	141	54.7	2.85	85	233	4.52	13.7	0.3	81	6.4	NA	NA	5.2
5.4	12	4.1	97.3	103	40	21	0.6	0.04	17	8.9	177	3.7	104	25	0.7	88.76	2.9	0.17	3	82	37.3	48	12.5	1.8	247	NA	4.1	96	2	26.5	1.54	30.8	33.5	92	8.4	0.49	141	61.6	3.57	129	264	4.06	13.1	0.3	164	7.1	6	15.6	5.8
5.3	8	3.7	NA	86	42	26	0.9	0.05	12	8.8	152	3.4	110	25	0.6	88.76	2.8	0.14	2.7	112	34.8	45	12.4	4	73	NA	3.4	88	2	26.8	1.36	30.1	35.5	84.8	9.4	0.47	143	60.1	3.04	107	193	4.1	15.5	0.5	93	6.4	NA	NA	5.1
6	7	3.9	74.9	42	17	15	0.7	0.03	18	8.9	154	2.6	101	26	0.78	108	4.4	0.2	3.4	133	38	59	13	2	65.2	3	3.8	80	1.4	37.2	1.73	32.8	34.2	95.9	9.5	0.44	134	48.1	2.23	95	211	3.96	13	0.4	75	7.3	2.5	NA	4.6
5	9	4	35.6	40	39	25	0.5	0.02	19	8.4	99	2.2	107	25	1.1	88.76	2.3	0.1	2.4	92	42.4	45	14.3	0.7	49.6	NA	4.9	43	1	25.7	1.14	30	33.7	89	11.1	0.49	141	60.5	2.69	54	203	4.77	13	0.4	57	6.4	2.5	15.6	4.4
5	8	4.2	39.4	36	23	28	1.1	0.04	15	8.7	209	4.1	103	28	1.03	87	2.1	0.09	3.3	90	39.7	51	13.1	0.2	69.7	5	4.4	144	2.8	37.8	1.56	29.7	32.9	90.5	6.3	0.26	139	52.7	2.17	158	160	4.39	13.3	0.3	72	7.5	2.5	15.6	4.1
5.2	14	3.8	20.3	57	42	37	2.1	0.1	9	9.3	237	4.6	99	27	0.7	88.76	3.7	0.17	3.4	96	35.4	51	11.4	0.6	129	NA	4	158	3.1	28.9	1.34	24.1	32.1	75.2	8.9	0.41	140	56.4	2.62	186	378	4.71	19.8	0.4	142	7.2	2.5	15.6	4.6
6	8	4	NA	96	48	22	0.6	0.04	19	8.9	137	2.5	104	29	1.1	88.76	5.5	0.33	2.3	120	38.1	54	12.8	NA	NA	5	4.2	74	1.4	25.4	1.52	29.4	33.6	87.5	6.1	0.36	141	62.4	3.76	83	282	4.36	13.2	0.5	43	6.3	NA	NA	6
NA	6	4.1	19.6	65	48	24	1.3	0.05	9	9.2	140	2.6	104	30	0.7	88.76	3.4	0.15	3.1	99	41.7	53	14.6	NA	NA	NA	3.5	75	1.4	18.7	0.81	31.7	35.1	90.3	10	0.43	140	66.6	2.86	87	161	4.62	13.2	0.6	59	7.2	6	31	4.3
5.7	9	4.1	NA	73	35	27	0.4	0.02	12	9.2	169	4.6	105	30	1.1	88.76	2.9	0.13	3.1	120	45.8	37	15.6	18	41	NA	3.9	114	3.1	34.5	1.49	30.9	34	90.8	15.4	0.66	144	46.8	2.02	132	147	5.05	12.7	0.6	88	7.2	NA	NA	4.3
6.1	8	3.6	NA	114	28	23	0.7	0.06	29	9.4	224	2.7	101	27	0.98	59	4	0.32	3.5	97	37.2	84	11.9	NA	NA	NA	4.5	123	1.5	36.3	2.89	28.6	32	89.2	7.6	0.61	136	51.4	4.09	140	244	4.17	14.3	0.4	86	7.1	NA	NA	8
5.4	12	4.1	28.3	66	23	18	0.6	0.03	11	9.3	213	3.2	100	24	0.86	73	1.5	0.07	3.4	83	40.9	66	13.9	0.4	76.4	NA	4.4	123	1.9	38.8	1.72	30.8	34	90.4	9.2	0.41	136	49.9	2.2	147	234	4.53	12.8	0.6	121	7.5	2.5	15.6	4.4
5.6	4	3.9	NA	97	31	18	0.6	0.03	16	9.1	240	4.4	103	29	1.1	88.76	1.3	0.08	2.6	87	46.7	55	15.7	0.3	77	NA	4	172	3.1	28.7	1.75	29.6	33.5	88.2	5.2	0.32	136	64.2	3.92	185	220	5.29	14.1	1	67	6.5	NA	NA	6.1
5.9	6	3.9	NA	62	24	17	0.5	0.02	25	9.3	227	6.3	102	30	1.1	54	2.3	0.11	2.7	113	33.1	36	11.2	1.7	140	NA	3.6	169	4.7	29.5	1.46	30.7	33.9	90.8	6.4	0.32	138	61.3	3.03	191	305	3.64	14.7	0.3	112	6.6	NA	NA	4.9
5.9	8	4.2	80.9	80	29	15	0.6	0.03	21	8.8	172	2.4	98	29	0.8	88.76	1	0.04	3.4	98	41	71	13.1	NA	NA	NA	4.3	94	1.3	36.7	1.58	28.9	31.9	90.4	5.8	0.25	135	55.9	2.42	101	189	4.53	14.2	0.3	37	7.6	6	15.6	4.3
6.7	12	3.9	314	66	56	32	0.7	0.04	20	8.9	180	3	108	22	0.87	92	5.1	0.31	2.3	146	39.5	60	13.3	0.3	59.4	6	4	102	1.7	22.1	1.35	29	33.6	86.3	8.3	0.51	142	63.8	3.9	120	277	4.58	13.2	0.4	88	6.2	15	5.8	6.1
5.3	6	3.8	172	59	35	25	0.4	0.02	20	8.7	190	2.5	104	28	1	88.76	0.8	0.03	3	138	43.1	75	14.8	0.3	88.5	NA	3.9	106	1.4	39.6	1.58	31.6	34.3	92.1	8.4	0.33	138	51	2.03	115	187	4.68	12.9	0.8	46	6.8	11	15.6	4
5.3	5	4	78.3	59	30	21	1.2	0.05	20	9.4	189	2.2	106	30	0.92	71	1.9	0.07	3.4	72	39.7	86	13.5	0.3	61	4	3.8	95	1.1	45.4	1.74	29.8	34	87.8	8.9	0.34	141	42.6	1.63	103	211	4.53	13	0.7	42	7.4	2.5	NA	3.8
6.1	10	4.2	NA	83	49	25	0.4	0.02	22	8.9	177	4.1	104	27	1	88.76	2	0.11	2.8	97	41	43	13.6	NA	60	NA	4.3	118	2.7	33.3	1.72	29.2	33.2	88	7.4	0.38	141	56.9	2.95	134	234	4.66	12.9	0.5	80	7	NA	NA	5.2
5.9	7	3.8	NA	81	51	27	0.6	0.05	12	9.2	180	2.8	103	30	0.7	88.76	1.3	0.1	3.6	94	40.3	65	13.3	1.7	81	NA	4.5	100	1.5	28	2.22	28.4	33.1	85.7	7.1	0.57	140	63	5.01	115	259	4.7	13.9	0.4	77	7.4	NA	NA	7.9
6.4	7	4.2	NA	78	33	15	0.6	0.02	18	9.1	162	2.7	106	29	0.8	88.76	1.4	0.06	3	118	36.1	60	12.3	0.15	62	NA	4.5	95	1.6	42.1	1.62	30.6	34	90.1	7.7	0.29	142	48.2	1.86	102	184	4.01	12.8	0.5	34	7.2	NA	NA	3.8
6	7	3.8	NA	113	31	26	0.4	0.01	17	8.5	224	2.5	102	30	0.7	88.76	0.8	0.03	3.1	94	38.6	90	12.8	3.6	69	NA	4.6	117	1.3	34	1.19	31.6	33.2	95.4	10.5	0.37	139	54.3	1.9	134	175	4.04	13.3	0.2	83	6.9	NA	NA	3.5
NA	8	3.9	NA	96	35	18	0.8	0.04	15	8.6	229	3.9	106	29	1.1	88.76	1.7	0.09	2.7	88	44.5	59	15.3	0.5	75	NA	4.9	153	2.6	32.8	1.68	30.5	34.5	88.5	5.6	0.29	143	59.1	3.03	170	214	5.03	13.2	0.9	85	6.6	NA	NA	5.1
5.6	8	3.7	NA	68	31	18	0.8	0.04	15	8.5	164	3	105	26	0.85	98	0.6	0.03	3.8	90	38.8	55	12.8	1.6	56.9	7	3.8	98	1.8	35.2	1.77	28.4	33	85.9	5.4	0.27	139	58.1	2.92	109	229	4.52	13.6	0.5	54	7.5	NA	NA	5
5.2	7	3.7	NA	80	25	31	1	0.04	13	8.6	212	3.9	102	29	1	88.76	11.4	0.42	2.9	90	45.2	55	15.4	2.3	50	7	3.8	136	2.5	38.7	1.44	30.5	34	89.6	7.6	0.28	138	41.3	1.54	157	165	5.05	12.9	0.6	104	6.6	NA	NA	3.7
5.4	10	4	NA	91	27	13	0.6	0.02	15	9.2	144	1.9	102	30	0.77	80	4.3	0.17	3	90	40.3	75	13.3	NA	NA	NA	3.8	55	0.7	28	1.12	30.6	33.1	92.3	7.6	0.31	142	59.5	2.37	69	191	4.37	14.3	0.3	70	7	NA	NA	4
5.2	9	3.9	132	62	16	23	0.9	0.03	13	8.7	226	4.5	106	24	0.9	88.76	16.6	0.63	3.2	95	45.5	50	16.2	1.8	53.3	NA	4.1	152	3	35.2	1.33	30.8	35.6	86.5	6.8	0.26	139	40.4	1.53	176	179	5.27	14	0.6	122	7.1	6	15.6	3.8
5.9	9	3.9	23.4	87	22	21	1	0.03	21	8.8	270	3.6	103	27	0.71	86	9.1	0.32	2.8	89	40.3	76	13.3	1.7	46.5	6	3.6	176	2.3	24.5	0.87	30	32.9	91.1	12.9	0.46	139	52.6	1.87	194	201	4.42	14.3	0.8	90	6.7	2.5	NA	3.6
5.7	7	3.7	112.9	76	53	39	0.4	0.03	14	9.1	251	4.1	105	29	1	60	1.6	0.1	3.9	96	38.5	61	12.6	NA	28.1	9	5.2	151	2.5	46	2.84	29.2	32.7	89.4	7.6	0.47	141	44.4	2.74	190	295	4.3	14.4	0.3	194	7.6	2.5	NA	6.2
5.4	8	4.3	NA	93	47	20	0.9	0.07	11	9.2	172	4	103	28	1	88.76	4.3	0.34	3.1	87	44.1	43	15	NA	NA	NA	4.2	106	2.5	13.6	1.08	29.6	34	86.9	4.7	0.37	139	76.5	6.08	129	163	5.07	13	1.4	114	7.4	NA	NA	7.9
6.7	12	4.3	319	60	36	27	0.7	0.04	22	8.8	200	2.7	107	21	0.99	82	4	0.26	2.3	166	42.8	73	14.2	0.4	49.8	9	4.3	115	1.6	26.3	1.72	28.7	33.2	86.6	8.2	0.54	140	60.9	3.98	127	213	4.95	13.9	0.5	61	6.6	21	5.8	6.5
5.5	3	4	NA	82	62	36	0.5	0.02	14	9	185	4.9	106	30	1.1	88.76	1	0.04	4	91	44.6	38	15.3	NA	155	NA	4.5	125	3.3	33.7	1.36	30.3	34.3	88.1	9	0.36	139	55.8	2.25	147	190	5.06	13.4	0.6	112	8	NA	NA	4
5.4	9	3.8	59.6	92	32	24	1.1	0.06	23	9.2	230	4.7	102	27	0.78	92	4.9	0.25	3.2	83	41.3	49	14.6	1.1	142	7	4.2	143	2.9	32	1.65	36.7	35.4	103.7	10.5	0.54	138	51.5	2.66	181	183	3.99	13.4	0.5	190	7	8	13	5.2
6.3	14	4.7	182	94	36	24	0.5	0.03	14	9.7	212	2.7	100	26	0.8	88.76	2.9	0.18	3.3	119	43.6	79	14.3	2.3	98.5	NA	4.6	103	1.3	37.3	2.32	31.3	32.8	95.5	4.7	0.29	140	54.6	3.4	133	303	4.57	12.4	0.6	152	8	9	15.6	6.2
6.1	11	3.4	90.2	105	42	32	0.6	0.05	23	8.7	200	2.5	104	26	1	59	4.7	0.38	3.4	99	35.4	80	11.6	NA	NA	NA	4.6	99	1.2	43.2	3.45	28.9	32.7	88.4	8.4	0.67	141	43	3.44	120	248	4	15.1	0.4	103	6.8	25	15.6	8
6	9	3.4	26.9	118	36	28	0.7	0.06	26	8.4	211	2.5	102	27	1.1	53	4.8	0.4	3.7	92	36.2	84	11.8	1.2	49.2	NA	4.6	114	1.4	48.6	4.02	29	32.7	88.6	8.7	0.72	138	37.3	3.09	127	258	4.09	16.1	0.4	64	7.1	5	15.6	8.3
5.4	6	3.6	NA	109	41	23	0.7	0.06	12	9.5	141	3.3	106	29	0.7	88.76	2.4	0.23	2.9	110	34.8	43	11.9	1	94	NA	3.1	65	1.5	21.2	1.99	29.2	34.2	85.3	8.1	0.76	141	67.6	6.35	98	227	4.07	15.4	0.4	164	6.5	NA	NA	9.4
5.3	14	3.7	162	64	33	18	0.2	0.01	18	8.8	168	2.8	99	27	0.9	88.76	0.5	0.02	2.6	87	41.7	59	14.1	0.15	78.2	NA	4.1	102	1.7	37.8	1.41	31.4	33.8	92.9	7.1	0.26	140	54.4	2.02	109	205	4.49	13.4	0.8	33	6.3	7	15.6	3.7
5.6	10	4	NA	64	39	20	0.4	0.03	13	9.2	224	5	102	29	0.8	88.76	0.3	0.02	3.4	86	47.1	45	16.1	0.6	55	NA	4	152	3.4	28.9	1.71	32.7	34.3	95.2	7.2	0.42	141	63.2	3.74	179	196	4.94	12.5	1.2	137	7.4	NA	NA	5.9
5.5	10	3.7	163	93	42	22	0.9	0.06	9	9	152	3.7	102	27	0.69	92	3.2	0.22	3.6	90	38.1	41	12.7	1.8	261	17	3.9	69	1.7	29.8	2.03	30.1	33.3	90.4	7.7	0.53	139	58.4	3.98	111	235	4.21	13.5	0.3	208	7.3	8	5.8	6.8
5.3	10	4.2	80	47	37	25	0.3	0.01	18	9	113	2.5	107	27	1.13	71	2.3	0.11	2.7	83	46.5	45	15.1	1	56.1	9	4.3	52	1.2	23.6	1.15	28.5	32.5	87.6	12.6	0.61	144	61.3	2.98	68	207	5.3	13	0.5	79	6.9	6	15.6	4.9
5.6	13	3.8	NA	40	27	23	0.7	0.03	14	8.9	168	3.8	109	25	1	88.76	4.2	0.21	2.9	105	43.9	44	15	0.8	35	NA	4.6	106	2.4	33.4	1.67	31.5	34.2	92.2	8.6	0.43	147	53.1	2.66	124	140	4.76	12.5	0.6	90	6.7	NA	NA	5
5.7	10	3.9	NA	102	32	20	0.9	0.05	14	8.9	216	4.2	107	27	1.1	88.76	0.9	0.05	2.8	90	45.5	51	15.2	NA	68	NA	4.2	149	2.9	27.8	1.48	30.4	33.5	90.6	5.2	0.28	144	65.2	3.46	165	215	5.02	13.8	0.5	80	6.7	NA	NA	5.3
5.7	10	3.6	NA	91	26	32	0.7	0.04	10	8.9	251	4.2	104	27	1	88.76	3.3	0.17	3.9	90	38.6	60	12.9	11.6	26	NA	4.3	158	2.6	37.3	1.96	29.7	33.3	89.2	7.5	0.4	141	51.2	2.68	191	249	4.33	14.9	0.4	163	7.5	NA	NA	5.2
6.4	8	4.9	NA	99	57	38	0.5	0.03	16	9.1	251	3.4	100	29	1	88.76	4.6	0.29	2.7	108	45.9	74	15.3	NA	62	NA	4.4	147	2	28.5	1.81	30	33.4	89.8	6.6	0.42	137	59.8	3.8	177	266	5.1	14.3	0.5	149	7.6	NA	NA	6.4
NA	9	3.9	21.5	67	28	18	0.6	0.02	13	9.3	221	3.8	98	26	0.75	86	2.2	0.09	3.6	89	38.3	58	12.8	0.4	89.6	6	3.7	145	2.5	36.1	1.42	30.3	33.4	90.6	12	0.47	133	49.1	1.93	163	207	4.22	14.2	0.4	92	7.5	2.5	NA	3.9
5.8	6	3.6	101	109	39	30	0.6	0.05	28	8.6	192	2.2	102	28	0.95	61	3.8	0.3	3.5	81	37	88	11.9	0.9	46.2	8	4.6	91	1	42.9	3.34	28.4	32.3	87.9	9.3	0.72	136	43.3	3.37	104	234	4.21	16	0.3	67	7.1	14	15.6	7.8
5.2	9	3.7	NA	76	25	18	0.7	0.03	14	9.2	219	3.8	98	25	0.71	92	2.1	0.08	3.8	82	35.3	58	11.9	NA	NA	6	3.9	140	2.4	43.5	1.73	30.5	33.6	90.6	10.7	0.43	132	42.9	1.71	161	240	3.9	13.2	0.4	104	7.5	NA	NA	4
5.8	8	3.7	35.4	118	32	30	0.7	0.06	26	8.9	217	2.5	100	27	0.99	59	7.5	0.62	3.7	92	36.8	88	11.9	NA	NA	NA	4.4	111	1.3	37	3.06	28.5	32.3	88.1	8.9	0.73	135	46	3.81	129	261	4.18	14.6	0.3	90	7.4	7	15.6	8.3
5.3	6	3.6	28.9	49	18	20	1	0.06	11	9	155	2.9	104	29	0.8	103	4.8	0.3	3.2	88	38.6	54	13.2	0.3	448	2	4	89	1.6	29.3	1.83	29.6	34.2	86.7	7.4	0.47	139	57.5	3.6	101	194	4.45	13.7	0.5	62	6.8	2.5	NA	6.3
5.3	7	4	102	54	22	24	1.8	0.05	20	8.8	159	2.1	104	27	0.86	94	2.2	0.06	3.3	95	42.7	74	14.3	0.2	50.3	4	3.9	78	1.1	29	0.78	30.9	33.4	92.5	13.5	0.37	138	53.6	1.45	85	143	4.62	13.2	0.5	34	7.3	2.5	NA	2.7
5.6	14	4.1	NA	120	48	28	0.8	0.05	16	9.2	149	4.1	105	21	0.8	88.76	3.8	0.22	2.7	97	37.1	36	12.6	0.9	236	NA	4.6	86	2.4	29	1.69	30.9	33.9	91.1	7.8	0.46	140	58.6	3.43	113	267	4.07	12.9	0.3	134	6.8	NA	NA	5.8
5.3	6	3.9	NA	82	27	20	0.6	0.03	15	9	187	4.6	106	28	1	88.76	2.8	0.13	2.8	79	45.8	41	16	1.1	90	NA	4.1	125	3	28	1.26	32.2	34.9	92.2	8	0.36	140	60.6	2.73	146	184	4.96	12.6	0.9	105	6.7	NA	NA	4.5
5.9	9	3.4	37.6	43	32	24	0.9	0.04	16	9.5	147	3.3	100	28	0.9	84	3.5	0.15	4.1	90	52	45	16.9	1	80.5	15	3.7	84	1.9	39.6	1.68	30.7	32.6	94.3	13	0.55	137	43.1	1.83	102	133	5.51	14.9	0.7	90	7.5	11	29	4.2
5.3	14	3.9	31.1	111	49	31	0.8	0.05	8	9.3	220	5.6	101	23	1	88.76	2	0.11	3.9	91	45.5	39	14.6	0.9	178	NA	4.3	151	3.9	38.8	2.18	26.8	32.1	83.5	8.4	0.47	138	50	2.8	181	229	5.45	13.7	0.3	152	7.8	2.5	15.6	5.6
5.6	8	3.7	NA	95	38	19	0.6	0.03	10	8.7	234	5.1	106	29	1	88.76	1.5	0.08	2.4	93	41.5	46	14	0.5	65	NA	4.1	154	3.3	28.8	1.58	30.4	33.6	90.4	6.5	0.36	143	62.6	3.42	188	220	4.6	13.2	0.5	168	6.1	NA	NA	5.5
4.8	10	3.8	268	87	31	24	0.6	0.02	16	8.9	237	2	102	28	1	88.76	2.1	0.08	2.9	80	40.2	120	13.1	2	103	NA	3.9	109	0.9	25.5	0.94	32.6	32.5	100.1	7.4	0.27	140	64.5	2.38	117	195	4.02	13.8	0.4	38	6.7	10	15.6	3.7
5.5	5	3.8	NA	98	33	20	0.7	0.03	15	8.9	159	2.6	109	28	0.9	NA	3.4	0.13	3.2	91	38.9	61	13.1	NA	103	NA	4.2	69	1.1	37.5	1.4	30.8	33.7	91.5	7.7	0.28	142	50.7	1.88	98	237	4.25	13.1	0.25	145	7	NA	NA	3.7
5.9	11	3.9	89.3	53	24	12	0.5	0.04	11	8.7	191	3.6	98	27	0.77	94	2.1	0.16	3.3	104	37.1	53	12.3	NA	NA	NA	4	122	2.3	20.5	1.59	28.7	33	86.8	5.6	0.44	136	71.3	5.55	138	439	4.27	14.1	0.5	79	7.2	62	69	7.8
5.3	13	4	33.1	69	27	21	0.5	0.02	16	8.9	217	3.3	99	25	0.7	88.76	1.4	0.07	3.4	62	43.4	65	14.2	0.9	173	NA	4.7	142	2.2	29	1.48	28.8	32.7	88.2	5.7	0.29	137	63.4	3.25	152	208	4.92	14	0.4	49	7.4	2.5	15.6	5.1
6.1	5	4	135	74	56	39	0.5	0.03	23	8.6	203	3.8	107	30	0.9	88.76	19.7	1.06	2.3	124	38.6	54	12.6	0.6	68.3	3	4.7	138	2.6	30.6	1.65	27.8	32.7	85	6	0.32	142	43.2	2.32	149	264	4.54	14.2	0.2	55	6.3	5	15.6	5.4
4.8	10	3.9	249	59	26	20	0.9	0.03	21	9.1	165	2.4	108	25	0.9	88.76	2.1	0.08	2.6	79	37.3	69	12.8	0.2	57.4	NA	4.1	89	1.3	48.4	1.78	30.3	34.4	88.1	7.3	0.27	143	41.3	1.52	96	190	4.23	12.7	0.7	36	6.5	25	15.6	3.7
5.3	7	3.7	24.7	69	25	24	0.8	0.07	16	9.4	156	2.4	104	28	0.9	88.76	3.6	0.31	3.3	91	43.3	66	14.4	3.6	95.7	NA	4.6	65	1	43.2	3.65	29.1	33.2	87.5	7.9	0.66	139	44.6	3.76	90	369	4.95	13.4	0.5	126	7	2.5	15.6	8.4
4.9	8	4	154	43	23	22	2.2	0.1	23	8.8	154	2.6	105	27	0.97	92	8.5	0.41	2.8	95	45	59	15.6	0.2	34.7	3	4.4	87	1.5	27.1	1.3	31	34.7	89.3	7.8	0.37	140	54.4	2.6	95	187	5.04	12.4	1	39	6.8	5	5.8	4.8
5.3	6	3.8	190	61	78	34	0.6	0.03	23	9.1	194	5.1	103	28	1.1	88.76	2.1	0.09	4.1	92	44.9	38	15.2	2.2	152	NA	4.2	124	3.3	35.7	1.64	30.4	33.9	89.8	7.9	0.36	137	53.7	2.46	156	192	5	12.6	0.4	160	7.9	7	15.6	4.6
5.3	6	4.1	95	57	19	20	0.5	0.03	15	9	176	2.9	100	31	1	88.76	1.9	0.11	2.9	97	45.9	61	15.3	0.2	49.7	NA	4.5	99	1.6	22.8	1.28	30.6	33.3	91.8	7.3	0.41	137	67.6	3.8	115	181	5	13.2	0.5	82	7	2.5	15.6	5.6
5.5	9	4.1	NA	110	57	37	0.3	0.02	14	9.5	179	4.1	105	29	1.1	88.76	2.1	0.15	2.4	110	44.5	44	15.4	6.8	61	NA	5	126	2.9	26.4	1.91	31	34.7	89.6	6.6	0.48	143	64.6	4.68	135	183	4.97	14	0.8	46	6.5	NA	NA	7.2
5.3	9	4.4	7.79	77	54	29	0.9	0.05	14	9.4	203	2.8	102	27	0.57	113	1.9	0.1	3.3	104	47.5	72	15.9	1.3	85.7	9	4.7	119	1.7	29	1.45	31.9	33.5	95.1	7.7	0.39	138	60.4	3.02	131	218	4.99	12.5	1.8	60	7.7	2.5	NA	5
4.6	10	3.9	173	75	52	29	0.4	0.02	15	8.5	144	1.9	108	23	0.84	118	1.1	0.06	2.8	83	42.8	77	14.5	0.5	87.5	15	3.9	60	0.8	32.1	1.75	30.5	34	89.7	9	0.49	141	57.4	3.13	67	114	4.77	14.2	0.4	36	6.7	2.5	15.6	5.5
5.4	8	4.1	20.4	79	27	18	1.1	0.05	15	9.6	240	3.9	100	26	0.79	80	3	0.14	3.9	82	41.8	61	14.6	0.4	92.7	6	3.9	144	2.4	37.1	1.72	31.6	34.9	90.7	9	0.42	134	49.9	2.32	179	219	4.61	13.1	0.5	177	8	2.5	NA	4.6
5.4	10	3.9	79.5	63	10	20	0.6	0.04	19	9	215	3.4	103	28	0.9	88.76	3.4	0.2	3.7	87	45.5	64	14.9	1.4	73.5	NA	4.4	138	2.2	26.6	1.52	30.1	32.7	92	8.8	0.5	141	60.5	3.47	151	219	4.94	13.6	0.4	64	7.6	2.5	15.6	5.7
5.3	9	3.9	NA	64	41	21	0.2	0.01	23	8.7	199	5.4	104	27	1.3	88.76	4.1	0.2	2.6	83	41.4	37	14.1	3.1	56	8	4.4	134	3.6	27	1.33	29.7	34.1	87	13.3	0.65	140	55.4	2.73	162	236	4.76	12.4	0.2	141	6.5	NA	NA	4.9
5.5	8	4.4	152	52	43	32	0.3	0.02	21	9.2	173	3.1	104	26	0.69	111	1.7	0.1	3.1	99	43.9	55	15	0.6	22.8	19	4.3	108	2	24.8	1.47	29.4	34.1	86.3	5.7	0.34	138	67.5	4.02	118	192	5.09	13.9	0.7	52	7.5	6	5.8	6
4.7	9	4.1	195	56	21	15	2.3	0.12	23	8.8	134	2.9	107	25	0.92	99	4.5	0.23	2.7	103	44.1	46	15.5	0.2	40.8	6	4.2	66	1.4	30.2	1.53	30.6	35.2	87	7.7	0.39	141	55.4	2.81	88	213	5.06	12.7	0.5	108	6.8	7	15.6	5.1
6.2	9	4.4	287.9	59	37	29	0.5	0.03	22	8.6	189	2.5	106	27	1.1	88.76	5.7	0.36	2.4	115	41	77	13.5	0.3	70.6	4	4.3	100	1.3	28	1.77	27.3	33	82.9	7.7	0.49	142	58.2	3.67	112	219	4.94	13.8	0.4	61	6.8	13	15.6	6.3
7.4	7	4.4	NA	81	21	12	0.7	0.04	27	9.2	198	3.3	104	28	0.9	88.76	1.8	0.1	2.9	119	42.2	60	14.2	0.9	84	NA	4.5	131	2.2	31.1	1.68	33.2	33.7	98.5	7.1	0.38	139	59.3	3.2	138	259	4.29	12.9	0.4	33	7.3	NA	NA	5.4
5.6	10	3.8	NA	88	11	18	0.2	0.02	21	8.9	220	4.2	103	28	0.9	88.76	2.6	0.23	3.5	96	41.9	53	13.8	4.4	67	NA	5.1	151	2.8	16.4	1.42	29.7	32.9	90.2	7.5	0.65	141	73.3	6.33	167	206	4.65	13.9	0.4	78	7.3	NA	NA	8.6
6.1	6	4.5	NA	72	37	17	0.6	0.03	12	9.7	174	3.6	100	32	0.7	88.76	1.8	0.09	3.5	102	45.8	49	16.2	0.3	143	NA	3.6	101	2.1	26.4	1.26	31.7	35.4	89.6	6.4	0.3	138	64.8	3.08	125	192	5.11	11.7	0.5	122	8	NA	NA	4.8
NA	NA	NA	NA	NA	NA	NA	NA	NA	NA	NA	NA	NA	NA	NA	NA	NA	NA	NA	NA	NA	NA	NA	NA	NA	NA	NA	NA	NA	NA	NA	NA	NA	NA	NA	NA	NA	NA	NA	NA	NA	NA	NA	NA	NA	NA	NA	NA	NA	NA
4.7	8	4.3	48	56	35	32	0.8	0.04	15	9.1	254	2.9	102	30	1.1	88.76	2	0.09	3.3	92	44.6	88	15.1	NA	NA	NA	4.3	152	1.7	22.6	1.01	29.8	33.9	87.9	9.9	0.45	140	64.7	2.9	166	184	5.07	13.5	0.6	69	7.6	2.5	15.6	4.5
5.2	NA	NA	18.6	NA	NA	NA	0.6	0.02	NA	NA	203	2.8	NA	NA	NA	NA	1.5	0.05	NA	NA	38.4	73	12.9	0.7	79.5	6	NA	118	1.6	35.7	1.22	30.6	33.7	90.6	10.6	0.36	NA	51.7	1.77	130	225	4.23	12.6	NA	58	NA	2.5	15.6	3.4
NA	12	3.9	210	65	40	23	0.3	0.02	19	9	182	4.8	100	26	1	88.76	1.3	0.1	2.7	56	45.4	38	15	1.7	26	NA	3.8	66	1.7	34	2.46	29.9	32.9	90.7	5.9	0.43	138	58.5	4.23	144	180	5	13.9	0.5	388	6.6	7	15.6	7.2
6.2	8	3.5	40.2	121	37	33	0.6	0.06	30	9	219	2.6	101	26	0.92	64	4.2	0.38	3.9	102	38.6	85	12.6	1	48.7	11	4.1	119	1.4	37.7	3.4	29.1	32.7	89.3	8.2	0.74	135	49.4	4.45	134	242	4.32	15	0.4	75	7.4	6	15	9
6.6	6	4.1	105	90	32	17	0.6	0.03	16	9	150	2.3	102	31	0.83	76	3.1	0.17	3.3	125	42.1	66	13.6	NA	NA	NA	4.3	68	1	26.9	1.48	28.7	32.2	88.9	6.4	0.35	139	63.1	3.47	84	216	4.73	15	0.3	79	7.4	5	15.6	5.5
5.4	7	3.8	204	68	38	27	0.7	0.03	15	8.9	221	4.6	104	26	1.1	88.76	2.2	0.11	2.9	96	50.2	48	17.2	2.2	96.3	NA	4.4	134	2.8	24.2	1.22	32.3	34.1	94.6	7.5	0.38	137	65.6	3.32	173	156	5.31	13.3	1.4	194	6.7	8	15.6	5.1
6.3	10	3.6	NA	143	32	18	0.6	0.05	34	9.1	213	2.9	101	27	1.1	53	4.2	0.39	3.8	97	37.1	74	12.3	1.8	59	NA	4.6	124	1.7	48.1	4.44	29.1	33.2	87.6	8.7	0.8	138	38.4	3.53	139	262	4.24	14.9	0.3	77	7.4	NA	NA	9.2
5.1	14	3.6	NA	51	22	20	0.5	0.02	22	8.9	183	3.3	104	22	1	88.76	2.1	0.1	2.9	107	41.4	55	14.2	3.5	81	NA	4.2	83	1.5	35.7	1.67	32	34.3	93.4	6.6	0.31	140	55.1	2.57	128	227	4.44	12.8	0.7	226	6.5	NA	NA	4.7
5.9	8	3.8	NA	65	32	21	0.1	0.01	11	9.1	175	3.6	104	29	0.9	88.76	0.1	0.01	3.5	94	46.1	49	15.8	0.6	50	NA	4.9	111	2.3	13.4	1.15	32.4	34.4	94.4	6.1	0.53	141	80.3	6.9	126	209	4.89	13.1	1.3	75	7.3	NA	NA	8.6
5.7	6	4.7	281	125	59	27	0.7	0.07	13	9.6	176	3.4	99	31	1.04	86	6.6	0.59	3.2	99	46.6	52	15.7	4.9	147	10	4.2	93	1.8	28.1	2.5	30.3	33.7	89.7	8.2	0.73	136	56.4	5.01	124	204	5.2	13.3	0.9	155	7.9	9	15.6	8.9
5.6	7	3.9	NA	88	29	18	0.6	0.02	15	9.3	129	2	105	29	0.9	88.76	5.8	0.18	2.8	94	40.2	65	12.9	NA	NA	NA	4.6	53	0.8	38.7	1.2	29.3	32.1	91.2	8.9	0.28	141	46	1.43	64	187	4.41	13.9	0.3	55	6.7	NA	NA	3.1
6.5	7	4.8	256	61	53	29	0.6	0.04	23	9.3	210	3.1	103	28	0.98	83	4.9	0.32	2.4	123	43.7	68	14.5	0.2	57.8	4	4.3	121	1.8	26	1.69	28.4	33.1	85.8	7.6	0.49	138	60.9	3.95	142	268	5.09	14	0.6	107	7.2	15	15.6	6.5
5.3	6	4.3	NA	87	50	41	0.6	0.03	17	9.3	196	1.6	106	31	1	NA	2.7	0.13	3	103	43.6	120	14.8	0.1	42	2	4.5	66	0.6	22.9	1.1	31.9	33.9	94	8.9	0.42	143	64.9	3.06	76	211	4.64	13.2	0.6	48	7.3	NA	NA	4.7
5.3	10	4.1	126.1	69	60	33	1	0.05	14	9.1	195	2.5	102	27	0.9	88.76	7.6	0.39	3.3	78	42.1	78	14	2.9	66.8	NA	3.8	105	1.3	26.8	1.39	28.6	33.3	85.9	9.2	0.48	139	55.4	2.87	117	230	4.9	14.6	0.5	62	7.4	6	15.6	5.2
5	6	3.3	7.79	55	11	17	0.7	0.05	15	8.5	123	3.1	106	28	0.74	107	5	0.37	3.2	93	36.3	40	11.9	12.5	456	4	4.2	72	1.8	20.7	1.55	28	32.7	85.6	7.2	0.54	140	66.4	4.95	83	244	4.24	13.6	0.3	57	6.5	5	NA	7.5
5.3	8	4	73.2	55	23	26	0.6	0.03	13	8.9	169	3.7	104	26	0.9	88.76	1.1	0.06	2.9	78	41.3	46	13.9	NA	NA	NA	3.9	102	2.2	34.4	1.78	28.8	33.7	85.4	7.6	0.39	138	56.3	2.91	123	174	4.83	12.7	0.6	104	6.9	2.5	15.6	5.2
6.4	6	4	NA	59	19	11	0.7	0.02	18	8.9	161	2	100	30	0.69	106	1.8	0.07	3.1	113	40	79	12.7	NA	NA	2	4	74	0.9	40.4	1.48	28.5	31.9	89.4	8.4	0.31	136	48.8	1.79	82	184	4.47	13.3	0.6	39	7.1	NA	NA	3.7
NA	7	3.8	183	55	15	21	1.1	0.04	15	9.1	189	3.4	104	29	0.95	88	11.9	0.43	3	95	46.9	56	15.9	0.3	46.2	9	4	116	2.1	36.1	1.29	30	33.9	88.4	7.6	0.27	140	43.3	1.55	133	156	5.31	13.4	0.5	86	6.8	7	15.6	3.6
4.9	10	4.2	283	66	24	18	1.3	0.06	19	9.4	179	2.6	106	27	0.89	75	2.7	0.12	3.1	78	41.4	70	13.8	0.2	69.3	3	4.2	94	1.3	45	2	29.5	33.3	88.6	7.4	0.33	143	43.6	1.93	109	242	4.67	12.5	0.6	77	7.3	25	15.6	4.4
5.6	11	4.1	141	53	40	24	0.6	0.03	12	8.3	204	4.3	103	26	1.2	88.76	3.8	0.2	2.9	109	47.4	47	15.7	0.6	35.8	NA	3.9	127	2.7	35.4	1.83	31.1	33	94.2	8.6	0.44	140	51.6	2.66	157	159	5.03	12.2	0.7	150	7	5	15.6	5.2
6.5	8	4	159	47	28	19	0.6	0.03	19	10.2	293	8.9	103	29	0.9	88.76	5.2	0.28	3	127	46	33	14.9	NA	NA	NA	4.6	191	5.8	44.5	2.42	27.9	32.5	86	6.8	0.37	140	43	2.34	260	276	5.35	14.2	0.5	343	7	15	15.6	5.4
6.2	8	3.7	62.2	125	37	30	0.4	0.03	31	8.8	210	2.6	100	27	1.1	53	4.8	0.35	3.8	105	38.9	81	12.6	1.3	51.5	NA	4.7	113	1.4	43.7	3.19	28.5	32.4	88.1	9	0.66	135	42.1	3.07	129	225	4.42	15.5	0.4	78	7.5	5	15.6	7.3
NA	8	4.1	55.8	108	29	15	0.7	0.03	17	9.3	156	1.9	100	30	0.8	88.76	3.8	0.15	3.1	95	41.7	83	13.5	4.2	29.8	NA	4.1	61	0.7	24.9	1.01	29.8	32.5	91.6	9	0.37	138	61.5	2.49	73	204	4.55	14.4	0.4	60	7.2	2.5	15.6	4
4.5	7	4.3	203.2	91	64	41	1.5	0.06	13	8.7	146	1.9	105	28	0.9	88.76	1.5	0.06	3	80	47.3	75	15.6	0.5	89.2	NA	4.2	66	0.9	33.8	1.38	30.7	33	93	10.3	0.42	140	52.9	2.16	71	129	5.09	15	0.6	26	7.3	2.5	15.6	4.1
5.3	10	4	40.4	69	24	17	1.3	0.04	15	9.2	191	2.9	105	23	1	88.76	1.9	0.06	3	80	41.1	67	13.6	2	97.7	NA	4.1	104	1.6	42.4	1.26	30.7	33	93	6.5	0.19	138	48	1.42	124	261	4.42	15.1	1.2	101	7	2.5	15.6	3
NA	NA	NA	NA	NA	NA	NA	NA	NA	NA	NA	NA	NA	NA	NA	NA	NA	NA	NA	NA	NA	NA	NA	NA	NA	NA	NA	NA	NA	NA	NA	NA	NA	NA	NA	NA	NA	NA	NA	NA	NA	NA	NA	NA	NA	NA	NA	NA	NA	NA
5.7	9	4.2	NA	79	36	25	0.6	0.03	16	9.1	193	4.6	104	26	1.1	88.76	3.3	0.17	2.9	87	47.5	42	16.1	1.8	91	NA	4.6	138	3.3	31.3	1.57	31.4	33.9	92.6	9.8	0.49	139	55	2.76	151	184	5.13	12.9	0.8	67	7.1	NA	NA	5
NA	6	3.6	60.7	127	36	27	0.7	0.07	27	9.2	217	2.4	102	27	0.93	63	3.6	0.33	3.8	88	36.3	92	11.9	1.1	43.2	NA	4.4	102	1.1	41.1	3.75	29	32.9	88.3	9.5	0.87	135	45.1	4.12	125	237	4.12	15.6	0.4	115	7.4	12	15.6	9.1
NA	12	4.1	NA	95	22	19	0.9	0.04	17	9.6	282	3.4	104	26	0.7	87	7.7	0.38	3.3	81	41.3	83	13.8	3.1	62.4	9	3.9	182	2.2	19.5	0.97	30	33.4	89.8	10.9	0.55	142	61	3.05	199	241	4.6	14.6	0.6	85	7.4	NA	NA	5
5.7	7	4.2	138	45	26	23	0.5	0.02	33	9.4	168	1.9	103	28	1.12	64	4.9	0.25	2.9	93	40.1	88	13.3	0.15	56.4	8	3.9	71	0.8	30	1.49	30.5	33.1	92	10.7	0.53	138	53.9	2.67	80	228	4.36	13.8	0.6	47	7.1	5	15.6	5
5.2	8	3.9	NA	61	26	17	0.7	0.06	11	9	223	3.7	101	29	0.6	88.76	1.5	0.12	3	91	42.5	60	14.5	3.3	82.9	NA	3.7	135	2.3	32.3	2.49	31.9	34	94	7.8	0.6	138	57.8	4.45	163	206	4.53	13.2	0.6	138	6.9	NA	NA	7.7
5	9	4.3	NA	73	25	18	0.8	0.04	17	9.2	234	2.4	103	26	0.9	88.76	3.3	0.18	3.4	86	40.9	97	14.4	0.8	179	NA	4.3	126	1.3	41.9	2.25	32.9	35.3	93.1	4.6	0.25	138	49.4	2.66	137	232	4.39	12.1	0.3	56	7.7	NA	NA	5.4
NA	11	4.3	NA	108	46	18	0.5	0.04	18	9.2	158	5.1	100	28	1	88.76	3.1	0.27	2.7	92	46.2	31	15.3	NA	56	NA	3.6	86	2.8	25	2.16	28.3	33.1	85.5	5.8	0.51	139	65.6	5.67	127	198	5.41	13.7	0.6	204	7	NA	NA	8.6
5.4	10	4	NA	59	82	42	0.2	0.01	19	8.7	191	4.7	99	28	1	88.76	2.4	0.11	3.8	76	44.4	41	14.4	2.1	150	NA	4.2	120	2.9	34.8	1.63	29.3	32.4	90.4	10.6	0.5	137	52	2.44	150	197	4.91	12.9	0.5	149	7.8	NA	NA	4.7
5.6	6	4.2	71.2	98	42	23	0.9	0.05	15	9.3	200	3.5	101	29	0.94	96	5.9	0.33	3	118	43.9	57	15.1	0.8	146	10	4.5	125	2.2	38.8	2.2	30.6	34.4	89	7.7	0.44	136	46.8	2.65	143	188	4.93	12.7	0.4	88	7.2	2.5	15.6	5.7
6.1	8	3.8	NA	102	22	15	0.6	0.02	15	8.8	226	2.9	107	28	0.6	88.76	1	0.04	2.9	94	34.8	79	11.7	1.1	61	NA	4.2	136	1.7	44.8	1.91	32.4	33.7	96.1	6.5	0.28	143	47.1	2	147	205	3.62	13.4	0.3	55	6.7	NA	NA	4.3
4.5	NA	NA	NA	NA	NA	NA	0	NA	NA	NA	127	NA	101	NA	0.5	NA	0	NA	NA	87	NA	83	NA	NA	NA	NA	3.7	47	NA	0.3	NA	NA	NA	NA	0	NA	136	0.6	NA	NA	NA	NA	NA	NA	79	NA	NA	NA	6.1
6.6	6	4.2	87.1	46	31	19	0.5	0.03	17	9.6	332	9.5	102	29	1.1	88.76	3.6	0.23	3.1	129	47.9	35	15.7	NA	NA	NA	4.4	227	6.5	39.2	2.53	27.8	32.7	85.2	6.6	0.42	137	50.1	3.23	297	324	5.63	14.1	0.5	350	7.3	9	15.6	6.4
6	12	3.8	69.8	91	28	12	0.7	0.04	12	8.8	219	3.8	102	25	0.88	93	2	0.11	2.8	90	46.8	57	15.6	NA	NA	NA	4.2	143	2.5	26.5	1.5	29.4	33.3	88.3	5.1	0.29	139	65.7	3.72	162	232	5.3	13.4	0.4	94	6.6	7	15.6	5.7
4.6	NA	NA	NA	NA	NA	NA	0	NA	NA	NA	131	NA	101	NA	0.7	NA	0	NA	NA	88	NA	70	NA	NA	NA	NA	4.1	47	NA	0.2	NA	NA	NA	NA	0	NA	140	0.6	NA	NA	NA	NA	NA	NA	80	NA	NA	NA	8.3
5.3	9	3.8	208	71	31	16	1.1	0.05	17	8.5	173	2.3	105	24	0.91	95	1	0.04	3.5	100	39.9	76	13	0.6	52.7	8	3.9	87	1.1	41.3	1.9	27.6	32.4	85.2	5.9	0.27	138	50.7	2.33	97	203	4.68	14.6	0.3	49	7.3	9	15.6	4.6
4.8	7	3.7	NA	89	24	22	0.8	0.07	12	9.1	226	2.8	100	28	0.9	88.76	2.8	0.26	3.6	75	38.7	80	13.7	NA	NA	NA	4	129	1.6	38.3	3.51	33.9	35.3	96.1	6.9	0.64	135	51.2	4.7	146	277	4.03	12.5	0.4	83	7.3	NA	NA	9.2
5.7	10	4.3	244	57	45	26	0.8	0.05	14	8.8	195	4.2	100	25	0.84	NA	4.8	0.27	3.3	101	42.5	46	14.2	0.6	69.2	14	4.3	112	2.4	28.8	1.6	30.5	33.5	91	6.9	0.39	135	58.7	3.28	149	311	4.67	12.9	0.5	184	7.6	10	15	5.6
5.8	7	4.2	NA	104	65	39	0.6	0.05	18	9.4	162	4.1	102	31	1	88.76	5.4	0.46	3.2	94	44.7	40	14.9	1.7	121	NA	4.3	102	2.6	41.4	3.59	30.1	33.4	90.1	7.3	0.64	140	45.3	3.93	122	256	4.96	13	0.5	102	7.4	NA	NA	8.7
5.2	9	4.3	148	90	70	39	0.7	0.03	15	9.4	216	3.9	108	30	0.8	88.76	3.6	0.17	2.8	91	44.7	55	14.7	1.8	NA	NA	4.5	147	2.7	29.4	1.36	28.1	33	85.1	8	0.37	147	58.3	2.69	161	207	5.25	14.2	0.6	69	7.1	7	15.6	4.6
5.4	8	3.7	127	70	33	31	0.9	0.04	21	9.1	158	2.2	105	27	0.83	99	2.2	0.09	3.6	109	39.3	71	13	11.2	46.1	11	4	78	1.1	32.6	1.34	29	33.1	87.4	7.2	0.3	140	57.1	2.35	87	199	4.5	13.8	0.4	46	7.3	6	5.8	4.1
5.6	9	3.9	173.9	84	29	18	0.9	0.04	15	8.7	195	3.5	103	27	1	88.76	1.6	0.06	2.5	86	45.6	55	15.2	NA	NA	NA	4.3	120	2.2	30.9	1.2	30.2	33.3	90.6	5.5	0.21	139	61.1	2.37	140	198	5.03	13.5	0.6	102	6.4	12	15.6	3.9
5.8	11	4	36.6	117	25	21	0.8	0.03	19	8.8	270	2.7	105	25	0.64	91	4.8	0.17	2.8	88	40.6	99	13.3	1.6	59.8	5	4.3	158	1.6	18.4	0.65	29.5	32.8	90	14.6	0.52	140	61.5	2.19	171	194	4.51	14.8	0.6	64	6.8	2.5	15.6	3.6
5.5	11	3.9	254	68	19	23	1	0.05	13	8.8	225	4.2	103	27	1.2	88.76	10.2	0.52	3.4	90	49	54	16.6	0.8	58.3	NA	4.3	143	2.6	26.6	1.36	29.4	33.8	87.1	6.7	0.34	141	55.6	2.84	171	172	5.63	13.7	0.6	142	7.3	7	15.6	5.1
6.5	7	3.9	NA	179	31	23	0.2	0.01	9	9.6	188	3.5	104	28	0.7	88.76	0	0	3.8	84	39.8	53	13.2	1.3	76	NA	4.1	126	2.4	30.6	1.4	28.7	33.3	86.2	8.1	0.37	139	61.1	2.79	135	232	4.62	13.9	1	43	7.7	NA	NA	4.6
6.8	11	4.2	208	64	60	29	0.8	0.04	20	8.8	175	2.3	107	23	0.91	90	6.5	0.3	2.2	159	43.1	76	14.3	0.2	54.6	7	4.7	89	1.2	27.7	1.28	28.9	33.3	86.9	7.6	0.35	141	57.4	2.65	99	212	4.96	13.6	0.4	51	6.4	13	5.8	4.6
5.6	6	3.9	214	96	34	30	0.4	0.03	13	9.1	214	4.2	103	27	1.12	68	4.1	0.32	3.1	122	46	51	16.1	6.4	65.3	8	4.1	137	2.7	16.2	1.28	31.7	34.9	90.8	10.6	0.84	136	68.8	5.43	163	131	5.06	13.4	0.7	128	7	13	5.8	7.9
5.3	10	3.8	70.1	48	87	41	0.6	0.02	14	8.4	199	3.4	102	26	0.8	88.76	3.2	0.12	3.5	102	43.4	59	14.5	1.8	21.8	NA	4	121	2.1	29.1	1.03	33.3	33.4	99.7	13.1	0.46	138	54.1	1.92	140	117	4.36	13.1	0.5	94	7.3	28	40	3.6
5.4	10	3.8	NA	72	38	29	0.5	0.03	24	8.4	121	2.2	106	27	1	88.76	1.9	0.1	2.8	83	39.4	54	13.3	0.8	57	NA	4.4	47	0.9	28.3	1.59	32.2	33.7	95.5	7.6	0.43	143	61.7	3.46	67	154	4.12	13.6	0.3	99	6.6	NA	NA	5.6
4.9	7	4.5	59.5	58	41	34	0.6	0.04	15	9.4	238	3.1	99	31	1.1	88.76	0.8	0.05	2.9	93	46	77	15.8	2.4	21.5	NA	4.5	141	1.8	11.2	0.78	30.1	34.4	87.2	8.9	0.61	137	78.6	5.45	161	161	5.27	13.2	0.7	98	7.4	84	141	6.9
4.8	6	3.5	NA	51	23	19	0.6	0.04	13	8.2	184	2.1	103	27	0.4	88.76	2.3	0.14	2.9	77	37	87	12.3	0.2	85	NA	3.8	90	1	38.6	2.46	27.7	33.1	83.5	4.5	0.28	136	54.1	3.46	97	177	4.43	13.5	0.5	36	6.4	NA	NA	6.4
4.5	NA	NA	NA	NA	NA	NA	0	NA	NA	NA	138	NA	104	NA	0.6	NA	0	NA	NA	96	NA	79	NA	NA	NA	NA	4	48	NA	0.2	NA	NA	NA	NA	0	NA	136	0.7	NA	NA	NA	NA	NA	NA	80	NA	NA	NA	9
5.9	11	3.9	NA	89	25	19	1.5	0.07	12	8.5	213	3.4	107	25	1	88.76	4.3	0.19	2.8	90	45.6	62	14.9	0.4	64.7	NA	4.4	138	2.2	30.8	1.36	29.3	32.6	90	6	0.27	143	57.4	2.53	151	169	5.07	13.5	0.5	64	6.7	NA	NA	4.4
5.4	9	3.9	191	52	56	30	1.4	0.07	18	8.9	168	3.9	104	26	0.91	97	1.9	0.09	3.6	87	45.2	43	14.8	1.9	143	19	4.3	102	2.4	35.9	1.65	29.3	32.7	89.7	7.4	0.34	139	53.5	2.46	125	193	5.04	12.6	0.4	115	7.5	9	15.6	4.6
4.5	NA	NA	NA	NA	NA	NA	0	NA	NA	NA	140	NA	104	NA	0.7	NA	0	NA	NA	95	NA	78	NA	NA	NA	NA	3.9	49	NA	0.2	NA	NA	NA	NA	0	NA	135	0.7	NA	NA	NA	NA	NA	NA	80	NA	NA	NA	8.3
5.4	10	3.7	NA	85	16	14	0.3	0.02	12	9.2	214	3.7	103	26	1.1	88.76	4.6	0.31	3.8	85	45.6	58	15.3	NA	73	NA	4.7	143	2.5	21.1	1.41	30.2	33.5	90.1	11.7	0.78	139	62.3	4.17	156	175	5.06	15.1	0.5	63	7.5	NA	NA	6.7
5.4	10	3.8	NA	87	28	23	0.7	0.02	16	8.6	195	4.2	103	25	1.1	88.76	2.7	0.1	2.7	91	44.1	46	15	NA	75	NA	4.3	136	3	25.7	0.91	32.1	34	94.3	9.3	0.33	138	61.6	2.19	149	146	4.67	12.7	1	65	6.5	NA	NA	3.6
5.8	NA	NA	48.8	NA	NA	NA	0.5	0.05	NA	NA	NA	NA	NA	NA	NA	NA	3.7	0.33	NA	NA	36.1	NA	11.7	1	48.4	10	NA	NA	NA	48	4.31	28.8	32.5	88.5	8	0.72	NA	39.8	3.57	NA	249	4.08	15.4	NA	NA	NA	10	15.6	9
7	9	3.9	179	64	35	24	0.7	0.04	22	8.9	145	2.2	105	25	1.01	79	4.2	0.24	2.4	169	37.8	67	12.4	0.5	45.4	7	4.4	70	1	23	1.29	27.3	32.8	83.2	7.4	0.41	139	64.7	3.64	78	256	4.54	14.9	0.3	38	6.3	6	5.8	5.6
5.6	7	3.7	34.6	82	22	11	0.6	0.04	14	8.5	157	2.8	101	28	0.6	103	3.5	0.22	3.2	82	35.8	56	11.9	6.1	97.3	NA	4.1	85	1.5	29.3	1.83	30	33.3	90	5.5	0.34	136	61.2	3.84	101	209	3.98	13.6	0.5	79	6.9	2.5	NA	6.3
5.3	11	4.5	34.6	60	35	27	1.1	0.06	12	9	186	2.8	101	26	0.88	96	1.3	0.07	3.4	74	45.8	66	15.4	1.4	160	4	3.8	111	1.7	33.1	1.74	28.2	33.6	83.9	8.3	0.43	138	56.3	2.96	120	211	5.46	13.6	1.1	45	7.9	2.5	15.6	5.3
5.4	6	4	211	108	39	28	1	0.05	18	9	182	2.5	107	26	0.93	93	1.2	0.06	3.3	103	41.1	72	13.5	1.3	61.9	12	4.1	81	1.1	36.7	1.88	27.9	32.7	85.4	6.4	0.33	139	54.7	2.8	110	200	4.82	14.3	0.2	144	7.3	7	15.6	5.1
5	9	4	13.5	80	28	15	0.5	0.02	13	9.3	206	3.7	100	28	0.8	88.76	1.5	0.07	3.3	89	40.1	56	13.3	0.6	87.7	NA	4.6	126	2.3	35.5	1.61	30.8	33.2	92.5	9.2	0.42	137	53.3	2.41	150	253	4.34	13.3	0.3	120	7.3	2.5	NA	4.5
NA	NA	NA	NA	NA	NA	NA	NA	NA	NA	NA	NA	NA	NA	NA	NA	NA	NA	NA	NA	NA	NA	NA	NA	2.1	82.9	NA	NA	NA	NA	NA	NA	NA	NA	NA	NA	NA	NA	NA	NA	NA	NA	NA	NA	NA	NA	NA	NA	NA	NA
6.6	10	3.7	164.4	46	31	20	0.6	0.04	22	9.2	281	7	104	24	0.8	88.76	4.1	0.32	2.8	109	44.8	40	15	1.3	57.1	NA	4.3	195	4.9	43.4	3.37	28.7	33.4	86.1	8.1	0.63	138	43.9	3.41	241	280	5.21	13.8	0.5	230	6.5	19	15.6	7.8
NA	NA	NA	NA	NA	NA	NA	NA	NA	NA	NA	NA	NA	NA	NA	NA	NA	NA	NA	NA	NA	NA	NA	NA	NA	NA	NA	NA	NA	NA	NA	NA	NA	NA	NA	NA	NA	NA	NA	NA	NA	NA	NA	NA	NA	NA	NA	NA	NA	NA
5.3	5	4.2	NA	41	26	16	0.6	0.03	21	8.8	202	4	108	28	1.3	88.76	1.8	0.1	2.5	86	42.6	50	14.5	1.6	53	NA	4.5	137	2.7	22.5	1.18	30.4	34.1	89.1	12.1	0.64	141	63	3.32	152	185	4.78	12.4	0.4	76	6.7	NA	NA	5.3
6.3	14	4.5	NA	75	50	27	0.4	0.03	22	8.8	207	3.5	103	20	1.2	88.76	4.9	0.28	2.4	150	43.5	59	14.7	NA	63	NA	4.4	130	2.2	33.6	1.93	29.5	33.8	87.3	6	0.34	137	55.1	3.17	148	266	4.98	13.5	0.4	89	6.9	NA	NA	5.8
6.1	6	3.6	91.7	130	35	26	0.4	0.04	23	8.5	205	3.2	102	28	1	59	4.4	0.38	3.6	91	37.8	65	12.4	NA	NA	NA	4.2	121	1.9	46.2	3.93	28.7	32.8	87.6	6.1	0.52	136	42.9	3.65	140	270	4.32	14.2	0.5	95	7.2	30	33	8.5
5.6	7	4	NA	76	48	29	0.8	0.05	10	9.4	194	4.5	105	28	1.1	88.76	2.8	0.17	3	98	46.6	43	15.6	0.6	39	NA	4.4	125	2.9	32.8	1.93	31.3	33.5	93.2	7.9	0.47	140	55.7	3.27	151	201	5	13.1	0.8	129	7	NA	NA	5.9
5.2	11	4	NA	82	26	20	0.7	0.03	15	9.2	175	2.8	106	25	0.8	88.76	1.6	0.06	3	92	41.3	62	13.6	12.5	99	NA	4.3	103	1.7	35	1.24	30.4	32.9	92.5	6	0.21	142	56.7	2.01	113	255	4.46	14.6	1	48	7	NA	NA	3.5
5.5	9	4.4	284	65	20	20	0.8	0.05	16	8.4	261	2.2	104	27	0.7	88.76	23.6	1.29	3.8	87	41.1	121	13.5	NA	NA	NA	4.4	132	1.1	26.6	1.45	31.8	32.9	96.4	4.4	0.24	140	44.7	2.44	140	271	4.27	13	0.4	40	8.2	28	15.6	5.5
5.8	8	3.7	118	74	43	21	0.7	0.03	12	8.9	188	3.5	103	24	0.88	96	1	0.05	3.9	98	41.5	54	13.8	1	56.2	10	4.1	119	2.2	35.1	1.61	28.3	33.3	85	7.9	0.36	135	55.3	2.54	134	202	4.88	13.9	0.3	74	7.6	8	5.8	4.6
6	9	3.4	35.2	116	31	28	0.9	0.06	24	8.7	203	2.6	104	23	0.94	62	3.8	0.27	4.1	97	35.9	78	11.8	1.1	47.8	9	4	110	1.4	35.5	2.56	29.3	32.9	89	9.1	0.66	136	50.7	3.66	125	261	4.04	14.5	0.4	76	7.5	10	28	7.2
6.8	11	4.2	306	57	53	26	1.2	0.07	13	8.8	199	3.1	106	23	0.91	91	6.4	0.37	2.7	173	42.8	65	14.3	0.15	58.2	8	3.8	109	1.7	26.4	1.54	28.8	33.3	86.4	7.4	0.43	140	58.6	3.41	134	214	4.96	14	0.4	124	6.9	16	5.8	5.8
5.4	10	4	88.8	68	17	21	1.4	0.06	12	8.8	199	3.6	103	28	1	88.76	12.1	0.52	3.1	82	47	55	16.1	0.4	56.6	NA	4.3	111	2	34.5	1.49	29.7	34.2	86.8	6.8	0.29	141	45.2	1.95	144	174	5.42	13.9	0.6	164	7.1	2.5	15.6	4.3
5.7	4	3.7	49.6	104	22	23	1.1	0.05	9	8.8	190	2.4	95	32	0.78	79	6.1	0.29	3	88	36.9	79	11.8	1	92.6	5	3.2	103	1.3	44.9	2.15	26.2	31.9	82.1	12.1	0.58	131	35.9	1.72	111	293	4.49	15.8	0.4	40	6.7	2.5	15.6	4.8
5.7	5	3.8	130	77	49	33	0.3	0.02	21	8.3	257	4.2	104	30	1.04	74	3.5	0.25	2.4	108	45.9	61	15.5	0.4	67.2	7	4.7	169	2.8	29.1	2.02	30.4	33.8	90.1	8.3	0.58	139	58.7	4.07	196	156	5.1	13.5	0.7	134	6.2	12	15.6	6.9
5.8	6	4.2	NA	73	33	19	0.4	0.02	17	8.8	189	5.3	107	29	1	88.76	2.7	0.15	3	111	45.1	36	15.8	0.6	43	NA	4.1	119	3.3	34	1.87	32.1	35.1	91.6	7.4	0.41	142	55.5	3.05	153	179	4.93	12.8	0.6	169	7.2	NA	NA	5.5
5.7	8	3.3	136	87	30	24	0.4	0.03	8	8.5	184	4.2	103	25	0.63	106	3.2	0.27	4.6	92	40.9	44	13.8	12.8	51.6	10	4	123	2.8	26.5	2.24	27.3	33.8	80.9	4.7	0.4	136	65.2	5.5	140	361	5.06	13.6	0.4	83	7.9	6	5.8	8.4
6.1	10	3.7	219.8	99	43	24	0.8	0.05	16	8.7	173	2.8	103	25	1	88.76	2.5	0.16	2.9	103	43.6	62	14.3	NA	NA	NA	4.5	90	1.5	37.1	2.42	29.8	32.7	91	10.6	0.69	138	49	3.19	112	205	4.79	14.5	0.5	117	6.6	9	15.6	6.5
NA	NA	NA	NA	NA	NA	NA	0	NA	NA	NA	NA	NA	NA	NA	NA	NA	0	NA	NA	NA	NA	NA	NA	NA	NA	NA	NA	NA	NA	0.3	NA	NA	NA	NA	0	NA	NA	0.6	NA	NA	NA	NA	NA	NA	NA	NA	NA	NA	14
5.8	9	4.1	NA	58	31	20	0.7	0.03	9	8.9	148	3.1	103	27	0.7	88.76	2.1	0.1	3	91	41.1	48	14	0.3	124	NA	3.1	81	1.7	28	1.29	30.9	34	90.9	6.9	0.32	139	62.3	2.88	100	184	4.52	12.8	0.7	93	7.1	NA	NA	4.6
5.9	5	3.7	NA	98	23	16	0.4	0.02	19	8.7	220	2.7	107	29	0.7	88.76	2.1	0.09	2.8	102	35.1	81	11.7	1	57	NA	4.2	123	1.5	33.6	1.35	31.8	33.3	95.5	7.7	0.31	141	56.2	2.26	139	172	3.68	13.2	0.3	80	6.5	NA	NA	4
5.9	9	3.8	55.5	47	64	45	0.3	0.03	10	8.9	184	3.4	101	27	0.7	88.76	1.8	0.19	3.3	107	39.4	54	12.9	5	126	NA	4.9	106	2	17.8	1.84	29.3	32.7	89.4	4.8	0.49	137	75.3	7.79	130	374	4.4	14.1	0.5	122	7.1	8	15.6	10.4
5.6	9	4	48.2	105	17	19	0.5	0.03	14	9.1	258	2.3	104	26	0.65	92	4	0.21	2.9	87	38.8	110	12.8	21.4	62.3	4	4	141	1.3	15.8	0.85	29.7	32.9	90.2	11	0.6	140	68.7	3.71	148	234	4.3	15	0.8	33	6.9	2.5	15.6	5.4
5.5	7	3.7	NA	102	52	32	0.6	0.03	15	8.6	228	5.1	108	26	1.1	88.76	2.2	0.13	2	119	43.6	45	15.1	NA	60	NA	4.4	160	3.6	34.9	2.09	30.8	34.7	88.8	7.6	0.46	141	54.7	3.28	183	151	4.91	14.2	0.35	113	5.7	NA	NA	6
5.9	7	3.9	NA	91	40	30	0.7	0.04	17	9	243	5.1	106	28	0.7	88.76	1.9	0.11	3.4	91	39.6	48	13.4	1.6	88	NA	4.8	170	3.5	38.4	2.31	30.1	33.9	88.8	5.5	0.33	141	53.5	3.21	195	237	4.46	12.9	0.5	125	7.3	NA	NA	6
5.4	8	4	NA	71	31	25	0.6	0.03	17	8.8	231	3.3	100	29	0.8	88.76	1.2	0.05	3.4	80	45.5	71	14.8	NA	NA	NA	4.6	149	2.1	24.2	1.12	28.8	32.4	88.9	7.5	0.34	137	66.6	3.07	160	174	5.12	13.7	0.3	54	7.4	NA	NA	4.6
5.8	12	3.6	NA	127	37	19	0.7	0.05	25	9.1	195	2.5	103	23	1	59	4.7	0.37	3.7	91	37.5	77	12.5	NA	NA	NA	4.5	104	1.4	44.8	3.58	28.9	33.3	86.8	9.5	0.76	138	40.3	3.21	118	237	4.32	14.8	0.4	68	7.3	NA	NA	8
5.3	12	4.5	NA	120	31	22	0.7	0.03	8	9.4	214	5.4	103	27	1.1	88.76	1.5	0.07	3.8	84	45.2	40	15	0.5	159	NA	3.9	158	4	41	2.09	27.6	33.1	83.5	8.1	0.41	142	48.7	2.49	174	244	5.42	13.6	0.5	81	8.3	NA	NA	5.1
7.2	8	4.2	291	63	43	25	0.8	0.04	22	8.7	159	2.4	104	27	1.08	73	5.1	0.29	2.5	187	41	66	13.5	0.15	59.5	7	4.9	86	1.3	26.2	1.47	27.7	32.8	84.2	9.4	0.53	139	58.6	3.3	93	227	4.87	14.6	0.4	35	6.7	10	5.8	5.6
5.4	8	3.7	NA	95	34	28	0.7	0.04	13	8.1	263	4.4	102	27	1	88.76	2.2	0.12	3.6	86	39.5	60	13.1	7.6	24	5	4	172	2.9	43.3	2.33	29.8	33.1	90.1	6.9	0.37	137	46.9	2.51	203	226	4.39	15.3	0.3	155	7.3	NA	NA	5.4
5.4	8	4	NA	112	41	25	0.8	0.04	18	9.2	169	3.4	102	27	0.8	88.76	1.5	0.08	3	89	37.6	50	12.9	4.3	239	NA	4.1	103	2.1	17.6	0.88	31.5	34.2	92.1	8.1	0.4	137	72	3.62	119	226	4.09	12.8	0.4	82	7	NA	NA	5
4.6	NA	NA	NA	NA	NA	NA	0	NA	NA	NA	134	NA	102	NA	0.8	NA	0	NA	NA	88	NA	62	NA	NA	NA	NA	3.8	57	NA	0.2	NA	NA	NA	NA	0	NA	138	0.6	NA	NA	NA	NA	NA	NA	86	NA	NA	NA	7.8
6	7	3.7	NA	93	33	23	0.7	0.05	13	9	196	4.9	101	28	0.7	NA	0	0	3.6	97	40.9	40	13.6	10.6	147	NA	3.6	130	3.3	37.9	2.7	27.2	33.2	81.9	5.7	0.4	136	55.7	3.97	156	249	4.99	13.1	0.5	129	7.3	NA	NA	7.1
6.6	7	4.2	NA	51	28	20	0.3	0.02	19	10	279	7.3	104	29	1	88.76	2.7	0.18	2.7	121	49.4	38	16	1.2	60.7	NA	4.3	199	5.2	34.7	2.4	28.1	32.4	86.8	6.9	0.48	140	55.5	3.84	241	304	5.7	14.1	0.5	208	6.9	NA	NA	6.9
5.7	8	3.6	140	79	30	28	1.1	0.05	14	8.8	296	3.6	103	26	0.88	71	1.9	0.09	3.4	99	41.1	83	13.7	4.6	23.1	6	4.4	189	2.3	38.7	1.77	29.8	33.3	89.7	8.8	0.4	137	49.6	2.27	213	276	4.58	15.3	0.4	120	7	6	5.8	4.6
5.9	9	3.6	NA	109	23	18	0.2	0.01	15	8.7	218	2.6	110	25	0.8	88.76	2.3	0.09	2.8	101	35.4	83	11.9	1.3	52	NA	4.3	118	1.4	38.1	1.51	31.2	33.6	93	7.2	0.29	144	52.2	2.07	135	166	3.8	12.2	0.3	85	6.4	NA	NA	4
6	9	4.4	NA	66	37	27	0.5	0.03	12	9.3	222	5.4	100	30	1	88.76	3.1	0.16	3	93	47.8	41	16.4	0.6	45	NA	3.8	147	3.6	33.7	1.71	31.7	34.2	92.6	8	0.41	139	54.7	2.78	181	196	5.16	12.7	0.8	172	7.4	NA	NA	5.1
NA	5	3.9	47.1	77	25	22	1.3	0.07	13	9	191	3.2	106	29	0.6	88.76	3.4	0.18	3.8	80	38	59	12.5	3.1	44.8	NA	5.5	118	2	38.8	2.07	27.1	32.9	82.2	7	0.37	140	49.5	2.63	132	254	4.62	13.8	0.5	72	7.7	2.5	NA	5.3
5.7	8	3.9	88.1	45	28	23	0.3	0.01	25	9.1	145	1.6	107	25	1.12	63	4.1	0.2	2.9	102	38.1	90	13.2	0.15	41.9	8	4	49	0.5	29.3	1.44	31.7	34.6	91.6	10.1	0.49	140	56.3	2.75	55	207	4.16	13.6	0.3	29	6.8	2.5	NA	4.9
4.7	9	4.1	62.9	51	36	30	0.9	0.04	14	9.3	234	2.7	102	28	1.3	88.76	1.6	0.07	2.8	90	45.7	87	15.1	0.15	22.1	NA	4.3	136	1.6	24.2	0.98	29.2	33	88.6	10	0.41	139	63.3	2.57	147	188	5.16	14	0.6	53	6.9	2.5	15.6	4.1
5.8	6	4	NA	57	36	18	0.6	0.03	9	8.8	134	3.1	105	30	0.7	88.76	2.3	0.11	3	97	41.1	43	14	NA	NA	NA	3.3	68	1.6	28.2	1.35	30.7	34	90.1	6.7	0.32	141	62.2	2.99	91	177	4.56	12.5	0.5	116	7	NA	NA	4.8
5.2	4	3.8	40.9	89	31	26	1.2	0.03	15	8.6	156	2.3	107	28	1	88.76	1.2	0.03	3.3	98	35.1	69	11	5.9	122	NA	4.2	79	1.1	33.7	0.86	26.3	31.4	83.8	9.6	0.24	139	54.3	1.39	87	177	4.19	15.7	0.4	38	7.1	2.5	15.6	2.6
6.3	14	3.6	70.7	122	39	32	0.6	0.04	33	8.7	203	2.5	98	23	1	59	6.1	0.47	3.6	90	37.6	80	12.4	1.4	50.4	NA	4.4	107	1.3	44.8	3.45	28.7	33.1	86.8	10.4	0.8	135	38.1	2.93	123	224	4.33	15.7	0.4	80	7.2	10	15.6	7.7
5.5	9	3.6	55.8	40	31	23	0.4	0.02	15	8.3	144	2.3	107	25	0.76	98	2.3	0.1	2.6	103	42	64	13.9	0.5	61.3	6	4.4	75	1.2	34.4	1.51	31.9	33.2	96.2	8.3	0.36	141	54.6	2.4	80	187	4.37	13.8	0.6	26	6.2	2.5	15.6	4.4
5.2	6	4.2	NA	81	52	29	1.3	0.05	12	9.3	194	3.5	103	30	1.1	88.76	6.3	0.24	3.3	96	46	55	15.4	0.4	45	NA	4.5	127	2.3	31.5	1.21	28.9	33.5	86.4	6.9	0.27	139	54	2.08	139	170	5.32	13.3	1.4	62	7.5	NA	NA	3.9
NA	9	3.6	35	126	30	30	0.7	0.06	32	9.1	195	2.4	103	28	1.1	53	4.6	0.36	3.7	95	37.4	80	12.2	1.4	53	NA	4.8	103	1.3	45.6	3.6	27.9	32.6	85.6	8.7	0.69	140	40.4	3.19	115	229	4.37	15.2	0.3	60	7.3	2.5	15.6	7.9
6.7	NA	4.5	NA	66	65	26	NA	NA	21	9.1	207	4.7	103	27	1.1	NA	NA	NA	NA	148	NA	44	NA	NA	NA	NA	4.5	133	NA	NA	NA	NA	NA	NA	NA	NA	140	NA	NA	NA	NA	NA	NA	0.5	152	6.9	NA	NA	NA
4.8	8	4.1	46.6	55	23	19	1.1	0.05	16	9.6	186	2.4	106	25	0.93	70	1.7	0.07	3.3	87	40.6	78	13.9	0.2	56.7	6	4.1	97	1.2	41.9	1.71	30.4	34.3	88.6	7.7	0.31	139	47.6	1.94	108	202	4.58	13	0.6	57	7.4	2.5	NA	4.1
5.4	7	4.3	55.7	55	32	25	0.9	0.04	9	9.1	148	2.3	103	28	0.74	125	11.2	0.46	3.1	78	41.3	65	13.9	0.3	45.8	7	3.4	73	1.1	36.4	1.48	29.6	33.7	87.8	6.7	0.27	138	44.9	1.83	83	235	4.7	13.4	1	49	7.4	2.5	NA	4.1
5.4	10	3.8	NA	78	37	24	0.5	0.03	11	8.6	169	3.6	104	26	0.7	88.76	4.8	0.29	2.8	97	35.1	47	11.7	NA	NA	NA	3.6	93	2	26.7	1.65	29.3	33.5	87.6	8.6	0.53	140	59.4	3.66	122	235	4.01	15.9	0.5	147	6.6	NA	NA	6.2
5.7	11	4.5	NA	64	33	13	0.6	0.05	15	9.4	107	3.7	102	29	1.3	60	2	0.2	2.5	75	46.4	29	14.4	4	61.2	NA	4.6	54	1.9	12.1	1.17	23.4	31.1	75.3	7.9	0.76	142	77.4	7.51	78	223	6.15	16.8	0.6	120	7	NA	NA	9.7
5.2	8	4.1	NA	77	28	19	0.5	0.02	12	9.1	219	4	100	27	0.9	88.76	0.8	0.03	3.3	77	39.7	55	13.4	0.6	86.1	NA	4.6	137	2.5	40.3	1.76	31.1	33.6	92.4	9.2	0.4	135	49.2	2.15	164	269	4.3	13.3	0.5	135	7.4	NA	NA	4.4
6	12	4.1	159	66	19	11	0.6	0.02	17	9	167	1.6	100	27	0.76	96	1.8	0.08	3.2	105	39	102	12.6	0.2	60.5	2	4	57	0.6	47.5	2.05	29.1	32.3	90.2	7	0.3	139	43.2	1.86	65	185	4.33	13.2	0.4	38	7.3	13	15.6	4.3
5.5	8	3.5	16.2	76	27	20	0.9	0.04	12	8.9	201	3.8	100	26	0.72	90	1.5	0.06	3.8	85	37.2	53	12.3	1.2	95.7	7	4.1	121	2.3	32.1	1.28	30	33.1	90.7	13.6	0.54	134	52.1	2.08	148	261	4.1	13.3	0.3	135	7.3	2.5	NA	4
6.6	12	4	328	64	39	24	0.8	0.05	22	9.1	262	4.4	108	21	1.06	75	7.4	0.42	2.9	155	44.5	60	14.7	0.2	62	8	4.1	178	3	36.7	2.07	28.9	33.1	87.4	7.3	0.41	141	47.8	2.7	202	237	5.09	14	0.4	119	6.9	20	5.8	5.6
5.7	8	4.2	107	117	58	32	1	0.08	20	10.1	276	5.3	101	27	1	88.76	1.4	0.12	3.8	94	42.2	52	13.7	12.9	236	NA	5.1	193	3.7	27.7	2.29	30.2	32.5	93.1	9.9	0.82	136	60.1	4.97	224	335	4.53	14.8	0.3	155	8	20	15.6	8.3
5.8	5	3.7	130.2	99	47	48	0.8	0.05	18	9.5	224	4.4	103	29	0.9	88.76	1.8	0.12	3.4	94	39.9	51	13.1	6.1	207	NA	6	151	3	29	1.97	30.3	32.9	92.1	10.2	0.7	138	58.2	3.95	173	286	4.34	14.4	0.5	109	7.1	27	15.6	6.8
5.7	5	3.7	78.7	80	37	22	0.8	0.05	18	9.2	258	5.3	100	29	0.74	91	1.7	0.11	3.2	102	41.4	49	13.6	9	167	11	4.5	171	3.5	31.3	2.04	30.6	32.9	92.9	8.1	0.53	134	58.2	3.8	209	309	4.45	14.1	0.2	191	6.9	16	15.6	6.5
6.8	7	4.1	264	66	45	34	0.6	0.05	23	8.4	169	2.8	109	27	1.07	75	18	1.66	2.6	140	44.5	61	14.7	0.5	61.7	5	5.3	98	1.6	21.7	2	28.7	33	87	6.7	0.62	143	53	4.87	108	199	5.12	13.6	0.4	48	6.7	9	15.6	9.2
5	9	4.2	NA	73	28	24	0.6	0.04	18	9.7	201	2.5	107	30	1.2	49	2.3	0.14	3.5	92	40.8	81	13.8	2.8	80	NA	5.4	103	1.3	24.7	1.44	29.5	33.9	87	9.1	0.53	146	63.3	3.7	120	234	4.69	14.1	0.5	85	7.7	NA	NA	5.8
6.1	7	3.5	31.4	94	105	48	0.7	0.06	14	9	226	3.8	103	29	0.46	105	2	0.16	3.3	101	41.3	60	13.7	5.3	87.6	13	4.4	150	2.5	24.8	1.96	28.8	33.3	86.6	8.5	0.67	139	64	5.06	166	260	4.77	13.7	0.6	78	6.8	6	19	7.9
6	11	4.2	NA	86	49	28	0.7	0.05	21	9	184	3.6	104	25	1	88.76	5.6	0.37	2.4	126	41.8	51	14.1	0.3	69	NA	4.8	119	2.3	35.7	2.33	30	33.7	89	6.1	0.4	140	51.9	3.39	133	245	4.69	13.3	0.4	72	6.6	NA	NA	6.5
5.2	6	4.2	49.1	51	50	26	1.8	0.09	11	9	145	2	99	29	0.95	100	9.7	0.49	3.2	88	45.2	72	15.2	0.2	40.3	6	3.8	65	0.9	29.8	1.5	29.3	33.7	87.1	5.7	0.29	134	52.9	2.65	73	204	5.2	13.3	1	40	7.4	2.5	15.6	5
5.6	7	4.2	NA	85	41	30	0.2	0.01	16	9.4	199	4.5	101	29	1	88.76	1	0.05	4	82	46.3	44	15.5	1.5	162	NA	4	129	2.9	26.3	1.36	29.6	33.5	88.3	8.4	0.43	137	64.1	3.32	155	199	5.24	13.3	0.7	131	8.2	NA	NA	5.2
NA	11	4.1	NA	134	41	23	0.6	0.06	9	9.4	213	7.6	102	28	1	88.76	1.6	0.14	4.4	85	41.3	28	13.9	3.6	174	NA	4	157	5.6	24.8	2.24	28	33.7	83.1	8.5	0.77	141	64.5	5.84	185	270	4.97	13.5	0.4	142	8.5	NA	NA	9.1
5.3	9	3.8	NA	93	24	16	0.8	0.03	16	8.9	189	3.6	101	27	0.8	88.76	0.9	0.03	3.2	86	38.9	52	13.1	0.6	82	NA	4.3	122	2.3	37.8	1.43	30.9	33.5	92.1	9.3	0.35	137	51.2	1.94	137	227	4.23	12.5	0.4	75	7	NA	NA	3.8
5.7	4	3.8	63.6	42	26	17	0.3	0.02	15	9.2	209	3.8	105	30	0.9	88.76	0.3	0.02	3.2	84	50.7	55	16.7	NA	NA	NA	4.1	124	2.3	23.3	1.52	32.3	33	97.8	8	0.52	139	68.1	4.45	154	178	5.18	12.7	1.5	151	7	2.5	15.6	6.5
5.6	5	4.6	155	67	50	23	0.5	0.03	20	9.4	207	4.2	102	31	0.98	NA	2.6	0.16	3.2	108	44	49	14.8	0.7	62.3	12	4.8	107	2.2	28	1.7	30.4	33.7	90.2	7.1	0.43	138	61.8	3.75	158	288	4.88	13.1	1.1	254	7.8	11	15	6.1
6	10	4	44.4	54	46	19	1	0.05	12	8.7	149	3.1	104	26	0.65	96	2.4	0.11	2.8	103	40.1	48	13.8	0.3	81.7	9	3.5	76	1.6	30.1	1.38	31.5	34.3	91.9	9.3	0.43	140	57.2	2.63	101	137	4.36	12.8	0.6	125	6.8	2.5	NA	4.6
4.8	NA	NA	NA	NA	NA	NA	0	NA	NA	NA	142	NA	104	NA	0.7	NA	0	NA	NA	98	NA	92	NA	NA	NA	NA	3.7	53	NA	0.2	NA	NA	NA	NA	0	NA	136	0.7	NA	NA	NA	NA	NA	NA	87	NA	NA	NA	9.5
5	9	4.1	60	50	19	19	0.6	0.03	10	8.7	214	2.2	99	27	0.7	88.76	2.9	0.15	3.2	78	37.8	96	12.2	1.4	93.1	NA	3.8	112	1.2	44.4	2.39	26.6	32.2	82.6	4.8	0.26	135	47.4	2.56	118	211	4.58	13.4	0.6	29	7.3	5	15.6	5.4
NA	8	3.9	NA	84	29	23	0.8	0.03	15	8.9	164	2.8	106	27	1.1	88.76	2.9	0.09	3	98	39.3	58	13	5.1	96	NA	4.5	95	1.6	42.7	1.28	30.7	33.2	92.6	8.6	0.26	141	45	1.35	106	256	4.25	14.4	0.7	53	6.9	NA	NA	3
4.8	10	3.8	155	51	33	24	0.6	0.02	19	8.9	180	2.6	106	25	0.9	73	1.8	0.07	3.1	84	39.1	69	13.1	0.2	54.1	4	4.1	97	1.4	44.4	1.63	29.9	33.5	89.3	9.3	0.34	141	43.9	1.61	111	201	4.38	12.8	0.6	69	6.9	8	5.8	3.7
4.6	8	4.5	365	74	41	29	0.7	0.03	8	9.1	166	2.2	103	27	1.1	88.76	1	0.04	2.9	85	46.7	76	15.8	1.1	89.4	NA	3.8	79	1	37.8	1.71	30.7	33.8	90.6	9.3	0.42	138	51.3	2.31	90	130	5.16	14.1	0.8	53	7.4	12	15.6	4.5
6.3	8	4	NA	75	49	27	0.6	0.03	23	8.8	170	2.8	109	27	1.1	88.76	8.4	0.4	2.1	114	38.8	60	13	0.2	54	NA	4.6	99	1.7	33.6	1.61	29.5	33.4	88.2	9	0.43	144	48.4	2.32	110	211	4.4	13.6	0.4	57	6.1	NA	NA	4.8
5.2	10	3.5	36.3	56	38	29	1.5	0.08	12	8.9	237	5.3	101	27	0.8	88.76	3.6	0.19	3.3	79	37.8	45	11.9	0.5	126	NA	3.8	154	3.4	26.4	1.41	25.5	31.4	81.3	7.2	0.39	138	61.4	3.3	192	361	4.66	16.8	0.3	189	6.8	7	15.6	5.4
5.4	9	3.9	NA	100	29	26	0.9	0.03	20	9.4	149	2.6	104	28	1	88.76	0.9	0.03	3.3	81	37.8	57	12.4	4.8	133	NA	5.1	84	1.5	37.6	1.18	28.4	32.7	86.9	6.7	0.21	141	53.9	1.69	92	226	4.35	14.4	0.3	41	7.2	NA	NA	3.1
5.5	7	3.8	NA	96	42	21	0.7	0.04	13	9.1	148	2.9	105	27	0.7	93	2	0.12	3.3	86	39.3	51	12.9	NA	NA	16	4.2	71	1.4	33	1.94	30.6	32.9	93.2	6.8	0.4	139	57.6	3.38	97	261	4.22	12.5	0.3	130	7.1	NA	NA	5.9
NA	9	3.2	NA	162	19	15	0.5	0.03	12	8.6	166	3.6	106	26	1	60	1.2	0.07	3.4	95	35.3	46	11.8	NA	NA	NA	4.1	109	2.4	26.5	1.57	26.7	33.5	79.7	7.9	0.47	141	63.9	3.79	120	140	4.43	13.8	0.4	55	6.6	NA	NA	5.9
5.4	6	3.5	NA	59	29	25	0.7	0.03	15	9.1	196	4.4	107	27	0.89	89	3.2	0.15	3.2	91	44.3	45	15.3	1.3	86.1	11	4.1	127	2.8	24.1	1.13	32.1	34.5	92.9	8.5	0.4	140	63.5	2.97	151	170	4.76	12.8	1	118	6.7	NA	NA	4.7
6.1	7	4.2	278.2	69	40	27	0.5	0.05	15	8.8	187	2.4	104	31	1	88.76	2.8	0.3	2.4	125	41.5	79	13.6	16.2	59.8	NA	4.6	100	1.3	11.3	1.22	27.3	32.7	83.4	7.5	0.81	142	77.9	8.4	108	212	4.98	15.3	0.5	41	6.6	16	15.6	10.8
6.7	10	4.1	188	72	41	27	0.9	0.05	20	8.7	163	2.3	104	25	0.95	85	6.6	0.31	2.6	140	40.5	72	13.5	0.2	53.4	7	4.7	82	1.1	31.8	1.52	28.5	33.5	85.2	9.3	0.44	139	51.5	2.47	91	240	4.75	13.9	0.3	47	6.7	9	5.8	4.8
5.2	8	4.2	NA	69	40	25	0.5	0.02	20	8.7	222	4.7	105	29	1.3	88.76	3.1	0.14	2.7	87	44	47	15.1	3.6	65	NA	4.4	147	3.1	26.2	1.2	30.1	34.4	87.7	11.3	0.52	142	58.9	2.7	175	202	5.02	13	0.4	141	6.9	NA	NA	4.6
5.6	7	3.5	35.8	43	29	19	0.4	0.02	16	8.9	204	3.5	103	27	0.78	97	0.4	0.02	3.6	98	46.8	58	15.8	0.2	49.6	6	3.9	128	2.2	25.4	1.17	32.2	33.9	95.2	7.7	0.35	137	66.2	3.03	146	163	4.92	13.6	1.2	92	7.1	2.5	NA	4.6
5	7	3.8	NA	80	30	26	0.9	0.02	18	9.2	140	2.8	104	28	1.2	51	0.9	0.02	3	88	37.3	50	12.5	5.6	120	NA	4.7	81	1.6	39.3	0.94	29.7	33.6	88.3	11.4	0.27	139	47.5	1.13	90	161	4.22	13.7	0.5	46	6.8	NA	NA	2.4
5.6	8	3.8	87.7	53	32	18	0.4	0.02	15	8.4	174	2.9	100	30	0.83	91	2.6	0.17	3.3	100	42.4	60	13.9	1.3	124	8	4.1	90	1.5	37.4	2.44	30.7	32.8	93.6	5.8	0.38	138	53.9	3.52	114	261	4.53	13.3	0.4	119	7.1	2.5	15.6	6.5
5.7	6	3.7	NA	87	20	16	0.4	0.02	13	9.5	140	1.8	106	30	0.74	83	4	0.16	3.3	99	37.7	76	12.6	NA	NA	8	3.7	51	0.7	30.9	1.2	30	33.5	89.7	7.9	0.31	142	56.8	2.21	64	187	4.2	14.3	0.3	66	7	NA	NA	3.9
5.9	8	4.2	NA	103	77	120	0.9	0.04	21	8.6	181	3.1	105	28	1	88.76	6.9	0.34	2.3	115	39.5	59	12.9	0.2	59	6	4.6	107	1.8	32.4	1.62	28.6	32.7	87.4	6.9	0.34	141	52.9	2.64	122	197	4.51	13.2	0.3	75	6.5	NA	NA	5
5.9	8	3.4	226	78	32	18	0.6	0.04	13	8.3	164	2.9	105	26	0.92	85	2.3	0.13	3.1	97	38.6	57	12.3	1.6	37.3	35	4.1	81	1.4	29.7	1.65	26.7	32	83.5	9.6	0.53	139	57.8	3.21	107	246	4.62	15	0.6	130	6.5	10	15.6	5.5
5.3	8	3.4	197	111	40	22	1.1	0.11	16	9.6	193	5.7	101	32	0.7	88.76	0.8	0.08	4	106	39.6	34	12.9	27.2	75.5	NA	4.3	85	2.5	38.3	3.79	30.2	32.5	92.8	5.5	0.54	141	54.3	5.37	159	397	4.27	12.7	0.2	369	7.4	16	15.6	9.9
5.1	10	3.8	18.2	73	29	17	0.6	0.02	13	8.9	201	3.7	96	27	0.8	88.76	1.2	0.05	3.2	88	37.9	55	12.8	1.1	78.8	NA	4.2	123	2.2	30.5	1.26	31	33.7	92	10.5	0.44	133	57.2	2.37	146	215	4.12	13.2	0.5	114	7	2.5	15.6	4.1
5.4	11	4.1	27.9	39	38	25	0.5	0.03	16	9.3	107	2.4	107	26	1.2	88.76	2.1	0.1	2.7	89	43.9	45	14.9	1.1	55.4	NA	4.4	53	1.2	25.3	1.28	29.3	34	86.3	11.4	0.58	144	60.7	3.08	62	212	5.09	13	0.5	44	6.8	170	609	5.1
6.1	5	3.5	NA	86	49	21	0.8	0.04	11	8.5	147	3.3	100	32	0.8	88.76	3.5	0.17	3.1	90	38.8	45	13.4	4.9	204	NA	3.9	87	1.9	29.4	1.47	32.1	34.4	93.3	10.7	0.54	137	55.6	2.78	102	216	4.16	14.3	0.6	75	6.6	NA	NA	5
5.6	6	3.9	NA	198	26	19	0.4	0.02	8	9.6	222	3.6	101	28	0.5	88.76	0.2	0.01	3.9	91	39.9	62	13.2	2.2	73	NA	4.1	149	2.4	25.3	1.6	28.7	33.1	86.8	6.7	0.42	135	67.4	4.25	160	274	4.59	13	1	53	7.8	NA	NA	6.3
NA	NA	NA	NA	NA	NA	NA	NA	NA	NA	NA	NA	NA	NA	NA	NA	NA	NA	NA	NA	NA	NA	NA	NA	NA	NA	NA	NA	NA	NA	NA	NA	NA	NA	NA	NA	NA	NA	NA	NA	NA	NA	NA	NA	NA	NA	NA	NA	NA	NA
NA	NA	NA	NA	NA	NA	NA	NA	NA	NA	NA	NA	NA	NA	NA	NA	NA	NA	NA	NA	NA	NA	NA	NA	NA	NA	NA	NA	NA	NA	NA	NA	NA	NA	NA	NA	NA	NA	NA	NA	NA	NA	NA	NA	NA	NA	NA	NA	NA	NA
6.8	9	4.1	213	72	42	26	0.8	0.05	29	9.3	164	2.2	106	26	0.9	91	5.1	0.31	2.5	131	39.1	73	13.2	0.15	58.4	7	4.4	83	1.1	25.6	1.56	29	33.7	86	8.3	0.51	141	60.1	3.66	91	218	4.54	13.4	0.3	42	6.6	10	5.8	6.1
6.2	11	3.9	NA	79	52	22	1	0.04	13	8.7	NA	NA	103	27	0.8	88.76	3.5	0.16	3.1	118	43.2	NA	14.9	NA	126	NA	3.6	NA	NA	24.6	1.13	31.5	34.5	91.1	9.3	0.43	141	61.6	2.83	NA	160	4.74	12.7	0.5	NA	7	NA	NA	4.6
5.5	9	4.4	NA	110	46	18	0.7	0.04	17	9.7	197	3.7	104	28	0.8	88.76	5.4	0.35	3.2	87	38.5	53	12.7	1.9	272	NA	4.8	121	2.3	30.3	1.99	30.6	32.9	93	7.7	0.5	141	56	3.67	144	291	4.14	12.7	0.2	115	7.6	NA	NA	6.6
5.4	10	3.9	48.9	47	24	16	0.4	0.02	15	8.7	199	2.7	103	25	0.8	88.76	2.2	0.12	3.2	74	41.9	73	13.5	0.5	126	NA	4	110	1.5	34	1.79	31.5	32.3	97.7	9	0.47	138	54.4	2.86	126	174	4.29	14	0.8	82	7.1	2.5	15.6	5.3
5.4	11	3.8	NA	53	27	15	0.4	0.02	18	9.1	183	2.7	103	27	1	88.76	1.4	0.07	3.2	87	39.2	68	13.6	0.5	135	NA	3.5	88	1.3	45.8	2.51	33.2	34.8	95.5	6.8	0.37	141	45.6	2.5	115	190	4.11	13.3	0.6	133	7	NA	NA	5.5
6.1	12	4.1	NA	78	31	15	0.5	0.02	19	9	174	2.6	100	24	0.8	88.76	1.1	0.05	3.6	94	39.6	66	12.9	NA	NA	NA	4.4	100	1.5	37.7	1.78	29.2	32.7	89.4	8.1	0.38	136	52.7	2.49	108	207	4.42	13.2	0.4	42	7.7	NA	NA	4.7
NA	NA	NA	NA	NA	NA	NA	NA	NA	NA	NA	NA	NA	NA	NA	NA	NA	NA	NA	NA	NA	NA	NA	NA	NA	NA	NA	NA	NA	NA	NA	NA	NA	NA	NA	NA	NA	NA	NA	NA	NA	NA	NA	NA	NA	NA	NA	NA	NA	NA
5.4	15	4	64.5	64	22	20	0.7	0.02	12	8.8	184	3	106	21	0.8	88.76	2.6	0.08	3	100	40.4	61	13.7	0.8	103	NA	3.9	104	1.7	46.6	1.49	31	33.9	91.6	5.5	0.18	142	44.7	1.43	123	259	4.41	14.3	1	95	7	6	15.6	3.2
5.8	7	4.5	NA	84	26	17	0.6	0.02	10	9.6	148	2.8	103	32	0.7	88.76	1.9	0.07	2.9	99	42.7	53	15.2	0.2	130	NA	3.4	82	1.5	31.7	1.21	32	35.6	89.7	6.4	0.24	142	59.4	2.26	95	170	4.76	13.2	0.6	67	7.4	NA	NA	3.8
6.1	10	3.7	NA	92	23	18	0.5	0.03	24	9.6	289	5	98	27	1.2	49	2.7	0.15	3.2	114	38.3	58	12.5	3.5	155	NA	4	206	3.6	24.5	1.4	30.4	32.7	93	8.6	0.49	135	63.7	3.64	231	341	4.12	16	0.3	123	6.9	NA	NA	5.7
5.1	7	4.3	NA	60	28	19	0.5	0.03	17	9.1	188	3.7	105	30	1.4	56	1.8	0.1	2.5	83	46.1	51	15.7	2.3	59	NA	5	123	2.4	16.5	0.98	30.1	34.2	88	11.7	0.69	142	69.5	4.11	137	191	5.23	13	0.4	68	6.8	NA	NA	5.9
6	4	3.8	134	43	25	14	0.8	0.04	23	8.7	177	2.9	102	28	0.94	96	3.6	0.16	3.3	112	41	62	13.6	0.4	67.4	3	3.7	96	1.5	44.7	1.99	32.1	33.2	96.9	8.3	0.37	134	42.6	1.9	115	219	4.23	13.5	0.3	93	7.1	5	5.8	4.5
5.7	8	3.5	220	108	23	15	1	0.09	13	8.6	124	2.8	103	28	0.82	84	1.1	0.1	3.2	109	36.9	45	12.2	3.1	73	9	4.2	56	1.2	37.8	3.54	30	33.1	90.5	5.7	0.53	139	54.5	5.11	79	248	4.08	14.7	0.3	113	6.7	12	5.8	9.4
5.9	12	4.2	112	100	30	20	0.7	0.05	12	9.4	189	2.7	98	26	0.8	88.76	2.9	0.2	3.3	115	40.5	71	13.7	1.8	91	NA	3.9	86	1.2	37.1	2.57	31.6	33.7	93.7	4.8	0.33	136	54.6	3.78	118	246	4.32	12.2	0.7	162	7.5	5	15.6	6.9
6.2	8	4	7.79	82	69	29	1	0.1	12	9.3	188	2.7	101	30	0.57	98	1.7	0.17	4.2	95	43.2	69	14.3	3.9	99.4	13	3.8	104	1.5	28.1	2.92	28.7	33	87.1	7.6	0.79	139	61.7	6.42	119	259	4.96	14	0.7	77	8.2	2.5	NA	10.4
5.8	4	3.6	199	71	23	15	0.6	0.03	15	8.4	236	2.9	107	29	0.6	88.76	1.3	0.05	3	104	37.9	82	12.3	1.3	63.7	NA	4.5	135	1.6	39.2	1.66	31.1	32.5	95.6	8.5	0.36	140	50.4	2.13	154	181	3.96	13.6	0.4	97	6.6	12	15.6	4.2
5.3	6	3.7	111	57	25	16	0.7	0.05	14	8.8	213	3.4	103	29	0.64	104	3.1	0.23	3.1	99	41.6	62	13.7	4.8	75.3	10	3.9	121	2	29.9	2.26	30.6	32.9	92.8	10.3	0.78	138	56	4.23	151	189	4.49	13.7	0.4	150	6.8	7	15.6	7.5
5.3	5	3.7	NA	75	26	18	1.2	0.11	16	9.6	178	3.2	104	27	0.9	88.76	2.5	0.23	3.3	93	40.4	55	13.9	4.5	101	NA	4.3	89	1.6	39.2	3.58	29.5	34.5	85.4	6.4	0.58	136	50.7	4.63	123	375	4.73	13.9	0.4	170	7	NA	NA	9.1
5.3	NA	NA	NA	NA	NA	NA	0	NA	NA	NA	139	NA	102	NA	0.9	NA	0	NA	NA	96	NA	80	NA	NA	NA	NA	3.8	49	NA	0.2	NA	NA	NA	NA	0	NA	136	0.7	NA	NA	NA	NA	NA	NA	81	NA	NA	NA	8.6
5.6	10	4	NA	124	44	21	0.3	0.03	11	9	203	6.3	100	29	1	88.76	0.5	0.05	3.9	90	39.3	32	13	7	159	NA	3.4	155	4.8	18.3	1.85	27.3	33.1	82.4	8.6	0.87	139	72.3	7.32	171	229	4.77	13.5	0.4	80	7.9	NA	NA	10.1
5.2	6	3.7	223	45	38	29	0.9	0.03	20	8.5	138	2	105	26	0.78	97	2.9	0.09	2.8	96	39.9	68	13.7	1.4	48.1	5	3.7	60	0.9	36	1.15	31.5	34.3	91.9	12.8	0.41	137	47.4	1.52	70	163	4.34	12.8	0.6	51	6.5	8	5.8	3.2
5.6	8	4.5	NA	85	30	24	1.1	0.07	18	9.4	173	2.9	100	31	1.1	NA	2.6	0.16	3.3	116	42.9	60	15.2	NA	67	NA	4.1	92	1.5	26.1	1.6	32.6	35.4	92.2	8.1	0.51	139	62.1	3.89	113	161	4.66	12.9	0.9	107	7.8	NA	NA	6.3
5.5	8	3.9	17.5	115	28	25	1.2	0.07	10	9.1	225	2.8	102	28	0.77	80	6.7	0.37	3.7	91	41.8	81	13.9	1.7	85.7	4	3.7	130	1.6	37.4	2.03	29.7	33.2	89.2	11.9	0.65	138	42.8	2.33	144	272	4.69	13.8	0.5	68	7.6	2.5	NA	5.4
NA	9	4	35.7	79	36	20	0.5	0.02	13	9.2	215	3.8	102	27	0.8	88.76	1.3	0.05	3.3	81	39.9	57	13.5	1.1	79.8	NA	4.5	132	2.3	41	1.61	31.3	33.9	92.2	10	0.39	138	47.3	1.86	158	228	4.32	12.7	0.4	130	7.3	2.5	15.6	3.9
5.7	6	3.9	17.8	48	33	18	0.4	0.02	13	9.2	214	3.2	103	29	0.88	93	0.2	0.01	3.2	99	47.9	66	16.2	0.2	56.4	6	4.2	134	2	27.7	1.34	32.5	33.9	95.7	9.1	0.44	138	62.6	3.03	148	192	5	12.7	1.6	72	7.1	2.5	15.6	4.8
6.1	9	4	NA	91	29	24	0.6	0.04	14	8.8	258	5.3	103	27	1.1	54	1.3	0.08	3.8	92	40.8	49	13.6	8.5	31	NA	3.8	168	3.4	49.1	2.99	29.7	33.2	89.5	6.5	0.4	139	42.5	2.59	209	294	4.57	15	0.3	207	7.8	NA	NA	6.1
5.7	10	3.7	107	96	21	16	0.3	0.02	13	8.5	252	2.9	104	25	0.7	88.76	0.8	0.05	3.2	105	39.6	88	13.2	3	66.7	NA	4.4	137	1.6	23.8	1.4	32	33.4	95.9	6.4	0.37	139	68.6	4.04	164	187	4.13	13.3	0.4	134	6.9	5	15.6	5.9
5.8	9	4.2	NA	67	35	25	0.4	0.02	14	8.9	215	4.4	106	28	1	88.76	3.2	0.19	2.9	100	48.4	49	16.7	0.7	38	NA	4.3	146	3	29.5	1.72	31.3	34.5	90.8	7.2	0.42	143	59.7	3.49	166	167	5.33	12.3	0.5	102	7.1	NA	NA	5.9
5.6	9	4.1	NA	122	20	15	0.5	0.02	17	9.5	126	1.8	102	30	0.9	88.76	2.8	0.11	3.1	96	40.4	72	13.9	3.5	30	NA	4	46	0.6	32.7	1.34	31	34.4	90	8.8	0.36	141	55.2	2.26	54	181	4.49	13.7	0.3	39	7.2	NA	NA	4.1
6.3	3	4.2	NA	75	34	14	0.4	0.02	17	9.3	175	2.9	104	32	0.8	88.76	1	0.05	3.4	171	37.3	61	13	0.15	58	NA	5.2	107	1.8	40.5	1.96	31.2	34.7	89.8	6.3	0.31	139	51.8	2.51	114	155	4.15	12.6	0.4	34	7.6	NA	NA	4.8
6	9	3.8	NA	109	24	17	0.2	0.01	12	8.8	209	2.7	105	27	0.7	88.76	1.4	0.06	3.3	101	38	78	12.6	2	62	NA	4.2	112	1.4	34.2	1.59	32.2	33.3	96.9	5.9	0.28	141	58.3	2.71	131	181	3.92	13.2	0.3	97	7.1	NA	NA	4.6
5.4	12	4.4	84.4	69	58	32	0.7	0.04	17	8.9	184	4.2	103	26	0.9	88.76	2	0.11	2.9	67	47.3	44	15.6	NA	NA	NA	4.2	121	2.8	20.6	1.09	28.6	33	86.8	11.3	0.59	141	65.4	3.43	140	170	5.45	14	0.6	94	7.3	7	15.6	5.3
6	9	3.7	58.5	77	54	28	0.7	0.05	14	8.9	265	3.8	103	26	0.6	88.76	1.9	0.13	3.6	76	44	70	14.1	3.5	88.6	NA	4.4	171	2.4	26.6	1.9	28.1	32.2	87.3	7.7	0.55	138	63.1	4.5	195	292	5.04	14.1	0.5	122	7.3	13	15.6	7.1
5.5	6	4	234	76	43	38	0.6	0.03	21	8.8	176	2.3	104	27	0.97	88	0.6	0.03	3	87	39	76	12.7	1.6	50.2	8	4	95	1.3	35	1.95	27.6	32.5	84.8	6.6	0.37	137	57.2	3.2	100	200	4.59	14.3	0.5	27	7	38	15.6	5.6
4.3	8	4.4	NA	94	42	34	0.8	0.04	11	9	126	1.9	104	26	0.9	88.76	0.3	0.01	3	69	44.8	66	14.9	NA	NA	NA	4.1	53	0.8	29.5	1.31	30.9	33.2	92.9	10.5	0.46	138	58.9	2.62	60	125	4.82	13.9	0.7	33	7.4	NA	NA	4.4
5.3	5	3.7	NA	79	24	19	1	0.09	10	9.1	173	3	104	26	0.8	88.76	1.7	0.16	3.3	83	41.6	58	14	5.9	108	NA	4.3	78	1.3	35.1	3.23	29.3	33.8	86.7	7.8	0.72	135	54.4	5.01	115	373	4.79	14	0.4	187	7	NA	NA	9.2
4.5	11	4.5	NA	103	58	38	0.7	0.03	10	9.1	131	1.8	108	24	0.9	88.76	0.1	0	3.2	79	45.1	73	15.3	0.9	88	NA	4.3	53	0.7	17.7	0.88	30.9	33.8	91.2	7.6	0.38	143	73.9	3.65	58	122	4.95	13.9	0.6	27	7.7	NA	NA	4.9
5.9	8	4	74.8	64	38	18	1.7	0.06	9	8.7	150	2.8	106	28	0.56	102	4.2	0.15	2.6	109	40.2	53	13.4	0.4	73	9	3.8	81	1.5	19.2	0.68	29.9	33.3	89.8	11.4	0.4	142	63.7	2.25	97	154	4.47	13.8	0.5	82	6.6	2.5	15.6	3.5
5.4	6	4.3	210	105	45	40	0.5	0.03	15	8.7	272	4.1	104	28	1.08	71	3.4	0.21	3	108	47.9	66	16.4	0.5	72.6	4	4.3	193	NA	29.8	1.87	31.4	34.2	91.8	7.5	0.47	138	58.8	3.69	206	153	5.22	13.5	1	108	7.3	16	5.8	6.3
5.6	7	3.9	NA	86	29	27	0.5	0.02	14	9	220	4.8	106	28	1.2	88.76	4	0.16	2.9	94	45.1	46	15.5	NA	88	NA	4.6	153	3.3	31.2	1.2	31.8	34.3	92.7	8.7	0.34	141	55.6	2.15	174	181	4.87	13.6	0.7	104	6.8	NA	NA	3.9
4.9	9	4.3	70.6	53	29	30	0.9	0.04	19	9.3	228	3.4	100	32	1.2	88.76	1.8	0.09	2.8	87	45.7	67	15.1	0.5	23.4	NA	4.5	148	2.2	29.3	1.4	28.6	33.1	86.4	10.8	0.52	141	57.2	2.73	161	196	5.29	13.2	0.7	63	7.1	2.5	15.6	4.8
5.2	4	4.1	256	67	30	21	1.2	0.06	16	9	182	3.6	104	30	1	84	3	0.15	3	95	42.9	50	14.7	0.4	116	8	4.2	118	2.4	33.6	1.65	28.9	34.3	84.1	7.6	0.37	138	54.6	2.69	132	185	5.1	13.2	0.6	69	7.1	11	15.6	4.9
5.7	4	3.3	110	60	19	15	0.5	0.02	15	8.1	212	2.5	105	28	0.64	96	1.4	0.05	2.8	114	35.7	84	12	1.3	48.1	9	3.9	114	1.4	38.5	1.48	31.5	33.5	94.2	8.1	0.31	137	51.6	1.98	128	162	3.79	13.2	0.3	72	6.1	2.5	15.6	3.8
5.3	8	4	18.2	85	30	21	0.9	0.04	16	9.3	218	3.4	98	26	0.79	80	1.5	0.07	3.9	91	39.4	64	13.2	0.7	104	7	3.6	134	2.1	31.8	1.54	30.1	33.5	90	10.5	0.51	132	55.3	2.68	154	276	4.38	12.8	0.5	102	7.9	2.5	NA	4.9
5.5	8	3.6	123	80	10	10	0.7	0.03	17	8.3	211	4.5	106	27	0.94	90	9.2	0.41	3.4	83	45.8	47	15.1	5.2	51.6	11	3.9	140	3	28.5	1.26	29.4	33	89.1	7.3	0.32	141	54.3	2.41	164	165	5.14	13.6	0.6	121	7	2.5	15.6	4.4
5.8	8	4.7	18.6	91	54	27	1.6	0.11	15	9.3	183	3.2	100	31	0.92	99	3.8	0.25	3.1	90	46.1	57	15.5	0.8	144	6	4.4	107	1.9	36.1	2.44	30.2	33.6	89.9	6.3	0.43	139	52.2	3.53	126	209	5.13	12.8	0.6	94	7.8	2.5	15.6	6.8
4.7	9	3.8	NA	37	19	22	0.7	0.03	24	9.2	181	2.6	102	29	0.9	88.76	1	0.04	3.3	115	46	70	15.7	NA	NA	NA	4	84	1.2	38.1	1.41	32	34.1	93.7	7.4	0.27	140	52.9	1.96	111	215	4.91	12.6	0.6	136	7.1	NA	NA	3.7
5.3	11	4	267.9	104	37	42	0.4	0.03	19	9	243	6.1	99	25	1.1	NA	0.8	0.06	3.4	95	42.8	40	14.6	7.5	51.2	NA	4.6	152	3.8	24.4	1.7	30	34.1	88	8.1	0.56	135	66.3	4.63	203	257	4.86	13.1	0.5	257	7.4	37	14	7
NA	10	4.2	166	66	19	16	0.5	0.04	22	8.9	221	2	105	27	0.8	88.76	19.9	1.34	3.3	102	39.8	108	13	NA	NA	NA	4.4	101	0.9	19.2	1.29	31.4	32.8	95.9	5.1	0.34	142	55.2	3.7	113	257	4.15	13.2	0.4	58	7.5	8	15.6	6.7
5.5	11	4.2	NA	129	43	20	0.7	0.04	11	9.2	227	6	100	27	1.1	88.76	1.2	0.07	4.2	88	42.2	38	14.3	NA	168	NA	3.4	154	4.1	34	1.9	27.9	33.8	82.7	8.4	0.47	138	55.7	3.11	189	219	5.1	13.2	0.4	174	8.4	NA	NA	5.6
5.7	9	3.8	43.4	133	22	20	2	0.11	14	9.1	230	2.9	98	30	0.9	88.76	10.9	0.59	3.4	95	39.9	78	13.2	2.7	93	NA	3.7	139	1.8	38	2.06	28.7	33	86.9	9.8	0.53	137	39.3	2.12	152	300	4.59	13.6	0.4	65	7.2	2.5	15.6	5.4
6.4	11	4	246.7	71	49	24	1.2	0.05	27	8.9	193	2.8	105	25	1	88.76	5.2	0.21	2.5	121	40.8	69	13.4	0.2	168	NA	4.5	113	1.6	38	1.52	27.8	32.8	84.9	7.4	0.3	141	48.2	1.93	124	301	4.81	15.6	0.4	54	6.5	11	15.6	4
5.9	9	4	NA	58	31	24	0.5	0.03	18	9	256	5.8	103	27	1.1	54	1.6	0.08	2.9	112	35.9	44	11.9	1.1	147	NA	3.9	181	4.1	23.9	1.27	30.5	33.2	92	6.7	0.35	139	67.3	3.56	212	320	3.9	15	0.3	153	6.9	NA	NA	5.3
5.3	11	4.7	31.2	85	60	31	0.7	0.04	15	9.9	260	4.1	104	28	0.7	88.76	1.3	0.08	3.4	89	50.2	63	17.1	1.8	95.7	NA	4.9	174	2.8	27.9	1.73	32.3	34	94.8	6	0.37	143	64.1	3.97	197	269	5.29	12.2	1.9	113	8.1	2.5	15.6	6.2
5.2	8	4.2	NA	48	23	16	0.4	0.03	22	8.9	189	4.1	107	27	1.2	88.76	1.1	0.06	2.8	87	41.6	46	14.2	14.5	54	NA	4	122	2.7	25.2	1.53	30.5	34	89.7	8.8	0.54	142	64.5	3.92	143	187	4.64	12.3	0.3	103	7	NA	NA	6.1
6.4	14	4.2	242	67	53	29	0.8	0.04	25	8.3	170	2.4	107	22	1.16	68	6.6	0.35	2.3	154	40.1	72	13.4	0.4	60.2	7	4.4	86	1.2	32.2	1.71	28.3	33.4	85	6.6	0.35	143	53.8	2.86	98	205	4.72	14.8	0.4	62	6.5	9	15.6	5.3
NA	NA	NA	NA	NA	NA	NA	NA	NA	NA	NA	NA	NA	NA	NA	NA	NA	NA	NA	NA	NA	NA	NA	NA	NA	NA	NA	NA	NA	NA	NA	NA	NA	NA	NA	NA	NA	NA	NA	NA	NA	NA	NA	NA	NA	NA	NA	NA	NA	NA
6.1	8	4.3	196	68	49	37	0.6	0.03	30	8.5	256	3.9	107	25	0.8	88.76	6.7	0.32	2.2	123	40.9	65	13.5	0.4	73.5	NA	5	175	2.7	33.5	1.59	28.1	33	85	8.6	0.41	140	50.7	2.4	191	206	4.81	14.3	0.5	79	6.5	9	15.6	4.7
5.8	9	3.8	NA	62	22	22	0.8	0.05	5	9.2	204	2.7	103	26	0.8	NA	4.6	0.29	3.3	94	39.4	75	13	1.5	99	NA	4.1	101	1.3	41.3	2.6	27.2	33.1	82.3	12	0.76	138	41.3	2.61	129	218	4.78	15.4	0.4	142	7.1	NA	NA	6.3
6.2	9	4.2	24.7	81	53	44	0.8	0.05	8	10	118	3	101	31	0.58	102	1.7	0.09	3.4	96	39.3	40	12.9	NA	NA	NA	4	58	1.5	18	1.01	28.9	32.8	88.2	10.1	0.56	141	69.4	3.87	78	264	4.45	13.2	0.5	101	7.6	2.5	15.6	5.6
6.4	8	4.1	173	84	39	26	0.5	0.04	14	9.5	171	1.9	98	30	0.69	99	13.2	1.08	3.9	106	41.4	90	13.9	2.2	129	4	3.2	59	0.7	34.4	2.82	31.4	33.5	93.8	5.2	0.43	136	46.7	3.82	81	282	4.42	12.7	0.6	111	8	8	5.8	8.2
5	6	4.1	NA	95	24	17	0.8	0.05	13	9.6	191	2.4	107	28	0.9	88.76	2.2	0.13	3.2	91	41.8	81	14.2	2.5	84	NA	4.8	102	1.3	23.3	1.35	29.3	33.9	86.5	8	0.47	141	65.7	3.82	110	226	4.83	14.6	0.4	41	7.3	NA	NA	5.8
4.5	NA	NA	NA	NA	NA	NA	0	NA	NA	NA	136	NA	101	NA	0.7	NA	0	NA	NA	82	NA	70	NA	NA	NA	NA	4	60	NA	0.2	NA	NA	NA	NA	0	NA	135	0.6	NA	NA	NA	NA	NA	NA	87	NA	NA	NA	7.8
6.1	6	3.7	50.2	145	31	24	1.1	0.06	12	9.1	213	2.8	100	32	0.8	88.76	9.4	0.54	3.4	93	38.1	77	12.5	1.6	93.5	5	3.9	126	1.6	41.8	2.42	28.1	32.8	85.4	9.8	0.57	138	37.9	2.2	136	321	4.46	14	0.3	50	7.1	2.5	15.6	5.8
5.4	10	4.2	28.7	117	77	34	0.5	0.03	9	9.2	252	6.8	103	25	1	88.76	1.9	0.11	4.1	92	42.7	37	14.2	1.5	170	NA	4.2	198	5.4	38	2.15	27.4	33.3	82.3	9.9	0.56	138	49.8	2.82	215	230	5.19	13.9	0.3	86	8.3	2.5	15.6	5.7
5.4	9	4	111	61	16	22	1.1	0.04	17	9	208	3.6	102	28	1.01	82	10.1	0.35	3.4	84	46.8	58	15.7	1.3	56.7	4	4.1	137	2.4	38.6	1.35	29.4	33.5	87.8	8.7	0.31	139	41.4	1.44	150	179	5.33	13.8	0.7	66	7.4	2.5	15.6	3.5
5.4	8	4	20.3	39	22	27	0.5	0.03	16	8.9	194	2.8	101	30	0.9	88.76	3.7	0.2	3.2	93	43.3	69	14.3	0.3	134	NA	4.5	103	1.5	36.8	1.94	32	33	96.9	6.2	0.33	139	52.9	2.79	125	178	4.46	12.9	0.6	111	7.2	2.5	15.6	5.3
5.4	NA	NA	NA	NA	NA	NA	NA	NA	NA	NA	NA	NA	NA	NA	NA	NA	NA	NA	NA	103	NA	NA	NA	0.7	NA	7	NA	NA	NA	NA	NA	NA	NA	NA	NA	NA	NA	NA	NA	NA	NA	NA	NA	NA	NA	NA	NA	NA	NA
5.8	10	3.7	197.6	94	25	24	0.7	0.04	21	8.6	267	4	103	26	1	60	1.8	0.09	3.4	84	37.4	67	12.1	12.2	26	NA	4.5	169	2.5	51.4	2.52	26.8	32.3	82.9	8.2	0.4	139	37.9	1.86	200	249	4.51	15.8	0.3	155	7.1	8	15.6	4.9
5.2	8	4	NA	108	27	18	0.5	0.02	15	8.8	200	3.7	101	25	0.8	88.76	2	0.07	3.3	90	39	54	13.3	0.7	84	NA	4.5	126	2.3	42.2	1.51	31	34	91	10	0.36	134	45.3	1.62	146	227	4.29	12.8	0.3	101	7.3	NA	NA	3.6
NA	5	4.3	228	92	49	30	0.9	0.06	13	9.7	180	3.8	103	30	0.95	94	6.9	0.42	3.6	99	42.4	48	14.7	1	134	10	4.1	100	2.1	41	2.53	30.7	34.6	88.9	6.9	0.43	138	44.4	2.74	132	216	4.77	12.6	0.6	161	7.9	9	5.8	6.2
5.3	12	3.9	NA	120	31	16	0.9	0.04	21	9.1	189	3	108	23	0.8	NA	1.6	0.07	3.2	96	38.7	63	13.3	0.5	114	NA	4.2	91	1.4	31	1.3	30.6	34.4	89	6.5	0.27	143	60	2.5	126	300	4.35	13.7	0.4	173	7.1	NA	NA	4.2
5	10	3.8	NA	75	31	23	0.6	0.02	14	9.2	230	2.2	101	26	1.1	56	3.1	0.12	3.5	79	37.7	104	13.1	4.4	116	NA	4	112	1.1	31.7	1.21	32.6	34.6	94.2	4.2	0.16	137	60.4	2.31	126	221	4	12.5	0.4	68	7.3	NA	NA	3.8
6	7	3.7	105	83	35	24	0.7	0.05	8	9.1	167	2.3	106	25	0.62	103	3.8	0.27	3.3	118	37.4	72	12.6	1.6	106	4	4.9	81	1.1	42	3.06	32	33.8	94.8	6.3	0.46	138	47.2	3.44	95	220	3.94	12.5	0.2	71	7	6	5.8	7.3
5.3	8	4	NA	108	26	16	0.6	0.02	16	9.3	195	2.9	106	23	0.9	88.76	5.4	0.2	3.2	95	42.9	68	14.1	14.8	103	NA	4.5	111	1.6	35.1	1.3	30.5	32.9	92.9	6.4	0.24	137	52.5	1.94	127	277	4.62	14.4	1.1	78	7.2	NA	NA	3.7
5.6	7	3.8	131	47	23	19	0.2	0.01	32	9	140	1.8	104	27	1.13	63	7.2	0.41	2.9	85	37.2	78	12.4	0.8	48.7	7	4.1	55	0.7	28	1.6	30.5	33.3	91.6	10.2	0.58	138	54.4	3.11	62	234	4.06	13.8	0.4	35	6.7	5	15.6	5.7
5.3	10	4.3	NA	80	26	22	0.5	0.02	15	9	199	3.3	101	26	0.8	88.76	0.8	0.04	3.5	75	45.5	61	14.8	0.9	193	NA	4.5	134	2.2	26	1.2	29.2	32.5	89.8	7.8	0.36	137	64.9	2.99	138	215	5.07	14.3	0.4	22	7.8	NA	NA	4.6
NA	10	3.8	NA	68	44	38	0.6	0.03	22	9.1	208	3.5	105	26	1	88.76	2.1	0.1	3.5	106	40	60	13.8	NA	NA	NA	3.8	117	2	45.4	2.2	30.9	34.5	89.6	8.2	0.4	141	43.7	2.12	148	244	4.47	12.3	0.8	154	7.3	NA	NA	4.9
4.9	7	3.5	80.6	85	16	17	0.3	0.02	12	8.1	170	2.9	101	27	0.6	99	1.6	0.07	3	90	33.8	58	10.5	0.9	71.9	6	4.1	105	1.8	35.3	1.68	19.4	31.1	62.3	5.9	0.28	135	56.9	2.71	112	174	5.42	16	0.7	35	6.5	2.5	NA	4.8
5.9	7	4.4	153	48	31	19	0.2	0.01	25	9.4	158	1.6	103	28	1.16	61	4.7	0.29	3.2	92	42.6	98	14.3	0.3	56.2	10	3.8	49	0.5	29	1.79	30.5	33.5	90.9	8.5	0.53	138	57.6	3.55	60	269	4.68	13.3	0.5	53	7.6	6	15.6	6.2
NA	8	3.2	36.8	144	28	34	1.1	0.08	34	9.1	233	3.3	99	27	1.13	49	4.9	0.35	4.2	104	32	71	10.6	1.6	61.4	9	3.7	143	2	33.7	2.45	28.8	33.2	86.8	13.6	0.99	134	46.8	3.4	162	259	3.69	15.7	0.3	95	7.4	12	33	7.3
5.1	9	3.9	267	73	32	20	0.4	0.02	16	8.6	177	2.8	102	26	1.04	82	0.7	0.04	3.2	88	39.1	64	13.1	2.1	51.3	9	3.8	105	1.6	38.7	2.11	28.8	33.4	86.2	5.9	0.32	137	54.3	2.96	113	198	4.54	13.7	0.7	40	7.1	11	15.6	5.5
7.7	11	4.1	NA	75	25	15	0.4	0.02	25	9	192	3.3	103	28	1	88.76	2.1	0.1	2.8	128	37.9	59	12.7	2.5	67	NA	4.5	125	2.1	34.6	1.59	33	33.5	98.5	9.4	0.43	142	53.5	2.46	133	200	3.85	13.2	0.5	38	6.9	NA	NA	4.6
5.5	8	4	20.3	79	25	19	0.7	0.02	17	9.1	188	2.3	104	26	0.86	88	1.8	0.05	3.4	96	40	82	13.3	1.9	113	6	4	81	1	32	0.91	31.2	33.3	93.7	5.9	0.17	138	59.7	1.7	106	217	4.27	14.3	1.1	123	7.4	2.5	NA	2.9
7	13	4.5	NA	73	52	23	0.7	0.05	18	9.5	221	3.5	105	20	1.3	88.76	5	0.4	2.4	163	45.3	63	15.2	0.3	65	NA	4.3	136	2.2	29.8	2.36	29.1	33.6	86.6	7	0.55	138	57.5	4.57	158	249	5.23	14	0.9	111	6.9	NA	NA	7.9
5.4	5	4.1	NA	80	41	28	0.7	0.04	13	9.5	216	2.6	102	29	0.8	88.76	2.5	0.13	3.6	94	41.4	82	14.1	2.8	82	NA	4.1	112	1.4	26.1	1.38	29	34	85.4	8.1	0.43	136	62.6	3.32	134	244	4.84	14.5	0.4	112	7.7	NA	NA	5.3
5.7	8	4.1	172	104	38	19	0.6	0.04	14	9.6	173	3.3	101	27	0.72	89	2.2	0.14	3.4	95	39.8	53	13.4	1.1	291	17	4.3	95	1.8	27.5	1.73	30.9	33.5	92.1	7	0.44	136	62.7	3.93	120	269	4.33	12.6	0.3	126	7.5	7	15.6	6.3
5.6	7	3.6	112	54	80	44	0.4	0.02	9	8.3	175	2.9	102	29	0.64	103	3.2	0.19	4.2	100	42.8	60	14.3	NA	21.3	18	4	99	1.7	23.1	1.37	33.4	33.4	100	11.8	0.7	138	61.6	3.65	115	139	4.28	13.3	0.3	80	7.8	58	52	5.9
NA	8	4	NA	98	24	14	0.4	0.03	4	9	NA	NA	107	28	0.76	114	2.4	0.16	3.2	66	41	NA	13.7	NA	NA	NA	4	NA	NA	20	1.36	29.6	33.3	88.9	8.8	0.6	143	68.4	4.64	NA	246	4.61	12.8	0.2	NA	7.2	NA	NA	6.8
6	6	3.2	52.7	100	27	23	0.6	0.05	31	8.5	186	2.3	105	28	0.91	65	5.6	0.44	3.8	91	35.8	82	11.6	0.9	43.6	8	4.1	88	1.1	45.3	3.59	28.6	32.3	88.6	8.5	0.67	139	40	3.17	104	216	4.04	14.5	0.4	81	7	9	17	7.9
5.1	5	4.2	181	37	31	28	0.8	0.03	27	8.8	209	4.5	103	30	1.04	86	0.8	0.03	4.1	84	41	46	13.8	2.7	71.2	8	4	152	3.3	31.4	1.24	29.7	33.7	88	6.8	0.27	138	60.2	2.38	163	171	4.66	13.4	0.8	55	8.3	10	15.6	4
5.5	10	4	42.9	96	35	18	0.8	0.05	12	8.6	175	3.2	103	26	0.8	88.76	3.4	0.22	3.6	74	37.6	55	12.2	24.2	126	NA	4	99	1.8	27.2	1.74	29.9	32.3	92.4	6	0.39	139	62.6	4	120	262	4.07	12.8	0.3	104	7.6	11	15.6	6.4
NA	9	3.9	43.6	54	30	9	NA	NA	11	9.1	134	2.8	107	26	0.7	88.76	NA	NA	2.9	110	NA	48	NA	0.4	112	NA	3.7	60	1.3	NA	NA	NA	NA	NA	NA	NA	142	NA	NA	86	NA	NA	NA	0.6	130	6.8	2.5	15.6	NA
5.6	10	4	NA	124	44	21	0.3	0.03	11	9	203	6.3	100	29	1	88.76	0.5	0.05	3.9	90	39.3	32	13	7	159	NA	3.4	155	4.8	18.3	1.85	27.3	33.1	82.4	8.6	0.87	139	72.3	7.32	171	229	4.77	13.5	0.4	80	7.9	NA	NA	10.1
6.6	11	4.2	40.9	98	29	16	0.6	0.04	19	9.3	154	2.4	101	29	1.1	54	1.3	0.1	3.8	84	44.6	63	14.3	1	114	NA	3.9	78	1.2	26	1.92	29	32.1	90.3	7.6	0.56	141	64.5	4.75	91	250	4.94	14.8	0.6	67	8	15	37	7.4
6.7	9	4	187	66	41	26	0.5	0.03	26	8.7	239	3.8	106	25	0.97	84	6	0.31	2.3	147	40.3	63	13.4	0.3	53.2	4	4.4	160	2.5	32	1.66	28.7	33.1	86.6	8.6	0.45	140	52.9	2.75	176	202	4.65	13.7	0.3	80	6.3	6	5.8	5.2
5.8	NA	NA	101	NA	NA	NA	0.7	0.05	NA	NA	NA	NA	NA	NA	NA	NA	4.4	0.3	NA	NA	37.8	NA	12.2	0.8	46.4	NA	NA	NA	NA	40.9	2.77	28.6	32.2	88.8	7.5	0.5	NA	46.5	3.15	NA	232	4.26	15.2	NA	NA	NA	20	15.6	6.8
6.2	9	3.7	NA	103	28	21	0.7	0.03	18	8.8	NA	NA	103	27	0.8	88.76	3.2	0.13	3	114	37.8	NA	12.7	NA	6	NA	3.7	NA	NA	33	1.3	30.6	33.7	90.8	8.7	0.34	139	54.4	2.13	NA	194	4.16	14.4	0.2	NA	6.7	NA	NA	3.9
5.3	6	3.7	84.7	106	55	32	1	0.02	18	8.8	152	2.3	103	30	1.14	56	1.2	0.03	3.3	93	38.4	66	12	9.5	130	7	4.6	76	1.2	40	0.95	27.9	31.2	89.4	8.4	0.2	139	49.4	1.18	86	143	4.29	14.2	0.4	49	7	2.5	15.6	2.4
6.8	13	4.6	NA	74	59	28	0.7	0.05	17	9.2	179	3.1	107	21	1.2	88.76	5.7	0.38	2.4	140	43.7	58	14.6	0.2	61	NA	4.7	102	1.8	31.7	2.14	29.2	33.4	87.3	6.3	0.43	141	55.6	3.76	121	270	5.01	13.9	0.4	97	7	NA	NA	6.8
5.7	11	4.1	NA	72	40	14	0.8	0.06	18	8.9	135	4.5	106	25	1	88.76	2.5	0.18	2.4	76	43	30	14.1	1	51.9	NA	3.7	66	2.2	23.1	1.73	26.5	32.7	81.1	7.1	0.53	142	66.6	4.98	105	167	5.3	15.6	0.7	196	6.5	NA	NA	7.5
5.3	8	4.7	210	54	35	23	0.3	0.01	20	9.3	156	2.6	103	29	0.8	88.76	1.4	0.06	2.6	95	42.6	61	14.6	1.1	28.6	NA	4.5	89	1.5	30.8	1.29	30.5	34.3	89	5.5	0.23	140	62	2.59	95	193	4.79	13.2	0.8	31	7.3	11	15.6	4.2
6	7	3.8	NA	92	22	19	0.5	0.02	17	8.7	233	2.6	106	28	0.7	88.76	1.1	0.04	3.2	96	38.5	90	12.7	NA	NA	NA	4.3	129	1.4	42	1.62	31.3	33	94.8	7.5	0.29	141	49	1.89	143	183	4.06	13.7	0.4	68	7	NA	NA	3.9
5	11	3.3	72.9	78	20	20	1.2	0.03	18	8.9	199	2.6	101	27	0.82	82	5.7	0.14	3	84	36.4	76	12	0.9	103	4	3.6	116	1.5	45.6	1.09	31.6	33.1	95.4	6.3	0.15	139	41.3	0.98	123	168	3.81	13.1	0.3	37	6.3	2.5	NA	2.4
5.7	9	4.4	NA	68	30	21	0.3	0.02	13	9.1	212	4.8	105	30	0.9	88.76	2.8	0.17	2.9	112	47.1	44	16.5	0.7	45	NA	4.2	138	3.1	29.3	1.78	32.1	35	91.6	8.1	0.49	144	59.5	3.62	168	172	5.14	13	0.6	149	7.3	NA	NA	6.1
5.9	11	4.1	213	50	30	26	0.4	0.03	22	9.6	158	1.8	104	25	1.2	58	6.3	0.48	3.6	94	42.2	90	14.1	0.4	53.5	10	3.7	56	0.6	24.8	1.89	31.1	33.4	93.1	8	0.61	140	60.5	4.62	68	298	4.54	13.3	0.5	62	7.7	19	5.8	7.6
NA	11	3.3	52.7	116	35	28	0.6	0.06	28	8.6	203	2.2	103	26	0.9	65	5.7	0.5	3.9	99	36.1	92	11.9	1	45.9	7	4.1	99	1.1	41.1	3.58	29.3	32.9	89.1	8.3	0.73	140	44.3	3.87	111	230	4.05	14.7	0.4	62	7.2	11	21	8.7
5.9	8	4	NA	104	44	24	0.7	0.04	16	9.2	175	3.6	105	29	0.8	88.76	4.3	0.25	3.2	81	38.7	49	13.1	NA	NA	NA	4.2	101	2.1	30	1.76	31.2	33.9	92.2	7.7	0.45	142	57.3	3.35	126	258	4.2	13.4	0.3	126	7.2	NA	NA	5.9
NA	9	3.5	117	75	51	27	0.9	0.06	14	8.7	137	3.3	103	27	0.7	88.76	3.4	0.23	2.9	111	39.5	42	13	1.2	92.2	NA	3.9	65	1.5	35.1	2.38	29.8	33	90.5	8.8	0.6	139	51.8	3.51	95	191	4.37	14.8	0.4	150	6.4	11	15.6	6.8
5.5	9	4.1	NA	102	36	21	0.8	0.06	20	9.9	202	3.5	103	28	0.9	88.76	6.2	0.43	3.1	98	36.7	57	12.2	3.2	59	NA	4.5	130	2.3	37.5	2.56	27.2	33.3	81.7	7.6	0.52	140	47.9	3.27	145	270	4.49	15.8	0.4	75	7.2	NA	NA	6.8
5.4	3	3.8	NA	72	25	23	0.6	0.05	10	9.1	146	2.6	102	29	0.9	88.76	2.5	0.21	3	85	40.8	57	13.8	6.9	90	NA	4.3	70	1.2	14.9	1.26	29	33.8	85.8	5.8	0.49	134	76.2	6.45	89	343	4.75	14.4	0.5	97	6.8	NA	NA	8.5
5.7	6	4.2	NA	119	41	30	0.4	0.02	12	9	247	5	106	31	1.1	88.76	2.7	0.14	2.4	109	46.2	49	16	1.6	65	NA	5.3	171	3.5	24.9	1.24	31.5	34.6	90.8	14.2	0.71	143	57.8	2.88	198	149	5.09	14.3	0.5	134	6.6	NA	NA	5
5.8	1	3.6	101	65	27	12	0.4	0.02	13	8.4	216	2.4	104	32	0.7	93	1.7	0.07	2.9	116	37.3	91	12.1	1.1	57.9	9	4	108	1.2	40.9	1.59	31.1	32.4	95.9	8.4	0.33	137	48.6	1.89	125	146	3.89	13.9	0.3	83	6.5	6	15.6	3.9
4.9	9	4	120.9	60	56	31	1.2	0.06	16	8.9	193	3.5	102	27	1	88.76	4.7	0.22	3.2	86	42.6	55	14.6	NA	NA	NA	4	129	2.3	28.7	1.36	29.8	34.2	86.9	5.3	0.25	138	60.1	2.85	138	181	4.9	12.9	1.1	43	7.2	6	15.6	4.7
4.8	12	4.2	NA	67	32	26	0.9	0.05	14	9.5	223	2.2	104	26	0.9	88.76	3.4	0.17	3.5	84	41.8	103	13.9	NA	NA	NA	4.6	109	1.1	31.4	1.57	31.4	33.3	94.3	5.3	0.27	142	59	2.95	120	215	4.43	12.6	0.5	57	7.7	NA	NA	5
5.2	6	3.8	24.3	49	37	28	1.3	0.08	13	8.9	199	2.1	105	28	0.71	108	2.6	0.16	3.3	77	43.8	95	14.7	1.5	101	4	3.6	89	0.9	23.4	1.42	32.6	33.6	97.1	7.8	0.47	139	65	3.94	104	349	4.51	13.2	1.1	75	7.1	2.5	NA	6.1
5.5	9	4.3	145.8	95	43	25	0.9	0.08	16	9.4	137	2.7	101	27	1	88.76	4	0.34	2.9	92	46.1	50	15.4	0.9	131	NA	4.2	72	1.4	33.9	2.91	30.2	33.3	90.7	7	0.6	137	54.3	4.66	87	191	5.09	13.1	0.6	76	7.2	9	15.6	8.6
NA	10	4.4	NA	104	34	14	1	0.08	17	9.2	163	4.8	103	28	1.2	88.76	2.2	0.17	3.2	87	46	34	15.8	NA	61	NA	4.4	86	2.5	30.1	2.36	29.8	34.4	86.5	6.7	0.52	141	60.1	4.71	129	163	5.32	12.8	0.7	215	7.6	NA	NA	7.8
5.7	5	3.9	53.1	41	31	25	0.2	0.01	16	9	212	3.8	104	30	0.82	95	0.1	0.01	3.1	96	48.9	56	16.6	0.2	45.8	6	4.3	139	2.5	22.4	1.31	32.8	33.9	96.5	7.6	0.45	139	69.7	4.09	156	177	5.06	12.9	1.6	85	7	7	13	5.9
5.3	6	4	NA	52	18	9	0.5	0.03	11	8.7	187	1.8	102	29	0.73	103	18.4	0.99	3.2	86	41.1	106	13.7	NA	NA	3	3.9	74	0.7	26.4	1.42	32	33.2	96.3	6.2	0.33	137	48.5	2.61	81	264	4.27	12.3	0.6	37	7.2	NA	NA	5.4
5.3	6	4.2	144	67	29	24	0.7	0.03	18	9.1	207	4.8	104	29	1.2	88.76	2.3	0.12	3	89	47.8	43	16.3	2.2	87.4	NA	4.2	131	3	25	1.29	32	34.1	93.8	8.2	0.43	139	63.8	3.3	164	171	5.1	12.9	1.1	166	7.2	2.5	15.6	5.2
5.5	8	3.8	129	74	29	32	1.2	0.11	13	9.9	234	3.5	105	27	0.76	84	4.7	0.44	4.1	89	43	67	14.4	5.8	114	8	4.2	105	1.6	36.1	3.35	28.7	33.6	85.4	6.3	0.58	140	51.8	4.81	167	367	5.04	13.9	0.4	312	7.9	8	15.6	9.3
5	6	3.6	136.1	52	45	18	0.3	0.02	17	8.6	172	4.2	108	27	1.2	88.76	1.5	0.1	2.8	90	42.5	41	14.2	1.5	29.3	NA	4.2	74	1.8	34.5	2.39	30.1	33.5	89.8	7.1	0.49	141	56.7	3.92	131	197	4.74	13.4	0.4	283	6.4	2.5	15.6	6.9
5.1	7	4.1	124	56	23	21	0.9	0.04	11	8.6	170	4	104	28	1	88.76	1.7	0.08	3.2	89	43.5	42	14.7	1	119	NA	4	111	2.6	30.8	1.47	28.5	33.7	84.5	8.7	0.42	139	57.9	2.77	128	185	5.15	13.1	0.7	87	7.3	2.5	15.6	4.8
5.9	8	4.3	NA	67	31	29	0.6	0.03	17	8.9	161	2.6	101	30	0.8	88.76	0.7	0.03	3.1	82	38.3	62	12.5	0.15	57.3	NA	4.1	91	1.5	31.9	1.52	29.9	32.6	91.9	5.2	0.25	139	61.7	2.94	99	181	4.17	13.4	0.4	40	7.4	NA	NA	4.8
5.4	8	4	164.7	54	35	25	0.2	0.01	22	8.9	155	3.1	105	28	0.8	88.76	2.7	0.12	2.7	93	41.9	50	14.1	1.1	26.1	NA	4.3	97	1.9	24.8	1.06	30.2	33.7	89.9	9.3	0.4	141	63	2.69	105	161	4.66	12.9	0.4	40	6.7	7	15.6	4.3
6.5	7	4	10.3	65	31	23	2.9	0.12	14	8.5	104	2.1	102	23	1.15	67	9	0.37	3.5	105	39	50	13.1	0.7	17.8	7	3.7	44	0.9	31.7	1.31	27.2	33.5	81.1	8.9	0.37	132	47.5	1.96	54	171	4.8	15.5	0.8	48	7.5	13	126	4.1
5.4	10	4.2	NA	80	47	29	0.7	0.04	17	9.1	192	3.1	105	24	0.54	114	1.7	0.09	3.2	105	46.3	61	15.8	1.4	80.9	9	4.3	119	2	28.5	1.6	32.6	34.1	95.7	7.2	0.4	139	61.9	3.46	131	244	4.84	12.1	1.8	59	7.4	NA	NA	5.6
6	12	3.7	NA	119	30	23	0.4	0.04	13	8.7	198	3.4	104	26	0.9	NA	2.9	0.24	3.5	85	33.5	58	11	4.7	116	NA	4.3	117	2	35	2.9	24.1	32.8	73.5	5.4	0.45	142	56.3	4.7	140	314	4.56	14.4	0.2	114	7.2	NA	NA	8.4
5.5	7	3.8	170	69	32	17	1	0.04	22	8.8	150	2.1	103	26	0.85	98	0.7	0.03	3.6	101	41.5	72	13.3	0.9	49.8	7	3.7	74	1	35.3	1.44	27.7	32.1	86.3	5.6	0.23	136	57.5	2.36	78	193	4.81	14.5	0.4	21	7.4	6	5.8	4.1
5.6	NA	NA	57.9	NA	NA	NA	0.5	0.02	NA	NA	NA	NA	NA	NA	NA	NA	6.6	0.32	NA	NA	41.3	NA	13.6	3.4	53.7	6	NA	NA	NA	18.8	0.91	30.2	33	91.5	9.8	0.47	NA	64.3	3.12	NA	255	4.51	14.6	NA	NA	NA	2.5	15.6	4.9
5.8	5	4.2	NA	62	30	16	0.5	0.02	17	9.2	164	2.4	100	30	0.9	88.76	0.6	0.03	3.1	121	38	67	12.2	0.15	54.8	NA	4.7	88	1.3	26.4	1.15	29.6	32.2	92	5.5	0.24	135	67	2.93	97	184	4.14	13.6	0.4	45	7.3	NA	NA	4.4
NA	NA	NA	NA	NA	NA	NA	NA	NA	NA	NA	NA	NA	NA	NA	NA	NA	NA	NA	NA	NA	NA	NA	NA	NA	NA	NA	NA	NA	NA	NA	NA	NA	NA	NA	NA	NA	NA	NA	NA	NA	NA	NA	NA	NA	NA	NA	NA	NA	NA
5.3	4	3.4	116	70	25	23	1.3	0.04	13	8.8	127	2.6	103	29	0.99	66	1.9	0.05	3.6	98	37.7	48	12.3	5.5	106	6	3.6	63	1.3	39.4	1.08	28.8	32.7	88.1	9	0.25	136	48.4	1.32	79	145	4.28	13.5	0.5	81	7	2.5	NA	2.7
6	8	4	12.6	44	26	15	0.7	0.03	17	9	172	2.5	101	28	0.74	111	2.4	0.11	3.2	118	41.6	69	14.1	0.3	73.6	NA	3.7	95	1.4	31.3	1.44	32.3	34	94.9	8.7	0.4	137	56.9	2.61	103	266	4.38	12.8	0.6	40	7.2	2.5	NA	4.6
5.7	8	3.9	NA	70	25	18	0.8	0.04	16	9.4	189	3.3	103	30	1.1	88.76	2	0.1	4.1	96	46.8	57	15.2	0.8	81	NA	4.9	106	1.9	39.4	2.09	29.2	32.5	89.9	12.2	0.65	140	45.6	2.43	132	184	5.2	16.5	0.7	131	8	NA	NA	5.3
5.7	13	4.1	NA	99	40	37	0.3	0.02	17	9.1	273	5.3	106	25	1.1	88.76	2.1	0.14	2.5	103	45.5	52	15.9	0.8	64	NA	4.8	206	4	28.5	1.86	31.4	34.9	89.7	6.4	0.42	144	62.7	4.08	221	167	5.07	13.9	0.8	76	6.6	NA	NA	6.5
5.7	10	3.9	89.5	78	34	20	1.1	0.07	19	8.8	208	2.7	102	27	0.63	97	3.1	0.19	3.1	92	36.6	77	11.8	NA	NA	NA	4.4	115	1.5	37.1	2.33	26.9	32.4	82.9	8.6	0.54	139	50.1	3.15	131	277	4.41	14.9	0.3	79	7	9	15.6	6.3
6.3	NA	NA	173.5	NA	NA	NA	1	0.09	NA	NA	189	2.6	NA	NA	NA	NA	3.8	0.34	NA	NA	42.7	74	13.6	0.15	62.9	NA	NA	106	1.4	17.4	1.55	26.9	31.8	84.5	5	0.45	NA	72.8	6.48	115	235	5.06	15.5	NA	46	NA	7	15.6	8.9
NA	NA	NA	NA	NA	NA	NA	NA	NA	NA	NA	NA	NA	NA	NA	NA	NA	NA	NA	NA	NA	NA	NA	NA	NA	NA	NA	NA	NA	NA	NA	NA	NA	NA	NA	NA	NA	NA	NA	NA	NA	NA	NA	NA	NA	NA	NA	NA	NA	NA
5.7	8	3.7	64	85	51	30	2.6	0.1	13	8.8	175	4.1	104	26	0.72	95	1.8	0.07	3.8	99	38.8	43	13.5	1.5	90.8	14	3.8	114	2.7	36.1	1.37	30.8	34.8	88.3	8.2	0.31	138	51.3	1.95	132	236	4.39	13.3	0.7	90	7.5	6	5.8	3.8
6.2	5	4.4	102	60	62	21	1	0.06	23	10	200	2.8	97	33	0.98	78	2.7	0.16	3.2	106	42.7	72	14.3	0.2	41	10	5	103	1.4	35.7	2.13	28.5	33.4	85.2	8.4	0.5	135	52.3	3.13	128	321	5.01	14.2	0.5	125	7.6	2.5	15.6	6
5.6	10	4.3	64.3	72	32	33	1.1	0.05	16	9.1	266	4.3	103	26	0.85	89	5.8	0.28	2.9	93	40	62	14.2	1.4	147	9	4.2	168	2.7	28.2	1.35	36.7	35.5	103.6	10.4	0.5	139	54.6	2.6	204	168	3.86	12.7	0.4	180	7.2	11	15.6	4.8
5.3	5	3.8	NA	99	25	14	0.5	0.02	14	9.2	216	3.7	105	27	0.8	88.76	1.7	0.08	3.3	84	38.9	58	13.1	0.5	88	NA	4.5	137	2.4	37.4	1.73	31.1	33.7	92.5	8.6	0.4	137	51.8	2.39	158	241	4.2	13.1	0.5	107	7.1	NA	NA	4.6
5	7	3.7	20.6	72	16	14	1	0.04	9	8.4	159	2.4	104	26	0.6	99	1.8	0.07	3.5	90	34.3	67	10.5	0.7	69.8	11	3.9	85	1.3	31.4	1.26	18.7	30.6	61.1	5.2	0.21	137	60.6	2.44	92	191	5.61	16.1	1.2	37	7.2	2.5	15.6	4
5.4	8	3.9	NA	38	16	14	0.3	0.02	13	8.8	171	2.3	103	27	0.8	88.76	2	0.11	3	86	40.8	76	13.7	NA	NA	NA	3.8	80	1.1	33.6	1.9	32	33.5	95.7	7.4	0.42	138	56.7	3.21	95	186	4.26	13.8	0.6	74	6.9	NA	NA	5.7
5.6	7	3.9	NA	55	30	21	0.4	0.02	15	9.3	222	4	101	29	0.9	88.76	0.2	0.01	3.6	86	47.7	56	16.5	0.2	60	NA	4.3	150	2.7	26.2	1.41	33	34.5	95.6	7.7	0.41	137	65.5	3.52	166	205	4.99	13.2	1.7	81	7.5	NA	NA	5.4
4.8	10	3.7	54.3	35	21	21	0.6	0.03	18	9.2	175	3	99	26	0.8	88.76	2.4	0.1	2.7	102	41.8	59	14.2	0.7	68.9	NA	3.9	71	1.2	40.6	1.68	31.9	34	93.9	9	0.37	135	47.4	1.96	116	208	4.45	12.1	0.8	226	6.4	2.5	15.6	4.1
5.8	NA	NA	NA	NA	NA	NA	0.8	0.07	NA	NA	NA	NA	NA	NA	NA	NA	3	0.25	NA	NA	43.1	NA	13.4	NA	NA	4	NA	NA	NA	21.5	1.8	22.6	31	72.8	9.2	0.77	NA	65.5	5.48	NA	257	5.92	20.5	NA	NA	NA	NA	NA	8.4
5.1	9	3.5	129	36	23	19	0.8	0.06	10	8.7	183	1.8	103	24	0.71	108	3.1	0.23	3	70	39	101	12.9	3.3	91.8	4	4.4	64	0.6	22.4	1.69	31.5	33.1	95	5.9	0.44	136	67.8	5.1	82	282	4.11	13.1	0.4	88	6.5	7	15.6	7.5
5.5	7	3.7	NA	78	19	17	0.4	0.03	14	8.4	192	3.3	104	25	0.8	88.76	0.9	0.06	3.3	72	44	58	14.6	NA	185	NA	4.5	127	2.2	23.7	1.64	29.5	33	89.2	9.4	0.65	136	65.6	4.54	134	221	4.94	14.9	0.4	34	7	NA	NA	6.9
5.1	6	3.8	NA	93	30	24	0.9	0.02	19	9.5	150	2.7	109	28	1.1	56	0.8	0.02	3.2	93	38.1	55	12.4	5.1	117	NA	5.1	85	1.5	39.4	0.97	28.8	32.5	88.7	8.8	0.22	143	50.1	1.24	95	191	4.29	13.4	0.6	49	7	NA	NA	2.5
6.6	9	4.1	287	63	42	28	0.8	0.04	20	9.1	178	2.7	106	26	1.13	70	6.7	0.33	2.3	144	41.7	65	13.7	0.4	56.7	6	4.5	100	1.5	32.9	1.63	28.6	32.9	87	8.5	0.42	141	51.1	2.54	113	227	4.79	13.8	0.3	65	6.4	10	5.8	5
5.7	15	4.2	NA	66	62	22	1.1	0.08	16	9	149	4.5	102	24	1.18	66	2.7	0.19	2.9	61	51.4	33	16.1	2.3	75.5	NA	4.2	79	2.4	26.9	1.91	24.5	31.4	78.1	8	0.57	141	61.3	4.35	116	229	6.58	21.7	0.6	183	7.1	NA	NA	7.1
6	6	4.1	20.7	52	32	11	0.1	0.01	13	9.4	186	3	102	33	0.49	107	0	0	2.8	136	37.8	63	13	NA	NA	NA	3.7	104	1.7	3.5	0.19	30.8	34.3	89.8	0.9	0.05	141	95.5	5.24	123	231	4.21	14.6	0.8	96	6.9	2.5	15.6	5.5
5.6	7	3.5	36.7	43	29	16	0.5	0.02	17	8.6	196	3.3	103	28	0.78	97	0.2	0.01	3.1	95	46.3	60	15.4	0.4	47.3	8	4	123	2.1	24.6	1.07	31.9	33.3	96	8.6	0.38	138	66.1	2.88	136	169	4.82	12.7	1.3	67	6.6	2.5	15.6	4.4
6.2	9	3.6	69.3	59	22	17	0.4	0.02	16	8.7	239	2.9	105	25	0.65	94	1.2	0.05	3.6	102	39.4	82	13.2	1.5	49	11	4.2	139	1.7	38.9	1.66	31.8	33.4	95.1	7.9	0.34	139	51.5	2.2	157	209	4.14	13.8	0.3	91	7.2	2.5	NA	4.3
5.5	8	3.7	18.6	114	22	23	1.8	0.08	12	9.1	228	2.6	102	29	0.72	87	7.4	0.34	3.6	87	36.9	88	12.1	0.9	84.7	6	3.7	131	1.5	34	1.56	27.3	32.8	83.3	10.9	0.5	139	46	2.11	140	282	4.43	15.7	0.4	44	7.3	2.5	NA	4.6
5.2	7	4.3	19.9	78	30	20	0.6	0.03	12	9.5	203	3.6	101	27	0.7	88.76	0.8	0.04	3	89	39.8	56	13.5	NA	NA	NA	4.3	129	2.3	39.4	1.69	31.4	34	92.5	10	0.43	135	49.1	2.11	147	233	4.31	12.5	0.5	89	7.3	2.5	15.6	4.3
5.7	8	4.1	NA	82	24	20	1.4	0.07	12	9.2	224	3.6	104	29	1.1	88.76	3.7	0.19	3.1	77	48.5	62	16.2	NA	NA	NA	4.7	144	2.3	29.5	1.53	30.2	33.5	90.1	5.9	0.31	141	59.5	3.09	162	234	5.38	13.4	0.8	91	7.2	NA	NA	5.2
7	7	3.9	203	64	50	27	0.6	0.04	20	8.8	149	2	107	26	1.05	76	4.5	0.25	2.5	143	38.1	73	12.9	0.15	51.9	7	4	64	0.9	26.8	1.46	29.2	33.8	86.4	7.7	0.42	140	60.3	3.29	76	206	4.41	13.1	0.5	58	6.4	7	5.8	5.5
5.5	14	3.5	148	101	35	21	0.6	0.05	17	9.3	231	5.3	101	23	0.9	88.76	1.2	0.1	3.8	104	38.7	44	13	25.4	72.5	NA	4.1	134	3	35.9	3.1	32	33.6	95.4	5.4	0.47	138	56.9	4.92	187	273	4.06	12.5	0.3	267	7.3	12	15.6	8.6
NA	NA	NA	NA	NA	NA	NA	NA	NA	NA	NA	NA	NA	NA	NA	NA	NA	NA	NA	NA	NA	NA	NA	NA	NA	NA	NA	NA	NA	NA	NA	NA	NA	NA	NA	NA	NA	NA	NA	NA	NA	NA	NA	NA	NA	NA	NA	NA	NA	NA
4.9	10	4	NA	91	27	19	0.4	0.04	13	9.1	197	2.3	101	27	0.7	88.76	3.5	0.31	3.4	79	41.1	87	13.8	NA	NA	NA	3.9	86	1	17.6	1.52	31.4	33.7	93.1	4.7	0.41	138	73.8	6.4	110	232	4.41	12.8	0.8	121	7.4	NA	NA	8.7
6.5	8	4.6	324	80	76	31	0.6	0.05	19	9.4	233	2.7	100	29	1.05	76	7.5	0.58	2.8	138	45.8	85	15.1	1.2	65.2	4	4	129	1.5	22.1	1.71	28.4	32.9	86.4	10.5	0.81	137	59.4	4.61	148	230	5.3	14.1	0.5	95	7.4	13	15.6	7.8
6.4	7	4.2	283	59	41	27	0.9	0.04	17	8.8	182	2.4	106	27	0.92	90	6.9	0.31	2.5	103	41.7	77	13.9	0.4	69.4	3	4.4	95	1.2	33.2	1.51	28.4	33.4	84.9	6.9	0.32	140	52	2.36	105	223	4.91	15.3	0.5	48	6.7	14	15.6	4.5
5.7	8	3.7	NA	91	38	20	0.7	0.03	16	8.8	210	4.6	105	27	0.73	94	2	0.08	3.9	100	40	46	13.7	NA	NA	13	3.5	144	3.1	37.3	1.47	30.3	34.3	88.2	7.1	0.28	140	52.9	2.09	164	239	4.53	13.4	0.8	102	7.6	NA	NA	3.9
NA	NA	NA	NA	NA	NA	NA	NA	NA	NA	NA	NA	NA	NA	NA	NA	NA	NA	NA	NA	NA	NA	NA	NA	NA	NA	NA	NA	NA	NA	NA	NA	NA	NA	NA	NA	NA	NA	NA	NA	NA	NA	NA	NA	NA	NA	NA	NA	NA	NA
5.3	9	4.1	137	89	27	24	1.3	0.08	20	9.2	206	3.7	101	28	0.9	87	5.5	0.34	3.2	92	46.5	56	16.1	6.6	143	5	4.4	112	2	22.1	1.38	36.1	34.5	104.5	11.4	0.71	138	59.8	3.75	150	159	4.45	13.9	0.6	192	7.3	24	15.6	6.3
5.7	8	4.5	98.5	51	27	22	0.3	0.02	30	9.8	184	2	103	27	1.11	64	5.6	0.33	3.1	86	40.6	93	13.8	0.15	55.9	10	3.9	79	0.8	30	1.75	30.9	33.9	91.3	9.1	0.53	138	55	3.21	91	250	4.45	14	0.4	60	7.6	2.5	15.6	5.8
5.6	8	3.5	214	68	40	27	0.9	0.06	20	8.6	158	3	100	28	0.9	71	2.7	0.19	3.2	88	39.4	52	12.7	13.5	144	14	4.1	67	1.3	31.1	2.24	29.8	32.3	92.2	9.1	0.66	136	56.2	4.05	106	307	4.28	14.2	0.3	195	6.7	20	15.6	7.2
5.3	4	3.7	NA	71	34	24	1.9	0.11	9	9	220	5.8	104	28	0.6	88.76	3	0.18	3.4	91	29.4	38	9.2	0.9	140	NA	3.8	153	4	23.6	1.38	21.1	31.3	67.5	5	0.29	136	66.5	3.9	182	442	4.35	18.1	0.3	146	7.1	NA	NA	5.9
5.4	5	4.1	31.2	51	77	33	0.4	0.04	7	9	111	1.9	102	33	0.59	126	1.3	0.14	3.2	77	45.3	60	14.7	0.15	57.2	1	4	38	0.6	24.1	2.45	28.8	32.4	89.1	8.8	0.89	140	65.4	6.64	51	201	5.09	17.5	0.5	64	7.3	2.5	15.6	10.2
NA	6	4	NA	78	28	23	0.7	0.03	17	9.1	154	3	103	32	0.9	88.76	9.9	0.47	2.6	76	34.3	52	11.5	0.5	138	NA	4.2	76	1.5	44	2.08	28.7	33.5	85.6	10.5	0.5	141	34.9	1.65	102	245	4.01	13.5	0.2	132	6.6	NA	NA	4.7
4.9	7	3.8	213	68	36	26	0.5	0.04	13	8.7	138	4.2	104	28	1	88.76	1.7	0.12	2.8	89	42.2	33	14.4	4.4	25.7	NA	4.6	NA	NA	30.2	2.05	29.9	34	88	8.5	0.58	139	59.1	4.02	105	173	4.8	12.9	0.3	407	6.6	7	15.6	6.8
6	8	4.6	247	46	24	20	0.2	0.01	26	9.6	162	1.7	103	28	1.13	63	6.9	0.39	3.1	90	40.8	98	13.8	0.15	58	9	3.7	52	0.5	28.4	1.6	30.9	33.8	91.4	9.4	0.53	139	55.1	3.11	64	243	4.46	14.2	0.5	59	7.7	12	15.6	5.6
5.3	9	3.8	74.2	94	20	25	1.5	0.06	14	9.2	133	1.5	103	28	0.74	84	3.3	0.14	3	87	39.5	88	13.2	NA	NA	NA	4.5	33	0.4	27	1.15	30	33.4	89.9	8.4	0.36	140	59.8	2.54	45	210	4.39	14.6	0.3	61	6.8	5	15.6	4.2
5.6	6	3.9	90.3	97	32	17	0.6	0.02	15	9.2	133	2	104	31	0.93	63	6.8	0.28	3.1	98	39.5	65	12.9	NA	NA	NA	3.7	50	0.8	32.7	1.32	29	32.6	88.9	6.9	0.28	141	53.1	2.15	68	209	4.44	14	0.3	92	7	2.5	15.6	4.1
5.6	13	3.9	41	90	22	24	0.7	0.02	16	9.1	255	3	104	23	0.6	88.76	9.1	0.3	2.7	90	40.6	86	13.5	1.5	47.8	NA	4.4	157	1.8	24.4	0.79	30.8	33.1	92.9	12.1	0.39	140	53.7	1.74	169	201	4.37	13.9	0.7	62	6.6	2.5	15.6	3.2
4.8	8	4.3	95.7	54	32	29	0.6	0.03	17	9.1	226	3.1	102	31	1.1	88.76	1.9	0.09	2.8	99	44.4	72	14.7	0.3	23.1	NA	4.1	141	2	25.1	1.13	29	33.1	87.6	11.7	0.53	141	60.7	2.73	154	193	5.06	13.4	0.5	64	7.1	2.5	15.6	4.5
5.5	6	3.8	195	85	41	37	0.5	0.04	16	8.7	243	4.1	105	27	1.07	72	3.9	0.26	2.6	119	45.2	60	15.4	0.6	60.5	8	4.6	149	2.5	28.3	1.89	31.2	34.1	91.6	8.9	0.59	138	58.4	3.89	183	155	4.94	13.8	0.8	168	6.4	22	15.6	6.7
4	NA	NA	NA	NA	NA	NA	0	NA	NA	NA	135	NA	100	NA	0.6	NA	0	NA	NA	86	NA	70	NA	NA	NA	NA	4	50	NA	0.2	NA	NA	NA	NA	0	NA	137	0.7	NA	NA	NA	NA	NA	NA	91	NA	NA	NA	10
6.4	7	4.4	62	80	30	14	0.6	0.03	20	9.3	179	2.5	101	31	0.7	88.76	1.9	0.1	3.5	148	40.8	71	13.2	0.15	61.1	NA	3.9	98	1.4	35.1	1.78	29.1	32.3	90.1	6.4	0.32	139	56	2.84	108	172	4.52	13.1	0.4	49	7.9	7	15.6	5.1
5.6	10	3.9	NA	89	29	16	1.1	0.05	14	9	215	3.8	107	26	1.2	88.76	1.5	0.07	2.6	98	45.3	57	15.3	0.4	74	NA	4.6	143	2.5	29.8	1.34	30.4	33.8	89.8	5.4	0.24	143	62.2	2.79	158	227	5.04	13.4	0.5	77	6.5	NA	NA	4.5
5.2	6	3.8	109	57	86	42	0.7	0.03	15	8.3	184	4.3	105	31	1.2	88.76	3.1	0.12	3.7	88	45.3	43	15.2	4.4	142	NA	4.2	112	2.6	38	1.4	30.3	33.6	90	11.7	0.43	142	46.5	1.72	141	201	5.03	12.9	0.6	147	7.5	6	15.6	3.7
5.9	8	4.1	NA	80	46	55	0.7	0.04	23	9.3	188	1.9	104	28	0.9	NA	4.1	0.23	3.3	97	41.8	99	13.9	0.1	41	NA	5.4	79	0.8	38.6	2.1	31.1	33.3	93.4	9.6	0.53	140	47	2.61	89	217	4.47	13.4	0.5	48	7.4	NA	NA	5.6
5.5	13	3.8	NA	82	27	16	0.7	0.04	18	8.5	206	3.8	104	24	1	88.76	1.9	0.11	2.9	88	45.6	54	15.5	1.4	76	NA	4	135	2.5	24.7	1.44	30.3	33.9	89.3	5.4	0.32	141	67.3	3.91	152	220	5.1	13.3	0.7	83	6.7	NA	NA	5.8
5.7	4	4	72.1	51	45	24	0.7	0.04	14	8.8	188	4.8	105	31	0.9	88.76	4.2	0.22	2.7	110	46	39	15.7	0.4	35.9	NA	4.2	122	3.1	32.1	1.7	31.4	34.2	91.8	7.7	0.41	140	55.4	2.94	149	151	5.02	12.5	0.7	137	6.7	2.5	15.6	5.3
5.2	11	4	NA	82	26	20	0.7	0.03	15	9.2	175	2.8	106	25	0.8	88.76	1.6	0.06	3	92	41.3	62	13.6	12.5	99	NA	4.3	103	1.7	35	1.24	30.4	32.9	92.5	6	0.21	142	56.7	2.01	113	255	4.46	14.6	1	48	7	NA	NA	3.5
4.8	7	4	152	53	23	24	0.5	0.03	18	8.9	212	2.1	102	31	0.6	88.76	2.4	0.13	3.2	85	39.8	103	12.8	0.6	93.5	NA	4.7	101	1	42.4	2.22	27.1	32.2	84.1	5.5	0.29	140	49.2	2.57	109	195	4.73	13.2	0.5	40	7.2	14	15.6	5.2
6	9	4.2	265	64	42	24	1.1	0.05	27	8.5	228	3.1	105	24	1.1	88.76	8.8	0.39	2.2	138	38.8	74	12.8	0.15	68.4	6	4.2	142	1.9	33.8	1.51	28.1	33	85.1	7.9	0.35	138	48.5	2.17	154	215	4.56	14.4	0.6	60	6.4	13	15.6	4.5
5.8	7	3.2	195.1	115	17	16	0.5	0.02	15	8.6	149	3.1	110	26	0.9	88.76	1.7	0.08	3.1	81	35.1	48	11.2	11.3	87.4	NA	4	95	2	28.1	1.38	26	32	81.1	8.6	0.42	143	61.2	3.02	101	126	4.33	14.2	0.4	30	6.3	11	15.6	4.9
5.8	9	3.6	99	87	22	15	0.8	0.05	14	8.7	189	3.5	105	24	0.85	95	1.4	0.09	2.8	93	44.2	54	14.8	2.9	62.7	6	4.2	121	2.2	24.4	1.5	29.4	33.6	87.6	5.4	0.34	138	67.9	4.18	135	253	5.04	12.9	0.4	69	6.4	2.5	15.6	6.2
5.2	7	4.1	NA	73	30	20	0.6	0.02	16	9.2	191	3.1	106	29	1.1	88.76	2.4	0.07	2.9	100	41.5	62	14	1.4	102	NA	5	115	1.9	39.1	1.14	31.1	33.8	92.1	6.6	0.19	142	51.3	1.5	129	243	4.5	14.8	1.1	71	7	NA	NA	2.9
5.5	7	3.6	NA	64	21	16	0.5	0.03	13	9.1	172	3.5	106	29	0.9	88.76	0.2	0.01	3.3	90	44.5	49	14.6	0.4	51	NA	4.3	106	2.2	21.9	1.25	30.8	32.9	93.4	6.7	0.38	142	70.7	4.04	123	202	4.76	13.4	1.6	86	6.9	NA	NA	5.7
5.6	9	4	NA	62	25	11	0.5	0.03	19	8.9	181	2.7	105	28	0.79	92	1.2	0.08	3.4	97	40.3	67	13.2	0.5	139	6	4.2	96	1.4	31.7	2.08	30.8	32.7	94.2	6.6	0.43	142	60	3.95	114	190	4.28	13.8	0.6	91	7.4	NA	NA	6.6
5.4	6	3.9	157	73	28	10	0.8	0.04	14	9	178	3.1	103	28	0.97	87	0.6	0.03	3.9	95	41.8	58	14.1	0.7	55.7	12	4.2	112	1.9	35.9	1.68	28.5	33.6	84.8	6.5	0.31	137	56.3	2.64	120	207	4.93	14.1	0.4	41	7.8	6	5.8	4.7
5.3	14	3.8	NA	76	31	26	0.9	0.04	11	8.9	181	2.9	104	20	0.9	88.76	1.5	0.06	3	95	41	63	14.1	2.8	97.2	NA	4.4	102	1.6	35.6	1.52	31.4	34.2	91.8	6	0.26	138	56.1	2.4	118	264	4.47	14.3	1.1	78	6.8	NA	NA	4.3
5.5	7	3.7	205	57	25	23	2.6	0.09	19	8.7	167	2.4	105	25	0.83	96	1.3	0.05	3.4	103	44.2	71	14.9	0.15	54.7	4	3.8	85	1.2	28.6	1.04	31	33.7	91.9	10.4	0.38	137	57.1	2.08	96	183	4.81	12.7	0.5	54	7.1	6	5.8	3.6
6.1	8	3.5	242	102	28	15	0.6	0.05	13	8.9	157	2.5	103	27	0.98	78	4.1	0.31	3.3	112	40.1	62	13	6.6	67.2	43	4.2	64	1	28.5	2.14	27.6	32.4	85.3	10.5	0.79	138	56.3	4.24	95	231	4.7	15.8	0.5	157	6.8	12	15.6	7.5
NA	5	4.3	27	61	55	24	0.7	0.06	10	9.2	116	2.2	104	32	0.54	130	1.4	0.11	2.6	81	38.1	53	12.3	NA	NA	NA	3.9	52	1	21	1.63	28	32.4	86.5	6	0.47	141	70.9	5.5	63	207	4.4	14.8	0.2	53	6.9	2.5	15.6	7.8
NA	NA	NA	NA	NA	NA	NA	0	NA	NA	NA	140	NA	101	NA	1	NA	0	NA	NA	97	NA	79	NA	NA	NA	51	3.9	62	NA	0.3	NA	NA	NA	NA	0.1	NA	136	0.6	NA	NA	NA	NA	NA	0.8	88	NA	NA	NA	9
NA	NA	NA	18.5	NA	NA	NA	0.4	0.01	NA	NA	NA	NA	NA	NA	NA	NA	1.2	0.03	NA	NA	42	NA	14.6	NA	NA	NA	NA	NA	NA	52.6	1.39	31.6	34.8	90.8	9.6	0.25	NA	36.2	0.96	NA	206	4.63	11.9	NA	NA	NA	2.5	15.6	2.7
5.6	9	3.7	NA	167	23	23	0.3	0.02	11	9.2	204	3.7	103	27	0.6	88.76	0	0	3.7	87	38.4	55	12.8	NA	NA	NA	4.2	135	2.5	37.7	2.05	29.4	33.5	87.8	6.9	0.38	139	55.1	3	149	212	4.37	13.4	0.9	71	7.4	NA	NA	5.4
4	NA	NA	NA	NA	NA	NA	0	NA	NA	NA	135	NA	101	NA	0.6	NA	0	NA	NA	85	NA	70	NA	NA	NA	NA	4.1	50	NA	0.2	NA	NA	NA	NA	0	NA	137	0.7	NA	NA	NA	NA	NA	NA	91	NA	NA	NA	10.2
5.5	8	4.4	22.9	107	21	19	0.6	0.03	18	9.1	300	2.7	103	27	0.65	90	3.5	0.22	2.9	87	41.2	110	13.4	8.9	63.5	4	4.2	173	1.6	14.6	0.92	29.5	32.6	90.5	9.1	0.57	138	72.3	4.53	190	244	4.56	15.1	0.7	83	7.3	2.5	15.6	6.3
NA	NA	NA	NA	NA	NA	NA	NA	NA	NA	NA	NA	NA	NA	NA	NA	NA	NA	NA	NA	NA	NA	NA	NA	NA	NA	NA	NA	NA	NA	NA	NA	NA	NA	NA	NA	NA	NA	NA	NA	NA	NA	NA	NA	NA	NA	NA	NA	NA	NA
5.4	7	4	117	49	34	35	0.6	0.03	24	8.9	147	2.2	104	28	1	80	5.8	0.3	2.9	83	42.5	66	14.1	11.8	68.4	4	4.3	77	1.2	11	0.57	31.5	33	95.4	13.1	0.69	139	69.5	3.63	81	160	4.46	13.3	0.5	21	6.9	5	15.6	5.2
6.7	10	4.2	193	57	46	23	1.2	0.06	21	8.9	206	2.8	103	24	0.97	84	8.3	0.4	2.8	137	42.7	73	14.3	0.4	60.6	6	4.3	122	1.7	30.6	1.48	28.7	33.4	85.9	8.9	0.43	137	50.9	2.46	133	215	4.98	13.9	0.4	56	7	9	15.6	4.8
5.5	7	3.7	95.5	66	30	24	0.7	0.03	14	8.8	171	3.8	103	27	0.84	92	4	0.18	2.9	87	46	45	15.4	2.3	84	6	3.8	101	2.2	28.7	1.3	31.1	33.4	93.3	9.6	0.44	137	57	2.57	126	196	4.93	13.6	1	124	6.6	2.5	15.6	4.5
NA	NA	NA	NA	NA	NA	NA	NA	NA	NA	NA	NA	NA	NA	NA	NA	NA	NA	NA	NA	NA	NA	NA	NA	NA	NA	NA	NA	NA	NA	NA	NA	NA	NA	NA	NA	NA	NA	NA	NA	NA	NA	NA	NA	NA	NA	NA	NA	NA	NA
5.3	7	4	172	65	35	25	0.9	0.04	20	9	175	2.5	106	25	0.88	97	0.9	0.04	3.7	97	40.6	70	13.2	0.5	51.9	NA	3.9	95	1.4	39.4	1.92	27.7	32.6	85	6.8	0.33	138	52.1	2.53	105	193	4.78	14.3	0.5	48	7.7	7	15.6	4.9
5.7	10	3.9	49.2	79	50	23	0.8	0.06	17	9	209	3.7	103	27	0.7	88.76	1.8	0.15	3.1	74	37.3	56	12.1	NA	NA	NA	4.3	108	1.9	30.9	2.54	27.4	32.5	84.4	8.5	0.7	140	58	4.77	153	291	4.42	16.1	0.2	226	7	2.5	NA	8.2
7.2	8	4	244	62	32	23	0.8	0.05	28	8.8	154	2.3	104	24	1.07	74	3.7	0.24	2.7	170	37	67	12.3	0.4	42.1	10	3.9	77	1.1	24.2	1.55	28.1	33.3	84.3	8.1	0.52	136	63.2	4.06	87	234	4.39	14.7	0.3	52	6.7	9	5.8	6.4
5.4	9	4.2	153.3	78	NA	NA	0.6	0.03	13	9.4	212	3.9	103	30	0.9	88.76	2.4	0.14	3.1	77	48.2	55	15.7	NA	NA	NA	4.7	136	2.5	26.2	1.57	28	32.7	85.9	7	0.42	142	63.9	3.84	157	228	5.61	14.3	0.5	107	7.3	6	15.6	6
6.4	4	3.5	214	106	33	23	0.7	0.05	15	8.9	155	2.6	106	29	0.89	87	3.1	0.2	3.8	143	40.3	59	12.8	1.8	39.1	37	4	71	1.2	38.2	2.48	26.7	31.8	83.9	7.7	0.5	139	50.2	3.26	96	261	4.8	16	0.5	124	7.3	11	15.6	6.5
5.3	7	4.2	289	75	38	34	0.4	0.03	13	8.6	172	2.2	104	27	1.01	84	0.4	0.03	3.5	96	39.4	77	13.3	12	52.5	6	3.6	86	1.1	21.7	1.51	28.9	33.8	85.5	6.9	0.48	138	70.6	4.92	95	185	4.61	14	1	47	7.7	18	15.6	7
5.4	6	4.1	NA	76	41	32	0.6	0.02	18	8.7	143	2.4	104	31	1	88.76	2.5	0.09	2.9	77	42.2	59	14.2	0.8	66	NA	4.3	80	1.4	40.5	1.41	31.9	33.6	95	9.7	0.34	141	46.7	1.62	84	173	4.44	13.3	0.5	21	7	NA	NA	3.5
6.2	6	4.4	NA	79	29	13	0.5	0.02	13	9.5	177	2.9	105	28	0.7	88.76	1	0.04	3.2	85	38.5	61	13.1	0.15	65	NA	4.8	108	1.8	43.5	1.67	30.6	33.9	90.2	5.3	0.2	139	49.7	1.92	116	159	4.27	12.8	0.5	40	7.6	NA	NA	3.8
5.7	6	3.9	65.9	91	39	34	0.4	0.03	14	8.2	246	4.3	102	28	1.05	73	6	0.37	2.8	99	45.4	57	15.6	1.1	63.5	8	5	169	3	24	1.48	31.4	34.4	91.2	13	0.8	136	56.6	3.49	189	143	4.97	13.6	0.7	98	6.7	2.5	NA	6.2
6	5	3.4	40	131	31	29	0.7	0.05	33	8.6	197	2.5	99	29	1	59	5.9	0.47	3.3	94	34.6	79	11.6	0.9	47.7	NA	4.4	103	1.3	47	3.75	29.1	33.5	86.8	9.3	0.74	133	37.1	2.96	118	240	3.98	15.6	0.5	74	6.7	7	15.6	8
5.6	6	3.5	NA	44	98	47	0.4	0.02	11	8.7	195	3.4	101	29	0.65	102	3	0.12	4	100	42.4	57	14	NA	NA	15	3.9	116	2	31.4	1.27	33.1	33.1	100.2	14.4	0.58	136	50.9	2.06	138	125	4.23	13.4	0.4	110	7.5	NA	NA	4
5.5	5	4.2	215	88	40	29	0.8	0.05	13	9.1	182	3.8	102	31	1.01	88	7.3	0.5	3.5	101	46.3	48	15.6	0.9	155	9	4.2	109	2.3	37.1	2.51	30.2	33.6	89.9	7.4	0.5	138	47.4	3.21	134	199	5.14	13.2	0.4	127	7.7	10	5.8	6.8
5.7	5	4	167	94	56	24	0.7	0.03	18	9	183	4.8	106	30	0.7	88.76	2	0.08	3.3	109	41.4	38	13.8	1.6	86	15	4.5	128	3.4	37.2	1.52	29.7	33.3	89.1	7.5	0.31	141	52.6	2.14	145	231	4.65	13.6	0.5	86	7.3	16	15.6	4.1
5.8	5	3.8	NA	110	35	25	0.4	0.01	16	8.7	207	2.5	108	31	0.6	88.76	0.7	0.03	3	97	36.6	83	12.1	1.8	64	NA	5.2	104	1.3	53.1	2.12	31.2	33	94.7	5.5	0.22	144	40.3	1.61	124	189	3.87	13.7	0.3	100	6.8	NA	NA	4
5.7	8	3.5	232	124	36	24	0.7	0.06	13	8.8	131	2.6	103	28	0.81	86	1.9	0.15	3.8	98	38.7	50	12.8	7.2	71.6	15	3.9	49	1	38.8	3.08	29.2	33.1	88.1	6.4	0.51	139	52.3	4.15	81	296	4.39	14.3	0.2	162	7.3	30	15.6	7.9
5.1	11	3.6	172	103	52	31	0.5	0.04	12	9	170	3.2	103	25	0.74	95	2.7	0.21	3.6	95	37.7	53	12.5	8.4	71.4	14	3.4	73	1.4	30.3	2.3	29.6	33.1	89.4	6.9	0.52	139	59.7	4.53	117	258	4.22	29	0.4	218	7.2	8	5.8	7.6
5.4	7	3.9	50.2	51	17	20	0.5	0.02	11	8.8	163	3.5	100	29	0.79	111	2.4	0.11	3.1	93	43.5	47	14.4	0.15	40	5	4	106	2.3	24.7	1.17	29.8	33.1	90.1	6.8	0.32	136	65.5	3.1	116	202	4.83	13.5	0.6	52	7	2.5	NA	4.7
5.4	7	3.7	NA	92	18	22	0.7	0.04	14	8.8	206	3.6	105	31	1.2	88.76	5.5	0.32	4	96	44.8	58	15.2	NA	114	NA	4.3	133	2.3	23.7	1.37	30.4	33.9	89.8	11.1	0.64	143	59	3.4	148	175	4.99	15.1	0.5	75	7.7	NA	NA	5.8
4.6	NA	NA	NA	NA	NA	NA	0	NA	NA	NA	135	NA	100	NA	0.6	NA	0	NA	NA	91	NA	78	NA	NA	NA	NA	3.8	48	NA	0.2	NA	NA	NA	NA	0	NA	135	0.7	NA	NA	NA	NA	NA	NA	81	NA	NA	NA	8.7
6.8	10	4.2	482	54	57	29	0.8	0.06	17	8.9	189	2.7	104	24	1.02	79	4.4	0.34	2.7	177	43.1	70	14.6	0.2	58.1	11	3.8	100	1.4	20	1.53	29.2	33.8	86.4	6.3	0.48	138	68.5	5.24	119	192	4.98	13.9	0.7	94	6.9	23	5.8	7.6
5.6	8	4	120	69	40	40	0.7	0.03	11	9	232	3.8	104	26	0.84	89	6.5	0.31	3.5	109	40	61	14	3.9	144	12	4.1	148	2.4	34.4	1.65	36.2	34.9	103.7	10.1	0.48	138	48.3	2.31	171	156	3.86	13.3	0.4	115	7.5	14	15.6	4.8
5.6	9	4.2	NA	125	75	50	0.6	0.04	15	8.9	152	3.3	110	26	1.1	88.76	4.6	0.32	2.5	83	46.4	46	16.2	0.7	67	NA	4.8	89	1.9	24.3	1.68	32.3	34.9	92.5	8.4	0.58	145	62.1	4.31	106	146	5.02	13.7	0.7	83	6.7	NA	NA	6.9
5.8	10	4.1	NA	86	22	12	0.5	0.02	18	9.1	154	2.6	102	28	0.9	88.76	1	0.04	3.1	95	33.9	60	11.4	0.15	50	NA	4.4	86	1.4	38.1	1.46	30.1	33.4	90.1	7.4	0.28	140	53	2.03	94	165	3.77	12.9	0.5	41	7.2	NA	NA	3.8
NA	NA	NA	NA	NA	NA	NA	NA	NA	NA	NA	NA	NA	NA	NA	NA	NA	NA	NA	NA	NA	NA	NA	NA	NA	NA	NA	NA	NA	NA	NA	NA	NA	NA	NA	NA	NA	NA	NA	NA	NA	NA	NA	NA	NA	NA	NA	NA	NA	NA
5.7	10	4.2	NA	117	46	24	0.3	0.02	11	9.5	240	6	99	27	1	88.76	1.5	0.09	3.9	90	41.1	40	13.6	0.8	158	NA	3.8	178	4.5	37	2.17	27.5	33	83.6	8.1	0.47	136	53.1	3.12	200	223	4.92	13.9	0.4	108	8.1	NA	NA	5.9
4.8	6	3.5	NA	60	24	25	1.1	0.04	10	9.2	215	2.2	106	30	1	88.76	4.5	0.17	3.2	98	38.4	100	12.6	6	104	NA	4.4	94	0.9	34.7	1.29	31.6	32.9	96.3	6.7	0.25	142	53	1.98	115	223	3.99	13.1	0.3	107	6.7	NA	NA	3.7
6.3	15	4	NA	81	41	21	0.5	0.04	19	8.7	250	4	105	20	1.2	88.76	5.7	0.43	2.3	137	42.8	63	14.3	NA	61	NA	4.1	163	2.6	29.5	2.21	29	33.5	86.7	5.8	0.43	140	58.5	4.38	187	241	4.93	14.6	0.35	121	6.3	NA	NA	7.5
5.4	14	3.6	90.4	60	34	23	1.7	0.08	12	9.1	239	5.6	102	24	0.64	103	4.9	0.22	3.2	104	36.3	43	11.9	0.6	124	10	3.9	149	3.5	28.6	1.27	26	32.9	79.1	10.4	0.46	140	54.4	2.41	196	341	4.59	19.4	0.2	237	6.8	2.5	15.6	4.4
5.1	NA	NA	NA	NA	NA	NA	1	0.04	NA	NA	NA	NA	NA	NA	NA	NA	3.8	0.18	NA	NA	43.4	NA	14.6	0.8	98.2	9	NA	NA	NA	35.4	1.65	30.1	33.6	89.6	7.1	0.33	NA	52.7	2.45	NA	165	4.84	13	NA	NA	NA	NA	NA	4.7
5.4	10	3.9	NA	61	26	25	0.9	0.07	15	9.4	163	2.3	101	27	0.9	88.76	3.3	0.25	3.5	79	41.8	71	14	3	101	NA	4.6	68	1	42.6	3.27	28.8	33.5	86	8	0.62	138	45.2	3.48	92	346	4.86	14.2	0.4	118	7.4	NA	NA	7.7
5	6	3.9	44.5	57	23	14	0.7	0.03	12	8.9	179	2.5	103	29	0.9	74	0.9	0.03	2.9	75	42.4	73	14.2	NA	70.6	3	4.4	95	1.3	49	1.8	29.4	33.4	87.9	8.2	0.3	138	41.2	1.51	106	175	4.83	13.1	0.5	54	6.8	2.5	15.6	3.7
5.1	10	3.9	25.6	68	31	24	1.2	0.06	12	9.2	195	2.5	104	27	0.7	88.76	5.7	0.32	3.3	82	43.4	79	14.3	2.5	82.3	NA	4.5	104	1.3	21.2	1.17	28.8	33	87.3	10.1	0.56	141	61.8	3.42	116	231	4.97	14.3	0.4	62	7.2	2.5	15.6	5.5
5.6	9	3.5	125	79	26	17	0.7	0.05	15	9	198	4.3	103	24	0.63	106	3.2	0.24	4	104	41.4	46	13.6	15.6	47.7	11	4.7	139	3	23.5	1.79	26.6	32.8	81	4.5	0.34	136	68.2	5.18	152	359	5.11	14.3	0.3	64	7.5	24	15.6	7.6
6	10	3.7	42.6	134	29	28	0.9	0.07	34	9.2	201	2.5	104	28	1.2	48	6.3	0.48	3.7	88	37.9	82	12.3	NA	NA	NA	4.9	101	1.2	37	2.83	28.1	32.4	86.6	9.4	0.72	142	46.5	3.56	119	245	4.37	15.4	0.4	88	7.4	2.5	15.6	7.7
5.7	6	3.8	NA	138	25	21	0.2	0.01	11	9.3	187	3.5	104	30	0.6	88.76	0	0	3.2	92	36.8	53	12.4	NA	67	NA	4	123	2.3	27.1	1.37	29.4	33.6	87.6	6.3	0.32	140	66.4	3.36	134	211	4.2	13.9	0.7	53	7	NA	NA	5.1
5.1	10	4.2	30.2	48	22	18	1	0.06	8	9	130	2.3	100	25	0.8	NA	2.5	0.15	3	94	37.9	56	12.4	7.3	49.4	NA	3.9	42	0.8	23.5	1.4	29	32.7	88.8	3.9	0.24	135	69.2	4.24	74	298	4.27	12.5	0.3	160	7.2	2.5	15	6.1
5.5	8	3.9	70.7	86	35	35	0.5	0.03	14	8.4	247	3.7	105	26	0.99	79	2.2	0.13	2.4	100	45.7	66	15.4	0.7	64.5	4	4.7	165	2.5	29.5	1.77	31.2	33.8	92.4	7.9	0.47	139	60	3.6	181	166	4.95	13.6	0.8	78	6.3	2.5	15.6	6
5.1	8	4.2	145	68	43	32	0.3	0.03	20	9	154	3.7	102	27	1.08	77	1.3	0.1	2.7	81	44.1	42	14.9	2.5	26.3	19	4.1	46	1.1	33.8	2.66	30	33.8	88.9	6.9	0.54	137	57.8	4.54	112	173	4.95	14	0.6	331	6.9	2.5	NA	7.9
6	6	3.5	105.9	96	20	16	0.4	0.02	12	8.4	234	2.7	106	28	0.6	88.76	1.7	0.06	3	97	38.1	87	12.5	NA	NA	NA	4.4	130	1.5	41.3	1.56	31.7	32.9	96.3	8.1	0.31	140	48.5	1.83	147	180	3.95	13.5	0.4	87	6.5	2.5	15.6	3.8
5.8	9	4.1	150	51	31	28	0.3	0.01	29	9.1	135	1.6	103	26	1.16	61	5.7	0.29	2.7	97	40.3	84	13.6	5.2	49.4	15	4.2	38	0.5	34.5	1.79	30.7	33.6	91.3	11.8	0.61	138	47.7	2.47	51	213	4.42	13	0.4	64	6.8	6	15.6	5.2
4.9	4	3.9	26.8	84	22	20	0.7	0.03	12	8.8	176	2.5	103	31	0.61	99	1.1	0.05	3.8	85	34.3	70	10.4	0.7	71.9	6	3.6	98	1.4	31.3	1.41	18.9	30.5	62	4.6	0.21	138	62.3	2.81	106	200	5.53	16.9	1	40	7.7	2.5	15.6	4.5
5.6	10	3.6	26.7	49	65	38	0.6	0.02	10	8.5	196	3.4	102	26	0.65	103	2.7	0.11	3.6	105	42.1	58	14.1	2.3	27.2	11	4.4	115	2	25.5	1.08	33	33.4	98.8	13.5	0.57	138	57.8	2.46	138	124	4.26	12.8	0.4	114	7.2	14	52	4.2
6	7	3.9	13.8	47	20	14	0.5	0.03	14	8.7	184	2.9	105	28	0.85	89	1.7	0.08	3.4	101	42.4	63	14	0.3	120	8	3.7	93	1.5	41.2	2.03	31.7	33.1	96	6.5	0.32	140	50	2.46	121	178	4.41	13.4	0.8	138	7.3	2.5	NA	4.9
5.1	8	3.7	NA	73	21	22	1	0.09	13	9.4	180	3.1	104	28	0.9	88.76	1.9	0.16	3.3	91	39.9	58	13.6	4.1	105	NA	4.4	90	1.6	33.6	2.9	29.3	34	86	6.2	0.53	140	57.3	4.95	122	362	4.64	14.1	0.4	160	7	NA	NA	8.6
NA	8	3.9	165	112	43	29	0.5	0.03	14	9.9	189	3.4	103	24	0.81	81	2.3	0.15	4.2	94	42	56	14	17.5	179	12	3.9	111	2	33.8	2.21	30.2	33.4	90.6	9.1	0.59	135	54.3	3.55	133	310	4.63	14.4	0.3	112	8.1	32	19	6.5
5.9	12	3.9	46.4	80	39	21	1.2	0.08	21	9	201	2.8	102	25	1	60	2.3	0.15	3.1	75	37	71	12.2	4.8	64.9	NA	4.2	118	1.7	34.4	2.24	26.9	33.1	81.5	9.6	0.63	139	52.5	3.42	130	266	4.54	14.6	0.4	61	7	2.5	15.6	6.5
5.8	8	3.4	98.2	121	23	25	0.8	0.03	20	8.5	220	3.5	102	25	0.97	63	3.1	0.12	3.9	92	39.6	62	12.9	8.6	23.6	6	3.9	133	2.1	49.7	1.9	29.2	32.6	89.5	8.2	0.31	135	38.3	1.46	158	227	4.42	14.3	0.3	127	7.3	2.5	NA	3.8
6.1	7	4	NA	46	29	13	0.8	0.07	16	9.4	211	3.8	99	30	0.78	91	1.1	0.09	3.8	124	40.7	55	13.9	NA	NA	13	3.4	132	2.4	21.8	1.8	30.1	34.1	88.3	4.8	0.39	136	71.5	5.9	156	374	4.61	14.4	0.6	120	7.8	NA	NA	8.2
5.3	7	3.7	43.7	48	70	37	0.6	0.02	12	8.6	192	2.9	102	29	0.7	88.76	2.6	0.1	3.3	94	43.3	66	14.2	1.5	29	NA	3.9	112	1.7	30.2	1.18	33.3	32.7	101.8	14.5	0.57	138	52.1	2.04	126	124	4.26	13.1	0.4	71	7	19	43	3.9
5.8	7	3.5	NA	145	33	17	0.5	0.04	29	9.5	201	2.6	106	26	0.9	88.76	4.9	0.38	3.5	99	35.9	76	12	1.4	49	NA	5.3	110	1.4	48.1	3.72	29.4	33.4	88	9.6	0.74	139	36.9	2.85	125	267	4.07	15	0.4	73	7	NA	NA	7.7
NA	NA	NA	NA	NA	NA	NA	NA	NA	NA	NA	NA	NA	NA	NA	NA	NA	NA	NA	NA	NA	NA	NA	NA	NA	NA	NA	NA	NA	NA	NA	NA	NA	NA	NA	NA	NA	NA	NA	NA	NA	NA	NA	NA	NA	NA	NA	NA	NA	NA
5.2	11	4.1	NA	49	28	20	0.5	0.02	20	9	195	4.1	106	27	1.2	88.76	3.2	0.12	2.8	91	43.8	47	14.7	1.8	57	NA	4.4	130	2.8	25.5	1	30.3	33.6	90.3	13.3	0.52	144	57.5	2.25	148	215	4.86	12.5	0.4	92	6.9	NA	NA	3.9
5.4	7	3.8	134	41	43	23	0.5	0.03	20	9.1	116	2.6	105	27	1.13	70	1.6	0.09	2.3	89	42.6	44	14.6	0.8	61.9	7	4.4	55	1.3	20.3	1.19	29.9	34.3	87.2	12.1	0.71	139	65.5	3.82	72	205	4.89	13	0.5	83	6.1	11	5.8	5.8
5.5	8	4	69.2	105	18	23	0.8	0.04	20	8.5	234	3.1	102	29	0.67	90	11	0.5	2.4	74	36.5	75	11.8	4.2	56.9	4	3.8	143	1.9	18.6	0.85	29.4	32.4	90.9	9.7	0.44	139	59.9	2.72	159	287	4.02	14.8	0.7	81	6.4	2.5	15.6	4.5
5.4	4	3.7	177	59	22	26	1	0.04	20	8.9	188	3.7	104	30	1.1	74	12.3	0.47	3.5	90	47.7	51	16.3	0.4	49.7	9	3.6	116	2.3	37.3	1.42	29.8	34.1	87.2	8.5	0.32	138	41	1.56	137	185	5.47	14	0.9	106	7.2	8	5.8	3.8
5.4	11	3.9	155	65	45	19	0.6	0.03	23	9.1	178	2.3	106	25	0.86	98	0.9	0.04	3.4	86	40.5	77	13.4	NA	NA	NA	4.4	92	1.2	39.2	1.75	28.3	33	85.6	5.8	0.26	142	53.6	2.39	101	198	4.73	14.4	0.5	43	7.3	6	15.6	4.5
NA	NA	NA	NA	NA	NA	NA	0	NA	NA	NA	NA	NA	NA	NA	NA	NA	0	NA	NA	NA	NA	NA	NA	NA	NA	NA	NA	NA	NA	0.2	NA	NA	NA	NA	0.1	NA	NA	0.7	NA	NA	NA	NA	NA	NA	NA	NA	NA	NA	10.1
5.7	9	4	52.4	99	24	15	0.8	0.04	17	9.1	153	1.8	104	25	0.9	88.76	4	0.2	3	102	39.9	83	13.2	NA	NA	NA	3.6	53	0.6	30.2	1.54	29.9	33.1	90.3	8.5	0.43	138	56.6	2.89	70	197	4.42	14	0.3	87	7	2.5	15.6	5.1
7.2	12	4.7	NA	64	37	34	0.6	0.04	24	8.9	143	2.5	104	23	1.08	73	4.1	0.26	2.1	138	41.9	58	13.4	0.2	55.1	4.4	4.5	71	1.2	27.9	1.76	27.7	32	86.6	7.8	0.49	139	59.3	3.73	85	264	4.84	14.6	0.3	69	6.8	NA	NA	6.3
NA	NA	NA	NA	NA	NA	NA	NA	NA	NA	NA	NA	NA	NA	NA	NA	NA	NA	NA	NA	NA	NA	NA	NA	NA	NA	NA	NA	NA	NA	NA	NA	NA	NA	NA	NA	NA	NA	NA	NA	NA	NA	NA	NA	NA	NA	NA	NA	NA	NA
NA	NA	NA	NA	NA	NA	NA	NA	NA	NA	NA	NA	NA	NA	NA	NA	NA	NA	NA	NA	NA	NA	NA	NA	NA	NA	NA	NA	NA	NA	NA	NA	NA	NA	NA	NA	NA	NA	NA	NA	NA	NA	NA	NA	NA	NA	NA	NA	NA	NA
NA	NA	NA	NA	NA	NA	NA	NA	NA	NA	NA	NA	NA	NA	NA	NA	NA	NA	NA	NA	NA	NA	NA	NA	NA	NA	NA	NA	NA	NA	NA	NA	NA	NA	NA	NA	NA	NA	NA	NA	NA	NA	NA	NA	NA	NA	NA	NA	NA	NA
5.4	10	3.8	143	41	40	38	0.3	0.02	10	9.1	106	2.9	103	28	0.62	121	1	0.06	2.8	80	43.3	37	14	2.7	43.5	4.4	3.7	56	1.5	35.3	2.21	31	32.3	95.8	8.5	0.53	141	54.7	3.43	69	206	4.52	12.4	0.2	64	6.6	9	5.8	6.3
5.7	13	4.4	57.6	90	30	20	1.1	0.06	10	9.8	162	3.9	100	27	0.68	92	1.8	0.1	2.9	93	38.2	42	12.4	1.5	232	20.6	4.5	76	1.8	32.2	1.77	31.2	32.5	96	8.4	0.46	140	56	3.07	120	293	3.98	12.2	0.3	219	7.3	2.5	NA	5.5
5.9	11	4.5	26.6	46	17	12	0.7	0.03	15	9.4	164	3.2	102	28	0.84	104	2.9	0.12	2.5	111	43.1	52	14.6	3.9	67.4	4.8	4.1	103	2	31.7	1.3	32.6	33.9	96.2	9.3	0.38	141	55.2	2.26	112	221	4.48	12.3	0.4	45	7	2.5	NA	4.1
NA	NA	NA	NA	NA	NA	NA	NA	NA	NA	NA	NA	NA	NA	NA	NA	NA	NA	NA	NA	NA	NA	NA	NA	NA	NA	NA	NA	NA	NA	NA	NA	NA	NA	NA	NA	NA	NA	NA	NA	NA	NA	NA	NA	NA	NA	NA	NA	NA	NA
NA	NA	NA	NA	NA	NA	NA	NA	NA	NA	NA	NA	NA	NA	NA	NA	NA	NA	NA	NA	NA	NA	NA	NA	NA	NA	NA	NA	NA	NA	NA	NA	NA	NA	NA	NA	NA	NA	NA	NA	NA	NA	NA	NA	NA	NA	NA	NA	NA	NA
5.6	7	3.1	NA	68	23	17	0.4	0.03	9	8.7	183	4.5	104	24	0.65	104	4.4	0.3	4.6	93	36.3	41	11.7	NA	NA	8	3.9	121	3	25.4	1.74	25.5	32.3	78.8	4.9	0.33	135	64.9	4.44	142	439	4.6	15.6	0.2	106	7.7	NA	NA	6.8
NA	NA	NA	NA	NA	NA	NA	NA	NA	NA	NA	NA	NA	NA	NA	NA	NA	NA	NA	NA	NA	NA	NA	NA	NA	NA	NA	NA	NA	NA	NA	NA	NA	NA	NA	NA	NA	NA	NA	NA	NA	NA	NA	NA	NA	NA	NA	NA	NA	NA
NA	NA	NA	NA	NA	NA	NA	NA	NA	NA	NA	NA	NA	NA	NA	NA	NA	NA	NA	NA	NA	NA	NA	NA	NA	NA	NA	NA	NA	NA	NA	NA	NA	NA	NA	NA	NA	NA	NA	NA	NA	NA	NA	NA	NA	NA	NA	NA	NA	NA
NA	NA	NA	NA	NA	NA	NA	NA	NA	NA	NA	NA	NA	NA	NA	NA	NA	NA	NA	NA	NA	NA	NA	NA	NA	NA	NA	NA	NA	NA	NA	NA	NA	NA	NA	NA	NA	NA	NA	NA	NA	NA	NA	NA	NA	NA	NA	NA	NA	NA
6.3	5	3.5	NA	73	25	21	0.4	0.02	17	8.8	212	3	101	30	0.71	90	1	0.05	3.4	103	37.5	70	12.3	NA	NA	NA	4.2	138	NA	45.1	2.28	31.4	32.9	95.2	6.9	0.35	136	46.7	2.36	142	237	3.93	13.5	0.3	59	6.9	NA	NA	5.1
7.1	8	4	223	61	35	20	0.9	0.06	21	8.4	153	2.4	108	25	0.93	87	5.6	0.33	NA	162	41.1	64	13.5	0.15	55.9	5	4.6	81	1.3	27.6	1.63	28	32.9	85.2	6.9	0.41	141	58.9	3.47	89	263	4.82	15.6	0.3	41	6.4	9	5.8	5.9
NA	NA	NA	NA	NA	NA	NA	NA	NA	NA	NA	NA	NA	NA	NA	NA	NA	NA	NA	NA	NA	NA	NA	NA	NA	NA	NA	NA	NA	NA	NA	NA	NA	NA	NA	NA	NA	NA	NA	NA	NA	NA	NA	NA	NA	NA	NA	NA	NA	NA
5.7	13	4.2	NA	98	58	38	0.9	0.05	24	8.7	177	2.7	106	24	1	88.76	5.9	0.35	2.3	131	37.9	66	12.9	0.15	60	NA	4.3	100	1.5	24.7	1.49	29.2	34	85.9	5.9	0.35	143	62.6	3.77	111	210	4.41	13.4	0.4	55	6.5	NA	NA	6
5.8	10	3.9	NA	51	36	26	0.6	0.04	13	8.8	217	4.9	105	27	1	88.76	2.4	0.15	3.2	114	45.1	44	15.4	0.8	38.1	NA	4.4	148	3.4	29.9	1.86	31.1	34	91.3	7.9	0.49	142	59.2	3.68	173	182	4.94	12.4	0.7	125	7.1	NA	NA	6.2
5.7	5	4.4	160	69	51	27	0.3	0.02	23	8.9	181	3.9	104	27	0.86	100	1.6	0.08	3.3	101	45.6	47	16.1	1.7	23.7	NA	4.9	116	2.5	26	1.37	31.3	35.2	88.9	7.1	0.37	136	65	3.42	134	220	5.13	12.9	0.6	91	7.7	7	5.8	5.3
6.1	8	3.5	142	99	62	33	0.5	0.05	18	9	178	3.8	107	27	0.8	82	1.2	0.11	3.5	97	38.9	47	13.1	8.4	158	19	4.3	104	2.2	26.3	2.37	30.7	33.6	91.5	8.6	0.77	142	63.4	5.7	131	306	4.26	14.3	0.3	135	7	28	20	9
5.6	7	4.4	NA	67	32	24	0.8	0.03	9	9.3	157	2.8	103	29	0.7	88.76	2.1	0.08	2.9	99	42.1	56	14.7	0.2	133	NA	3.5	83	1.5	29.3	1.15	31.9	35	91.2	7	0.28	139	60.8	2.4	101	165	4.61	13.3	0.7	92	7.3	NA	NA	3.9
6.3	11	4.2	156	47	18	12	0.7	0.03	21	9.3	177	2.5	101	27	0.77	110	1.6	0.08	3.1	139	43.6	72	14.6	1.3	76.6	3	4.8	97	1.3	29.2	1.5	32	33.6	95.2	8.8	0.45	139	59.7	3.07	105	282	4.58	13.3	0.4	41	7.3	9	15.6	5.2
5	7	3.8	112.7	51	37	26	1.4	0.06	10	9.4	251	5	102	28	0.5	88.76	3	0.14	3.3	88	31.8	50	10.2	0.7	128	NA	3.7	181	3.6	21.6	1	21.8	32.2	67.8	8.9	0.41	137	65.2	3.02	201	432	4.69	23.3	0.6	100	7.1	6	15.6	4.6
5.1	6	3.9	21.1	63	32	15	0.6	0.04	14	8.9	193	3	101	29	0.56	108	1.8	0.12	3	85	41.9	64	14	3.5	74.2	9	3.7	111	1.7	30.6	2.1	31	33.4	92.9	9.8	0.67	136	57.3	3.93	129	191	4.52	13.4	0.4	91	6.9	2.5	15.6	6.9
6.2	6	4.3	237	59	44	28	0.9	0.04	20	8.9	239	3.5	108	27	1.1	88.76	12.8	0.58	2.5	113	40.5	69	13.3	0.2	71.6	3	4.8	157	2.3	32.4	1.46	27.9	32.9	84.8	7.2	0.32	141	46.8	2.11	170	218	4.77	14.1	0.4	64	6.8	10	15.6	4.5
5.2	3	4.4	219	48	28	27	0.2	0.01	19	9.3	154	3	107	34	0.8	88.76	1	0.04	2.5	93	43.2	51	14.7	0.9	28.2	5	4.9	97	1.9	21.3	0.9	30.1	34	88.7	6.7	0.28	144	70.8	2.99	103	179	4.87	13	0.6	29	6.9	15	15.6	4.2
5.9	4	3.9	NA	72	31	23	0.4	0.02	16	8.7	196	2.8	104	28	0.8	88.76	0.8	0.05	3.4	88	43.3	69	14.4	1.1	179	NA	4.2	119	1.7	23	1.35	29.7	33.3	89.1	7.4	0.43	136	68.4	4.02	127	223	4.87	14.3	0.2	41	7.3	NA	NA	5.9
NA	NA	NA	NA	NA	NA	NA	NA	NA	NA	NA	NA	NA	NA	NA	NA	NA	NA	NA	NA	NA	NA	NA	NA	NA	NA	NA	NA	NA	NA	NA	NA	NA	NA	NA	NA	NA	NA	NA	NA	NA	NA	NA	NA	NA	NA	NA	NA	NA	NA
6.6	10	4.3	268	67	63	32	0.7	0.04	24	8.7	207	2.9	106	24	0.94	87	6	0.35	2.5	158	44.5	72	14.4	0.7	55.4	6	4.7	116	1.6	29.7	1.73	28.3	32.4	87.4	9.4	0.55	140	54.3	3.17	135	206	5.1	13.8	0.4	96	6.8	11	15.6	5.8
NA	NA	NA	NA	NA	NA	NA	NA	NA	NA	NA	NA	NA	NA	NA	NA	NA	NA	NA	NA	NA	NA	NA	NA	NA	NA	NA	NA	NA	NA	NA	NA	NA	NA	NA	NA	NA	NA	NA	NA	NA	NA	NA	NA	NA	NA	NA	NA	NA	NA
5.3	9	3.8	197	86	44	23	1.1	0.07	13	8.5	189	3.2	105	25	1	88.76	1.1	0.07	3.3	84	42.3	59	13.6	1.7	58	NA	4	119	2	41.5	2.41	28.2	32.2	87.6	5	0.29	139	51.2	2.98	130	201	4.83	13.6	0.3	56	7.1	8	15.6	5.8
5.1	10	3.9	NA	58	50	23	5	0.28	12	9.1	187	3.3	103	26	1.1	88.76	25	1.38	3.5	96	44	56	14.7	0.4	43.4	NA	3.8	120	2.1	27	1.49	29.2	33.3	87.5	4	0.22	139	36	2.04	131	146	5.03	12.9	0.9	56	7.4	NA	NA	5.5
NA	NA	NA	NA	NA	NA	NA	NA	NA	NA	NA	NA	NA	NA	NA	NA	NA	NA	NA	NA	NA	NA	NA	NA	NA	NA	NA	NA	NA	NA	NA	NA	NA	NA	NA	NA	NA	NA	NA	NA	NA	NA	NA	NA	NA	NA	NA	NA	NA	0
6	NA	NA	NA	NA	NA	NA	NA	NA	NA	NA	245	4.3	NA	NA	NA	NA	NA	NA	NA	NA	NA	57	NA	NA	NA	NA	NA	166	2.9	NA	NA	NA	NA	NA	NA	NA	NA	NA	NA	188	NA	NA	NA	NA	111	NA	NA	NA	NA
5.9	4	4.6	159	69	49	27	0.7	0.04	18	9.4	185	3.6	102	29	0.91	95	5.2	0.31	3.6	106	44.4	51	15.1	2	61.2	11	4	98	1.9	25.1	1.49	30.6	34	90.2	8.5	0.5	135	60.5	3.59	134	247	4.93	12.9	0.8	179	8.2	10	5.8	5.9
5.3	3	3.6	21.5	52	24	15	0.7	0.04	12	8.1	155	1.8	97	28	0.78	93	20	1.2	3.5	98	36.4	86	12.2	0.2	204	4	3.4	63	0.7	28.3	1.69	32.6	33.5	97.5	6.9	0.42	128	44.1	2.64	69	244	3.73	12.8	0.6	29	7.1	2.5	NA	6
5.2	9	3.4	NA	50	35	23	0.6	0.03	17	8.3	171	1.8	105	27	0.7	88.76	19	1.02	3	89	31.5	96	10.6	3.4	175	NA	4.1	68	0.7	24.3	1.3	33.1	33.7	98.2	6.5	0.35	141	49.5	2.65	75	319	3.2	13.4	0.6	34	6.4	NA	NA	5.4
NA	6	4.1	200	89	29	19	1	0.05	14	8.5	224	4.1	104	29	0.9	88.76	1.6	0.08	2.7	82	47.5	55	15.6	0.2	75.3	NA	4.2	141	2.6	28	1.37	29.9	32.9	90.8	5.6	0.27	139	63.7	3.11	169	207	5.23	13.5	0.6	138	6.8	11	15.6	4.9
5.6	7	3.8	178	73	29	14	1.1	0.04	16	9.1	167	2.8	104	27	0.9	96	0.9	0.04	3.7	97	40.9	60	13.6	1.6	55.6	8	4.4	99	1.7	35.8	1.4	28.9	33.2	86.9	6.5	0.25	138	55.7	2.18	107	196	4.7	13.8	0.3	42	7.5	6	5.8	3.9
4.6	NA	NA	NA	NA	NA	NA	0	NA	NA	NA	138	NA	100	NA	0.6	NA	0	NA	NA	84	NA	65	NA	NA	NA	NA	4.3	65	NA	0.2	NA	NA	NA	NA	0	NA	134	0.6	NA	NA	NA	NA	NA	NA	89	NA	NA	NA	8.2
5.7	7	3.6	NA	79	30	16	0.7	0.05	14	8.7	197	3.1	102	26	0.88	93	1.4	0.1	3.3	97	46.8	63	15.5	NA	NA	7	4	116	1.8	18.7	1.28	29.3	33.1	88.7	7.3	0.5	135	72	4.92	134	198	5.28	13.2	0.8	92	6.9	NA	NA	6.8
5.4	NA	NA	170	NA	NA	NA	0.6	0.03	NA	NA	NA	NA	NA	NA	NA	NA	2.8	0.13	NA	NA	44.6	NA	14.5	0.6	78.9	7	NA	NA	NA	45.2	2.16	29.9	32.5	91.9	11.5	0.55	NA	40	1.91	NA	115	4.85	15.8	NA	NA	NA	21	15.6	4.8
5.7	9	3.8	NA	53	25	20	0.9	0.05	11	8.9	173	5.2	105	29	1	88.76	3.6	0.21	3.3	114	43.5	33	14.6	1.9	35.9	NA	4.5	108	3.3	30.2	1.74	30.9	33.6	92.1	7.7	0.44	143	57.6	3.31	140	176	4.72	12.1	0.4	162	7.1	NA	NA	5.8
6	9	3.6	46.7	133	33	30	0.9	0.07	24	8.8	207	2.3	100	27	0.98	59	9.6	0.77	3.6	98	36	90	11.9	2.8	42.7	8	4.5	102	1.1	36.5	2.94	29.2	33.2	88.1	8.8	0.71	136	44.2	3.56	117	242	4.09	14.7	0.4	75	7.2	9	15.6	8
5.3	10	3.9	34.4	79	25	20	0.7	0.02	18	9	135	2.4	103	26	1	88.76	0.7	0.02	3.1	84	32.3	56	10.3	NA	NA	NA	4.1	68	1.2	45.1	1.57	27.2	31.8	85.4	7.1	0.25	139	46.4	1.62	79	202	3.78	13.5	0.5	53	7	2.5	15.6	3.5
5.3	9	3.8	266	61	29	15	0.7	0.04	19	9	164	2.5	105	23	0.93	92	0.8	0.04	3.4	92	38.8	65	12.9	3.1	53.8	8	3.8	93	1.4	36.2	1.88	28.1	33.2	84.6	5.8	0.3	137	56.6	2.94	99	200	4.58	14.2	0.5	31	7.2	9	5.8	5.2
5.4	8	3.9	215	76	39	26	1.2	0.06	21	8.7	171	2.3	107	24	0.87	98	1.1	0.06	3.2	94	40.2	75	13	0.9	58.6	9	4	87	1.2	38.1	2.03	27.7	32.3	85.7	5.6	0.3	139	54.1	2.88	96	159	4.69	13.9	0.4	44	7.1	8	15.6	5.3
6.1	5	4	132	67	49	19	0.4	0.03	18	9.5	154	2.5	99	30	1.1	88.76	1.8	0.12	3.3	106	41.4	62	13.9	7.7	35.5	NA	4.8	70	1.1	26.2	1.8	29.4	33.6	87.5	8.7	0.6	134	62.9	4.31	92	317	4.74	13.6	0.8	108	7.3	5	15.6	6.9
NA	8	3.5	200	90	30	21	0.6	0.05	9	8.8	191	4.2	102	23	0.6	108	5.1	0.4	4.4	92	42.4	46	14.1	19.9	54.7	8	4.2	129	2.8	24.2	1.91	26.8	33.2	80.8	6.6	0.52	133	63.5	5.02	145	357	5.25	13.3	0.3	79	7.9	14	15.6	7.9
5.5	6	3.7	54.6	92	18	18	0.4	0.02	12	9.2	141	2.1	105	29	0.62	93	3.7	0.15	3.4	101	39.4	68	12.9	4.3	22.9	9	3.3	55	0.8	26.4	1.09	29.7	32.8	90.8	8	0.33	140	61.5	2.54	73	197	4.34	14.2	0.3	89	7.1	6	11	4.1
5	4	3.6	27.2	54	14	16	0.9	0.06	17	8.9	160	2.7	107	29	0.79	104	3.5	0.23	3.4	90	39.6	60	13.5	0.6	492	4	3.9	91	1.5	20.9	1.37	29.3	34.2	85.8	7.2	0.47	140	67.5	4.4	100	209	4.62	14.9	0.4	43	7	2.5	NA	6.5
5.7	9	4	114	105	43	18	0.8	0.05	11	9.6	156	3	104	27	0.68	93	3.6	0.21	3.3	93	40.5	52	13.3	1.2	290	23	4.3	81	1.6	33	1.96	30.3	32.8	92.4	7.3	0.43	140	55.4	3.29	104	265	4.39	12.4	0.3	116	7.3	6	15.6	5.9
4.8	5	4.2	21.1	62	30	18	0.5	0.03	19	10	315	4	103	31	0.8	88.76	1.2	0.06	3.2	95	42.4	79	13.9	1.5	89	8	5.7	213	2.7	48.8	2.44	29.5	32.7	90.1	6.5	0.32	139	43	2.15	236	248	4.71	12.9	0.5	114	7.4	2.5	15.6	5
6	13	4.4	113.9	43	31	19	0.8	0.04	21	8.9	228	3.2	98	25	0.9	88.76	3.4	0.16	2.7	111	43.4	71	14.4	0.15	71.5	NA	4.6	143	2	34.5	1.64	32.8	33.1	99.1	7.9	0.37	136	53.5	2.54	157	207	4.38	13.8	0.6	69	7.1	7	15.6	4.8
6.4	10	4.3	192	66	71	31	0.8	0.04	20	8.3	198	2.8	103	28	0.99	82	7.6	0.4	2.5	144	42.8	70	14	0.3	57.9	5	4.5	107	1.5	32.6	1.73	28	32.6	85.8	8.4	0.45	141	50.6	2.68	128	222	4.99	14.5	0.4	106	6.8	7	15.6	5.3
NA	7	4.3	188	66	44	18	1.2	0.1	16	9.2	213	3.6	103	32	1	88.76	13.2	1.05	3.1	93	45.5	59	15.5	NA	NA	NA	4.4	143	2.4	22.2	1.77	29.8	34.1	87.3	4.5	0.36	142	58.8	4.68	154	188	5.21	12.8	0.8	56	7.4	7	15.6	7.9
5.7	7	4.2	61.9	60	57	22	0.4	0.03	15	9.1	222	4.6	102	27	0.81	97	1.6	0.11	3.3	88	47.2	48	15.7	1.5	99.5	11	3.5	144	3	22.1	1.49	29	33.2	87.3	7.7	0.52	136	68.1	4.61	174	195	5.41	13.6	0.8	152	7.5	5	5.8	6.8
6.3	10	4.1	161	64	24	15	0.4	0.02	21	8.9	162	2.5	101	25	0.9	88.76	0.7	0.04	3.1	119	38.3	65	12.7	0.15	55.7	NA	4.5	87	1.3	18.1	1.12	30	33.2	90.3	4.5	0.28	136	76.4	4.72	97	175	4.24	13.7	0.4	49	7.2	23	15.6	6.2
5.5	9	4	NA	131	40	20	0.8	0.04	9	9.3	235	6.2	103	25	1.1	88.76	1.2	0.07	4.1	85	41.9	38	13.7	0.8	174	NA	3.9	177	4.7	39.8	2.27	26.8	32.7	81.9	8.3	0.47	137	49.9	2.85	197	240	5.12	13.5	0.4	98	8.1	NA	NA	5.7
5	9	4	111	56	21	19	0.8	0.04	17	9.4	185	2.4	107	24	0.9	73	2	0.09	3.1	87	41.2	78	14.1	0.2	64.4	5	4.1	96	1.2	53.7	2.38	29.8	34.2	87.4	8.3	0.37	140	35.2	1.56	107	215	4.71	12.7	0.6	53	7.1	7	5.8	4.4
5.4	10	4.5	81.8	60	46	27	0.7	0.04	14	9.1	227	4.9	103	27	0.9	88.76	1.4	0.08	3.1	89	45.8	46	15.5	NA	NA	NA	4	155	3.4	23	1.3	28.9	33.9	85.2	7.6	0.43	140	67.3	3.8	181	170	5.37	13.6	0.6	129	7.6	5	15.6	5.6
5.5	9	3.9	112	97	44	23	0.8	0.05	13	9.2	139	2.6	103	28	0.79	79	2.9	0.18	3.6	92	39.3	53	12.9	1	261	14	3.8	64	1.2	33	2.06	30.2	33	91.7	6.8	0.43	140	56.6	3.53	86	253	4.28	12.5	0.3	110	7.5	5	15.6	6.2
5.4	NA	NA	NA	NA	NA	NA	NA	NA	NA	NA	NA	NA	NA	NA	NA	NA	NA	NA	NA	82	NA	NA	NA	1.2	NA	NA	NA	NA	NA	NA	NA	NA	NA	NA	NA	NA	NA	NA	NA	NA	NA	NA	NA	NA	NA	NA	NA	NA	NA
5.9	8	3.4	66.5	102	32	29	0.9	0.07	23	8.3	181	2.3	103	26	0.89	67	2.9	0.21	3.3	84	35.3	80	11.3	NA	NA	NA	4.7	86	1.1	41.7	3.02	28.4	32.1	88.5	9.1	0.66	137	45.4	3.29	101	217	3.99	15.4	0.4	75	6.7	16	15.6	7.3
5.8	5	3.9	197	98	42	23	0.9	0.05	10	9.1	229	6.4	101	29	0.88	111	1.9	0.11	4.2	89	41.5	36	13.8	1.1	148	18	3.9	171	4.8	33.2	1.94	27.5	33.1	83	9.6	0.56	135	54.5	3.18	193	249	5.01	13.5	0.4	109	8.1	7	5.8	5.8
6.1	11	4.4	NA	85	48	20	0.5	0.04	23	9	227	3.5	106	23	1.2	88.76	4.3	0.34	2.4	122	42.3	64	14.5	NA	61	NA	4.3	142	2.2	31.8	2.47	30	34.3	87.5	7.9	0.61	140	55.5	4.32	163	202	4.83	12.2	0.6	105	6.8	NA	NA	7.8
5.9	7	3.6	85	113	36	21	0.6	0.04	12	8.9	152	2.5	103	31	0.94	82	3.9	0.3	3	122	41.5	62	13.7	4.1	30.4	23	4	68	1.1	18.7	1.46	30.5	33.1	92	10.5	0.82	141	66.3	5.16	90	219	4.51	14.3	0.7	108	6.6	37	44	7.8
5.2	7	4.3	140	33	24	23	1.1	0.05	30	8.8	239	3.9	106	28	0.96	94	1.9	0.09	3.1	92	40.6	61	13.4	0.4	66.2	7	4.6	163	2.7	33.4	1.64	29.3	33.1	88.4	6.4	0.31	141	57.3	2.81	178	155	4.59	12.9	0.5	75	7.4	2.5	15.6	4.9
5.9	8	3.5	156	62	35	20	1.1	0.07	16	8.6	136	3.1	103	27	0.72	85	4.5	0.28	3.3	117	38.9	44	13.3	0.7	81	42	3.5	57	1.3	32.6	1.98	29.9	34.1	87.7	8.1	0.5	138	53.6	3.26	92	199	4.43	14.5	0.5	176	6.8	8	5.8	6.1
NA	NA	NA	NA	NA	NA	NA	NA	NA	NA	NA	NA	NA	NA	NA	NA	NA	NA	NA	NA	NA	NA	NA	NA	NA	NA	NA	NA	NA	NA	NA	NA	NA	NA	NA	NA	NA	NA	NA	NA	NA	NA	NA	NA	NA	NA	NA	NA	NA	NA
NA	NA	NA	NA	NA	NA	NA	NA	NA	NA	NA	NA	NA	NA	NA	NA	NA	NA	NA	NA	NA	NA	NA	NA	NA	NA	NA	NA	NA	NA	NA	NA	NA	NA	NA	NA	NA	NA	NA	NA	NA	NA	NA	NA	NA	NA	NA	NA	NA	NA
[truncated: 573 more rows]
[truncated: 3 more columns]

## Sheet: T3_Additional BMI
WeightIsImputed	BMIcalc	ExternalSampleName	Sample	Subject
[truncated: 1,483 more rows]

## Sheet: T4_Microbiome
B.H. FDR microbiome lipid associations (< 5%)
[truncated: 23 more rows]

[truncated: 2 more sheets: T5_Lipid Annotations, T6_MS-Methods]
