# Supplementary material for: Dynamic lipidome alterations associated with human health, disease and ageing
Source: Nat Metab. 2023 Sep 11;5(9):1578–94. doi: 10.1038/s42255-023-00880-1 (PMC10513930; doi:10.1038/s42255-023-00880-1)
Supplement: Supplementary file 5 — Source data for supplementary figures. [file 42255_2023_880_MOESM5_ESM.xlsx]

## Sheet: SFig2_Subjects
Subject	Samples
ZOZOW1T	162
ZN3TBJM	54
ZKVR426	49
ZX52KVK	48
ZMBVNFM	42
ZL9BTWF	41
ZTL5S2Y	36
ZPDABJR	35
ZKFV71L	33
ZL63I8R	31
ZYHHR4Z	31
ZVNCGHM	29
ZLZNCLZ	27
ZPEL6L3	27
ZJXC41N	26
ZLZQMEV	26
ZY7IW45	26
ZK112BX	25
ZLTUJTN	24
ZN9YTFN	22
ZN0JE53	21
ZVM4N7A	21
ZVBQY1N	19
ZY1ZKJY	19
ZM7JY3G	18
ZNED4XZ	17
ZWCZHHY	17
ZOBX723	16
ZRB0F6P	16
ZJTKAE3	15
ZPF36E2	15
ZUL3S6O	15
ZK4CK8Y	14
ZLPZS0H	14
ZMGT937	14
ZLGD9M0	13
ZO94RDZ	13
ZUF48YS	13
ZUPAQVU	13
ZY39SN0	13
ZM8YXDM	12
ZTJ7L7Z	12
ZUG7QHE	12
ZWFDEY0	12
ZLPRB8E	11
ZTMFN3O	11
ZUC2YGO	11
ZY9XQJP	11
ZYLJ7R7	11
ZYU89T9	11
ZYXQKWY	11
ZLYEM2C	10
ZNDMXI3	10
ZQFL1P3	10
ZR3WH7V	10
ZS78KHV	10
ZTXY83G	10
ZJAA6K2	9
ZMBH10Z	9
ZR47VBL	9
ZTLUDS8	9
ZVC4YUG	9
ZWLGEWL	9
ZRA5YD8	8
ZS2DMX7	8
ZTXWLP3	8
ZW61YGW	8
ZJAOHWK	7
ZNQOVZV	7
ZSMO1UM	7
ZSQNUZ5	7
ZSUQ08V	7
ZJOSZHK	6
ZPJT5MY	6
ZPMBHPS	6
ZQMVU4Q	6
ZV14SIB	6
ZO5QFNX	5
ZOQSGYW	5
ZP0DXQ0	5
ZTLIFAS	5
ZV1ZA6Z	5
ZWHMV5E	5
ZXHCGKV	5
ZJNO47T	4
ZJNQ2VB	4
ZOQM06Q	3
ZPQA8W2	3
ZQNZSQF	3
ZRLZ98T	3
ZUHT69X	3
ZVTCAK9	3
ZXKBAO5	3
ZYUT6O1	3
ZPXU188	2
ZQEFRDE	2
ZRTA5U5	2
ZTL8083	2
ZTTL3YH	2
ZTUO1AO	2
ZVGW5FI	2
ZYU65L0	2
ZEGB8SA	1
ZIS22OE	1
ZJBOZ2X	1
ZK01UI6	1
ZMS5W76	1
ZN9TKCJ	1
ZO3XSJN	1
ZO9UWDL	1
ZRGK7U8	1
ZXSO14L	1

## Sheet: SFig3_HVisits
Subject	HealthySamples
ZEGB8SA	1
ZIS22OE	1
ZJAA6K2	3
ZJAOHWK	3
ZJBOZ2X	1
ZJNO47T	4
ZJNQ2VB	4
ZJOSZHK	6
ZJTKAE3	8
ZJXC41N	7
ZK01UI6	1
ZK112BX	11
ZK4CK8Y	11
ZKFV71L	12
ZKVR426	15
ZL63I8R	13
ZL9BTWF	13
ZLGD9M0	9
ZLPRB8E	11
ZLPZS0H	10
ZLTUJTN	13
ZLYEM2C	8
ZLZNCLZ	13
ZLZQMEV	14
ZM7JY3G	15
ZM8YXDM	12
ZMBH10Z	7
ZMBVNFM	10
ZMGT937	9
ZN0JE53	13
ZN3TBJM	10
ZN9TKCJ	1
ZN9YTFN	16
ZNDMXI3	10
ZNED4XZ	10
ZNQOVZV	2
ZO3XSJN	1
ZO5QFNX	1
ZO94RDZ	9
ZO9UWDL	1
ZOBX723	8
ZOQM06Q	2
ZOQSGYW	4
ZOZOW1T	52
ZP0DXQ0	2
ZPDABJR	7
ZPEL6L3	8
ZPF36E2	7
ZPJT5MY	6
ZPMBHPS	6
ZPQA8W2	3
ZPXU188	2
ZQEFRDE	2
ZQFL1P3	7
ZQMVU4Q	6
ZQNZSQF	3
ZR3WH7V	9
ZR47VBL	9
ZRA5YD8	2
ZRB0F6P	7
ZRGK7U8	1
ZRLZ98T	3
ZRTA5U5	1
ZS2DMX7	7
ZS78KHV	7
ZSMO1UM	7
ZSQNUZ5	7
ZSUQ08V	7
ZTJ7L7Z	9
ZTL5S2Y	8
ZTL8083	2
ZTLIFAS	5
ZTLUDS8	5
ZTMFN3O	8
ZTTL3YH	1
ZTUO1AO	1
ZTXWLP3	7
ZTXY83G	8
ZUC2YGO	7
ZUF48YS	11
ZUG7QHE	12
ZUHT69X	3
ZUL3S6O	10
ZUPAQVU	11
ZV14SIB	6
ZV1ZA6Z	5
ZVBQY1N	8
ZVC4YUG	5
ZVM4N7A	8
ZVNCGHM	10
ZVTCAK9	1
ZW61YGW	6
ZWCZHHY	11
ZWFDEY0	11
ZWHMV5E	3
ZWLGEWL	6
ZX52KVK	10
ZXHCGKV	5
ZXKBAO5	3
ZY1ZKJY	12
ZY39SN0	11
ZY7IW45	11
ZY9XQJP	9
ZYHHR4Z	15
ZYLJ7R7	5
ZYU65L0	2
ZYU89T9	8
ZYUT6O1	2
ZYXQKWY	10

## Sheet: SFig4_WGCNA
Subject	CE.12.0.	CE.14.0.	CE.14.1.	CE.15.0.	CE.16.0.	CE.16.1.	CE.17.0.	CE.18.0.	CE.18.1.	CE.18.2.	CE.18.3.	CE.18.4.	CE.20.2.	CE.20.3.	CE.20.4.	CE.20.5.	CE.22.4.	CER.16.0.	CER.18.0.	CER.20.0.	CER.22.0.	CER.22.1.	CER.24.0.	CER.24.1.	CER.26.0.	CER.26.1.	DCER.24.0.	DCER.24.1.	HCER.16.0.	HCER.18.0.	HCER.20.0.	HCER.22.0.	HCER.24.0.	HCER.24.1.	LCER.14.0.	LCER.16.0.	LCER.20.1.	LCER.24.0.	LCER.24.1.	DAG.14.0.16.0.	DAG.14.0.18.1.	DAG.15.0.18.1.	DAG.16.0.16.1.	DAG.16.0.18.1.	DAG.16.0.20.4.	DAG.16.0.20.5.	DAG.16.0.22.5.	DAG.16.1.16.1.	DAG.16.1.18.1.
ZOZOW1T	-0.206742	1.42556	0.124198	0.888096	2.58753	2.02475	0.933258	1.66031	2.78144	3.22223	1.71808	0.168253	0.331871	1.59011	2.55302	1.64656	-0.163992	-0.370982	-0.799244	-0.758873	0.168909	-1.00616	0.776304	0.351677	-1.09808	-1.23561	-0.37154	-0.516409	-0.108967	-0.843926	-0.838433	-0.022239	0.19992	0.0571674	-0.763304	0.515404	-0.933756	-0.676405	-0.269715	-0.17355	-0.395298	-0.790161	-0.462087	0.60064	-0.481409	-0.543458	-0.577661	-0.771173	-0.109699
ZOQSGYW	0.0764925	1.35392	0.060984	0.837861	2.53239	1.73462	0.87362	1.64291	2.77362	3.17334	1.57216	-0.0969305	0.114057	1.41734	2.45086	1.38863	-0.191117	-0.36675	-0.800552	-0.7497	0.0919072	-1.02795	0.701328	0.209228	-1.06559	-1.25577	-0.434832	-0.527074	-0.199318	-1.06512	-0.921184	-0.116257	0.0258384	-0.21215	-0.968913	0.243273	-0.903012	-0.882934	-0.491024	-0.0559609	-0.198433	-0.613453	-0.521223	0.803636	-0.317335	-0.518793	-0.622128	-0.65411	-0.150049
ZOQM06Q	-0.0769191	1.52679	0.355999	0.942412	2.56082	2.20741	0.938926	1.67511	2.83116	3.18169	1.77318	0.290103	0.316551	1.55037	2.38508	1.31275	-0.212025	-0.323957	-0.831789	-0.787969	0.108118	-1.07844	0.660512	0.280835	-1.22644	-1.26901	-0.378058	-0.515166	-0.125408	-0.983083	-0.933301	-0.144402	0.0374703	-0.0877807	-0.941691	0.32074	-0.935638	-0.887435	-0.511008	0.0112928	-0.0758903	-0.70948	-0.197981	0.781966	-0.359022	-0.712028	-0.55357	-0.729154	0.0397343
ZIS22OE	-0.429401	1.39012	0.140109	0.888346	2.57139	2.0497	1.0034	1.67297	2.75975	3.25368	1.78401	0.182509	0.341614	1.60391	2.54379	1.39955	-0.101662	-0.480156	-0.983371	-1.03668	0.00871371	-1.1214	0.657842	0.18901	-1.04892	-1.34985	-0.597755	-0.722824	-0.13221	-0.852172	-0.912237	-0.0655307	0.139291	-0.0209387	-0.795364	0.440416	-1.05491	-0.753972	-0.420616	-0.287875	-0.602728	-0.933637	-0.783464	0.277315	-0.722865	-0.81821	-0.722865	-0.888839	-0.313325
ZOBX723	-0.397292	1.14991	-0.0738709	0.721687	2.34011	1.65475	0.752185	1.4626	2.54014	2.96768	1.35109	-0.267944	0.0820091	1.36085	2.32197	1.245	-0.463013	-0.511017	-0.98042	-0.890154	-0.0619132	-1.19464	0.518112	0.140735	-1.27467	-1.40273	-0.656177	-0.693118	-0.299995	-1.14518	-1.12704	-0.300906	-0.0880216	-0.184264	-0.954036	0.312095	-1.12028	-0.888667	-0.480482	-0.221799	-0.556111	-0.937644	-0.67329	0.470987	-0.812262	-0.810501	-0.727011	-0.871905	-0.205806
ZO9UWDL	-0.201081	1.3194	0.108817	0.866309	2.50473	1.85623	0.862842	1.60418	2.73367	3.12509	1.57595	0.22047	0.0652858	1.29488	2.33187	2.10083	-0.428729	-0.506045	-0.927833	-0.945989	-0.0807681	-1.14977	0.547254	0.103896	-1.18971	-1.35311	-0.450993	-0.572346	-0.170276	-0.872405	-0.969746	-0.129356	0.0709009	-0.10129	-0.837805	0.420933	-1.00029	-0.702562	-0.359006	-0.360174	-0.718931	-1.03855	-0.924912	0.172467	-0.976622	-0.493484	-0.733636	-1.12284	-0.696654
ZO94RDZ	-0.524094	0.989809	-0.428299	0.584171	2.38309	1.47751	0.654426	1.49311	2.6505	3.15136	1.39975	-0.0553246	0.0463183	1.18959	2.21035	1.9343	-0.464379	-0.512335	-0.982097	-0.884664	-0.056743	-1.19867	0.544851	0.0962066	-1.16962	-1.36497	-0.570022	-0.632084	-0.195918	-1.03545	-0.933442	-0.113898	0.0565543	-0.134815	-0.922158	0.401873	-1.04802	-0.756943	-0.333388	-0.260046	-0.835054	-1.02769	-0.909761	0.149228	-0.9944	-0.491441	-0.678671	-1.03436	-0.66238
ZO5QFNX	-0.527988	1.2098	-0.169876	0.705722	2.4567	1.83852	0.825279	1.54358	2.7165	3.1511	1.60326	0.0334279	0.139072	1.38683	2.33785	1.27424	-0.355122	-0.438091	-1.12333	-0.931449	-0.031082	-1.04059	0.557605	0.220402	-1.20565	-1.31856	-0.558982	-0.521193	-0.311245	-1.19625	-1.03646	-0.187817	-0.0361048	-0.175877	-1.10672	0.0941892	-1.10687	-1.03292	-0.640805	-0.248266	-0.27505	-0.921423	-0.501519	0.675655	-0.727293	-0.580949	-0.63193	-0.852542	0.195122
ZO3XSJN	-0.545167	1.08809	-0.311245	0.639105	2.48048	1.73537	0.743661	1.5826	2.70598	3.1497	1.62673	0.141593	0.251446	1.48502	2.42789	1.64262	-0.181569	-0.375985	-0.952122	-0.944478	0.110091	-1.07787	0.749583	0.204716	-1.09474	-1.29243	-0.339393	-0.615902	-0.118528	-0.974622	-0.880652	0.0253782	0.211015	-0.132183	-0.900693	0.326187	-1.01912	-0.804756	-0.387328	-0.433766	-0.711582	-0.968962	-0.89004	0.384723	-0.569064	-0.450124	-0.602125	-0.898615	-0.378705
ZNQOVZV	-0.255314	1.35168	0.105542	0.987117	2.6042	2.04114	0.979677	1.73119	2.78874	3.31795	1.63217	-0.176438	0.433327	1.69295	2.50999	1.24328	-0.0771741	-0.281001	-0.469077	-0.663821	0.18476	-0.933757	0.664234	0.369222	-0.996117	-1.26883	-0.54119	-0.485697	-0.00604689	-0.807852	-0.899741	-0.0709508	0.0671524	0.0027614	-0.803912	0.383148	-0.946521	-0.814256	-0.47211	-0.0488255	-0.449973	-0.725075	-0.380477	0.746886	-0.574662	-0.59504	-0.438758	-0.696317	0.0899829
ZNED4XZ	-0.0587677	1.53312	0.222125	0.902851	2.68186	2.16273	0.991316	1.78638	2.9159	3.24632	1.70685	0.58248	0.24534	1.47104	2.44279	2.44222	-0.251876	-0.307214	-0.640032	-0.721639	0.169614	-0.981187	0.795521	0.393028	-0.98258	-1.10926	-0.29241	-0.398899	-0.12012	-0.962818	-0.863247	-0.144018	0.0728783	-0.0317501	-0.851688	0.413508	-0.823416	-0.756098	-0.448051	-0.0744866	-0.316324	-0.670691	-0.257199	0.720021	-0.544483	-0.188319	-0.485106	-0.590404	0.131927
ZNDMXI3	-0.359274	1.13726	-0.0903182	0.655494	2.48216	1.87276	0.708006	1.56283	2.70371	3.27402	1.54766	-0.10104	0.231938	1.35042	2.22346	1.28057	-0.370758	-0.419611	-0.7776	-0.784968	0.125331	-0.987313	0.670114	0.237207	-1.1914	-1.30153	-0.430918	-0.501189	-0.0984201	-0.845013	-0.835093	-0.00263026	0.125296	-0.0511865	-0.877487	0.356182	-1.05043	-0.880525	-0.544333	-0.306368	-0.616783	-0.873993	-0.677632	0.569993	-0.947035	-0.759965	-0.663271	-0.827351	-0.184685
ZN9YTFN	0.0424991	1.51457	0.325115	0.997134	2.61286	1.99649	0.962156	1.721	2.83681	3.37762	1.83122	0.296734	0.409857	1.62456	2.42643	1.68375	-0.222744	-0.281903	-0.751615	-0.701402	0.289342	-0.909192	0.858202	0.29109	-0.987797	-1.1684	-0.311537	-0.480795	-0.171985	-1.01393	-0.977749	-0.0971214	-0.0244227	-0.198252	-0.933427	0.288895	-0.818011	-0.741681	-0.562258	-0.0809155	-0.146474	-0.669439	-0.316264	0.793207	-0.501967	-0.439504	-0.487137	-0.669161	0.0644755
ZN9TKCJ	-0.141453	1.44272	0.256366	0.898205	2.56671	1.94014	0.894363	1.70711	2.79582	3.23494	2.06191	0.430005	0.300914	1.54052	2.50154	1.43109	-0.165806	-0.352312	-0.741666	-0.811162	0.18096	-0.978155	0.771183	0.288666	-1.04852	-1.15936	-0.447792	-0.498749	0.0551919	-0.830185	-0.736961	0.117794	0.236298	0.133868	-0.781728	0.337746	-0.837311	-0.699712	-0.453945	0.0808769	-0.0452156	-0.579326	-0.245781	0.798179	-0.282338	-0.533022	-0.516421	-0.570992	0.246798
ZN3TBJM	-0.38117	1.32801	0.133482	0.982585	2.5343	2.08267	0.913277	1.66139	2.77314	3.21876	1.8683	0.324105	0.357485	1.66767	2.53358	1.54022	-0.201999	-0.430073	-0.921037	-0.908101	0.0554938	-1.03427	0.589823	0.186687	-1.1536	-1.26823	-0.502142	-0.525203	0.0260113	-0.902112	-0.934295	-0.0548662	0.109943	-0.0214774	-0.811157	0.439227	-1.01202	-0.729426	-0.354503	-0.299222	-0.621168	-0.912377	-0.642615	0.424669	-0.681317	-0.622773	-0.608492	-0.813665	-0.159613
ZN0JE53	-0.24935	1.36529	0.126747	0.764559	2.56664	2.03283	0.868918	1.645	2.73985	3.19078	1.75869	0.209358	0.222973	1.51832	2.63049	1.45576	-0.0833956	-0.458187	-0.980892	-0.886088	0.0653927	-1.09557	0.646715	0.212352	-1.1782	-1.33151	-0.494727	-0.615809	-0.213959	-1.02563	-1.0091	-0.186659	-0.00565229	-0.221233	-0.911402	0.397365	-1.0049	-0.780436	-0.43885	-0.123454	-0.502936	-0.804804	-0.461336	0.55347	-0.295003	-0.626973	-0.594786	-0.764558	-0.190531
ZJXC41N	-0.305641	1.10459	-0.203155	0.647603	2.42334	1.66464	0.736029	1.52774	2.59805	3.12106	1.58676	0.023618	0.117474	1.3909	2.45149	1.50467	-0.327359	-0.563356	-1.0754	-1.00815	-0.141041	-1.1905	0.433451	0.0148343	-1.29316	-1.42324	-0.708996	-0.702018	-0.190175	-1.1513	-1.04714	-0.155848	0.0413542	-0.0497377	-0.970215	0.305695	-1.16825	-0.826126	-0.526354	-0.337402	-0.768661	-1.0324	-0.853615	0.27525	-0.777043	-0.72698	-0.735772	-0.959331	-0.479962
ZMGT937	0.0979994	1.49944	0.150221	0.980266	2.63945	1.8554	0.967012	1.7397	2.81288	3.36092	1.83004	0.187004	0.366877	1.65624	2.50386	1.40759	-0.096859	-0.443815	-0.974444	-0.988888	0.18017	-1.08679	0.791972	0.00324482	-1.09631	-1.35865	-0.286363	-0.655856	-0.0667337	-1.06838	-1.03223	0.0895174	0.238592	-0.156874	-0.872206	0.373	-1.00532	-0.722667	-0.388482	-0.00513336	-0.326867	-0.724041	-0.627823	0.700623	-0.423257	-0.661268	-0.579047	-0.735871	-0.308009
ZMBVNFM	-0.154947	1.40658	0.139889	0.797088	2.54743	1.9518	0.826958	1.71111	2.85885	3.30935	1.67584	0.0321223	0.264711	1.4145	2.18543	1.35079	-0.299736	-0.34712	-0.821281	-0.684517	0.291734	-0.984827	0.872294	0.230775	-1.08779	-1.20358	-0.256496	-0.497583	-0.108747	-0.835598	-0.777792	0.141995	0.225319	-0.102966	-0.818687	0.455778	-0.849083	-0.678139	-0.370273	-0.128314	-0.513004	-0.799317	-0.571284	0.557108	-0.922426	-0.653302	-0.510327	-0.795667	-0.236285
ZMBH10Z	0.000572742	1.34726	0.0335989	0.906779	2.57292	1.87461	0.939051	1.72741	2.74096	3.2451	1.72412	0.079146	0.329164	1.56932	2.50618	1.36366	-0.1372	-0.382546	-0.934681	-0.857375	0.0440714	-1.00029	0.588668	0.216945	-1.15184	-1.30653	-0.461871	-0.547493	0.0800399	-0.977746	-0.865195	0.0352107	0.189271	0.0721218	-0.87103	0.488875	-1.02979	-0.801313	-0.30802	-0.312299	-0.739491	-0.953689	-0.831616	0.421404	-0.875139	-0.776229	-0.727249	-0.901991	-0.360841
ZM8YXDM	-0.302837	1.25166	-0.024746	0.753788	2.50483	1.74116	0.767226	1.53166	2.66534	3.1127	1.64648	0.171045	0.206059	1.53739	2.54989	1.8353	-0.304897	-0.482697	-0.930752	-0.856871	-0.0424356	-1.15631	0.583371	0.143926	-1.23045	-1.38193	-0.524328	-0.609073	-0.342236	-1.16966	-1.16731	-0.305759	-0.128841	-0.324562	-1.06188	0.245946	-1.12863	-0.841829	-0.508928	-0.156409	-0.408857	-0.841035	-0.544065	0.632962	-0.479989	-0.488557	-0.502399	-0.747975	-0.156387
ZM7JY3G	-0.312688	1.15753	-0.159768	0.696775	2.53656	1.72818	0.842216	1.69707	2.84312	3.30013	1.62574	-0.171307	0.281637	1.48325	2.44531	1.24744	-0.198946	-0.335289	-0.812311	-0.693655	0.227777	-1.0385	0.768514	0.314612	-1.08331	-1.21152	-0.411055	-0.560423	-0.265382	-1.0106	-0.900424	-0.0263643	0.0872294	-0.152732	-0.924821	0.339593	-0.938186	-0.739829	-0.317528	-0.289162	-0.458886	-0.855893	-0.639773	0.492776	-0.698471	-0.664717	-0.641744	-0.709137	-0.24513
ZLZQMEV	-0.306282	1.26535	-0.0938881	0.813614	2.55141	1.85711	0.852161	1.66505	2.78221	3.3771	1.6809	-0.083325	0.345693	1.55098	2.40662	1.24337	-0.245644	-0.385169	-0.76531	-0.751537	0.151661	-0.997774	0.750503	0.303549	-1.09539	-1.2319	-0.434831	-0.549432	-0.109909	-0.95329	-0.904423	-0.0466371	0.14072	-0.0229465	-0.899563	0.296341	-0.954138	-0.811685	-0.488933	-0.114368	-0.561827	-0.824392	-0.583949	0.476928	-0.832009	-0.648563	-0.597681	-0.781152	-0.192489
ZLZNCLZ	-0.251347	1.2435	-0.0301505	0.802027	2.52193	1.74637	0.873045	1.65819	2.79487	3.30158	1.67603	-0.0636761	0.343432	1.6045	2.35891	1.09056	-0.271063	-0.462036	-0.925081	-0.848142	0.172605	-1.03944	0.767199	0.251888	-1.1357	-1.27685	-0.414935	-0.522132	-0.216538	-1.09386	-0.96728	-0.125796	0.0233439	-0.193236	-0.979513	0.329147	-1.002	-0.848323	-0.47499	-0.175333	-0.46069	-0.775055	-0.675976	0.650636	-0.770564	-0.616873	-0.607415	-0.682418	-0.0916268
ZLYEM2C	-0.141917	1.32181	-0.0342525	0.900554	2.56771	1.78244	1.02668	1.68247	2.73279	3.17817	1.66828	0.296517	0.211438	1.425	2.47495	1.99844	-0.264157	-0.509293	-1.07763	-1.03653	-0.0879731	-1.09876	0.499176	0.238594	-1.2663	-1.33964	-0.613194	-0.5862	-0.0927248	-1.07602	-0.899237	-0.0470259	0.125691	0.0409672	-0.93521	0.34779	-1.11591	-0.731592	-0.330138	-0.298858	-0.706001	-0.970588	-0.846361	0.348941	-0.790869	-0.500902	-0.629588	-0.973988	-0.456205
ZYU89T9	-0.148646	1.47664	0.274211	1.04432	2.5698	2.10119	1.00153	1.68905	2.77176	3.23181	1.87744	0.243702	0.313108	1.61919	2.57072	1.61853	-0.184602	-0.382936	-0.865518	-0.862243	0.0820483	-0.939453	0.619324	0.155488	-1.07653	-1.24536	-0.437271	-0.484539	-0.153835	-1.03079	-0.91402	-0.0670057	0.0601503	-0.0992058	-0.910321	0.296311	-0.979426	-0.830789	-0.542395	-0.196333	-0.475024	-0.847105	-0.502269	0.468078	-0.67236	-0.743092	-0.705995	-0.748721	-0.078141
ZYLJ7R7	-0.166111	1.46719	-0.0232224	1.0345	2.59643	1.83322	0.959157	1.65352	2.78895	3.29831	1.74681	0.208218	0.238906	1.48792	2.50776	1.80204	-0.188471	-0.337211	-0.849394	-0.826192	0.116074	-1.01116	0.646159	0.330055	-1.13767	-1.27138	-0.422862	-0.517954	-0.0593696	-0.900266	-0.772784	0.0107931	0.208542	0.0686205	-0.814019	0.503125	-1.03263	-0.696806	-0.359072	-0.265103	-0.598299	-0.862766	-0.770234	0.436937	-0.74071	-0.520592	-0.614245	-0.892758	-0.352112
ZYHHR4Z	-0.230841	1.27801	-0.0152771	0.908086	2.51617	1.6904	0.965056	1.60475	2.70964	3.19647	1.69689	0.0656736	0.162768	1.44263	2.46563	1.49799	-0.26342	-0.59067	-1.14713	-1.09449	-0.151261	-1.2372	0.444437	-0.0617651	-1.2906	-1.4431	-0.626685	-0.718879	-0.215268	-1.16619	-1.09414	-0.144769	0.00499584	-0.257136	-0.942871	0.361245	-1.09675	-0.755322	-0.41198	-0.368131	-0.700432	-1.01569	-0.805031	0.304864	-0.727371	-0.762716	-0.669768	-0.96015	-0.477718
ZY9XQJP	-0.296623	1.48352	0.331334	0.889893	2.54423	2.27502	0.939457	1.66213	2.7936	3.19397	1.81131	0.338417	0.373481	1.6114	2.36344	1.49132	-0.213412	-0.348747	-0.711202	-0.731698	0.221658	-0.914183	0.779611	0.417682	-1.03036	-1.13161	-0.305745	-0.377508	-0.0636075	-0.901279	-0.884297	0.0141372	0.19256	0.0299606	-0.82516	0.279993	-0.875648	-0.713459	-0.453945	-0.00710891	-0.257777	-0.704428	-0.226553	0.739973	-0.525815	-0.603091	-0.641421	-0.590582	0.142956
ZY7IW45	-0.23135	1.3915	0.141165	0.932653	2.43273	1.9919	0.859349	1.4861	2.65208	3.04492	1.72162	0.041778	0.217943	1.57121	2.46456	1.38086	-0.307046	-0.44704	-0.883859	-0.8603	0.0976595	-0.984619	0.618531	0.0872913	-1.194	-1.35681	-0.523172	-0.546867	-0.407251	-1.23381	-1.17889	-0.425617	-0.281789	-0.488	-1.11874	0.130757	-1.04169	-1.04706	-0.687271	-0.0303323	-0.0890059	-0.695331	-0.233576	0.758354	-0.503126	-0.663466	-0.554094	-0.631014	0.230022
ZY39SN0	-0.132867	1.47124	0.283899	0.92531	2.605	2.08872	0.949927	1.64056	2.7607	3.31486	1.89726	0.363714	0.403473	1.66289	2.52223	1.6514	-0.179945	-0.325896	-0.681411	-0.720338	0.163066	-0.982441	0.70482	0.217712	-1.03233	-1.18545	-0.402542	-0.483597	-0.101564	-0.972436	-0.901599	-0.0573782	0.116717	-0.100452	-0.916245	0.313565	-0.961882	-0.80804	-0.566743	0.0188324	-0.129784	-0.679688	-0.321877	0.751743	-0.206803	-0.611141	-0.587647	-0.545873	0.0661667
ZY1ZKJY	-0.349362	1.30804	0.114428	0.731757	2.54141	2.11406	0.837086	1.63757	2.77287	3.18237	1.8858	0.433393	0.266196	1.52491	2.54289	1.65859	-0.152815	-0.322353	-0.686583	-0.713589	0.219744	-0.957843	0.814929	0.400185	-0.997957	-1.18674	-0.234117	-0.39798	-0.0492105	-0.99348	-0.934809	-0.15323	0.0201724	-0.133519	-0.913052	0.345523	-0.950827	-0.821287	-0.527117	-0.152563	-0.199784	-0.740776	-0.186368	0.829881	0.00984577	-0.394859	-0.443661	-0.496435	0.349885
ZXKBAO5	-0.462504	1.10014	-0.0265527	0.713679	2.50844	1.66399	0.76228	1.62352	2.80168	3.26612	1.69675	0.112857	0.185007	1.48026	2.53838	1.54782	-0.277018	-0.429108	-1.08109	-1.02158	-0.00693963	-1.18389	0.679574	-0.0348474	-1.14608	-1.36648	-0.571975	-0.782829	-0.128603	-0.958963	-0.852645	0.11969	0.222589	-0.0900736	-0.83571	0.420618	-0.952681	-0.650509	-0.253254	-0.186616	-0.706645	-0.955429	-0.847871	0.288093	-0.727933	-0.608583	-0.729562	-0.988147	-0.492529
ZXHCGKV	0.0216823	1.52898	0.213556	0.840413	2.55596	1.99455	0.87251	1.56862	2.69507	3.2464	1.74817	-0.0488737	0.242541	1.39843	2.25991	1.2154	-0.281537	-0.451778	-0.863163	-0.982165	-0.0881721	-1.09708	0.569886	0.115683	-1.13586	-1.28192	-0.359135	-0.426262	-0.179329	-1.08639	-0.97493	-0.177594	-0.0236424	-0.228152	-1.01917	0.228787	-0.984811	-0.907948	-0.647701	0.18622	0.0266939	-0.514622	-0.132425	0.987645	-0.398273	-0.455921	-0.538429	-0.457308	0.0538139
ZX52KVK	-0.137795	1.45319	0.0948261	0.93452	2.55864	1.93635	0.929987	1.67235	2.78214	3.26748	1.75302	0.179188	0.277609	1.50619	2.40432	1.69329	-0.305367	-0.308178	-0.817135	-0.785025	0.232987	-0.908116	0.838249	0.383517	-1.02034	-1.1889	-0.308347	-0.447315	-0.134904	-1.07588	-0.983191	-0.125523	0.0189402	-0.134691	-0.91041	0.363847	-0.96097	-0.827606	-0.474602	-0.160291	-0.230646	-0.807088	-0.410655	0.672689	-0.693867	-0.561511	-0.577687	-0.704804	-0.0360625
ZWLGEWL	-0.0117232	1.19657	-0.081505	0.706259	2.42223	1.5912	0.648678	1.48141	2.60141	3.15421	1.52997	0.00593933	0.126164	1.40645	2.42375	1.52062	-0.306299	-0.457494	-0.874987	-0.865912	-0.00987838	-1.10249	0.556014	0.200911	-1.19754	-1.34366	-0.627214	-0.578562	-0.164954	-1.08239	-0.993539	-0.189542	-0.0795136	-0.10708	-0.908744	0.422217	-1.04585	-0.746707	-0.396309	-0.286825	-0.747578	-0.967354	-0.882255	0.345534	-0.762097	-0.715483	-0.667479	-0.980293	-0.505247
ZWHMV5E	-0.152711	1.51451	0.139031	1.07108	2.66124	1.92918	1.07561	1.69116	2.76429	3.32121	1.86244	0.262955	0.354381	1.60869	2.6108	1.87699	-0.242671	-0.31999	-0.734299	-0.728584	0.193193	-0.829917	0.75141	0.418961	-1.00218	-1.15843	-0.330786	-0.460858	-0.201763	-1.10136	-0.966905	-0.14633	-0.026376	-0.217041	-0.940023	0.407628	-0.915966	-0.83885	-0.522426	-0.194242	-0.290188	-0.737304	-0.449411	0.707225	-0.499649	-0.350543	-0.545059	-0.611457	-0.00895167
ZWFDEY0	-0.239099	1.36458	0.142531	0.905488	2.61195	2.02911	0.983092	1.72292	2.82151	3.244	1.80371	0.237551	0.304395	1.55896	2.6714	1.70858	-0.1114	-0.411107	-0.831981	-0.807084	0.103459	-0.983744	0.62314	0.22613	-1.15428	-1.23343	-0.444478	-0.452551	-0.0736079	-1.00158	-0.942861	-0.0433469	0.126107	-0.0110439	-0.903196	0.352839	-0.997138	-0.831765	-0.482893	-0.221658	-0.571295	-0.819075	-0.568429	0.525274	-0.579321	-0.608201	-0.612215	-0.728699	-0.126769
ZWCZHHY	-0.146733	1.48804	0.149222	0.859783	2.59304	1.97467	0.909624	1.60019	2.732	3.22788	1.69139	0.190252	0.286407	1.51047	2.42114	1.88002	-0.265462	-0.489966	-0.907223	-0.909818	-0.00915757	-1.08812	0.633328	0.166822	-1.13056	-1.34328	-0.504183	-0.570358	-0.231686	-1.0534	-0.953395	-0.0871854	0.0968264	-0.155239	-0.988629	0.256838	-1.08388	-0.852534	-0.562599	-0.0866142	-0.324401	-0.76266	-0.446713	0.664009	-0.511013	-0.418162	-0.550371	-0.685936	-0.056901
ZW61YGW	-0.471969	1.07522	-0.248484	0.525706	2.49769	1.66442	0.614581	1.53937	2.6388	3.25578	1.62672	-0.0635141	0.255747	1.46775	2.46272	1.42445	-0.244006	-0.385926	-0.821436	-0.891586	0.101663	-1.11825	0.673223	0.115982	-1.18162	-1.37756	-0.475087	-0.656446	-0.230255	-1.00819	-1.01735	-0.0652179	0.064502	-0.21444	-0.941901	0.277167	-1.10172	-0.796492	-0.552338	-0.268783	-0.731095	-0.929389	-0.871832	0.395302	-0.926232	-0.803036	-0.687466	-0.948655	-0.51634
ZVTCAK9	-0.474809	1.09754	-0.00837513	0.582898	2.18466	1.48295	0.565023	1.45989	2.47342	3.01314	1.54035	0.0460147	0.0209483	1.1868	2.1123	1.06624	-0.447613	-0.667013	-1.11183	-1.12367	-0.185852	-1.32017	0.383146	-0.152329	-1.31076	-1.50907	-0.561872	-0.75182	-0.354943	-1.03242	-1.09688	-0.215307	-0.0721231	-0.399072	-1.02958	0.239004	-1.05509	-0.784477	-0.426039	-0.186714	-0.541868	-0.936401	-0.746461	0.248101	-0.967443	-0.883715	-0.693522	-0.958974	-0.47024
ZVNCGHM	-0.342948	1.11543	-0.110678	0.804512	2.50942	1.56441	0.837983	1.62018	2.76217	3.28042	1.60167	-0.0678332	0.123076	1.31718	2.34762	1.49061	-0.253919	-0.438255	-1.17488	-1.04955	0.0787978	-1.12085	0.728379	-0.00458708	-1.15507	-1.33412	-0.392617	-0.650092	-0.133274	-1.02898	-0.931695	0.143086	0.235489	-0.204173	-0.869086	0.392602	-1.01318	-0.668189	-0.321821	-0.216799	-0.657396	-0.892999	-0.843114	0.379674	-0.730998	-0.736371	-0.624816	-0.979124	-0.588142
ZVM4N7A	0.3589	1.62904	0.454964	1.05337	2.63927	2.13125	1.04514	1.80719	2.87446	3.3664	1.85446	0.391734	0.352282	1.56355	2.33557	1.6587	-0.229791	-0.367774	-0.922667	-0.844029	0.145764	-0.966818	0.739289	0.288124	-1.14133	-1.19776	-0.352743	-0.509572	0.0441851	-0.855951	-0.747145	0.0671143	0.214579	-0.0519058	-0.827996	0.336674	-0.984121	-0.757042	-0.490242	-0.0202577	-0.0412735	-0.637919	-0.229055	0.797023	-0.516034	-0.47013	-0.475716	-0.588329	0.200304
ZVC4YUG	-0.121037	1.2597	-0.0136796	0.861707	2.51443	1.81476	0.860655	1.5975	2.74159	3.25249	1.6608	0.0924386	0.224254	1.50696	2.41629	1.2876	-0.326553	-0.483894	-0.932664	-0.812273	0.0656738	-0.945092	0.639895	0.220972	-1.1444	-1.26909	-0.501107	-0.517549	-0.127812	-1.03437	-1.02055	-0.129523	-0.0518467	-0.177336	-0.941205	0.35186	-0.961513	-0.842705	-0.470349	-0.0920925	-0.53977	-0.854946	-0.637883	0.553786	-0.804161	-0.611816	-0.633038	-0.821642	-0.170851
ZYXQKWY	-0.174538	1.36523	0.166449	0.94213	2.56088	2.04031	0.94172	1.68877	2.79807	3.27527	1.77886	0.135698	0.303312	1.58374	2.52408	1.49231	-0.176019	-0.380411	-0.839859	-0.765502	0.147076	-1.01887	0.681513	0.191893	-1.07971	-1.26549	-0.406981	-0.527708	-0.0899313	-1.01064	-0.911513	-0.00448565	0.148242	-0.0936129	-0.929162	0.34367	-0.994263	-0.808733	-0.563198	-0.16283	-0.251547	-0.78508	-0.319857	0.698387	-0.558677	-0.606847	-0.663179	-0.722743	0.154957
ZVBQY1N	-0.135934	1.38875	0.268525	0.904827	2.57638	2.04918	0.925173	1.69254	2.77343	3.24199	1.71804	0.111939	0.358946	1.57955	2.53343	1.34813	-0.125557	-0.471975	-0.848387	-0.811556	0.160188	-1.04929	0.769134	0.214544	-1.11365	-1.28836	-0.411765	-0.621519	-0.238403	-1.09007	-1.05403	-0.227112	-0.0499293	-0.318804	-0.983615	0.31488	-0.983505	-0.806769	-0.482806	-0.0854347	-0.293372	-0.716266	-0.309618	0.741584	-0.583557	-0.533243	-0.541128	-0.649986	0.15781
ZV1ZA6Z	-0.22553	1.43831	0.19227	0.997221	2.59073	2.00362	0.944998	1.62988	2.81628	3.27193	1.7285	0.153937	0.2474	1.51404	2.5694	1.59088	-0.141834	-0.358553	-0.997082	-0.88109	0.160205	-1.03733	0.780383	0.164193	-1.10784	-1.29565	-0.414557	-0.654122	-0.167401	-1.00602	-0.950863	-0.00413401	0.128561	-0.175822	-0.920302	0.327498	-1.0369	-0.708634	-0.420634	-0.0771944	-0.532665	-0.836863	-0.569433	0.447128	-0.559782	-0.700729	-0.658536	-0.855452	-0.303365
ZV14SIB	-0.293959	1.32671	0.00135698	0.886596	2.53144	1.83553	0.897189	1.60315	2.80015	3.17652	1.61549	0.117406	0.105858	1.35005	2.43691	1.68244	-0.292984	-0.519812	-1.05635	-0.9687	0.133621	-1.10219	0.806303	0.0354973	-1.09573	-1.31582	-0.466771	-0.587551	-0.0690612	-1.05759	-0.90244	0.131749	0.254983	-0.090076	-0.872018	0.399336	-0.894099	-0.653539	-0.376914	-0.216815	-0.585334	-0.93659	-0.649664	0.456077	-0.701743	-0.70631	-0.742528	-0.859482	-0.491
ZUPAQVU	-0.332523	1.358	0.138795	0.700702	2.57469	2.08409	0.732916	1.60875	2.78171	3.18765	1.79664	0.199744	0.295136	1.60084	2.55096	1.46305	-0.183045	-0.429672	-0.991849	-0.964328	0.0767723	-1.08912	0.744216	0.112252	-1.10463	-1.31477	-0.379294	-0.558766	-0.07538	-1.03368	-0.884933	0.0941699	0.232005	-0.0907007	-0.882812	0.392983	-0.974107	-0.6921	-0.42648	-0.225768	-0.580803	-0.832169	-0.53941	0.523871	-0.632066	-0.714919	-0.668604	-0.769594	-0.161083
ZUL3S6O	-0.0718108	1.4967	0.17631	1.00771	2.62465	2.0395	0.993912	1.7054	2.82978	3.22869	1.7832	0.308379	0.353279	1.63429	2.55592	1.84142	-0.143078	-0.388616	-0.832043	-0.796917	0.111599	-0.93743	0.757341	0.341781	-1.12009	-1.22448	-0.419859	-0.454886	-0.233965	-1.05924	-0.966814	-0.185831	-0.0167053	-0.187568	-1.00146	0.224449	-1.01149	-0.884714	-0.583783	-0.0687342	-0.24576	-0.775663	-0.397906	0.689221	-0.491108	-0.507652	-0.524015	-0.658309	0.114066
ZUHT69X	-0.339282	1.33373	0.164212	0.748766	2.56573	2.04089	0.809	1.61184	2.76657	3.30522	1.73254	0.111031	0.314237	1.51761	2.39445	1.26264	-0.11773	-0.354093	-0.786782	-0.81499	0.0649173	-1.07835	0.697603	0.3107	-1.1554	-1.28841	-0.502442	-0.634805	-0.0990862	-0.90045	-0.825547	0.0247218	0.235151	0.0915811	-0.804172	0.442802	-1.04135	-0.804891	-0.369118	-0.301613	-0.462093	-0.893457	-0.440374	0.633755	-0.720139	-0.753478	-0.615085	-0.601979	0.105204
ZUG7QHE	-0.145022	1.31508	-0.00346841	0.862926	2.49421	1.65955	0.808744	1.51695	2.64681	3.1242	1.54063	-0.00646572	0.0690711	1.29451	2.31521	2.14667	-0.376624	-0.421273	-0.979329	-0.958116	-0.00623655	-1.1192	0.618202	0.222691	-1.21199	-1.29907	-0.526351	-0.546328	-0.17978	-1.08649	-0.943313	-0.058509	0.116403	-0.0901738	-0.963702	0.285301	-1.04226	-0.903204	-0.497626	-0.220448	-0.428359	-0.795741	-0.703393	0.578016	-0.694388	-0.221667	-0.503323	-0.84962	-0.328985
ZUF48YS	0.114917	1.58567	0.322182	1.05992	2.66956	2.1632	1.04236	1.74264	2.89296	3.39923	1.95633	0.363234	0.371026	1.60889	2.47745	1.60414	-0.11624	-0.262571	-0.841038	-0.693898	0.263416	-0.888607	0.940733	0.432773	-0.907177	-1.07307	-0.191843	-0.420639	0.0128108	-0.764712	-0.793861	0.0532534	0.253574	0.0105332	-0.778494	0.351863	-0.764541	-0.636895	-0.371108	-0.199546	-0.495567	-0.848997	-0.575755	0.496136	-0.772338	-0.725344	-0.651678	-0.746641	-0.168703
ZUC2YGO	-0.429994	1.14216	-0.176389	0.781633	2.39984	1.62378	0.89125	1.52732	2.56772	3.19489	1.55865	-0.182464	0.143528	1.29711	2.19001	1.08897	-0.384825	-0.404516	-0.971951	-0.862224	-0.041637	-1.13716	0.574572	0.196305	-1.1409	-1.30801	-0.639227	-0.677349	-0.115861	-0.861878	-0.982522	-0.132832	0.0575527	-0.0582847	-0.892365	0.359217	-1.05748	-0.761259	-0.398877	-0.272934	-0.928829	-1.0301	-0.916743	0.172491	-0.973033	-0.929532	-0.779113	-1.06751	-0.67638
ZTXY83G	-0.101772	1.34411	0.1835	0.786962	2.47232	1.93006	0.847206	1.61495	2.67714	3.12007	1.77656	0.250907	0.214293	1.49241	2.37605	1.3457	-0.324744	-0.231486	-0.679346	-0.569933	0.37483	-0.874888	0.894828	0.365216	-0.98912	-1.11655	-0.238524	-0.378429	-0.218366	-1.14146	-1.04158	-0.23634	-0.110813	-0.412669	-1.09726	0.150903	-0.928039	-0.983262	-0.745601	0.154248	0.216278	-0.396076	0.165465	1.17615	0.0705262	-0.320722	-0.35562	-0.356513	0.513573
ZTXWLP3	-0.325205	1.27145	-0.0255433	0.82696	2.51	1.71721	0.876888	1.61276	2.74329	3.20298	1.61795	-0.0174527	0.180412	1.39993	2.39953	1.65827	-0.221771	-0.462184	-0.870206	-0.879459	-0.0301521	-1.14519	0.546962	0.236574	-1.17587	-1.32153	-0.611665	-0.610732	-0.207844	-1.0647	-0.858228	-0.0854119	0.0690252	-0.0414617	-0.935678	0.341803	-1.07916	-0.886852	-0.479138	-0.305692	-0.685544	-1.00603	-0.726976	0.3835	-0.837437	-0.662232	-0.604776	-0.890535	-0.27876
ZTUO1AO	-0.654737	0.952075	-0.100332	0.493936	2.2499	1.51563	0.531588	1.36039	2.40708	3.07702	1.39964	-0.401054	0.118886	1.26625	2.13736	0.961864	-0.603419	-0.72578	-1.03532	-0.894498	-0.0773536	-1.20021	0.486225	0.0630221	-1.20267	-1.37224	-0.419135	-0.469828	-0.387099	-1.27068	-1.14506	-0.328304	-0.262803	-0.416328	-1.17879	0.131753	-1.02201	-1.0328	-0.763885	-0.42366	-0.488777	-0.759588	-0.497535	0.765246	-0.55013	-0.544042	-0.54696	-0.565752	0.0231062
ZTTL3YH	-0.0241058	1.15994	0.132237	0.736244	2.54916	1.92818	1.00815	1.81094	2.79749	3.26992	1.56428	-0.107503	0.425749	1.54542	2.30012	1.02841	-0.325559	-0.184774	-0.603604	-0.501273	0.447595	-0.591194	0.998718	0.602087	-1.0005	-1.1649	0.039112	-0.151153	0.0144112	-0.96773	-0.896981	0.00610856	0.164826	-0.14403	-1.02497	0.489508	-0.914253	-0.720213	-0.362864	-0.144826	-0.341384	-0.628905	-0.133339	0.935963	-0.153064	-0.397602	-0.476712	-0.742299	0.218008
ZTMFN3O	-0.29667	1.28711	-0.118642	0.922533	2.54732	1.83791	0.925914	1.61019	2.75364	3.20116	1.44006	-0.0647196	0.066533	1.20299	2.31688	2.02062	-0.278857	-0.375818	-0.833247	-0.787772	0.0293981	-1.0576	0.549648	0.328104	-1.19921	-1.26195	-0.622651	-0.55926	-0.157015	-1.06946	-0.978593	-0.107855	0.106558	-0.0717325	-0.84129	0.451955	-1.02637	-0.711481	-0.244564	-0.30854	-0.811979	-1.06205	-0.928169	0.232389	-0.965049	-0.566569	-0.60926	-1.00582	-0.441165
ZTLUDS8	-0.172062	1.48037	0.184903	1.13927	2.64041	1.96106	1.11785	1.72621	2.86749	3.35917	1.7918	0.169099	0.337969	1.51964	2.47993	1.61731	-0.149078	-0.298404	-1.12771	-0.950264	0.0026259	-1.01049	0.927458	0.283889	-0.604118	-1.07146	-0.308622	-0.528708	0.129112	-0.914544	-0.885556	-0.0476959	0.434772	-0.0931527	-0.760748	0.511099	-0.783916	-0.422071	-0.183982	-0.216696	-0.663868	-0.881059	-0.725464	0.445635	-0.789194	-0.654366	-0.616536	-0.848594	-0.304174
ZTLIFAS	-0.215593	1.29087	-0.054261	0.875565	2.61402	1.79448	0.908327	1.68782	2.82062	3.32902	1.67476	0.0519904	0.328528	1.56528	2.60683	1.44129	-0.132058	-0.398289	-0.9391	-0.791166	0.0700159	-1.00782	0.679122	0.303157	-1.1917	-1.30494	-0.506322	-0.561158	-0.0355314	-0.929796	-0.921534	-0.104698	0.0798369	0.0388271	-0.811899	0.489584	-0.984168	-0.688	-0.270148	-0.270347	-0.606625	-0.895299	-0.734792	0.462911	-0.877493	-0.643938	-0.683745	-0.811886	-0.351103
ZTL8083	-0.589177	1.05258	-0.226687	0.629059	2.22164	1.62521	0.60249	1.26307	2.38351	2.82344	1.33378	-0.181552	-0.0377637	1.23244	2.12062	1.3707	-0.581068	-0.580945	-1.1661	-1.02464	-0.20928	-1.27173	0.395359	0.0866697	-1.339	-1.44458	-0.780595	-0.707314	-0.440887	-1.3554	-1.22387	-0.469994	-0.283194	-0.357343	-1.12272	0.162401	-1.25434	-0.993096	-0.534077	-0.318586	-0.702818	-1.01169	-0.842668	0.237343	-0.790235	-0.984128	-0.653682	-1.28146	-0.356642
ZTL5S2Y	-0.478357	1.0933	-0.272896	0.730105	2.45738	1.72156	0.780404	1.52385	2.69885	3.09586	1.74631	0.162119	0.180253	1.47965	2.46976	1.76626	-0.345251	-0.514907	-1.03595	-0.906078	-0.170633	-1.20103	0.414606	0.0906193	-1.24501	-1.39573	-0.65803	-0.62545	-0.205967	-1.0216	-0.996236	-0.19516	-0.00304368	-0.11121	-0.894407	0.40964	-1.09532	-0.723014	-0.291471	-0.260656	-0.751797	-0.997081	-0.803219	0.332384	-0.63996	-0.672212	-0.730861	-0.936061	-0.382609
ZTJ7L7Z	0.181854	1.68384	0.294359	1.31356	2.77814	1.94306	1.33304	2.01791	2.94851	3.37947	1.7184	-0.128682	0.320802	1.65991	2.69883	1.48122	-0.136573	-0.179735	-0.56862	-0.645214	0.471531	-0.639127	0.948946	0.448002	-0.81908	-1.01265	-0.092794	-0.278232	0.043411	-0.839969	-0.762823	0.16531	0.259684	-0.102044	-0.779371	0.428137	-0.706166	-0.627441	-0.301893	0.201064	0.0387139	-0.312923	-0.158044	1.19622	0.0339449	-0.330308	-0.299899	-0.357757	0.166943
ZSUQ08V	-0.333188	1.16765	-0.163574	0.550675	2.47961	1.88622	0.597544	1.58124	2.70768	3.13609	1.69364	0.0156854	0.203117	1.52646	2.55005	1.32274	-0.208127	-0.500341	-0.785139	-0.754937	0.16704	-1.07106	0.735858	0.124737	-1.15437	-1.33014	-0.413127	-0.568207	-0.226782	-1.05725	-0.948088	-0.155268	-0.0286772	-0.204174	-0.996526	0.265952	-1.001	-0.869333	-0.502754	-0.170257	-0.456073	-0.735729	-0.471658	0.720449	-0.468146	-0.615077	-0.607391	-0.660206	0.00342255
ZSQNUZ5	-0.202388	1.37854	0.105568	0.955139	2.50914	1.87119	1.01322	1.67941	2.74654	3.07686	1.76072	0.353186	0.224321	1.48582	2.47686	2.01022	-0.31007	-0.548684	-0.81378	-0.771461	0.0237929	-1.01892	0.627359	0.242444	-1.22815	-1.27181	-0.517926	-0.474282	-0.243643	-1.03253	-1.0237	-0.223459	-0.0870059	-0.190937	-0.928351	0.274463	-1.04485	-0.7729	-0.499028	-0.129233	-0.259224	-0.822475	-0.493307	0.696881	-0.490177	-0.526714	-0.563438	-0.723137	-0.0167449
ZSMO1UM	-0.415098	1.0745	-0.173195	0.59563	2.41928	1.62881	0.646633	1.50795	2.64579	3.16328	1.37682	-0.249377	0.0940697	1.20878	2.20665	1.20502	-0.303467	-0.461046	-1.11315	-0.899886	-0.00689736	-1.16001	0.591208	0.193924	-1.19059	-1.36783	-0.541295	-0.661115	-0.0969291	-1.01673	-0.921686	-0.0143942	0.171896	-0.00686721	-0.899437	0.483693	-1.05352	-0.651162	-0.241539	-0.404286	-0.940524	-1.07611	-0.957107	0.165798	-1.11118	-0.702211	-0.790407	-1.07401	-0.678353
ZS78KHV	-0.170484	1.3508	-0.0120592	0.964098	2.62788	1.83211	1.04296	1.66848	2.76933	3.28094	1.73127	0.424868	0.272348	1.55319	2.56479	2.26862	-0.23948	-0.457385	-0.903403	-0.828982	0.0895878	-1.05248	0.685684	0.295755	-1.07324	-1.20181	-0.439299	-0.507243	-0.160992	-1.0749	-0.949256	-0.101836	0.0834347	-0.147769	-0.949247	0.323831	-0.92466	-0.798367	-0.482397	-0.203048	-0.585708	-0.94643	-0.751095	0.349484	-0.753786	-0.487802	-0.626141	-0.865059	-0.476666
ZS2DMX7	-0.169545	1.46169	0.171808	0.970779	2.57458	2.05816	0.965339	1.68985	2.81988	3.24233	1.79674	0.197459	0.29705	1.47696	2.44749	1.56853	-0.146364	-0.387948	-0.856996	-0.829715	0.106999	-1.03157	0.666751	0.249611	-1.15247	-1.28243	-0.54094	-0.546637	-0.139572	-0.948851	-0.997201	-0.0459961	0.103396	-0.0552593	-0.819261	0.456498	-1.00371	-0.668464	-0.324836	-0.25569	-0.690622	-0.973296	-0.782711	0.310766	-0.807204	-0.749775	-0.655644	-0.954653	-0.335318
ZRLZ98T	-0.210106	1.49307	0.276776	0.890863	2.67506	2.31982	0.973721	1.75117	2.88818	3.27263	1.93201	0.405599	0.409199	1.70812	2.67531	1.79397	-0.0599598	-0.272977	-0.77914	-0.790136	0.00321278	-0.949555	0.664774	0.401511	-1.01118	-1.1791	-0.433949	-0.39166	-0.0201536	-0.976744	-0.874111	-0.176691	0.0620735	0.00449651	-0.826436	0.408879	-0.963309	-0.769205	-0.402079	-0.128083	-0.296503	-0.718872	-0.191768	0.736025	-0.497139	-0.595945	-0.530649	-0.432959	0.262186
ZRGK7U8	-0.169304	1.22257	-0.077294	0.76402	2.58543	1.81646	0.833379	1.60781	2.76189	3.28149	1.73041	0.0411411	0.219049	1.49811	2.51772	1.55791	-0.224148	-0.438343	-0.968534	-0.869007	0.082605	-1.03116	0.690692	0.259399	-1.27649	-1.32293	-0.398233	-0.551883	-0.114113	-1.15049	-1.12402	-0.21248	-0.0184457	-0.193449	-0.917547	0.518001	-1.09592	-0.652759	-0.245274	0.188751	-0.760024	-0.810503	-0.708253	0.605158	-0.642131	-0.63327	-0.335759	-0.791732	-0.267855
ZRB0F6P	-0.299652	1.26874	0.157511	0.840724	2.49845	1.9843	0.865136	1.60421	2.72658	3.24452	1.70385	-0.0279633	0.287378	1.53663	2.30834	1.21421	-0.183848	-0.387552	-0.73847	-0.83571	0.218383	-0.962373	0.761606	0.281274	-1.06292	-1.23028	-0.349541	-0.418674	-0.232594	-1.08191	-1.01331	-0.167548	-0.0371937	-0.143647	-0.936829	0.338494	-0.963165	-0.817717	-0.493932	-0.178376	-0.394127	-0.79321	-0.365356	0.683875	-0.644233	-0.713208	-0.693107	-0.755337	-0.0125929
ZRA5YD8	0.0204534	1.37455	-0.0388988	0.991086	2.56667	1.65531	1.01739	1.66543	2.7712	3.28838	1.60307	0.123587	0.237182	1.38295	2.36272	1.91249	-0.197159	-0.309483	-0.81629	-0.858653	-0.0650025	-1.08091	0.481445	0.234293	-1.16845	-1.26741	-0.74803	-0.634743	-0.132173	-0.901197	-0.911194	-0.0504469	0.116431	-0.0130937	-0.751329	0.517239	-1.08305	-0.651659	-0.235725	-0.340549	-0.884966	-1.07684	-0.962645	0.112512	-1.12855	-0.531611	-0.686128	-1.10102	-0.646136
ZR47VBL	-0.116787	1.37263	0.0572524	0.813029	2.58023	1.86148	0.944116	1.66474	2.77753	3.28517	1.6912	0.346421	0.329041	1.55622	2.38759	1.84224	-0.297628	-0.398667	-0.832718	-0.825864	0.104791	-1.0124	0.660363	0.315895	-1.14537	-1.26379	-0.506603	-0.568761	-0.139507	-1.02804	-1.041	-0.128259	0.0546465	-0.0900206	-1.02228	0.219932	-1.05706	-0.874392	-0.627187	-0.113753	-0.164151	-0.640085	-0.362256	0.824957	-0.550802	-0.440188	-0.486321	-0.547772	0.130751
ZR3WH7V	-0.451489	1.12712	-0.180873	0.704768	2.46186	1.58899	0.786159	1.62742	2.72776	3.21764	1.71334	-0.0328562	0.243967	1.53381	2.49404	1.40836	-0.326983	-0.467844	-1.03264	-0.958057	0.162276	-1.08475	0.713794	-0.105108	-1.11519	-1.37492	-0.363988	-0.550872	-0.176364	-1.09565	-1.02901	0.00608854	0.0604622	-0.339727	-0.976761	0.34225	-0.962127	-0.698598	-0.450461	-0.278528	-0.640993	-0.942452	-0.793742	0.35343	-0.731678	-0.715938	-0.768818	-0.946787	-0.537587
ZQNZSQF	-0.0134757	1.31871	0.140989	0.783824	2.53433	1.97894	0.774103	1.57806	2.71243	3.26471	1.83017	0.213377	0.28219	1.58241	2.4301	1.45364	-0.182602	-0.343174	-0.769142	-0.766619	0.118886	-1.10523	0.648179	0.160564	-1.18409	-1.33771	-0.539825	-0.554549	-0.130872	-1.0118	-0.918239	-0.0837935	0.0279292	-0.19758	-0.927331	0.3634	-1.06693	-0.804425	-0.507579	-0.18584	-0.488579	-0.85854	-0.537205	0.483688	-0.673714	-0.745759	-0.695673	-0.798167	-0.112158
ZQMVU4Q	-0.407684	1.30166	0.109818	0.674217	2.48199	2.14729	0.738136	1.53186	2.71667	3.18755	1.76926	0.353997	0.218064	1.47072	2.31439	1.77372	-0.332061	-0.483747	-0.860362	-0.910081	0.0258093	-1.02329	0.660643	0.186069	-1.19011	-1.33936	-0.520027	-0.625326	-0.201286	-1.11113	-1.05503	-0.166925	0.0342428	-0.160271	-1.01606	0.1452	-1.07037	-0.890535	-0.595393	-0.18402	-0.399394	-0.836287	-0.359387	0.598629	-0.738856	-0.389287	-0.587208	-0.705212	0.141936
ZQFL1P3	0.211549	1.53849	0.254127	0.916925	2.57885	2.05627	0.849229	1.64389	2.79422	3.26604	1.74343	0.109423	0.32603	1.59809	2.52398	1.49222	-0.176191	-0.464694	-1.04318	-0.954793	0.020841	-1.00492	0.673874	0.196613	-1.108	-1.29346	-0.415683	-0.583516	0.0180332	-0.957307	-0.830974	0.0865387	0.261863	0.0805977	-0.792563	0.486213	-0.953931	-0.628482	-0.251409	-0.387946	-0.602248	-0.954002	-0.660237	0.310029	-0.850556	-0.735135	-0.728732	-0.953484	-0.143025
ZQEFRDE	-0.488034	0.942714	-0.223007	0.669425	2.44263	1.64737	0.718907	1.58665	2.74857	3.12376	1.57044	-0.11722	0.211222	1.51861	2.48262	1.39938	-0.358382	-0.518503	-0.905657	-0.913733	-0.0129905	-1.09624	0.547505	0.148179	-1.21567	-1.33942	-0.578698	-0.590916	-0.232488	-1.14914	-1.02011	-0.0892859	0.00432043	-0.087083	-0.915808	0.354581	-1.01915	-0.714102	-0.384769	-0.378746	-0.661953	-0.953165	-0.801329	0.392855	-0.950376	-0.713684	-0.689094	-0.940754	-0.382824
ZPXU188	-0.524063	1.15725	-0.118287	0.742091	2.35718	1.86659	0.725158	1.54301	2.64122	2.98008	1.55031	-0.201391	0.130777	1.47996	2.48483	1.26752	-0.275548	-0.468763	-0.822555	-0.764807	0.0878457	-1.04901	0.643203	0.086977	-1.1681	-1.35164	-0.441891	-0.495055	-0.154748	-1.10447	-0.911883	-0.0963528	0.0101474	-0.206553	-1.0303	0.335522	-0.939457	-0.781767	-0.460802	-0.304281	-0.772366	-1.10811	-0.812181	0.397924	-0.712953	-0.766362	-0.791906	-0.902006	-0.30003
ZPMBHPS	-0.33483	1.14086	-0.0528324	0.694446	2.50214	1.79598	0.725131	1.54873	2.69872	3.20211	1.71963	0.0673042	0.27051	1.53852	2.50728	1.44377	-0.151431	-0.384605	-0.921747	-0.898859	0.125504	-1.00894	0.716919	0.238242	-1.02852	-1.23532	-0.49452	-0.533313	-0.110359	-1.12613	-1.03798	-0.147277	0.0033904	-0.12951	-0.974851	0.396444	-0.970808	-0.862715	-0.48636	-0.382631	-0.569604	-0.901903	-0.724885	0.472357	-0.690064	-0.648997	-0.655316	-0.831482	-0.292226
ZPJT5MY	-0.180436	1.42244	0.279819	0.87441	2.52968	2.11157	0.890986	1.56926	2.69253	3.13212	1.68185	0.135459	0.359368	1.63577	2.47148	1.78616	-0.3018	-0.463652	-0.818167	-0.803753	0.0337465	-1.02995	0.532932	0.227486	-1.17165	-1.23431	-0.525512	-0.463377	-0.27094	-1.15931	-1.08416	-0.382983	-0.208669	-0.275773	-1.08788	0.148782	-1.02108	-1.00656	-0.781923	0.0762116	-0.00746074	-0.587945	0.139572	1.03294	-0.24527	-0.267947	-0.400348	-0.22185	0.514182
ZPF36E2	-0.0536236	1.43038	0.291276	0.864876	2.6647	2.2271	1.01456	1.77852	2.90407	3.331	1.96838	0.572501	0.40208	1.66656	2.50511	1.94556	-0.213204	-0.292678	-0.738513	-0.762339	0.242958	-0.894405	0.880609	0.364904	-1.02552	-1.10171	-0.199851	-0.458824	0.0466436	-1.02779	-0.905106	9.13e-05	0.160949	-0.0311809	-0.817662	0.356869	-0.980171	-0.759362	-0.468561	0.0597098	-0.0474657	-0.563148	0.0260923	0.941687	-0.26117	-0.33357	-0.447196	-0.504258	0.277946
ZPEL6L3	-0.135554	1.32002	0.0103287	0.897677	2.48563	1.83239	0.86395	1.64507	2.75664	3.23019	1.79713	0.140168	0.271906	1.54893	2.33487	1.41671	-0.282688	-0.402615	-1.00208	-0.850856	0.0371559	-1.06617	0.709799	0.226074	-1.08017	-1.25464	-0.435577	-0.546339	-0.0602587	-0.912217	-0.834539	0.0180127	0.193977	-0.00751234	-0.857741	0.389485	-0.993368	-0.722851	-0.339833	-0.226088	-0.544834	-0.935629	-0.718386	0.331532	-0.979909	-0.755191	-0.701793	-0.851282	-0.220364
ZPDABJR	-0.111499	1.43796	0.162861	1.08598	2.51924	1.8096	1.00092	1.62801	2.73582	3.20652	1.68109	0.176961	0.194456	1.42356	2.36551	1.77744	-0.30276	-0.494231	-0.806596	-0.800491	0.094293	-0.936711	0.694483	0.251185	-1.18389	-1.29454	-0.522474	-0.502968	-0.133938	-1.03945	-0.936823	-0.0907369	0.0800577	-0.132854	-0.874771	0.359414	-1.00962	-0.787917	-0.424178	-0.137483	-0.397365	-0.9047	-0.648521	0.428218	-0.821767	-0.601751	-0.632543	-0.940252	-0.457143
ZP0DXQ0	-0.242892	1.36804	0.10454	0.962428	2.52688	1.92186	0.921006	1.56476	2.69416	3.20974	1.86664	0.330317	0.248519	1.53291	2.5062	1.68842	-0.252737	-0.439458	-1.1121	-0.955061	-0.0818703	-1.09999	0.533	0.159484	-1.03065	-1.29889	-0.610213	-0.598421	-0.0391274	-1.04957	-0.94507	-0.127257	0.0508133	0.0582318	-0.879577	0.40941	-1.16593	-0.80242	-0.299178	-0.359749	-0.774117	-1.05959	-0.945616	0.16735	-0.888993	-0.710597	-0.719688	-1.03463	-0.475844
ZJOSZHK	-0.582005	1.16027	-0.246286	0.661154	2.45545	1.9117	0.748784	1.47714	2.72115	2.83947	1.53416	0.199096	0.146707	1.43037	2.39577	1.89751	-0.268556	-0.419007	-0.641139	-0.684196	-0.0986893	-1.17178	0.423678	0.204683	-1.28456	-1.3485	-0.664449	-0.596947	-0.29224	-1.06618	-1.0408	-0.420611	-0.181353	-0.155747	-0.914166	0.385747	-1.05425	-0.750037	-0.292496	-0.251497	-0.666274	-0.926423	-0.720581	0.383946	-0.616127	-0.502737	-0.638036	-0.823727	-0.102624
ZJNQ2VB	-0.269831	1.30083	0.0398681	0.80419	2.45743	1.7305	0.889489	1.53827	2.63901	3.141	1.63216	0.0419715	0.0883696	1.33159	2.39057	1.87026	-0.39897	-0.454249	-1.01574	-0.860516	0.0430967	-1.06355	0.685931	0.213069	-1.10229	-1.29629	-0.494452	-0.627617	-0.14434	-1.14327	-0.876219	-0.0646255	0.100662	-0.0580193	-0.918373	0.45698	-1.03648	-0.916468	-0.416739	-0.158257	-0.484818	-0.927082	-0.770533	0.462087	-0.733291	-0.489715	-0.545339	-0.979617	-0.331457
ZJNO47T	0.0379958	1.3915	0.0522942	0.868278	2.51334	1.82267	0.820085	1.59267	2.75587	3.27693	1.73243	0.0520186	0.174757	1.3834	2.36052	1.51315	-0.388433	-0.534381	-0.987348	-0.870337	0.00560145	-1.13685	0.634788	0.162495	-1.11916	-1.34368	-0.578619	-0.633617	-0.0805364	-0.949008	-0.828095	-0.00346008	0.156361	-0.0513757	-0.788531	0.458397	-1.01667	-0.759725	-0.267802	-0.209402	-0.47023	-0.805296	-0.665857	0.516915	-0.888655	-0.673703	-0.64662	-0.755352	-0.158147
ZJBOZ2X	-0.25427	1.3215	-0.0774597	0.88475	2.60524	1.94472	0.819948	1.64528	2.74497	3.28862	1.65565	-0.00584461	0.19974	1.46854	2.5479	1.71921	-0.278063	-0.317816	-0.76798	-0.796009	0.190265	-1.04673	0.768614	0.331816	-1.08124	-1.21227	-0.374365	-0.512268	-0.0433823	-0.723067	-0.705865	0.0847549	0.239144	0.0506751	-0.745582	0.468703	-0.932537	-0.733717	-0.273732	-0.289503	-0.640141	-0.926508	-0.620644	0.407085	-0.66911	-0.580162	-0.570479	-0.7891	-0.205173
ZJAOHWK	-0.265735	1.18015	-0.0949293	0.696619	2.47938	1.77246	0.875305	1.61988	2.71548	3.15676	1.59035	0.0948481	0.181294	1.43268	2.4202	1.5965	-0.335335	-0.479304	-0.947038	-0.906575	0.000310339	-1.0783	0.584568	0.282275	-1.30205	-1.30684	-0.545628	-0.574624	-0.0879461	-1.06992	-0.939641	-0.0741402	0.0501991	-0.000453165	-0.928103	0.279056	-1.09995	-0.97037	-0.561912	-0.184322	-0.511461	-0.857117	-0.590984	0.647041	-0.60856	-0.516583	-0.561998	-0.695566	0.010347
ZJAA6K2	-0.379417	1.12779	-0.291255	0.778048	2.47086	1.61309	0.776431	1.4986	2.62343	3.28497	1.73189	0.111159	0.0783109	1.19694	2.27893	1.61657	-0.460734	-0.432419	-0.981778	-0.9154	-0.0507546	-1.1277	0.626905	0.291702	-1.08559	-1.23678	-0.563421	-0.545111	-0.220211	-1.09036	-0.95194	-0.171675	0.0660235	-0.0379687	-0.915655	0.346139	-1.01715	-0.861478	-0.427587	0.0367384	-0.651345	-0.859909	-0.654078	0.381665	-0.85116	-0.514309	-0.564663	-0.831058	-0.542665
ZYU65L0	-0.0823144	1.27412	-0.114741	0.91937	2.50623	1.72729	0.961795	1.70563	2.80089	3.24092	1.52719	0.0978909	0.0671003	1.24237	2.22827	1.91578	-0.444791	-0.398546	-0.932513	-0.856152	0.0424579	-1.07869	0.619014	0.169583	-1.14275	-1.27178	-0.559825	-0.667545	-0.010388	-0.891	-0.792645	0.0265909	0.208566	-0.0089492	-0.861629	0.372682	-1.01949	-0.728796	-0.362651	-0.00932998	-0.734125	-0.892631	-0.785164	0.401609	-0.971379	-0.537813	-0.495275	-0.964652	-0.583744
ZEGB8SA	0.112657	1.51632	0.309039	1.0722	2.60768	2.00529	1.09848	1.69966	2.84094	3.28967	1.71099	0.100369	0.308294	1.55747	2.5009	1.46678	-0.174695	-0.363503	-0.850742	-0.744919	0.243881	-1.03171	0.826367	0.211669	-1.08462	-1.24639	-0.320581	-0.504429	-0.167022	-0.715069	-0.857454	0.00802248	0.167925	-0.125915	-0.889792	0.371279	-0.936504	-0.634601	-0.343727	-0.127484	-0.544152	-0.902798	-0.653296	0.349213	-0.670831	-0.722721	-0.681244	-0.873948	-0.338693
ZYUT6O1	-0.0434352	1.41633	0.0823488	0.968453	2.57491	1.96533	1.01497	1.76952	2.857	3.26426	1.81217	0.209009	0.333903	1.58503	2.56359	1.76541	-0.183671	-0.266397	-0.704359	-0.730151	0.342	-0.859982	0.900594	0.472611	-0.909711	-1.06778	-0.198895	-0.366638	-0.0438407	-0.951442	-0.888149	-0.0447446	0.103236	-0.0407103	-0.859146	0.330864	-0.701106	-0.755152	-0.457259	-0.0586627	-0.180293	-0.602025	-0.280729	0.810373	-0.454559	-0.346081	-0.497894	-0.458795	0.168989
ZPQA8W2	-0.539291	0.835975	-0.611493	0.19315	2.33678	1.45822	0.297373	1.4234	2.53683	2.97256	1.28861	-0.18922	0.0271323	1.14474	2.13363	1.21217	-0.405527	-0.523965	-1.13474	-1.07637	-0.182105	-1.30241	0.435525	0.137085	-1.32403	-1.44377	-0.737052	-0.730068	-0.220075	-1.23092	-1.13432	-0.205971	-0.0270558	-0.100832	-1.00629	0.48028	-1.22154	-0.662804	-0.170377	-0.0329284	-0.872251	-0.973402	-0.779439	0.432856	-0.77177	-0.820147	-0.561033	-0.855406	-0.209993
ZRTA5U5	-0.295018	1.24016	-0.185109	0.749264	2.47151	1.74682	0.820403	1.58383	2.68513	3.12113	1.88084	0.00324657	0.246019	1.5049	2.47328	1.2766	-0.0839036	-0.549669	-1.09673	-0.991494	0.0542748	-1.12569	0.722273	0.114727	-1.22468	-1.43752	-0.570436	-0.777404	-0.146238	-1.22266	-0.943911	0.160128	0.227412	-0.146835	-0.992082	0.289075	-1.09906	-0.908054	-0.511706	-0.128887	-0.246751	-0.684326	-0.380833	0.758644	-0.415486	-0.600583	-0.490737	-0.499262	0.178156
ZLTUJTN	-0.250154	1.2541	0.0876032	0.811147	2.40646	1.86406	0.872372	1.57883	2.64823	3.0777	1.64873	0.0133142	0.168352	1.44298	2.32246	1.35404	-0.32013	-0.470333	-0.725303	-0.756874	0.134675	-1.07409	0.649246	0.255279	-1.16616	-1.2722	-0.412819	-0.505383	-0.15114	-0.886085	-0.899648	-0.0954379	0.0142384	-0.152042	-0.963578	0.205011	-1.02182	-0.924195	-0.681382	-0.0715173	-0.127353	-0.761111	-0.225452	0.842441	-0.372047	-0.514074	-0.503326	-0.662923	0.199717
ZLPZS0H	-0.309553	1.08502	-0.142088	0.503198	2.46157	1.68007	0.581063	1.55083	2.66514	3.26995	1.47729	-0.237313	0.160908	1.33062	2.16616	0.912566	-0.345911	-0.393616	-0.929578	-0.874031	0.236776	-1.05969	0.790437	0.129979	-1.10275	-1.31847	-0.355686	-0.628249	-0.254019	-1.13952	-1.08788	-0.0737428	0.0279513	-0.331313	-1.07502	0.17375	-1.01146	-0.938424	-0.694543	-0.14715	-0.462755	-0.754418	-0.528495	0.678094	-0.68434	-0.690924	-0.576853	-0.691528	-0.139106
ZLPRB8E	0.109558	1.29935	-0.100903	0.805633	2.52249	1.6614	0.795828	1.60024	2.72146	3.2849	1.63961	-0.0216589	0.306825	1.48355	2.44017	1.25909	-0.120386	-0.318192	-0.797488	-0.76519	0.119319	-0.992803	0.731126	0.206907	-1.08722	-1.26863	-0.450262	-0.599878	-0.185534	-1.02374	-0.977247	-0.117257	0.03294	-0.158889	-0.794655	0.474845	-0.936455	-0.685916	-0.314786	-0.269237	-0.857913	-1.04457	-0.932424	0.198333	-0.912158	-0.85451	-0.706076	-1.10387	-0.679802
ZLGD9M0	-0.0970658	1.55689	0.347558	1.05848	2.62532	2.09541	1.10488	1.73701	2.82628	3.23353	1.79646	0.561401	0.373199	1.55228	2.42245	1.94194	-0.170295	-0.277041	-0.75487	-0.873362	0.166464	-1.02148	0.721419	0.380458	-1.09785	-1.1867	-0.456902	-0.479616	0.0297969	-0.946382	-0.968451	-0.00274647	0.145396	0.107561	-0.73907	0.527044	-0.956297	-0.781399	-0.286112	-0.2063	-0.297301	-0.785141	-0.477866	0.539084	-0.618172	-0.567321	-0.633404	-0.734378	-0.0570955
ZL9BTWF	-0.174049	1.34141	0.116582	0.823147	2.61507	1.90499	0.858758	1.69688	2.84617	3.33091	1.84078	0.204969	0.295542	1.54228	2.62459	1.65676	-0.12303	-0.39327	-0.806851	-0.728859	0.322837	-0.9953	0.952353	0.276493	-0.995706	-1.21906	-0.183542	-0.419968	-0.23657	-1.04326	-0.931482	-0.10305	0.032008	-0.217157	-0.96408	0.359819	-0.948668	-0.788726	-0.465056	-0.217201	-0.597993	-0.867744	-0.577399	0.602479	-0.545569	-0.57015	-0.599167	-0.744136	-0.218097
ZL63I8R	-0.0432556	1.40773	0.174475	0.827747	2.56851	1.95185	0.936316	1.69121	2.80937	3.28021	1.74221	0.0392811	0.340962	1.60796	2.46201	1.28269	-0.163633	-0.357538	-0.818963	-0.698365	0.274691	-1.02525	0.875977	0.323594	-1.03588	-1.2317	-0.293354	-0.497818	-0.109642	-0.978262	-0.894059	0.0289636	0.189097	-0.143809	-0.908144	0.278999	-0.920691	-0.81812	-0.520979	-0.153231	-0.406546	-0.779573	-0.558254	0.68911	-0.601729	-0.612778	-0.611128	-0.75337	-0.0842911
ZKVR426	-0.109248	1.44751	0.230954	0.829534	2.53197	2.17918	0.882806	1.62425	2.76183	3.11847	1.78921	0.182281	0.230388	1.56717	2.57927	1.554	-0.14947	-0.453967	-0.783554	-0.801393	0.0096906	-1.00289	0.610011	0.19121	-1.14222	-1.31899	-0.500671	-0.537885	-0.282373	-1.06708	-1.01988	-0.290307	-0.151222	-0.250044	-0.986086	0.273973	-1.03497	-0.889239	-0.491599	-0.0738513	-0.122251	-0.688523	-0.139235	0.794042	-0.272828	-0.491272	-0.569005	-0.49919	0.32248
ZKFV71L	-0.469741	1.12948	-0.159895	0.711288	2.42545	1.77564	0.792525	1.59397	2.65782	3.07271	1.65224	0.117243	0.170334	1.42733	2.37362	1.51707	-0.314774	-0.511375	-0.841388	-0.824749	0.0904669	-1.07765	0.647856	0.216867	-1.09549	-1.27324	-0.405981	-0.502535	-0.167817	-1.08895	-1.03942	-0.171133	0.0287017	-0.150523	-1.02021	0.188935	-0.999061	-0.904598	-0.565208	-0.283503	-0.638548	-0.885124	-0.649389	0.438818	-0.480293	-0.566101	-0.589863	-0.781056	-0.213424
ZK4CK8Y	0.0837171	1.4085	0.14372	0.934455	2.63485	2.04453	0.999049	1.6812	2.837	3.28668	1.6228	0.188155	0.289245	1.49252	2.57193	1.898	-0.227135	-0.41704	-0.96653	-0.892919	-0.0114214	-1.07182	0.624394	0.187519	-1.10603	-1.195	-0.486606	-0.517692	-0.0119197	-0.869975	-0.793897	0.0692675	0.189892	0.00249325	-0.763995	0.41534	-0.937552	-0.640282	-0.286919	-0.236922	-0.667604	-0.916794	-0.65266	0.431966	-0.628148	-0.466992	-0.644003	-0.828296	-0.221354
ZK112BX	-0.239859	1.3634	0.0792124	0.870783	2.48997	1.85075	0.88718	1.56522	2.6728	3.14587	1.7172	0.143069	0.213096	1.46183	2.53398	1.56952	-0.251834	-0.390923	-0.822395	-0.740058	0.129174	-1.04097	0.677374	0.265605	-1.17643	-1.27447	-0.502414	-0.506953	-0.250326	-1.07927	-0.966457	-0.2054	-0.0944052	-0.296155	-1.05749	0.0963713	-1.03138	-0.915007	-0.691999	-0.168722	-0.388428	-0.798211	-0.543519	0.621835	-0.485657	-0.552233	-0.504381	-0.722738	-0.0563722
ZK01UI6	-0.187877	1.11856	-0.193449	0.651504	2.38458	1.51893	0.671668	1.42546	2.5416	3.26438	1.60447	-0.210861	0.120291	1.16491	2.00521	0.940416	-0.469511	-0.458774	-1.07815	-0.780093	0.17373	-0.975489	0.712971	0.137846	-1.10182	-1.2568	-0.484572	-0.536731	-0.284446	-1.15058	-1.07291	-0.214538	-0.1047	-0.310927	-1.07843	0.182884	-0.888774	-0.939526	-0.662413	-0.199369	-0.568926	-0.873128	-0.712308	0.406323	-0.856993	-0.653279	-0.770125	-0.86829	-0.549621
ZJTKAE3	-0.33725	1.31317	0.071664	0.919663	2.49923	1.89759	0.87113	1.56214	2.67076	3.24358	1.67335	0.1381	0.252975	1.50418	2.42349	1.47551	-0.239582	-0.366535	-0.920096	-0.845683	0.0928745	-0.92996	0.678464	0.308415	-1.04301	-1.26261	-0.446745	-0.506381	-0.0514227	-1.0338	-0.949298	-0.0953267	0.0606533	-0.0274628	-0.842426	0.448898	-0.995852	-0.742516	-0.370447	-0.123433	-0.549728	-0.91046	-0.5466	0.414002	-0.724619	-0.620919	-0.65933	-0.759546	-0.132275
[truncated: 314 more columns]

## Sheet: SFig5_Microbiome_Corr
Pearson Correlation	Lipids	genus_Anaerovorax	genus_Blautia	genus_Clostridium.XI	genus_Clostridium.XlVa	genus_Dorea	genus_Oscillibacter	genus_Pseudoflavonifractor		B.H. FDR	Lipids	genus_Anaerovorax	genus_Blautia	genus_Clostridium.XI	genus_Clostridium.XlVa	genus_Dorea	genus_Oscillibacter	genus_Pseudoflavonifractor
	TAG50.4.FA14.0	NA	NA	NA	NA	NA	-0.476899	NA			TAG50.4.FA14.0	NA	NA	NA	NA	NA	0.0296808	NA
	TAG51.5.FA18.2	NA	NA	NA	NA	NA	-0.478339	NA			TAG51.5.FA18.2	NA	NA	NA	NA	NA	0.0272934	NA
	TAG52.5.FA18.2	NA	NA	NA	NA	NA	-0.467972	NA			TAG52.5.FA18.2	NA	NA	NA	NA	NA	0.0494873	NA
	TAG54.5.FA18.1	NA	NA	NA	NA	NA	-0.480107	-0.478584			TAG54.5.FA18.1	NA	NA	NA	NA	NA	0.0246149	0.0269071
	TAG54.5.FA18.2	NA	NA	NA	NA	NA	-0.474567	-0.493955			TAG54.5.FA18.2	NA	NA	NA	NA	NA	0.0339684	0.0107259
	TAG54.5.FA22.1	NA	NA	NA	NA	NA	-0.479258	-0.468789			TAG54.5.FA22.1	NA	NA	NA	NA	NA	0.0258703	0.0472546
	TAG54.6.FA18.1	NA	NA	NA	NA	NA	-0.492592	NA			TAG54.6.FA18.1	NA	NA	NA	NA	NA	0.0116586	NA
	TAG54.6.FA18.2	NA	NA	NA	NA	NA	-0.48898	NA			TAG54.6.FA18.2	NA	NA	NA	NA	NA	0.0145169	NA
	TAG54.6.FA18.3	NA	NA	NA	NA	NA	-0.48519	NA			TAG54.6.FA18.3	NA	NA	NA	NA	NA	0.0182231	NA
	TAG54.7.FA18.2	NA	NA	NA	NA	NA	-0.494877	NA			TAG54.7.FA18.2	NA	NA	NA	NA	NA	0.0101361	NA
	TAG54.7.FA18.3	NA	NA	NA	NA	NA	-0.478639	NA			TAG54.7.FA18.3	NA	NA	NA	NA	NA	0.0268233	NA
	TAG56.6.FA20.2	NA	NA	NA	NA	NA	NA	-0.46978			TAG56.6.FA20.2	NA	NA	NA	NA	NA	NA	0.0446749
	CE.20.4.	NA	NA	NA	-0.422361	NA	NA	NA			CE.20.4.	NA	NA	NA	0.0289027	NA	NA	NA
	CE.22.2.	NA	NA	NA	-0.442826	NA	NA	NA			CE.22.2.	NA	NA	NA	0.0102937	NA	NA	NA
	CE.22.5.	NA	NA	NA	NA	-0.43246	NA	NA			CE.22.5.	NA	NA	NA	NA	0.0175109	NA	NA
	PE.O.18.0.20.4.	NA	NA	NA	-0.442323	NA	NA	NA			PE.O.18.0.20.4.	NA	NA	NA	0.0353605	NA	NA	NA
	PC.17.0.20.4.	NA	NA	-0.433952	NA	NA	NA	NA			PC.17.0.20.4.	NA	NA	0.0493786	NA	NA	NA	NA
	DAG.18.1.18.2.	NA	NA	NA	NA	NA	-0.436693	NA			DAG.18.1.18.2.	NA	NA	NA	NA	NA	0.0255352	NA
	DAG.18.2.18.3.	NA	NA	NA	NA	NA	-0.45856	NA			DAG.18.2.18.3.	NA	NA	NA	NA	NA	0.00801995	NA
	FFA.15.0.	NA	0.458016	NA	NA	NA	NA	NA			FFA.15.0.	NA	0.00457074	NA	NA	NA	NA	NA
	FFA.18.2.	-0.418616	NA	NA	NA	NA	NA	NA			FFA.18.2.	0.0347053	NA	NA	NA	NA	NA	NA
	LPE.20.4.	NA	NA	NA	-0.398317	NA	NA	NA			LPE.20.4.	NA	NA	NA	0.0310986	NA	NA	NA

## Sheet: SFig6_Outlier
Subject	DCER_in	DCER_de	DAG_in	DAG_de	LCER_in	LCER_de	CE_in	CE_de	CER_in	CER_de	HCER_in	HCER_de	SM_in	SM_de	LPC_in	LPC_de	FFA_in	FFA_de	LPE_in	LPE_de	PE_in	PE_de	TAG_in	TAG_de	PI_in	PI_de	PC_in	PC_de
ZTJ7L7Z	100	0	40.4255	0	42.8571	0	34.6154	0	60	0	14.2857	0	25	0	0	0	0	0	0	0	2.29885	0	21.2245	0	0	0	0	0
ZPQA8W2	0	50	4.25532	2.12766	0	42.8571	0	50	0	20	0	14.2857	0	8.33333	0	12.5	7.69231	0	0	0	0	11.4943	0	1.42857	0	0	0	11.3924
ZTXY83G	25	0	68.0851	0	0	0	0	0	0	0	0	0	0	8.33333	0	0	0	0	0	0	3.44828	0	32.8571	0	0	0	1.26582	0
ZWLGEWL	0	0	0	0	0	0	0	0	0	0	0	0	0	0	0	62.5	0	0	0	55.5556	0	0	0	0	0	0	0	0
ZUF48YS	0	0	0	0	28.5714	0	7.69231	0	20	0	14.2857	0	0	0	0	0	0	0	0	0	14.9425	0	0	0	0	0	3.79747	0
ZTLUDS8	0	0	0	0	28.5714	0	0	0	20	0	28.5714	0	8.33333	0	0	0	0	0	0	0	0	0	0	0	0	0	0	0
ZJOSZHK	0	0	0	0	0	0	0	11.5385	0	0	0	14.2857	0	25	0	0	15.3846	0	0	0	0	4.5977	0	0	0	0	0	10.1266
ZXHCGKV	0	0	6.38298	0	0	0	0	0	0	0	0	0	0	0	0	6.25	0	0	0	0	28.7356	0	3.06122	0	26.9231	0	5.06329	0
ZY7IW45	0	0	0	0	0	0	0	0	0	0	0	42.8571	0	25	0	0	3.84615	0	0	0	0	0	0	0	0	0	0	0
ZNED4XZ	0	0	6.38298	0	14.2857	0	15.3846	0	0	0	0	0	0	0	6.25	0	15.3846	0	0	0	2.29885	2.29885	0.204082	0	0	0	3.79747	0
ZPF36E2	25	0	8.51064	0	0	0	3.84615	0	0	0	0	0	0	0	12.5	0	0	0	11.1111	0	0	0	0	0	0	0	0	0
ZRLZ98T	0	0	0	0	0	0	11.5385	0	0	0	0	0	8.33333	0	6.25	0	0	0	11.1111	0	8.04598	0	0	0	0	0	5.06329	0
ZOBX723	0	0	0	0	0	0	0	15.3846	0	0	0	0	0	16.6667	0	0	0	0	0	0	0	1.14943	0	0	0	15.3846	0	0
ZY9XQJP	0	0	0	0	14.2857	0	0	0	0	0	14.2857	0	0	0	0	0	0	0	11.1111	0	0	0	0	0	3.84615	0	0	0
ZXKBAO5	0	25	0	0	0	0	0	0	0	0	0	0	0	0	0	0	0	0	11.1111	0	5.74713	0	0	0	0	0	1.26582	0
ZY1ZKJY	0	0	23.4043	0	0	0	0	0	0	0	0	0	0	0	0	0	0	0	0	0	1.14943	0	6.53061	0	0	0	0	0
ZJAA6K2	0	0	6.38298	0	0	0	0	3.84615	0	0	0	0	0	0	0	0	15.3846	0	0	0	0	0	0.408163	0	0	0	1.26582	2.53165
ZK4CK8Y	0	0	0	0	0	0	0	0	0	0	14.2857	0	8.33333	0	0	0	3.84615	0	0	0	1.14943	0	0	0	0	0	0	0
ZPJT5MY	0	0	19.1489	0	0	0	0	0	0	0	0	0	0	0	0	0	7.69231	0	0	0	0	0	0	0	0	0	0	0
ZUHT69X	0	0	0	2.12766	0	0	3.84615	0	0	0	0	0	0	0	12.5	0	0	7.69231	0	0	0	0	0	0	0	0	0	0
ZN9YTFN	0	0	0	0	14.2857	0	7.69231	0	0	0	0	0	0	0	0	0	3.84615	0	0	0	0	0	0	0	0	0	0	0
ZS78KHV	0	0	0	0	0	0	0	0	0	0	0	0	0	0	6.25	0	0	15.3846	0	0	1.14943	1.14943	0.204082	0	0	0	1.26582	0
ZO94RDZ	0	0	0	0	0	0	0	11.5385	0	0	0	0	0	0	0	0	3.84615	0	0	0	0	2.29885	0	0.612245	0	0	0	6.32911
ZTMFN3O	0	0	0	0	0	0	0	7.69231	0	0	0	0	0	0	0	6.25	0	0	0	0	2.29885	0	0	3.06122	0	0	1.26582	3.79747
ZJNO47T	0	0	0	0	0	0	0	0	0	0	0	0	0	0	0	0	0	0	0	0	0	0	0	0	19.2308	0	3.79747	0
ZJAOHWK	0	0	0	0	0	0	0	0	0	20	0	0	0	0	0	0	0	0	0	0	0	1.14943	0	0	0	0	0	0
ZYHHR4Z	0	0	0	0	0	0	0	0	0	20	0	0	0	0	0	0	0	0	0	0	0	0	0	0	0	0	0	0

## Sheet: SFig7_SSPG-lipid
Lipids	ZOZOW1T	ZNDMXI3	ZN9YTFN	ZN3TBJM	ZN0JE53	ZMBVNFM	ZMBH10Z	ZM8YXDM	ZM7JY3G	ZLZQMEV	ZLZNCLZ	ZLYEM2C	ZY9XQJP	ZY7IW45	ZY1ZKJY	ZX52KVK	ZWLGEWL	ZWHMV5E	ZWFDEY0	ZWCZHHY	ZW61YGW	ZVNCGHM	ZVM4N7A	ZVC4YUG	ZYXQKWY	ZVBQY1N	ZV14SIB	ZUPAQVU	ZUL3S6O	ZTXY83G	ZTMFN3O	ZTLIFAS	ZTJ7L7Z	ZS2DMX7	ZRLZ98T	ZRB0F6P	ZR47VBL	ZQNZSQF	ZQMVU4Q	ZQFL1P3	ZQEFRDE	ZPMBHPS	ZPJT5MY	ZPF36E2	ZPEL6L3	ZPDABJR	ZP0DXQ0	ZJOSZHK	ZLTUJTN
CE.14.0.	0.61545	-1.40942	1.24057	-0.0697243	0.192166	0.482149	0.0655397	-0.605951	-1.26706	-0.509757	-0.663219	-0.113233	1.02253	0.376231	-0.209931	0.809486	-0.992839	1.24018	0.187118	1.05426	-1.84515	-1.56275	2.04456	-0.549464	0.191683	0.356916	-0.0788481	0.140956	1.11506	0.0433966	-0.35696	-0.330568	2.4294	0.869191	1.0896	-0.485967	0.243704	-0.135042	-0.254785	1.40858	-2.77577	-1.38409	0.593509	0.649258	-0.125831	0.702523	0.211438	-1.24776	-0.588807
CE.15.0.	0.285103	-1.39622	1.07326	0.968097	-0.607862	-0.372731	0.420149	-0.685718	-1.09783	-0.253279	-0.33703	0.375152	0.298088	0.607176	-0.844969	0.620668	-1.02927	1.60774	0.410813	0.0804439	-2.33436	-0.319073	1.47976	0.0943527	0.675674	0.406035	0.274256	-1.06944	1.14969	-0.445928	0.53402	0.194523	3.36046	0.882758	0.305105	-0.0573181	-0.257504	-0.468609	-1.26089	0.493487	-1.29552	-1.11466	0.186177	0.117263	0.354352	1.71544	0.822394	-1.3553	-0.271107
CE.16.0.	0.613219	-0.878628	0.971828	-0.140373	0.317484	0.0454856	0.406375	-0.55762	-0.108447	0.101818	-0.315622	0.332556	0.000179601	-1.5785	-0.039717	0.204178	-1.72715	1.65685	0.958935	0.691168	-0.658814	-0.492621	1.34576	-0.4218	0.235939	0.455313	-0.180977	0.431402	1.13878	-1.01794	0.0439473	0.988306	3.31196	0.429803	1.85247	-0.647936	0.509861	-0.140007	-0.880998	0.490365	-1.43838	-0.59578	-0.205811	1.70575	-0.829536	-0.353707	-0.245503	-1.25688	-1.95048
CE.17.0.	0.420309	-1.42137	0.656578	0.256942	-0.105745	-0.448811	0.467672	-0.937182	-0.324059	-0.242751	-0.0720037	1.18409	0.470986	-0.183978	-0.366007	0.393565	-1.90644	1.5842	0.827756	0.227069	-2.18522	-0.358669	1.33504	-0.173304	0.489489	0.354203	0.125404	-1.21771	0.91622	-0.283259	0.360258	0.216471	3.68893	0.682606	0.751131	-0.136668	0.509085	-0.880954	-1.17503	-0.26672	-1.33224	-1.28136	0.0746884	1.08506	-0.14636	0.973489	0.320136	-1.08797	-0.0775005
CE.18.0.	0.240427	-0.863134	0.927464	0.252704	0.0671383	0.815526	1.00002	-1.21599	0.656547	0.294105	0.216416	0.491321	0.261005	-1.7317	-0.0170186	0.376736	-1.7848	0.589722	0.949239	-0.440213	-1.12869	-0.213917	1.90323	-0.470654	0.562628	0.605339	-0.40662	-0.343206	0.750826	-0.273034	-0.32694	0.551845	4.28865	0.574869	1.26903	-0.394617	0.290542	-0.690643	-1.21369	0.0545984	-0.593443	-1.02274	-0.790284	1.5786	0.0678745	-0.125224	-0.841296	-1.83317	-0.681989
CE.18.1.	0.318295	-0.733626	1.0677	0.205954	-0.244485	1.36609	-0.229584	-1.253	1.15313	0.328804	0.500127	-0.340069	0.482895	-1.43252	0.202338	0.327777	-2.11819	0.0862168	0.860686	-0.350766	-1.61217	0.057531	1.57736	-0.221017	0.543373	0.210003	0.571643	0.322038	0.972621	-1.09325	-0.0579458	0.848661	2.5796	0.838595	1.76298	-0.424101	0.265485	-0.615639	-0.558291	0.491285	-0.126575	-0.801243	-0.885064	1.97801	-0.0172509	-0.299152	-0.862935	-0.497651	-1.48457
CE.18.2.	-0.035926	0.524674	1.64608	-0.0735673	-0.376452	0.907035	0.21163	-1.22166	0.807232	1.64044	0.822974	-0.51292	-0.341936	-1.9553	-0.467418	0.453806	-0.772275	1.03546	0.19968	0.0251808	0.327227	0.593958	1.52464	0.291612	0.538151	0.177969	-0.5308	-0.410298	0.0339783	-1.1418	-0.264006	1.12001	1.66611	0.181605	0.509579	0.205277	0.645388	0.42385	-0.411421	0.438215	-1.10184	-0.253794	-1.01135	1.14144	0.050211	-0.206058	-0.171146	-4.17933	-1.60049
CE.18.3.	0.00349867	-1.59066	1.06187	1.40872	0.383379	-0.391625	0.0599593	-0.666301	-0.860284	-0.344285	-0.389837	-0.46229	0.875592	0.0366245	1.57237	0.330312	-1.75615	1.35391	0.804534	-0.246204	-0.851106	-1.08542	1.27919	-0.532291	0.572082	0.00315734	-0.956115	0.738398	0.61267	0.550572	-2.59718	-0.401736	0.0064739	0.73934	2.00469	-0.129599	-0.247915	1.05197	0.482258	0.240638	-1.37758	0.0179784	-0.335413	2.34484	0.742914	-0.342466	1.39318	-1.71692	-0.645208
CE.18.4.	0.134265	-1.43931	0.885025	1.04497	0.374456	-0.661199	-0.386422	0.150576	-1.84991	-1.3358	-1.22098	0.88376	1.1286	-0.604777	1.68358	0.198158	-0.814196	0.687645	0.539196	0.262812	-1.22004	-1.24528	1.44015	-0.308749	-0.0559705	-0.194802	-0.162853	0.318274	0.953072	0.61724	-1.22708	-0.545103	-1.60084	0.304923	1.52116	-1.0123	1.17536	0.397942	1.21963	-0.2095	-1.53386	-0.455618	-0.0573626	2.49643	-0.0298484	0.185148	1.08126	0.314489	-0.771102
CE.20.0.	0.312759	-0.425233	1.96103	-0.182915	-0.600841	0.733537	-0.0447645	-0.633902	0.770752	-0.0977473	0.164688	0.228668	-0.709948	-1.80979	0.180917	0.292289	-0.719574	1.25102	-0.592434	-0.602097	-0.205684	0.117414	1.71057	-1.54964	-0.263043	0.24269	0.12488	0.480898	0.257349	-0.658896	-0.0541974	0.770469	2.5181	0.0384804	2.31177	-0.836795	0.456643	0.44869	-0.226694	0.679729	-0.155357	-1.0629	-1.76925	0.71858	-0.0337864	-0.362118	1.58154	-2.88411	-1.25545
CE.20.1.	0.312208	0.181905	1.45695	0.288024	0.142505	0.727397	1.03757	-0.676678	1.14415	0.252366	-0.0808915	0.904634	-0.265535	-2.65463	-0.0138594	0.586921	-1.20694	0.0622738	0.14514	-0.646992	-0.760951	0.725154	2.12392	-0.271204	0.192963	-0.23161	0.294644	0.492143	-0.203801	-0.870636	0.317243	0.842854	1.65394	0.332177	2.07423	-0.645371	0.73768	-1.182	-0.866901	-0.852783	0.350438	-1.20546	-1.05065	0.895046	-0.617051	-0.4292	0.136399	-2.62455	-1.48676
CE.20.4.	0.848877	-2.04767	-0.263749	0.678006	1.5298	-2.38193	0.437213	0.821321	-0.0978337	-0.437833	-0.857199	0.162725	-0.817386	0.0714083	0.759822	-0.458067	-0.287313	1.35676	1.88934	-0.310274	0.0552138	-0.956441	-1.06231	-0.352885	0.594555	0.67669	-0.171638	0.830749	0.874336	-0.706561	-1.22665	1.32182	2.13042	-0.0786879	1.92367	-1.30167	-0.605122	-0.231462	-1.24847	0.59366	0.230131	0.446814	0.132186	0.427772	-1.06848	-0.799206	0.437365	-0.533199	-1.1776
CE.20.5.	0.377879	-1.15334	0.533467	-0.0670114	-0.420404	-0.85957	-0.80572	1.16755	-1.29196	-1.30899	-1.94834	1.85012	-0.271628	-0.733765	0.428217	0.573402	-0.149038	1.34197	0.63739	1.35465	-0.55138	-0.274591	0.428682	-1.12393	-0.267449	-0.870684	0.528024	-0.389877	1.19317	-0.880876	1.94289	-0.480916	-0.313885	0.0514233	0.994638	-1.431	1.1966	-0.429274	0.909888	-0.267839	-0.656287	-0.470568	0.961956	1.62886	-0.583767	0.925461	0.553008	1.42781	-0.845963
CE.22.0.	0.248629	-0.547136	1.22801	0.406191	-0.768839	0.916569	-0.0661704	-1.04735	0.346691	0.0933276	0.352533	0.748382	-0.403701	-1.68611	-0.233674	0.855924	-1.69403	1.38863	0.200728	0.365428	-1.8955	1.14163	1.71438	-0.691812	0.229172	0.463502	1.13495	0.0878805	1.18277	0.196397	0.638703	0.551796	3.11414	0.077027	0.239431	-1.23102	0.843515	-1.14785	-0.606085	-0.757838	-0.64554	-1.46399	-0.63047	0.942237	-0.00378437	1.00878	-0.637273	-1.5807	-0.980263
CE.22.1.	0.607939	0.21708	0.802761	0.315565	-1.25623	-0.181806	0.313205	-0.608399	0.439063	0.886493	-0.532157	0.501862	-0.69384	-1.76538	-0.383856	1.54094	-0.963281	0.263744	-0.00516894	0.898007	-0.269144	0.976942	1.41695	-1.14105	0.0296609	0.567756	-0.73495	0.603899	-0.293231	-1.32299	0.787312	1.09931	1.49896	-0.196187	1.80501	-0.851464	1.0071	-1.15128	-1.05359	-0.167341	-0.701034	0.0747504	-1.02964	2.7027	0.156557	0.74956	-1.45998	-2.31487	-2.10969
CE.22.2.	0.495274	-0.963738	0.857647	0.0194798	-0.454815	-0.990982	0.288349	0.145356	0.223203	-0.503315	-0.723284	0.450003	-1.17225	-0.718293	1.49303	0.583187	-0.119675	1.58419	0.495094	0.278532	-0.263308	-0.547206	0.442091	-1.2902	0.491325	0.252812	-0.330898	0.246287	1.27727	-0.858993	-0.442206	0.739636	2.52453	-0.376791	3.13049	-1.6858	0.514221	0.169423	-0.632852	1.04982	0.562079	-0.278938	-0.885996	0.214122	-1.1155	-0.836404	1.53912	-0.630717	-2.41866
CE.22.4.	0.853687	-1.83405	0.0899757	0.359644	1.90136	-0.910843	1.20195	-0.977924	0.399321	-0.207701	-0.538125	-0.448351	0.211282	-1.00587	0.998977	-0.984042	-0.996148	-0.16905	1.53733	-0.465315	-0.186414	-0.315275	-0.00163417	-1.25944	0.697353	1.3533	-0.823074	0.606019	1.12555	-1.23592	-0.639432	1.2688	1.21011	1.08283	2.206	0.595578	-0.883438	0.611783	-1.33103	0.695109	-1.67318	1.01697	-0.937666	0.21399	-0.68924	-0.950151	-0.299898	-0.505537	-1.17594
CE.22.5.	0.428452	-1.50201	-0.124986	-0.16889	0.219583	-0.429697	0.907939	-0.736143	-1.45364	-0.684104	-1.29229	0.650217	-0.724291	-0.984058	0.637067	0.427738	-0.331577	0.75754	1.80193	0.906154	-0.693251	-0.587799	1.93834	-0.892084	0.080142	0.922015	-0.327397	0.0343018	1.7169	-1.69745	0.861965	0.555546	1.34318	0.6812	1.94434	-1.06123	0.838195	-0.110448	0.247041	0.701482	-0.899528	-0.304568	-0.467949	2.38972	-0.958691	0.442889	-0.052573	-0.000289133	-1.37505
CE.22.6.	0.231292	-0.490503	0.155309	-0.20695	-0.94297	0.188911	-0.0944367	0.783775	-0.942543	-0.179777	-1.66119	1.90015	-1.30795	-1.71837	-0.513673	0.861727	-0.415222	1.83081	1.15467	1.49177	-0.230206	-0.0110903	1.50475	-0.505042	-0.782118	-0.251618	-0.214392	-0.540987	1.82503	-1.71965	1.8424	0.57229	0.242392	0.012711	0.876144	-1.84721	1.29091	-0.300862	0.877468	-0.258998	0.0968838	-1.27832	0.492659	1.80895	-1.64072	0.605826	0.199338	0.157503	-1.19422
CE.24.0.	0.386184	-0.108831	2.74012	0.226341	-0.351783	0.250623	-0.0651616	-0.827638	-0.211351	0.768586	-0.0405612	0.74849	-0.781294	-1.65683	0.396996	0.783129	-1.05224	1.40642	-0.353776	0.770992	-1.23991	-0.532434	2.49689	-1.59324	0.0320481	-0.088315	-0.160797	0.741138	-0.329869	-0.959138	-0.585975	0.619002	2.40336	0.513168	0.989913	-0.569166	0.867152	0.184337	-0.394668	-0.134187	-0.728783	-0.202098	-1.52	1.77509	0.276959	-0.450316	0.504922	-2.05269	-1.50393
CE.24.1.	0.439702	0.0768056	2.10408	0.55262	-0.54215	0.350929	0.184908	-0.869125	0.942795	0.838791	0.155216	-0.606052	-0.466381	-1.82241	0.47409	0.768126	-0.844517	0.441941	-0.287655	0.272277	-0.160838	-0.211052	1.47177	-0.708314	0.26348	0.384301	0.448838	0.529107	-0.0664889	-0.855565	-0.116188	-0.522828	2.67188	0.248054	2.53133	-0.41007	0.604736	-0.630157	-0.641489	-0.372142	-1.10738	-0.331711	-1.53249	1.70193	0.140299	-0.260944	-0.545658	-2.70721	-1.72926
CER.18.0.	0.496905	0.681333	0.902751	-0.540889	-1.05092	0.309127	-0.657152	-0.623673	0.38556	0.786055	-0.575354	-1.87523	1.24711	-0.224094	1.45689	0.344453	-0.148499	1.0503	0.217955	-0.42318	0.307806	-2.70386	-0.554782	-0.639968	0.150827	0.078158	-1.69386	-1.14428	0.217426	1.51856	0.207165	-0.694807	2.46205	0.00480014	0.668208	1.01476	0.211678	0.753401	-0.0238784	-1.58168	-0.409841	-0.546943	0.335666	1.0144	-1.23149	0.434259	-2.16892	1.84412	1.12696
CER.20.0.	0.653926	0.379708	1.25787	-0.914245	-0.682918	1.43531	-0.381192	-0.375891	1.33928	0.731016	-0.284166	-2.26387	0.939497	-0.411931	1.1298	0.379105	-0.470896	0.972222	0.147304	-0.932287	-0.740702	-2.40063	-0.24094	0.0927687	0.584264	0.100307	-1.55106	-1.50512	0.254135	2.63942	0.350246	0.314577	1.84833	-0.0905218	0.325401	-0.153521	-0.0500497	0.572534	-0.93505	-1.40492	-0.973429	-0.81713	0.182304	0.61751	-0.31268	0.216577	-1.40773	1.43868	0.67494
CER.22.0.	0.471724	0.0992611	1.50105	-0.497626	-0.413021	1.52149	-0.595251	-1.33462	0.974859	0.324308	0.503312	-1.72382	0.922557	-0.13724	0.9062	1.01938	-1.05635	0.679276	-0.0876753	-1.05019	-0.103023	-0.298449	0.273905	-0.410618	0.285112	0.39718	0.170116	-0.315761	-0.0181051	2.2317	-0.720662	-0.373506	3.05819	-0.05742	-0.944465	0.894568	-0.0762862	0.0441814	-0.751335	-0.793798	-1.08295	0.100743	-0.683497	1.10461	-0.654357	-0.166013	-1.67166	-1.81541	0.179129
CER.22.1.	0.106212	0.31701	1.19079	-0.208248	-0.893829	0.344811	0.171852	-1.57326	-0.25551	0.200004	-0.266056	-0.92951	1.13497	0.34714	0.646638	1.20283	-0.971259	2.07749	0.35693	-0.81047	-1.14752	-1.17656	0.546245	0.789249	-0.0359913	-0.376229	-0.967931	-0.821737	0.874954	1.57449	-0.469183	0.08764	4.21148	-0.177975	0.73934	0.595968	0.0363793	-1.00188	-0.085404	0.120047	-0.901377	0.0751237	-0.159871	1.35619	-0.565022	0.882992	-0.94334	-1.74622	-0.653544
DCER.22.1.	0.110709	-0.293141	1.06283	-0.418389	-0.786197	0.867803	-0.257336	-0.903585	0.358178	-0.0551377	-0.118299	-1.35419	1.03288	-0.0783151	1.19779	0.736291	-1.08295	1.20851	0.280264	-0.687101	-0.798353	-0.830178	-0.00852134	-0.438622	0.191956	0.126549	-0.787031	-0.36274	0.594907	2.66249	-0.984876	-0.634677	3.011	-0.26697	0.18738	0.784195	-0.287183	-1.34112	-1.01927	-0.395667	-0.724279	-0.216102	1.85699	2.21112	-0.334555	-0.075941	-1.23216	-1.42553	0.89843
DCER.24.1.	0.130199	0.326737	0.590076	0.0166408	-1.15334	0.373295	-0.271189	-1.06635	-0.438141	-0.296224	0.0563033	-0.770995	1.9238	-0.263106	1.65944	1.02239	-0.672368	0.84752	0.954788	-0.566437	-1.67808	-1.59603	0.218482	0.115478	-0.0157079	-1.22707	-0.788444	-0.416748	0.924639	1.9119	-0.42313	-0.447634	3.20573	-0.260131	1.74106	1.39223	-0.54582	-0.362292	-1.27623	-0.736343	-0.831894	-0.0880827	0.814987	0.873787	-0.256285	0.303754	-0.928807	-0.90977	0.272576
HCER.16.0.	0.275624	0.376541	-0.327352	1.56713	-0.728964	0.277732	2.08409	-1.95635	-1.221	0.266613	-0.753643	0.431035	0.709637	-2.57844	0.84739	0.0274548	-0.260077	-0.612269	0.61395	-0.898578	-0.884886	0.0430523	1.74102	0.0953106	0.457764	-0.96285	0.657454	0.596994	-0.920385	-0.771137	-0.184115	0.978276	1.73362	-0.017214	1.12541	-0.907268	-0.0165932	0.0660283	-0.607708	1.4908	-0.906257	0.262309	-1.27417	1.76455	0.741679	0.0366915	0.943868	-1.47798	-0.1279
HCER.18.0.	1.95009	1.93816	0.0843376	1.3115	-0.0441306	2.04149	0.481426	-1.62478	0.120813	0.74983	-0.792893	-0.597059	1.32064	-2.3288	0.308758	-0.595616	-0.667049	-0.875162	0.219864	-0.348838	0.14728	-0.0808013	1.81811	-0.140057	0.120419	-0.751305	-0.394797	-0.132407	-0.412997	-1.3153	-0.525153	1.00767	1.99351	0.798553	0.492432	-0.661767	-0.0705354	0.107735	-0.982412	0.70575	-1.39957	-1.14709	-1.51118	-0.0677662	1.2006	-0.19572	-0.306817	-0.48909	1.4874
HCER.20.0.	1.27993	1.31733	-0.280003	0.20655	-0.631063	1.95894	0.980273	-2.40252	0.585805	0.541029	-0.162782	0.599101	0.766383	-2.53224	0.200794	-0.340948	-0.456811	-0.158588	0.110636	-0.00731866	-0.723379	0.235667	2.30209	-0.759224	0.461643	-1.1341	0.56324	0.759269	-0.157571	-0.994754	-0.289454	0.349434	2.12654	-0.497815	0.880443	-0.678142	-0.988211	0.386336	-1.14538	1.36344	-0.75428	-0.95438	-1.47145	0.533388	1.32353	0.178248	0.0859045	-0.986051	0.594494
HCER.22.0.	0.543925	0.696897	-0.0402509	0.289392	-0.738754	1.82515	0.992104	-1.66789	0.511742	0.35359	-0.263947	0.350557	0.827704	-2.60292	-0.477964	-0.261818	-0.761242	-0.424139	0.379257	0.0372627	0.208636	1.83366	1.24099	-0.29302	0.682423	-1.05434	1.74522	1.45206	-0.732293	-1.12633	-0.123986	-0.0993548	2.00704	0.35859	-0.660989	-0.589663	-0.283166	0.0637237	-0.584806	1.39253	0.0208759	-0.431527	-2.27032	0.718129	0.857938	0.00955642	-0.275346	-2.56387	-0.0271172
HCER.24.0.	1.15014	0.534651	-0.700205	0.408022	-0.54539	1.35962	1.0623	-1.56143	0.220683	0.661862	-0.306234	0.537907	1.08943	-2.82292	-0.332392	-0.342555	-1.15459	-0.716316	0.541342	0.299837	0.0332304	1.4435	1.27104	-0.926394	0.723905	-0.910579	1.60429	1.41477	-0.636553	-1.41274	0.380098	0.15971	1.64306	0.354019	0.013201	-0.805539	-0.0480555	-0.268415	-0.216342	1.66103	-0.463137	-0.470807	-2.21984	0.828713	1.10112	0.161532	-0.079671	-1.99454	-0.381335
HCER.24.1.	1.4624	0.576433	-0.626064	0.819353	-0.813974	0.153053	1.58468	-1.65885	-0.253867	0.80734	-0.585051	1.32994	1.23994	-2.99522	-0.0967695	-0.106353	0.119415	-0.779697	0.904664	-0.274365	-0.758428	-0.67448	0.570552	-0.455043	0.229529	-1.61177	0.258449	0.253341	-0.538708	-2.37927	0.408437	1.31244	0.160591	0.543132	1.03173	-0.179582	0.258902	-0.620566	-0.31551	1.65398	0.282922	-0.0639889	-1.25992	0.740011	0.93354	-0.0913325	1.4711	-0.278515	-0.248221
LCER.14.0.	1.68508	0.403079	-0.224989	1.14781	0.0222988	1.06326	0.475575	-1.66727	-0.128373	0.15522	-0.742434	-0.245013	0.990583	-2.30564	0.00376282	0.033433	0.0521362	-0.299051	0.114433	-0.844777	-0.320132	0.497407	0.958744	-0.312327	-0.177112	-0.788484	0.464482	0.343289	-0.988875	-2.06442	0.809488	1.13948	1.50468	1.05681	0.976256	-0.263194	-1.22257	-0.156553	-1.15277	1.35657	-0.0271713	-0.690085	-1.95917	1.07477	0.624781	0.433576	0.379613	-0.00873407	-0.563523
LCER.16.0.	1.68725	0.128639	-0.530022	0.941561	0.531782	1.10358	1.42756	-0.950439	-0.0337434	-0.457135	-0.136	0.0464953	-0.617162	-2.07801	0.0242998	0.203674	0.775047	0.632239	0.0959145	-0.843827	-0.644829	0.485154	-0.0623159	0.0863347	0.00616658	-0.275653	0.551072	0.48888	-1.16087	-1.8808	1.06615	1.43449	0.833002	1.11062	0.644488	-0.0445042	-1.20509	0.199299	-1.93663	1.4015	0.112974	0.522764	-1.90157	0.135369	0.454643	0.160278	0.649681	0.418047	-1.35115
LCER.18.1.	1.02966	-0.7378	1.80045	0.534596	-0.30252	0.722571	-0.609519	-2.31658	0.217164	0.622488	0.730753	-1.16494	2.83125	-1.06523	-0.00928482	-0.182919	-0.483337	-0.0670655	0.0759463	0.238286	-1.77757	-0.960078	0.195046	0.541011	-1.01275	-0.652613	1.65943	0.432915	-0.585762	0.974647	0.151677	-0.102283	2.91685	-0.448668	0.188068	0.730431	-0.121385	-1.011	-1.58664	0.271577	0.815361	-0.0311775	0.249339	-1.1158	0.476665	0.00974091	-1.23742	0.407358	-0.0473509
LCER.20.1.	0.757086	-0.756512	2.25867	-0.258275	-0.165846	1.85557	-0.488808	-1.7711	0.699614	0.492667	-0.128307	-1.60597	1.51093	-0.643139	0.535625	0.404037	-0.697059	0.987885	-0.0651806	-1.19045	-1.42189	-0.27328	0.103691	0.396993	-0.0278807	0.11169	1.27156	0.233612	-0.25134	0.831257	-0.444453	0.10309	3.70965	-0.150381	0.373694	0.375559	-0.842594	-0.970563	-1.01519	0.495359	-0.350756	0.276404	-0.375787	0.154935	-0.0162715	-0.227071	-2.2549	-0.806104	-0.385344
LCER.24.0.	1.24831	-0.938747	0.548903	0.680218	0.133667	1.22973	-0.090029	-0.524137	0.568754	-0.201156	-0.593716	0.657011	0.851294	-2.72309	-0.304038	-0.371745	0.495059	-0.492225	-0.416309	-0.638845	-0.0383715	1.33634	0.384316	-0.53353	-0.169527	-0.148488	1.49332	1.08015	-0.983641	-2.03954	0.872493	1.12408	1.77295	1.3334	0.254002	-0.265792	-0.87304	-0.123366	-1.04601	1.76179	0.844406	-0.747929	-2.28916	0.359463	0.750664	0.0535038	-0.10189	0.459375	-1.40666
LCER.24.1.	1.42773	-0.654026	-0.789904	0.784987	0.145594	0.665442	1.13735	-0.385633	1.06528	-0.234061	-0.128365	0.969687	0.031164	-1.73757	-0.523515	-0.125429	0.468076	-0.487958	-0.188275	-0.792492	-0.714703	1.03274	-0.243985	-0.093187	-0.79703	-0.187616	0.6151	0.23936	-0.953072	-2.17974	1.61838	1.42444	1.1838	1.00988	0.424338	-0.271962	-1.2821	-0.375406	-1.04108	1.56649	0.555557	-0.214561	-2.45508	-0.0796314	0.896189	0.256817	1.20438	1.25503	-1.69293
DAG.12.0.16.0.	0.0775215	-1.19213	1.13409	-0.948238	-0.503361	0.581113	-1.25608	0.551674	-0.0466055	0.675649	-0.182127	-1.31047	0.935344	-0.391031	0.302064	0.237358	-1.12688	0.533827	0.0418965	0.632995	-1.57827	0.153728	1.48823	0.498643	-1.3333	1.20294	0.199839	-0.444803	0.729791	2.97162	-1.45862	0.128779	2.92687	-0.908991	0.833456	-0.674411	0.505803	-1.15851	-0.513054	-1.33508	-1.23751	-0.634606	0.909952	1.81842	-0.279842	-0.116628	-0.691749	-0.868013	0.418022
DAG.12.0.18.0.	-0.107443	-1.15971	1.43314	-0.806967	-0.501299	0.459	-0.940126	0.507535	-0.25935	1.00336	0.119233	-0.802822	1.01633	-0.0463667	0.405587	0.091721	-1.21089	0.591608	-0.182677	0.75852	-1.91469	0.445145	1.31755	0.378196	-0.27712	1.24811	-0.475289	-0.726501	0.648271	2.4279	-1.82967	-0.121641	3.09811	-0.814739	0.892012	-0.670648	0.0736631	-0.765327	-0.182666	-1.62144	-1.12716	-1.25485	1.6585	1.63359	0.472051	-0.440705	-1.06978	-0.664301	0.828886
DAG.12.0.18.1.	0.0327076	-0.944739	1.082	-1.05788	0.217542	-0.135563	-0.99938	0.238314	0.49735	0.00115817	0.00405296	-0.943055	0.689193	0.321985	1.62924	0.947509	-0.821432	0.77085	-0.314985	0.337449	-1.04072	-0.373306	1.43996	-0.0465654	-0.239365	0.461202	-0.448795	-0.286619	0.326919	2.6995	-1.85237	-0.503209	2.54823	-1.40535	0.394297	-0.351754	1.38611	-0.507429	0.0961142	-1.05301	-1.26553	-0.68496	2.17942	1.77377	-0.291058	-0.588148	-1.45194	-0.286235	1.18231
DAG.14.0.14.0.	0.359965	-0.75956	0.607113	-0.570784	0.38818	-0.352246	-1.25255	-0.00873246	0.29023	0.114187	0.520904	0.0896207	0.546432	0.0168765	1.64302	-0.102596	-1.51949	1.16539	0.0139006	0.425003	-1.56231	-0.231489	0.170997	-0.181599	-0.380949	0.504101	-0.349016	-0.205015	0.193666	3.08237	-1.06714	-0.834227	2.09098	-1.20088	1.01922	-0.871109	1.15765	-1.44826	0.0726576	-0.887003	-1.48108	0.331803	2.54543	1.9898	-0.34005	-1.45474	-0.769347	-0.611083	0.786698
DAG.14.0.16.0.	0.0143874	-1.05988	0.763645	-1.00208	0.41958	0.380275	-1.10785	0.153032	-0.92071	0.493072	-2.98217e-05	-0.999133	1.36061	1.17278	0.184139	0.121636	-0.901807	-0.152976	-0.374724	0.717553	-0.755882	-0.335419	1.25426	0.673242	0.101095	0.727093	-0.335551	-0.407967	0.862171	2.66572	-1.07745	-0.76853	3.04437	-0.649982	0.38214	-0.02464	0.498046	-0.0850163	-0.0702954	-1.71971	-1.64529	-1.67672	2.03453	1.90106	-0.410552	0.306107	-1.49164	-0.616064	0.83966
DAG.14.0.18.1.	0.192509	-0.730804	1.22979	-0.749087	-0.256205	-0.298176	-1.24234	0.135984	-0.0725708	-0.501709	-0.0800927	-1.10273	0.7658	1.46936	1.00756	0.878904	-1.27605	0.630688	-0.541175	0.488063	-1.20735	-0.90011	1.66835	-0.409759	0.79177	0.617413	-0.599704	-0.580813	0.815895	2.74202	-1.54453	-0.688459	2.0018	-1.03862	0.60436	0.19739	1.15611	-0.196356	0.175435	-0.670214	-0.91911	-0.534127	1.80931	1.64254	-0.430869	0.183891	-1.38669	-0.937122	1.30951
DAG.14.0.18.2.	0.166227	-0.324934	1.23231	-0.729817	-0.280898	-0.141545	-1.24431	0.0806244	0.109751	-0.11682	0.0386762	-1.11404	0.520389	0.881636	1.14016	0.859457	-1.07444	1.30803	-0.166542	0.440121	-0.752664	-0.750882	1.93185	-0.227097	0.398689	0.704252	-0.682904	-0.60458	0.610125	3.06699	-1.56318	-0.8129	1.55957	-1.40848	-0.0321356	-0.125059	1.43685	-0.186589	0.201427	-0.817257	-0.995058	-0.364861	2.01292	1.39761	-0.701686	-0.951679	-1.14188	-1.32722	1.77043
DAG.14.1.18.1.	0.0608744	-0.592619	0.845252	-0.668081	0.338527	-0.474372	-1.03799	0.252604	0.96912	-0.104451	0.294923	-0.163254	0.991126	0.698486	1.15217	0.059609	-1.36531	0.735859	-0.102804	0.147213	-0.939074	-0.895305	0.972898	-0.0335019	-0.167493	0.778463	-0.662796	-0.318927	0.277535	2.74859	-1.16721	-0.555735	2.6737	-1.1842	0.948303	-0.732806	1.3686	-0.882323	-0.18592	-1.03397	-1.52117	-0.418382	1.99527	2.05422	-0.486835	-0.897077	-1.39963	-0.80766	0.654447
DAG.15.0.18.1.	0.205277	-0.383614	1.0533	-0.653249	0.10241	0.140955	-0.943446	-0.152093	-0.256469	-0.0351886	0.311386	-1.06216	0.807515	0.871419	0.552187	0.0863711	-1.03944	0.576578	0.00216393	0.39846	-0.772749	-0.517125	1.27472	-0.249816	0.240965	0.724362	-0.823333	-0.0898155	0.307119	2.97358	-1.70465	-0.533284	3.5577	-1.08118	0.706054	0.183858	1.2595	-0.275061	-0.118743	-0.945648	-0.939772	-0.579674	1.62577	1.79996	-0.816587	-0.599323	-1.68735	-0.751916	0.409339
DAG.16.0.16.0.	0.0228245	-0.948402	0.656789	-0.819388	-0.385325	0.501609	-0.888481	1.3271	-0.955593	1.1852	-0.839253	-1.33828	0.506607	0.380739	0.206823	0.096784	-0.533163	-0.860847	0.434822	0.398281	-0.171413	-0.0915813	1.03036	0.22721	0.260847	0.632882	-0.397102	0.248781	-0.109621	2.03739	-0.811638	-0.292249	3.40344	-0.371789	0.895435	-0.614235	-0.64121	0.303525	-0.684076	-2.11174	-1.13267	-1.71874	2.26202	1.7471	-0.257004	0.134351	-1.32916	-0.00598388	0.926003
DAG.16.0.16.1.	0.237599	-0.593162	0.799634	-0.458198	0.240494	-0.183272	-1.18665	-0.0783649	-0.447244	-0.232088	-0.586781	-1.24348	1.1454	1.11833	1.30028	0.435827	-1.38183	0.286454	-0.172268	0.296852	-1.34165	-1.23097	1.13576	-0.43996	0.785785	0.825249	-0.485366	-0.0604238	0.484967	2.65633	-1.55879	-0.813472	1.40945	-0.998162	1.27947	0.610422	0.622368	-0.0519231	0.633427	-0.526119	-1.06992	-0.775288	2.55653	2.11915	-0.750238	-0.480963	-1.62604	-0.758697	1.14964
DAG.16.0.18.1.	0.0958577	-0.0455448	0.984352	-0.716062	-0.121782	-0.104995	-0.731129	0.244993	-0.401822	-0.474942	0.326539	-1.06547	0.738733	0.823544	1.15357	0.428289	-1.08119	0.587636	-0.251878	0.388241	-0.851559	-0.923668	1.00196	-0.120323	0.546858	0.746167	-0.571148	-0.258348	0.504565	2.75124	-1.60323	-0.539615	2.84382	-1.24161	0.720517	0.479901	1.13085	-0.44375	0.08658	-1.24501	-0.862849	-0.496033	2.09045	1.66943	-1.14579	-0.699688	-1.90332	-0.903958	1.21152
DAG.16.0.18.2.	0.0665526	-0.155815	1.34937	-0.802693	-0.314061	-0.0154203	-0.603605	0.243677	-0.0355831	-0.0163722	0.867783	-1.25972	-0.0200263	0.368759	1.22704	0.353425	-0.740173	1.24355	-0.26901	0.727285	0.236672	-0.533915	0.81058	-0.122235	0.469819	0.84497	-1.03442	-0.72132	0.251809	2.95199	-1.54353	-0.419725	1.87821	-2.01652	-0.598876	0.372389	1.19855	0.0358467	0.355297	-1.10459	-1.27764	-0.00261481	1.77404	1.39004	-1.09487	-1.53097	-1.38107	-1.56493	1.41107
DAG.16.0.18.3.	-0.141304	-0.47583	1.23129	-0.872391	0.175027	-0.574086	-0.971845	0.426367	0.0806608	-0.489493	-0.0331411	-1.34916	0.187279	0.763031	1.9221	0.187898	-0.972668	1.58025	-0.174081	0.554868	-0.353163	-0.32095	0.678372	0.0513422	0.212584	0.429357	-0.434884	-0.316035	0.494474	3.30998	-1.72435	-0.649972	1.59428	-1.4882	-0.436347	-0.427713	1.36967	0.0868292	-0.035955	-1.16236	-1.35874	-1.32246e-05	2.17259	2.04324	-0.456453	-1.18505	-0.783035	-1.0805	1.50913
DAG.16.0.20.3.	0.526695	-1.01683	0.97163	-0.462061	0.456615	-0.705499	-0.884141	0.16899	0.101177	-0.441523	0.0106574	-1.20586	0.636922	0.535036	2.25454	0.180035	-1.21785	0.899863	0.424371	0.478571	-1.07685	-0.844868	-0.0588692	-0.49451	-0.2908	0.383856	-0.726222	0.116214	0.466863	3.04854	-1.94883	-0.704701	2.26608	-1.08583	0.900498	-0.283241	0.709657	-1.08143	-0.0776971	-0.993926	-1.02074	-0.127528	2.4565	1.41466	-0.559115	-1.07847	-1.31072	0.538196	0.569217
DAG.16.0.20.4.	0.589581	-1.35804	0.503591	-0.246596	1.36928	-1.25511	-1.05732	0.595521	-0.318349	-0.876913	-0.619899	-0.70483	0.403837	0.498741	2.6444	-0.299092	-0.584484	0.513285	0.180032	0.465754	-1.27103	-0.454403	0.444753	-0.760429	0.266383	0.162313	-0.332036	-0.0405879	0.549011	2.89822	-1.43339	-1.06716	2.74521	-0.773155	0.523784	-0.0914805	0.299324	-0.214793	-0.487268	-0.954491	-1.37202	-0.283181	1.5773	1.5108	-1.49555	-0.834073	-1.11526	0.0260817	1.04702
DAG.16.0.20.5.	0.336476	-1.29193	1.11834	-0.260071	-0.291661	-0.48969	-1.41426	0.749401	-0.575547	-0.454045	-0.215695	0.65655	-0.112041	-0.566135	1.45413	0.200699	-0.957371	1.78744	-0.150473	1.27886	-1.61588	-1.11447	0.887996	-0.177662	-0.140285	0.413309	-0.888376	-0.95313	0.605787	2.01173	0.162651	-0.419262	1.93963	-1.21529	-0.0582935	-0.940255	1.1132	-1.18509	1.49604	-1.10518	-0.943836	-0.45731	2.40867	1.9151	-1.25603	-0.101957	-0.920619	0.642753	0.55748
DAG.16.0.22.5.	0.208868	-0.698245	1.16806	-0.11781	0.0274161	0.922337	-1.37615	1.00634	-0.470142	-0.00326327	-0.106394	-0.341338	-0.466723	0.458586	1.62872	0.208595	-0.742829	0.554315	-0.157259	0.498036	-0.954615	-0.290778	1.28907	-0.377897	-0.697273	0.595971	-1.53804	-0.754754	0.777296	2.56159	-0.125946	-0.915187	3.15201	-0.617427	0.707005	-1.01438	1.1767	-1.04157	0.107716	-1.39186	-0.971862	-0.613955	2.08765	1.59126	-1.10641	-0.372657	-1.29603	-0.430854	0.996517
DAG.16.0.22.6.	0.507278	-0.896797	0.897604	-0.352997	-0.595537	-0.316898	-1.26484	1.46482	-0.634168	-0.487134	-0.45442	1.21353	-0.176162	-0.822886	0.568466	0.017766	-0.721674	1.20926	-0.145016	1.29057	-1.13601	-0.469932	1.59442	-0.617109	-0.711098	0.282302	0.197708	-0.837733	1.73024	1.01142	0.536218	-0.449742	1.93362	-1.12731	0.090326	-0.934806	1.41146	-1.38988	0.999877	-0.920027	-1.71864	-0.847166	2.97773	1.89217	-1.12831	0.191919	-1.51921	-0.204162	0.899601
DAG.16.1.16.1.	-0.130751	-0.452562	0.453621	-0.374165	-0.0928595	-0.271064	-0.880133	0.00213493	0.22462	-0.187918	0.377675	-1.29257	0.903756	0.672143	1.44307	0.249442	-1.32868	0.784173	0.112559	0.357524	-1.14745	-1.32199	0.91666	-0.41986	0.146675	0.563461	-0.636625	-0.121708	0.515787	2.24461	-1.47492	-0.363972	2.23748	-1.18181	1.80669	-0.0400372	1.14899	-0.285386	0.247102	-1.17511	-1.10219	-0.47623	3.01602	1.39826	-0.589654	-1.09931	-1.63995	-0.431806	0.489356
DAG.16.1.18.0.	0.146905	-0.0676148	1.0748	-0.264817	0.0886222	-0.255043	-0.987919	0.204209	-0.340123	-0.234254	0.22608	-1.20033	0.94913	1.0179	1.52525	-0.208429	-1.33287	0.774732	0.0759447	0.495008	-1.17465	-1.12711	0.940775	-0.375369	0.169664	0.469506	-0.638921	-0.0719004	-0.0925263	2.61307	-1.61228	-0.620181	2.13461	-1.07338	0.682267	-0.00227324	0.870413	-1.25397	0.0840153	-0.603244	-0.991197	-0.346663	2.21744	2.0621	-0.729516	-0.714286	-1.80522	-0.237552	1.41936
DAG.16.1.18.1.	0.00176318	-0.277178	0.649672	-0.18391	-0.298923	-0.469122	-0.932458	-0.171912	-0.502024	-0.306206	0.0689892	-1.2872	0.94161	1.26549	1.71136	0.275682	-1.46963	0.376531	-0.0617341	0.198165	-1.5109	-1.77799	1.15494	-0.225715	0.986254	0.996864	-1.41663	-0.189381	0.834143	2.32026	-1.23125	-0.896234	1.03084	-0.837514	1.38513	0.362986	0.896209	-0.00738653	0.937818	-0.122206	-1.01423	-0.677219	2.32253	1.44376	-0.409898	-1.29069	-1.36025	0.0280821	1.15276
DAG.16.1.18.2.	0.0211038	-0.397456	1.10084	-0.334096	-0.477544	-0.687645	-0.935005	-0.0873509	-0.254073	0.267518	0.217951	-1.80997	0.459479	0.852962	1.77526	0.384243	-1.27465	0.913324	-0.0925782	0.428844	-0.832722	-1.65936	0.818626	0.313286	0.707984	1.12586	-1.3729	-0.794213	0.501469	2.40524	-1.29812	-0.468504	0.491654	-1.4293	0.41314	0.0316081	1.35512	0.067407	1.1507	-0.312315	-1.62636	-0.051328	2.1747	1.76	-0.452116	-1.6809	-0.956069	-0.20271	1.16237
DAG.16.1.20.4.	0.193519	-1.15953	0.718043	-0.49456	0.595677	-1.1277	-1.12966	0.124901	0.0697318	-0.585893	-0.26122	-1.03867	0.447327	0.455813	3.0052	0.00913415	-1.02969	-0.0178134	0.155402	0.512523	-1.18663	-0.8039	0.404523	-0.424866	0.392156	0.444496	-0.29356	0.0335017	0.601988	2.93142	-1.65188	-0.707016	1.99158	-0.775237	0.823762	-0.225982	0.689555	-0.729593	-0.354276	-0.766077	-1.06824	-0.270112	1.75669	1.90345	-1.07976	-1.0125	-1.12694	0.612063	0.632002
DAG.16.1.22.6.	0.405587	-0.947298	0.869016	-0.194148	-0.624451	-0.272287	-1.09984	0.586553	-0.299326	-0.484342	-0.286444	-0.143361	-0.168655	-0.75916	0.765232	0.159633	-0.807072	1.65923	-0.0712817	0.988868	-1.15227	-0.42415	1.38777	-0.672047	-0.426937	0.725339	-0.37809	-0.916574	1.09081	1.48813	-0.277711	-0.184426	2.2785	-1.24469	0.254372	-0.89281	1.76028	-1.21305	1.01934	-0.798708	-0.76329	-0.609993	3.43188	2.22989	-1.29452	-0.521161	-1.1361	-0.547752	0.476148
DAG.18.0.18.1.	0.241967	0.352197	0.827212	-0.503131	-0.117331	0.150633	-0.87807	0.109396	-0.257883	-0.414691	0.413724	-1.18192	0.263328	1.16586	1.70268	0.346548	-0.901384	0.217856	-0.0756302	0.387782	-1.22527	-0.592723	1.03091	-0.369341	0.523644	0.747865	-0.645842	-0.300779	0.430349	2.78802	-1.3718	-0.753229	2.97216	-1.29706	0.881622	-0.141988	0.949625	-0.325958	0.418483	-1.32632	-0.572064	-0.924896	1.4363	1.45582	-0.829098	-0.82766	-2.05994	-0.327236	1.39373
DAG.18.0.18.2.	0.181628	0.0769678	1.34367	-0.872533	-0.358954	0.172471	-1.05212	0.243215	0.25476	-0.13113	0.876479	-1.46771	-0.154329	0.770917	1.49311	0.446263	-0.981708	1.17991	-0.19491	0.663824	-0.164894	-0.581764	0.80466	-0.149513	0.590719	0.673347	-0.670412	-0.883096	0.240716	2.93054	-1.79609	-0.611369	2.13502	-1.66229	-0.205978	0.0922491	1.1298	-0.0300452	0.284515	-1.4203	-1.00917	-0.302347	1.39431	1.49522	-0.900481	-1.39961	-1.4166	-1.25261	1.5007
DAG.18.0.18.3.	0.0194293	-0.45872	1.41002	-0.718626	-0.329613	-0.00572758	-0.99548	0.652725	0.328573	0.164752	0.605931	-1.43267	0.0180057	-0.0767099	1.56086	-0.376495	-1.10954	1.43787	0.132756	0.436687	-0.837124	-0.462833	0.51702	0.0599862	-0.0812026	0.993763	-1.06236	-0.441621	0.367676	3.39307	-1.85298	-0.411097	1.93365	-1.41021	0.183714	-0.0308911	1.54998	-0.258209	-0.152889	-1.31798	-1.02694	-0.227588	1.53314	2.00392	-0.40887	-1.34385	-1.05973	-0.78262	1.0058
DAG.18.0.22.6.	0.345586	-1.05488	1.10892	-0.223593	-0.655552	-0.202627	-1.09204	0.446894	-0.396327	-0.394	-0.279974	1.45125	-0.184338	-0.81636	1.04889	0.0939195	-1.0866	1.63903	-0.0902702	1.18946	-1.21262	-0.781909	1.42622	-0.424055	-0.451321	0.571754	-0.376859	-0.853469	1.37364	1.62137	0.580465	-0.476381	1.77488	-1.62842	0.472084	-0.866575	1.48447	-1.25899	0.915711	-0.924572	-0.906519	-0.716421	2.62246	2.09441	-1.29417	-0.536927	-1.20628	-0.501738	0.771585
DAG.18.1.18.1.	-0.316063	0.0945962	0.992837	-0.673379	-0.849293	0.343053	-0.966599	0.147742	0.332149	-0.316763	1.25445	-1.3934	-0.157502	1.07783	1.51621	0.338648	-0.930232	0.55602	-0.171783	0.26693	-1.02932	-1.41755	0.940826	0.184464	0.655401	0.766272	-1.20507	-0.456585	0.522044	2.67148	-1.51564	-0.0803269	2.74928	-1.57109	0.655003	0.00423676	1.40655	-0.610186	0.500195	-0.801808	0.0494931	-0.651499	1.59094	0.89717	-0.536769	-1.26792	-1.89885	-0.203249	1.12687
DAG.18.1.18.2.	-0.364786	0.0661324	1.55062	-0.657695	-1.03196	-0.00177576	-1.06017	0.43467	0.604224	0.299319	1.50071	-1.50847	-0.83546	0.154805	1.52949	0.299123	-0.725308	1.45387	-0.0857836	0.478898	0.201314	-0.700158	0.510615	0.143521	0.368186	0.685497	-1.67292	-1.12307	0.361296	2.48832	-1.60129	0.0887748	1.7436	-1.89953	-0.672167	-0.162872	1.56443	-0.609859	0.523091	-1.11196	-0.312127	0.0744592	1.34301	1.37371	-0.487759	-1.6952	-1.16756	-0.974665	1.09188
DAG.18.1.20.1.	0.155294	-0.176145	0.816811	-0.607299	-0.354688	0.300268	-1.03887	0.408196	0.154696	-0.182364	0.801124	-1.20181	-0.0917477	0.372007	1.84164	0.20279	-1.33339	0.222835	-0.212575	-0.026702	-0.597716	-0.763828	0.888619	-0.120036	0.592053	0.667256	-0.816549	-0.287351	0.768268	2.76869	-1.52963	-0.211653	3.41187	-1.60889	0.595182	0.162966	0.947159	-0.321155	0.657571	-1.06123	-0.457923	-0.601815	1.81484	1.47236	-0.643451	-1.05468	-1.7237	-0.650847	0.696239
DAG.18.1.20.2.	0.489172	-0.68001	1.05664	-0.556799	-0.1191	-0.446898	-0.930548	0.251786	0.349416	-0.395094	0.901305	-1.39554	-0.0135144	0.011432	2.6889	0.144568	-1.05828	0.726273	0.36178	0.198408	-1.52658	-0.984045	-0.0691704	-0.247664	-0.026629	0.857811	-1.08989	-0.317561	0.752482	2.90203	-1.84723	-0.196337	1.85946	-1.32511	1.34772	-0.517845	0.954471	-0.887395	0.0354883	-0.867073	-0.307975	-0.127056	1.46008	1.64034	-0.281256	-1.53067	-1.01854	0.768381	0.700897
DAG.18.1.20.3.	0.635972	-2.16387	0.615202	0.15342	0.484998	-1.15124	-0.596017	0.390171	0.290978	-0.886239	0.0908286	-1.19861	0.406465	0.598839	2.7758	-0.211287	-0.87181	0.526788	0.596637	0.156356	-1.25382	-1.20612	-0.450494	-0.596448	-0.191383	0.123059	-0.711764	0.206916	0.96014	2.28863	-2.39777	-0.654675	1.47983	-0.463752	1.01552	-0.708933	0.073166	-1.01674	-0.388485	-0.25567	-0.227795	0.30753	1.26793	1.29855	0.0219322	-1.40823	-0.839404	2.07796	0.163232
DAG.18.1.20.4.	0.468763	-1.97862	0.459827	-0.0705553	0.952968	-1.5373	-1.20533	1.07667	-0.173804	-0.866804	-0.197343	-0.826394	-0.517884	0.444025	2.97279	-0.155477	-0.524898	0.899681	0.60806	0.166902	-1.25873	-0.595658	0.172611	-0.592043	0.531301	0.29598	-0.817878	-0.317314	0.767617	2.66094	-1.50365	-0.498874	2.07807	-1.00005	0.728772	-0.975098	0.0983384	-0.490149	-0.443561	-0.623722	-0.295539	0.0323763	1.00341	1.4543	-0.89476	-1.43121	-0.73796	0.321302	0.866713
DAG.18.1.22.4.	0.483474	-1.02782	0.96965	-0.323999	0.589861	-0.686793	-0.991178	0.496227	-0.165851	-0.574706	0.0443315	-0.603929	0.165657	0.315976	2.11668	-0.14354	-1.21899	0.792226	0.125717	0.506925	-1.15818	-0.98409	0.514106	-0.41936	0.356202	0.7138	-0.738332	-0.407051	0.556474	3.09989	-1.37403	-0.59314	2.67142	-1.3521	1.03824	-0.313867	0.902989	-0.707487	-0.228485	-0.834067	-0.532615	-0.299106	1.25725	2.0022	-1.12616	-1.18566	-1.52469	-0.523605	1.19694
DAG.18.1.22.5.	0.290317	-1.4107	1.12093	-0.221671	-0.518297	-0.411692	-1.02799	1.2222	-0.392902	-0.931839	0.100303	0.227601	-0.779062	-0.0390839	2.13282	0.125902	-1.18057	0.581758	-0.472898	0.791401	-1.09424	-1.12986	0.804826	-0.6375	-0.125351	0.707101	-1.12182	-0.925334	1.42447	2.26557	-0.291461	-0.443303	2.62445	-0.925872	0.360985	-0.906138	1.50967	-1.48944	0.779093	-0.441232	-0.40998	0.0541039	1.87895	1.22078	-0.961464	-1.26365	-1.34915	0.43235	0.967288
DAG.18.1.22.6.	0.381423	-0.945431	0.917475	-0.282276	-1.12889	-0.081025	-1.18216	1.67305	-0.489265	-0.860626	-0.800035	1.49206	-0.560172	-0.922397	0.912588	0.556227	-0.688208	1.29464	-0.00213711	1.1929	-1.09104	-0.573652	1.54238	-0.869701	-0.834821	-0.00501619	-0.314	-1.12321	1.63959	0.990582	1.09692	0.41002	1.37184	-1.09635	-0.0376855	-1.60992	1.40559	-1.12435	1.29616	-1.05895	0.039528	-1.36288	2.37029	1.78544	-1.40004	0.0398475	-0.838895	0.738568	-0.0684132
DAG.18.2.18.3.	-0.371765	-0.686365	0.994896	-0.668399	-0.244702	-0.991176	-0.85026	0.881303	0.0641931	0.159322	0.847082	-1.59305	-0.577036	-0.251905	2.35487	0.324218	-1.03179	2.20665	0.0639925	0.502268	0.501029	-0.0211937	0.224745	0.0597102	0.398391	-0.260199	-1.55504	-1.15793	0.36384	3.05364	-1.81773	-0.302073	0.905551	-1.47782	-0.498361	-0.835234	1.54929	0.028327	0.326475	-1.03568	-0.983069	0.813158	0.753828	1.68645	0.010376	-1.69223	-0.505072	-0.87104	1.07555
DAG.18.2.20.3.	0.572877	-1.68972	0.921641	-0.117795	0.576568	-1.16067	-0.809064	0.65647	0.155432	-0.601704	0.41745	-1.05811	-0.355623	0.0075985	3.11187	-0.170879	-0.763741	1.13342	0.0969766	0.0977277	-0.765407	-0.834882	-0.361942	-0.584325	-0.308116	0.196072	-0.695609	-0.251021	0.820799	2.82481	-1.84951	-1.12495	1.49759	-0.920771	0.503347	-0.803294	0.271912	-1.01301	-0.629554	-0.56013	-0.806908	0.605777	1.02948	1.62589	-0.330765	-1.5296	-0.369978	1.57253	0.656724
DAG.18.2.20.4.	0.363291	-1.67854	0.586802	-0.0423354	0.747166	-1.70267	-0.711857	1.12253	0.0703192	-0.455966	-0.00497415	-1.14309	-0.785553	-0.0796485	2.89552	-0.164967	-0.353432	1.17895	0.577025	0.302518	-0.44698	-0.452363	0.201713	-0.39126	0.324469	0.209545	-1.78139	-0.869132	0.493354	2.97966	-1.65097	-0.259767	1.45432	-1.02887	-0.122437	-0.66899	0.508219	0.136276	-0.501976	-0.619285	-0.73084	0.449388	1.08159	1.33016	-1.10986	-2.02911	-0.305402	-0.637583	0.888141
DAG.18.2.20.5.	0.216667	-1.22738	0.962416	-0.498668	-0.311392	-0.700462	-1.3017	1.825	-0.693123	-0.482304	-0.269041	0.803598	-0.369462	-0.831139	2.80508	-0.188511	-0.246805	1.36286	0.102873	1.64013	-1.15006	-0.697421	0.747747	-0.234807	-0.619667	-0.371763	-0.682673	-0.923496	0.543466	2.04419	-0.23229	-0.864626	0.82557	-1.1651	-0.114052	-0.93528	1.73173	-0.874553	1.07089	-0.990758	-0.913938	-0.39784	2.1261	2.11976	-1.03037	-0.658576	-0.579205	0.954225	0.118641
DAG.18.2.22.5.	-0.00765256	-0.606815	1.18441	-0.628583	-0.553106	-0.250911	-1.28449	1.11293	0.11918	-0.165939	0.647369	-0.0138997	-0.366844	-0.850036	2.22657	-0.0661111	-1.02765	1.54235	-0.186122	0.846078	-0.700812	-0.576492	0.854281	-0.458722	-0.4276	0.829663	-1.18697	-1.14623	0.793318	2.66235	-0.867858	-0.21702	2.02407	-1.58637	0.0194739	-0.74108	1.60209	-0.908746	0.704701	-0.835886	-1.39599	0.166953	1.82381	1.7606	-0.921931	-1.20126	-1.03156	-0.407231	0.741641
DAG.18.2.22.6.	0.116726	-0.597553	1.12954	-0.515822	-0.94299	-0.438108	-1.41404	1.94866	-0.541449	-0.557604	-0.742264	1.49055	-0.569913	-1.17561	0.69848	0.187617	-0.568415	1.88881	-0.250148	1.39521	-0.525146	-0.29731	1.34738	-0.550571	-1.03835	0.148107	-0.896689	-1.24737	1.35685	1.15876	1.03273	0.36005	0.92829	-1.42786	-0.184205	-1.20107	1.9253	-0.891727	1.43218	-0.970669	-0.472415	-0.925075	2.4797	1.66205	-1.4511	-0.139977	-1.03429	-0.200441	0.131128
DAG.20.0.20.0.	-0.0825685	-0.872532	2.20291	0.556526	-0.456652	1.1571	-0.0630493	-0.799391	1.71641	0.337614	0.461149	-0.0771498	-0.168768	-1.57129	0.832669	0.845494	-0.53224	0.963969	-0.151295	-0.423804	-0.620575	-0.0329588	1.73574	-1.19736	-0.328281	-0.628534	1.2659	0.289034	0.0327772	-0.0710145	-0.299467	1.78831	1.29907	0.200186	1.80581	-1.15667	-0.397786	-0.0086288	-0.740043	0.863476	0.248447	-1.37755	-1.50401	0.100046	-0.12959	-1.06949	0.548125	-2.44633	-1.02789
FFA.15.0.	-0.170419	-0.631326	3.24183	0.512672	-0.413489	-0.794289	0.680552	-0.406423	-1.01141	-0.322126	-0.796623	-0.889126	-0.0194354	3.58411	-0.17478	-0.328616	0.458738	0.245116	-0.342394	0.00781432	-0.991888	-0.173278	0.363716	0.0438923	0.0916168	0.020459	-0.662296	-0.138947	-0.741588	-0.370231	-0.623149	-1.04281	0.619839	0.132225	0.105105	-0.144307	-0.626649	0.306363	-0.333406	0.173289	-0.0888041	-0.237872	0.69168	-0.142549	0.429294	-0.504631	-0.611873	0.906686	-0.235346
FFA.16.0.	0.287047	0.825664	0.675279	0.588349	0.135037	-0.625891	2.0009	-0.614779	-1.26863	0.0694679	-1.42769	-2.18781	0.586602	-1.17704	1.20347	0.145865	0.401711	0.0528284	-0.493368	0.613585	-0.819314	0.0966627	0.209626	0.890991	0.638178	0.851109	-1.93897	1.05961	-1.19013	0.341968	-1.14252	-2.25568	0.913563	-0.344285	1.60961	0.645901	-0.296199	0.400409	1.1097	0.804445	1.15368	0.217686	2.15495	1.15091	-0.0318697	-1.4316	-1.21493	0.359235	0.366755
FFA.16.1.	-0.569486	0.771226	0.498205	1.23517	0.229278	-1.32699	0.38378	-1.08027	-1.02653	0.464744	-1.28128	-2.35978	1.13048	-0.375483	1.6784	-0.0221218	0.106729	-0.028926	0.193292	-0.756918	-1.53333	-1.39989	0.490561	1.00359	1.19071	0.417739	-1.16146	0.326867	-0.693229	-0.363081	0.115811	-1.46888	-0.547132	0.57143	1.37099	0.836274	-0.286997	0.571385	1.17188	1.51277	-0.381082	-0.564049	2.13115	0.270341	0.80711	-1.25699	-0.00761823	1.85871	-0.143827
FFA.17.0.	0.85111	-0.440078	0.0633996	0.884728	-0.00522992	-0.635612	2.7592	-0.626837	-1.25496	-0.190277	-0.984559	-1.07849	0.891558	0.00390399	0.593237	-0.499339	0.82208	1.23691	0.226163	1.32148	-1.30263	0.668067	0.376457	-0.71123	1.69521	0.0110378	0.275207	-0.337122	-1.54007	1.11736	-1.38283	-1.80385	2.07962	-0.198672	0.985222	0.483926	0.0981138	0.728823	0.0374612	-0.223091	0.752417	-0.755494	1.31444	-0.0460926	0.603278	-0.762219	-1.41932	-0.497148	0.974446
FFA.18.0.	0.237505	0.285491	0.0750313	1.0286	0.41964	0.443238	2.72135	0.344452	-1.18244	-0.385614	-1.28188	-1.22101	-0.662845	-1.15092	1.03736	-0.112929	0.59735	0.32319	-0.267651	-0.528093	-0.068863	0.281404	0.749335	-0.136021	1.58234	0.0271813	-0.585625	1.2655	-1.56233	1.57827	-2.49933	-1.79052	0.768118	0.294829	1.56575	-0.63474	-0.976711	0.173766	1.34133	0.411871	1.7421	0.0277591	0.701491	0.847986	0.801757	-0.646839	-0.881324	-0.169387	0.0387769
FFA.18.1.	-0.361275	1.45225	0.829082	0.665759	0.058062	-0.390289	1.9773	-0.491862	-0.463831	0.322304	-0.349442	-3.75722	-0.138704	-0.919821	1.25245	1.10122	0.297824	0.486567	-0.161994	-0.450368	-0.329176	0.304356	0.364121	0.647094	1.4201	0.199065	-1.3148	0.927421	-1.18093	0.124427	-0.508181	-0.780162	0.664563	-0.554361	0.0853615	0.644882	0.259988	-0.332291	1.03525	1.23816	1.37439	-1.00491	1.26655	-0.453834	0.649392	-2.17319	-0.675808	0.821089	-0.268715
FFA.18.2.	-0.417117	1.79339	0.885594	0.217993	0.122211	-0.493226	1.26084	-0.433076	-0.0194128	0.676708	-0.291567	-3.42933	-0.951233	-1.74999	1.16086	0.518966	0.668245	0.964661	-0.113249	0.00798734	1.53501	1.10953	0.243365	0.714867	0.982706	0.0130497	-1.84969	0.170897	-1.53508	0.353737	-0.691544	-1.19388	-0.624444	-0.628251	-0.939713	0.61561	0.702263	0.594718	0.766528	0.981843	0.424294	-0.24301	1.03135	0.160302	0.439938	-2.51641	0.0405712	-0.0363968	-0.450579
FFA.18.3.	-0.886215	1.3815	0.0317347	0.277975	0.308441	-1.0276	1.50795	-0.297629	-0.645876	0.9007	-0.380385	-2.59772	-1.15637	-1.34761	1.28899	0.356549	0.659139	1.03261	-0.111399	0.174823	1.00875	1.88303	0.332755	1.32173	0.866841	0.118723	-2.08196	-0.155423	-1.21732	0.244837	-0.269106	-1.39705	-1.14511	-0.131087	-0.807726	0.264165	1.16225	1.14358	1.52557	0.431708	0.493672	0.0661864	1.16442	0.381217	1.1556	-1.98321	0.706543	0.229174	-0.642987
FFA.20.2.	0.760796	1.40667	0.229547	0.13117	-0.00514468	-0.755713	1.24987	-0.244251	-0.110555	0.66007	-0.28826	-3.36969	0.278894	-2.16516	1.54145	0.656484	1.01855	0.490222	0.661761	0.416728	0.543625	0.711222	-0.524649	-0.722041	0.649043	0.929872	-0.585721	0.719025	-2.20696	-0.11827	-0.809265	-0.926802	-0.825389	0.5911	-0.155917	0.435622	0.679002	-0.564295	1.18264	0.781896	0.491709	-0.985437	1.60866	-0.122216	-0.764048	-2.00767	-0.73186	1.61078	-0.463646
FFA.20.5.	0.251588	-0.716976	0.359299	-0.193689	-0.814145	-0.601611	-0.596322	1.84748	-1.13058	-1.51294	-1.53871	1.43305	-0.72352	-1.3505	0.590031	-0.179586	0.573509	1.35989	0.476301	1.94295	-0.181867	0.374788	0.277621	-1.30547	-0.737826	-0.817326	0.182956	-0.284642	0.653137	-0.289528	1.75335	-0.901509	-1.15698	0.244467	-0.250163	-1.62678	0.569293	-0.217601	2.54915	-0.423256	0.331678	-1.16164	1.29327	1.95082	-0.848211	0.316732	0.0251647	2.13894	-0.625496
LPC.15.0.	0.395257	-2.14108	0.654065	-1.22818	-0.452029	-0.562331	-0.827903	-0.187273	-0.545455	-0.294112	0.481297	0.876065	0.427541	1.26153	0.141614	0.318487	-1.88549	1.40108	-0.127746	0.259413	-2.06111	0.0338027	1.21301	-0.0543463	1.51545	-0.578434	0.854882	-1.33782	0.708423	1.40351	-0.0824063	0.533396	0.994737	1.1962	0.535262	-0.185734	0.537738	-0.14333	-0.354771	-0.197903	-1.07498	-0.409745	-0.92248	0.151389	1.02124	1.08149	1.51749	-1.31039	0.939668
LPC.16.0.	1.36754	-0.876399	0.213001	-2.42586	0.558805	0.293345	-0.60751	0.0757089	-0.112931	-0.251864	-0.00016848	0.956192	0.554787	-0.316896	1.40436	-0.12821	-3.41198	-0.512966	-0.0740178	1.36427	-0.143188	0.548694	1.37524	-0.806053	0.127244	-0.329388	0.783933	0.538269	0.162461	1.08343	-0.789778	0.710612	-0.260724	0.95832	2.19136	-0.771267	1.38896	-0.933135	0.428565	-0.333181	-1.09016	-0.179329	-0.158265	2.23447	-0.00801848	-0.132922	-0.174128	-0.739862	-0.44973
LPC.17.0.	0.888023	-1.5401	0.561136	-1.87366	-1.13282	-0.831125	0.431673	0.0625603	-0.0716688	-0.193612	0.0208009	2.12665	-0.591826	0.358017	0.813463	-0.350269	-3.42252	0.620404	0.480524	0.685949	-1.46429	0.77871	1.10301	-0.580455	0.397311	-0.787444	0.824253	-1.24039	0.54446	0.99976	0.500018	0.582629	0.924539	1.26507	1.15869	-0.936463	0.935663	-1.27959	-0.50678	-0.493905	-0.58064	-0.32516	-0.810463	1.03331	0.721146	0.662321	0.722149	0.160967	0.606853
LPC.18.1.	1.05996	-0.89039	-0.479518	-1.94988	0.557463	0.798869	-0.335181	-0.37672	1.21892	0.155383	-0.0593533	1.20481	0.0327097	-0.551763	1.12302	-0.702663	-3.0655	-1.73773	0.129187	1.02026	-1.0323	1.63653	0.840603	-1.22271	0.0972209	-1.06225	1.73263	0.547865	-0.0386825	0.473901	0.0401145	0.269423	-0.49542	1.73973	1.87394	-1.32243	0.269482	-0.87716	0.397309	0.0778614	0.621065	-0.291964	-1.1356	1.59785	0.857351	0.246885	0.647702	1.00337	-0.618153
LPC.18.2.	1.22664	0.0869347	-0.481623	-1.69349	0.851152	0.956457	-0.346646	-0.190148	0.829446	0.88798	0.0231333	1.06668	0.0722875	-1.25167	0.383036	-1.06386	-2.56079	-1.38458	0.00560173	1.27641	0.158893	2.61209	0.797038	-1.45125	0.234029	-1.36778	1.57696	0.0173459	-0.600659	0.771783	-0.11745	0.14219	-1.04812	1.73899	0.456215	-0.782679	-0.0116736	0.0182661	0.62306	-0.387564	-0.288571	-0.335536	-1.44904	1.17208	0.732293	0.65855	0.835641	-2.18028	-0.651095
LPC.18.3.	0.531719	-0.931399	-1.12125	-1.48055	0.888559	-0.32065	0.425191	-0.254262	-0.181541	-0.182095	-0.00836153	0.857546	1.49176	-0.0390559	0.97358	-0.763336	-2.53292	0.273159	-0.116835	0.657597	-0.632157	1.57568	0.856223	-0.739966	0.540487	-1.8221	1.29537	0.282656	-0.317389	1.12281	-1.20258	-0.756119	-1.12828	2.06078	0.403263	-1.24005	0.294903	1.51975	1.68802	0.0360869	-0.342446	-0.196826	-0.878977	1.94698	1.48311	0.16827	1.44665	-0.236102	-0.530901
LPC.20.1.	1.21476	-0.579208	0.0636249	-2.32627	0.31974	0.650889	-0.221967	0.341905	0.689665	-0.0917091	-0.116456	0.467179	-0.00481548	-0.820734	1.48473	-0.638866	-3.72518	-1.3752	0.226435	1.23897	-0.237199	1.34996	0.960461	-1.47225	0.094801	-1.00719	1.79894	0.593884	0.0941788	1.55548	1.12269	-0.0525228	-0.503145	0.854482	1.36882	-1.42936	0.66802	-0.971896	0.520242	-0.830482	-0.590708	-0.801039	-0.285256	1.13532	0.500838	0.252442	0.722857	-0.358701	-0.528978
LPC.20.2.	1.1383	-0.400198	0.0483335	-1.77631	0.485492	0.58795	-0.22501	0.21569	0.848167	0.112244	-0.138015	-0.102103	0.87747	-0.994738	1.60253	0.0425364	-2.96304	-1.52014	0.298591	2.11087	-0.671137	0.67122	1.94568	-1.04333	0.0206317	-0.790435	1.21856	0.53196	-0.271291	0.990394	-0.848282	-0.662764	-0.471742	2.18159	0.756651	-1.09528	1.01668	-0.603554	1.03359	-1.17687	-0.924113	-0.626958	-0.116536	2.24444	0.0778588	-0.640042	0.199257	-0.304081	-0.859779
LPC.20.4.	1.3004	-2.07785	-1.11505	-0.548326	2.07092	-1.8085	-0.245189	1.27187	0.183616	-0.903674	-1.13082	1.08413	-0.104201	-0.197843	1.90373	-1.39907	-1.64397	-0.861324	1.30348	0.610996	-0.214828	0.521337	-1.12182	-1.48924	0.379639	-0.259749	1.29082	1.15897	0.290321	0.731683	-1.26325	0.576457	0.0158273	0.842486	1.64107	-2.18167	-0.307903	-0.338926	-0.356411	0.213187	0.864655	0.425728	-0.253812	0.72731	-0.307127	-0.0883154	0.80313	0.334798	-0.520032
LPC.20.5.	0.641811	-1.0073	-0.301006	-1.22107	-0.0415741	-0.389141	-0.877518	1.15541	-0.793502	-1.06475	-0.832467	2.89019	-0.204405	-0.676125	0.932233	-0.137029	-1.57378	0.0302383	0.801245	1.96516	-1.25229	0.343915	0.665686	-1.09512	-0.373376	-1.29115	1.08692	-0.304674	0.644167	0.0868364	1.53919	-1.06752	-1.33744	-0.0210177	0.65658	-1.48314	0.733108	-0.654025	1.66631	-0.57272	-0.56167	-0.553452	0.931486	1.65566	-0.468282	1.04034	0.855759	1.95767	-0.486947
LPE.16.0.	1.67432	-0.627865	0.484675	-1.99703	-0.259847	-0.0224699	-0.377901	-0.526634	-1.30118	-0.297611	-0.473806	0.975656	0.297518	0.167452	0.944618	0.0536023	-2.60262	-0.877985	-0.293612	1.20552	-0.761883	-0.0656596	1.87899	-0.964266	0.546227	-0.974262	1.23908	0.0450418	0.342759	1.69031	0.390319	-0.204078	-0.795909	0.853514	1.97293	-1.17616	0.680089	-0.796739	0.79394	-0.301123	-1.05873	-0.942636	0.218261	2.29954	-0.167814	0.323119	-0.0626155	1.24728	0.112774
LPE.17.0.	1.62233	-0.279321	0.733386	-1.82623	0.185743	0.266892	-0.496742	-1.03251	-0.073376	0.155973	0.105146	0.439999	1.31206	0.613869	-0.0368886	-0.270089	-3.28446	-1.5664	-0.649286	1.36618	-1.07444	0.936245	1.45107	-0.573724	0.969876	-0.939149	0.438169	0.389842	-0.552372	1.85711	-0.276694	-0.867822	-0.340591	0.888246	1.13216	-0.549758	0.276917	-0.372661	0.817663	-0.607539	-1.02588	-0.729884	0.880382	1.11406	0.841694	-0.272718	-0.355551	1.2681	0.138015
LPE.18.0.	1.30302	-0.770125	1.0311	-1.65041	-0.769364	-0.031581	-0.539822	-0.604707	-0.697812	0.334416	-0.171625	0.712653	-0.173069	0.0331611	1.77328	0.280132	-2.94976	-1.068	-0.0389891	0.777867	-0.435808	0.0642292	2.14719	-0.389749	0.799744	-0.956827	1.2518	-0.0407018	0.0355915	2.19022	-0.285008	-0.0337615	-0.347431	1.03308	1.81548	-0.798019	0.531653	-0.943801	0.150746	-0.221703	-1.34337	-0.18401	0.72022	2.18178	0.481143	-0.511165	-0.438025	0.448115	-0.111895
LPE.18.1.	1.63139	-0.359496	-0.135934	-0.708989	0.712369	0.709946	-0.540114	-1.40706	0.737777	0.386857	0.491502	-0.59408	0.200918	0.849704	0.966465	-1.62211	-2.51874	-1.91234	0.0431126	0.903447	-2.0009	2.49362	0.389265	-0.656629	1.24152	-1.37755	1.04171	0.7727	-0.620237	1.32045	-1.16786	-0.721775	0.0811362	0.774234	0.488635	-0.442858	0.226327	-0.318884	0.35262	-0.994244	0.135051	-0.734063	0.420009	1.45235	0.29917	0.405949	0.519388	0.875218	0.186025
LPE.18.3.	1.44496	-0.102437	0.606012	-1.43273	0.116858	0.323032	-0.548333	-1.16659	0.267804	0.474981	0.0344757	0.116489	0.796745	0.311894	0.754453	-0.75715	-3.12964	-1.71898	-0.618299	1.20089	-1.13277	0.768813	1.90548	-0.430289	0.933053	-1.02403	1.09598	0.579702	-0.383662	2.17079	-0.614752	-0.998181	-0.612905	0.934822	1.35991	-0.480276	0.304707	-0.29474	0.161038	-0.582947	-1.02266	-0.537525	0.558959	1.66017	0.675011	0.350424	-0.369576	0.97241	0.106721
LPE.20.4.	1.55208	-1.13124	-0.880834	0.421689	2.14679	-1.64252	0.559603	-0.666741	0.643094	0.399424	-1.07851	0.307513	-0.148874	0.726245	1.29601	-0.888056	-2.59971	-2.10501	1.6772	0.563055	-0.906238	0.159121	-0.0326779	-1.06669	1.10472	0.284565	0.0740032	1.20249	-0.987592	0.728114	-1.35191	0.397233	0.258664	0.508136	1.8646	-1.35241	0.656836	-1.08798	-0.813021	0.449175	0.185918	0.571321	-0.0067155	1.23314	-0.220384	-0.336995	-0.61189	0.0724888	-1.16546
PC.14.0.20.3.	0.347045	-0.648046	1.67189	0.682506	0.29226	-0.424415	-0.0890152	-0.292955	-0.524304	0.502088	0.389323	-2.41313	1.41054	0.848604	0.672811	0.445065	-1.19034	0.87388	-0.706767	0.0547355	-1.70008	-2.04203	1.2493	-0.0205499	0.723742	0.514726	-1.40084	0.362969	0.0637592	1.44646	-2.34052	-0.706954	-0.370365	0.0762492	1.13106	0.590314	0.583996	1.23583	0.758969	1.45497	-2.10376	-0.283966	1.27573	0.616758	0.725177	-0.108134	0.294574	-1.91753	-0.25998
PC.14.0.20.4.	0.834014	-1.37767	0.383694	0.896416	2.44234	-1.71226	-0.568294	0.20547	-0.473909	-0.436361	-0.959935	-1.06999	0.513474	0.697418	1.03672	-0.267917	-0.678065	1.15063	0.810464	-0.326892	-1.86048	-0.692965	-0.400148	-1.43644	1.00844	0.626373	0.0917844	0.250779	0.161177	1.33227	-1.47477	0.376335	0.275368	0.668389	1.32011	-1.09075	0.223884	0.95499	-0.04248	1.53215	-1.96806	-0.13789	0.483281	0.229594	-0.677397	-0.532268	0.546145	-2.65696	-0.977113
PC.14.0.20.5.	0.228417	-1.08348	1.17891	0.190839	-0.379334	-1.21803	-1.46062	0.306996	-1.48597	-1.01615	-1.56079	1.28292	-0.00704813	-0.422726	0.894034	0.240225	0.227028	0.842375	0.252544	1.11442	-1.31041	-0.280953	0.236828	-0.884315	-0.547991	-0.9019	0.267841	-0.417936	0.576924	-0.0251569	1.22163	-0.524378	-0.580633	0.228912	0.529776	-1.70038	0.845043	-0.288436	1.7397	-0.413009	-0.42191	-0.606907	1.93248	1.28237	-0.0385277	0.683706	1.09209	2.28636	-0.763788
PC.14.0.22.5.	1.01072	-1.17215	1.3943	0.315923	0.52406	0.102976	-1.05497	-1.06322	-0.712794	-0.426	-0.558922	-1.17988	1.18764	-0.187322	1.67217	-0.0843851	-1.21863	1.2445	0.221238	0.385586	-2.02414	-1.32678	0.811751	-1.47322	0.427281	-0.571379	-0.128548	0.362671	0.301525	1.61036	-1.0042	0.324401	-0.239753	0.762235	1.57259	-0.546929	0.575237	1.17087	1.35271	0.854422	-2.57825	-0.635658	1.02274	0.657809	0.275555	-0.423863	0.102799	-1.27368	-0.283075
PC.15.0.18.1.	-0.0159092	-2.08604	1.50932	1.05848	-0.691637	0.811941	-0.495315	-1.38239	-0.151066	-0.049137	0.0289925	-1.026	0.438067	0.881502	-0.232496	0.599643	-1.38476	0.482098	-0.212275	-0.521213	-2.9235	-0.439826	1.38964	0.210875	1.23077	0.225024	0.382478	-0.781474	0.414622	1.177	0.31107	-0.222961	2.04886	0.95511	1.20196	0.910998	-0.523176	0.224374	-0.970152	0.537387	-1.53303	-1.05766	-0.116949	-0.316706	1.08685	0.979783	1.0123	-0.86034	0.197191
PC.15.0.20.4.	0.0320637	-1.87824	0.739276	1.45352	0.838202	-1.84467	-0.0618263	0.371902	-0.682423	-0.433612	-0.719531	-0.303306	-0.287052	1.39232	0.597535	-0.0443796	-0.832612	1.83224	0.794912	-0.518482	-1.85871	-1.02742	-0.482676	0.542545	1.4958	0.021874	-0.333825	-1.237	0.461307	0.724021	-0.852439	0.231699	2.23708	0.20732	1.52926	-0.727013	-0.391001	-0.365772	-0.839863	0.344666	-1.36027	-0.0573511	1.19973	-0.632911	0.161887	0.617641	1.71921	-1.5949	-0.608269
PC.15.0.22.6.	-0.192442	-1.03211	1.25382	0.530238	-1.23574	-0.76247	-0.621847	-0.266605	-0.874104	-0.295491	-1.352	1.07193	-0.887481	-0.832679	0.142983	0.499448	-0.584555	2.26514	0.922662	1.62258	-1.38302	-0.236608	2.10826	-0.800069	-1.51195	-0.258773	-0.058972	-0.891659	1.30228	-0.676746	1.9752	0.591397	0.243053	0.950738	1.12185	-2.12395	1.40058	-0.415759	0.425421	-0.516261	0.116775	-0.829111	1.22698	0.739815	-1.16641	0.668882	-0.309042	0.497438	-0.683579
PC.16.0.14.0.	0.945681	-1.37619	0.632053	0.141619	1.45454	0.020393	-0.701428	-0.621342	-0.837213	-0.59844	-1.38293	-1.86795	1.52176	0.622466	0.126823	0.189	-0.733242	0.617611	-0.482286	0.376456	-2.23486	-0.754254	1.52467	-0.807833	0.533149	0.0996472	0.78499	0.715161	0.465468	0.524375	-0.769079	-0.17721	0.244614	1.50603	1.2102	-0.412021	0.10176	0.962112	0.639781	1.57632	-3.29669	-0.941966	0.333091	0.516847	0.206231	0.30052	0.499838	-0.564926	-0.270762
PC.16.0.16.1.	0.563426	-0.221228	0.167179	0.79145	0.868025	-0.10585	-0.672024	-0.984056	-1.05899	-0.320733	-1.18756	-1.61169	2.2924	0.938773	1.0528	-0.0282518	-1.49843	-0.27999	0.0642551	0.163907	-1.77637	-1.93596	0.740766	-0.811802	0.801308	0.791459	-0.45859	0.880157	0.132828	1.2299	-0.599462	-0.73708	-0.722381	0.483565	2.56	0.840131	-0.0137516	0.739029	1.50206	0.555955	-1.87605	-0.909723	1.20492	1.56956	-0.248671	-0.595559	-0.318701	0.159286	0.246126
PC.16.0.18.2.	0.322085	0.11468	1.69296	0.199196	0.60173	1.10822	-0.862014	-1.44593	0.479053	1.4256	0.368119	-1.56346	0.682444	-1.22566	-0.12063	0.449263	-1.17527	0.599562	-1.09413	0.497198	-0.172314	0.785199	1.29719	0.344299	0.596697	-0.220758	-0.484454	0.275534	-1.13301	0.581129	-0.150544	0.368693	1.14073	0.362937	1.00963	0.994468	0.0248352	1.00253	0.857466	0.40446	-2.22533	-0.472125	-0.247303	0.897681	0.189937	-0.235125	-0.473448	-3.98115	-1.319
PC.16.0.20.1.	1.43425	0.615716	1.29137	-0.938744	-0.148979	1.09261	-1.22419	-0.327894	0.94596	0.15714	0.22757	0.0545519	1.33109	-2.0228	0.395219	0.525085	-0.845495	0.609462	-0.454983	0.234638	-1.41734	0.0879335	1.3727	-0.541303	-0.21351	0.0961482	1.63398	0.487535	0.599042	0.0153236	0.495644	0.811385	1.10893	1.18305	1.29959	-0.342741	0.449486	-0.936142	-0.154183	-0.426945	-2.01318	-1.4075	0.450937	1.3694	-0.820701	-0.398663	-1.60049	0.546804	-1.64462
PC.16.0.20.3.	0.776717	-1.34556	1.5776	1.24598	0.0906856	-0.507787	-0.17727	-0.206506	-0.478533	0.296465	0.754586	-1.95475	1.42614	0.863665	0.873126	0.50044	-1.14802	0.462561	-0.797343	0.123486	-1.01573	-2.31841	0.517018	-0.238419	0.0864246	0.456492	-1.78213	1.17905	0.362038	0.837702	-3.07036	-0.447919	0.255923	0.200219	1.97949	0.296384	0.295142	0.974736	0.616356	0.706001	-0.84623	-0.159368	1.94426	1.1169	0.692422	-0.844287	-0.311699	-0.631858	-0.402859
PC.16.0.20.4.	0.951889	-2.30437	0.185067	0.989176	2.04567	-2.28185	-0.658286	0.740988	-0.361567	-0.495114	-1.11978	-0.458779	-0.231538	0.69862	1.58313	-0.465318	-0.487582	1.03361	0.97261	-0.171618	-0.516276	-0.917732	-0.902822	-0.896861	0.254636	0.353445	-0.0300645	1.15171	0.165247	0.600131	-1.36989	0.785993	1.38044	0.102865	2.37619	-1.27926	-0.674417	-0.193605	-0.22381	0.645927	-0.711016	0.435496	0.885465	0.224924	-0.906935	-0.594477	-0.0378008	-0.123073	-1.02717
PC.16.0.20.5.	0.469998	-1.09502	0.692356	0.099972	-0.102791	-1.10215	-1.26231	0.972247	-1.33084	-1.2368	-1.81317	1.88636	0.125274	-0.210502	0.839922	0.401792	-0.00232883	0.959556	0.0739554	1.376	-1.07299	-0.357695	0.584667	-1.17066	-0.306209	-1.02204	0.384237	-0.107204	0.817368	-0.298825	1.72714	-0.910194	-0.573364	0.109205	1.30634	-1.57228	0.478167	-0.303507	1.36091	-0.156305	-1.01922	-0.567053	1.457	1.39217	-0.306051	0.71268	0.529441	1.53919	-0.75102
PC.16.0.22.4.	1.20833	-1.70813	0.119108	0.119784	1.98572	-0.433338	-0.495844	-1.09651	0.100822	-0.348169	0.00906059	-1.55702	1.02283	0.664958	1.78997	-0.193567	-1.04305	-0.199271	0.155533	-0.804803	-0.588673	-0.855365	-0.578259	-1.72348	0.152581	1.08347	-0.969987	0.850284	0.133761	1.01048	-2.22663	0.113448	0.843143	1.07142	2.45578	0.812407	-1.42254	1.09599	-0.125625	0.904369	-1.57118	0.7706	-0.0456394	0.577084	-0.304236	-1.24692	-1.17446	-0.204389	0.36922
PC.16.0.22.5.	0.98486	-1.60712	0.779779	-0.401433	0.601182	-0.135446	-0.972262	-0.577013	-1.11592	-0.993258	-0.829249	0.0255446	-0.318872	0.140199	1.95488	0.251023	-1.2827	1.21609	0.208775	1.27614	-0.17843	-0.637732	0.759475	-2.53443	-0.177404	-0.229413	-1.1633	0.189968	0.613776	0.502937	0.298687	0.42904	0.118984	0.460157	2.31545	-0.32032	0.521123	0.135108	1.68466	0.436404	-1.72163	0.358465	0.434415	1.56461	-0.149338	-0.618712	-0.34657	0.794549	0.25994
PC.16.0.22.6.	0.416618	-0.941974	0.814613	-0.206333	-0.702001	0.0405097	-0.880195	0.76299	-0.906377	-0.194675	-1.62938	1.59343	-1.13409	-1.02137	0.1089	0.868963	-1.42418	1.88438	0.403811	1.56856	-0.450167	0.303964	0.838794	-1.23699	-1.25074	-0.53968	-0.420343	-0.3845	1.29497	-0.599879	1.77344	0.562047	-0.0928316	0.333673	1.40084	-1.84139	1.29391	-0.460989	1.57547	-0.110199	-0.258138	-1.36295	1.24	1.65786	-1.44512	0.343777	-0.222778	0.420144	-0.766531
PC.17.0.18.1.	0.578225	-1.81896	1.15839	0.665202	-1.11603	-0.0434403	-0.530182	-1.3785	0.0758525	0.0164413	0.0319009	-0.280622	0.909764	0.777966	0.435926	0.353261	-1.62211	0.962843	0.470776	0.0734763	-3.20145	-0.043864	0.910129	-0.346031	0.864318	-0.0391607	0.665182	-1.21126	0.531723	0.529876	0.701368	-0.121559	2.45207	1.07586	1.09958	-0.176032	-0.332272	-0.917068	-1.04202	-0.237618	-1.0179	-1.40688	-0.149372	0.213624	0.655755	0.741539	0.0146322	1.29991	0.650203
PC.17.0.18.2.	0.071924	-1.02696	2.16977	0.330483	-1.18889	-0.285295	-0.573232	-1.55498	0.306452	1.53911	0.410851	-0.404635	-0.191112	-0.529526	-0.280633	0.722374	-1.06469	1.6455	0.0667016	-0.104895	-1.69077	1.06807	1.3039	0.56139	1.00174	-0.263653	-0.286885	-2.33729	-0.319981	0.623572	0.812651	0.127014	2.54685	0.98403	-0.168081	0.724472	-0.139462	-0.547595	-0.657602	-0.1792	-1.78035	-0.767538	-0.522479	0.242913	0.736729	0.663648	0.56772	-2.37287	0.188852
PC.17.0.20.4.	0.435507	-2.62151	0.6486	1.3709	0.483584	-1.88218	0.116107	0.619415	-0.608527	-0.313869	-0.929711	0.823135	-0.995799	1.09623	1.35748	0.0898891	-1.00582	1.33855	1.2125	-0.206999	-1.15698	-0.448278	-1.08713	-0.0545726	0.872627	0.0959808	-0.724553	-0.647132	0.747645	-0.241243	-0.506089	0.304658	2.05953	0.691975	1.50549	-0.794589	-0.338812	-1.69695	-0.984983	0.188686	-0.249043	0.052561	0.74319	-0.0820154	-0.0659479	0.158601	1.20906	0.293751	-0.259117
PC.17.0.20.5.	-0.0259025	-0.789471	0.322582	0.224639	-0.335657	-0.925536	-1.10781	0.376609	-1.20752	-0.766884	-1.64037	2.37796	0.0544495	-0.291448	0.0715175	0.0566947	0.274956	1.2999	-0.0376149	0.608918	-1.10567	-1.198	0.242503	-1.09084	-0.401549	-0.949098	0.292918	-0.352929	0.835221	-0.384834	2.20474	-0.372531	-0.453119	-0.235019	0.502673	-1.71285	0.765466	-0.160266	1.56884	-0.146535	-0.56636	-0.458494	1.40843	1.26851	-0.508779	0.871697	0.595502	2.00434	-0.611728
PC.17.0.22.5.	0.503034	-2.38693	0.9174	0.345813	-0.198959	-0.324944	-0.62057	-0.549187	-0.567957	-0.411132	-0.546559	0.589895	-0.339236	0.315603	1.12644	0.637167	-1.88711	2.21766	0.0936829	0.95462	-1.95512	-0.30791	0.8423	-1.05338	-0.125357	-0.193626	-0.43742	-1.05609	1.22513	0.529472	0.612892	0.533731	1.26489	1.1746	1.37121	-0.804745	0.940369	-1.12523	0.454264	-0.338529	-0.888934	-0.128106	0.653724	0.350699	0.534834	0.186807	0.617099	0.654251	0.448045
PC.17.0.22.6.	0.093211	-1.10464	1.09168	0.342766	-1.38249	-0.736966	-0.386107	0.667018	-0.813885	0.0145856	-1.14854	2.36832	-0.830517	-0.742535	-0.301956	0.783932	-0.790745	1.95104	0.595691	1.89895	-1.80875	-0.20662	0.91418	-0.642068	-1.15254	-0.59908	0.0194665	-1.28429	1.46452	-0.502687	1.86242	-0.0869395	0.557475	0.564968	0.481928	-2.03058	0.895525	-0.391407	0.605891	-0.940365	-0.299186	-0.944545	0.284847	1.496	-0.803498	1.16772	0.803108	0.475338	-0.0592175
PC.18.0.14.0.	0.503342	-1.43058	1.11177	-0.399927	1.03292	0.323442	-0.227234	-1.24505	-0.662587	-0.300645	-0.652567	-1.39914	1.5415	0.458771	0.702495	0.558573	-1.09328	0.39139	-0.956675	0.126706	-2.51476	-0.854645	2.41799	-0.223371	0.261899	-0.309589	0.354655	-0.192388	0.561786	0.333454	-0.570106	-0.164053	1.19129	1.56531	0.756722	0.00905835	0.256768	1.02176	0.357341	1.45055	-2.83592	-1.28096	0.215302	0.739436	0.680066	-0.143232	0.609054	-1.39648	0.0914021
PC.18.0.16.1.	0.182947	-0.196056	0.539155	0.890864	0.499399	-0.0635319	-0.236718	-1.04741	-0.90656	0.0797843	-1.00227	-1.23758	2.01408	0.642742	1.27537	0.0921772	-1.6065	-0.514657	0.495351	0.358802	-2.19289	-1.90348	0.996147	-1.00487	1.06354	0.703538	-0.267634	0.150453	0.269072	0.862124	-0.57898	-1.20605	-0.660358	0.44139	2.48218	0.526591	0.0451116	0.0896917	1.55143	0.369692	-1.33347	-1.22118	1.13704	2.15026	-0.0776385	-0.491474	-0.104074	-0.102525	0.645836
PC.18.0.20.0.	0.128807	0.258318	0.540288	1.00032	-0.705081	-0.0557829	0.501191	0.194389	-0.166675	-0.0507609	-1.23926	2.01952	-0.885556	-1.167	-0.732878	0.000686433	-0.536904	1.14092	1.60173	1.43615	-2.02185	0.223858	0.99834	-0.981188	-1.12967	-0.87188	0.0135532	-1.01957	1.30162	-0.61961	3.30774	0.955068	-0.375155	0.398518	0.225358	-1.35083	0.978593	-0.427184	0.484968	-0.732028	-0.0203848	-0.780202	-0.279885	2.23077	-1.63888	0.63025	-0.438164	-0.00648339	-1.40043
PC.18.0.20.2.	0.0568868	-0.0172112	2.04784	0.736792	-0.773972	0.371454	0.274531	-0.476139	-0.127236	1.09316	0.24938	-1.69292	1.53751	-0.277161	0.841647	0.857639	-0.863244	0.360714	-0.165698	0.386892	-1.06852	-2.26316	1.58252	-1.04098	0.455068	1.36584	-2.05482	-0.133275	0.680346	0.572752	-1.14606	-0.651081	-0.639527	0.381765	1.01198	0.785843	0.664653	0.57918	0.36483	0.104263	-2.08025	-0.557391	1.05696	2.12118	-0.232094	-1.1535	-0.741602	-2.04975	0.295632
PC.18.0.20.3.	0.138098	-1.05505	1.72841	1.44498	-0.802256	-0.75762	0.398897	-0.0468247	-0.471302	0.718518	0.953105	-2.11573	0.816395	0.839563	0.871744	0.538461	-0.876386	0.741904	-0.0200852	-0.254888	-0.676111	-2.853	0.928255	-0.251616	0.219376	1.04507	-2.42749	0.714257	0.576283	0.721312	-2.6402	-0.962571	-0.0933613	-0.297316	1.38794	0.353561	0.275707	0.932639	0.522519	0.373704	-0.649389	0.279239	0.942514	1.53194	0.743189	-1.26075	-0.360673	-1.52222	0.194077
PC.18.0.20.5.	0.0297523	-0.942846	0.976895	0.113353	-0.415528	-1.30493	-1.05343	1.1181	-1.23471	-1.02404	-1.79118	1.87139	-0.276366	-0.160451	0.994469	0.409956	0.16451	1.12375	0.455006	1.17961	-0.948606	-0.685838	0.728387	-1.57351	-0.352822	-0.689034	0.0436282	-0.481449	0.972036	-0.423136	1.95547	-0.389542	-0.795742	-0.066078	1.16247	-1.81381	1.01241	-0.353998	1.23446	-0.582637	-0.917815	-0.398181	1.30432	1.39389	-0.138836	0.274729	0.515578	1.5324	-0.309446
PC.18.0.22.6.	-0.165716	-0.870918	0.959631	-0.109107	-1.23983	-0.263323	-0.276605	0.836694	-0.918535	-0.111204	-1.70174	1.27078	-1.29965	-0.782712	0.338986	0.74376	-0.907749	1.84056	0.970234	1.47694	-0.35234	-0.877351	1.04372	-0.877899	-1.31492	0.0188488	-1.48624	-0.479045	1.51365	-0.428825	1.73555	0.101809	-0.224713	-0.526005	0.844627	-1.72459	1.43968	0.0190213	1.46471	-0.611189	-0.223455	-0.980968	1.07226	2.08227	-1.53285	0.0911693	-0.146517	0.0534987	0.130567
PC.18.1.18.1.	-0.347818	-0.190441	1.51024	0.548995	-0.438674	1.42048	-1.01062	-1.61781	1.82374	0.890001	0.848226	-0.598472	-0.408095	-1.12047	0.398472	0.373993	-1.22404	-0.651908	-0.0245158	-0.224862	-2.94639	1.00455	0.651684	-0.0139922	0.015715	-0.946754	1.23786	0.218173	-0.293432	-0.512011	0.65384	0.976428	1.2384	1.41634	2.31193	-0.282595	-0.550284	-1.45323	0.127148	0.0380229	0.87261	-0.433855	-1.11702	0.271761	1.45469	-0.90628	0.701351	0.3461	-1.29804
PC.18.1.18.2.	-0.467283	0.0927339	1.78336	0.456924	-0.494107	1.23871	-0.544413	-1.7679	1.38708	2.14004	1.07692	-0.963049	-0.605831	-1.16941	0.252336	0.577137	-0.911916	0.473131	-0.72512	-0.14885	-1.20488	1.75498	1.26322	0.485068	0.437419	-0.848379	0.0207118	-0.700026	-1.07899	-0.135361	0.243041	0.915075	0.60562	0.969143	1.16956	0.184543	-0.127858	-0.687959	0.514888	0.481186	-1.02397	-0.107095	-1.02781	-0.0910147	1.49074	-0.932687	1.00443	-3.11852	-1.38901
PC.18.1.18.3.	-0.738303	-1.19804	0.608066	0.427243	0.234275	0.0879233	-0.177059	-1.33457	0.40784	0.930808	0.651761	-0.671326	0.628988	-0.790667	0.572082	0.59994	-2.18798	0.718073	-0.440402	-0.311444	-1.03469	1.02409	1.7369	0.236506	0.516878	-1.64866	0.755976	-0.566865	-0.766126	0.887701	-0.70253	0.165284	-1.18929	1.53965	1.728	-1.104	0.257921	0.860018	1.98809	0.642026	-1.19949	0.199096	-0.81453	1.26459	2.36094	-0.461148	1.77362	-1.67445	-0.363413
PC.18.1.20.1.	0.0979194	-0.67661	1.24656	-0.0621596	-1.25921	0.482119	-1.06161	-1.3292	1.54553	1.23776	0.994627	0.988147	-0.00635699	-1.66058	0.39044	0.104832	-0.667912	0.0766193	-0.370666	-0.571417	-1.99988	0.446545	1.16339	-0.0993843	-1.03463	-0.398548	2.1417	-0.216174	-0.532687	0.354392	1.79098	1.27829	1.47926	0.493933	1.62966	-0.796609	-0.376158	-0.0825329	0.603383	-0.3091	-0.838655	-0.790839	-0.719637	0.230669	0.529962	-0.926384	0.20983	0.38051	-1.77449
PC.18.1.20.3.	-0.0531816	-1.32064	1.7598	1.44571	-0.594349	-0.365376	0.242508	-0.760101	0.104582	1.03809	1.43994	-2.37011	0.793396	0.787858	0.858462	0.318722	-1.32395	0.541395	-0.384696	-0.367307	-1.94408	-2.15717	0.687901	0.0513898	0.290903	0.251878	-1.62328	0.232427	-0.0466824	0.19267	-3.02015	-0.177818	0.180884	0.279891	2.03622	0.134857	-0.057348	-0.246472	0.648463	1.15327	-0.295065	0.486129	1.217	0.430896	1.61261	-0.927083	0.802446	-0.54137	-0.332561
PC.18.1.20.4.	0.0873681	-2.07192	0.420401	1.15625	1.22874	-2.38385	-0.0973691	0.234274	0.277927	0.256676	-0.236899	-0.715964	-1.0427	0.350467	1.67299	-0.319477	-0.290273	1.09508	1.34892	-0.631329	-1.2509	-0.607728	-0.857959	-0.268661	0.380011	0.139961	-0.103749	0.13705	-0.000633416	-0.339158	-1.11819	1.05585	1.22823	0.39981	2.59455	-1.44775	-0.689748	-0.892874	-0.209411	0.800582	0.0377106	0.941005	0.165141	-0.776156	0.131395	-1.33334	1.1893	0.0343492	-0.845901
PC.18.1.20.5.	-0.0173486	-1.15925	1.01163	0.044377	-0.387202	-0.987003	-1.1288	0.572219	-1.2108	-0.756944	-1.39571	1.82845	-0.299069	-0.237992	0.995308	0.433775	-0.0661549	1.01624	0.38913	0.979736	-1.84912	-0.277615	0.740349	-1.39473	-0.342785	-1.05201	0.344666	-0.650511	0.602041	-0.479179	1.73152	-0.510906	-0.68526	0.206513	1.52646	-1.59942	0.667324	-0.779246	1.45824	-0.0489187	-0.676432	-0.286354	1.28542	1.06099	0.376236	0.69286	1.21869	1.70999	-0.567267
PC.18.1.22.5.	-0.492129	-1.94695	1.10858	-0.550061	0.253517	-0.645312	-0.201474	-1.0976	0.0632742	0.1725	0.371527	-0.903981	-1.17125	0.332524	1.74908	0.101751	-1.61933	1.34371	0.464333	0.580794	-1.50093	-0.699033	0.772967	-1.68989	-0.583447	-0.503737	-1.02687	-0.744923	0.527944	0.19451	0.041083	0.255267	0.147302	-0.03918	2.43836	-0.810363	0.29541	-0.295305	1.80077	0.979401	-0.85175	0.618765	-0.520154	0.89036	0.595718	-1.52215	1.33029	2.2402	0.822287
PC.18.1.22.6.	-0.462669	-1.42198	1.01609	-0.099203	-0.999049	-0.0549616	-0.230207	0.166343	-0.770715	0.533469	-0.661308	0.657786	-1.73065	-0.680979	0.410919	0.581429	-1.00143	1.92487	0.726188	1.66455	-1.11294	0.129064	1.035	-0.791897	-1.32229	-1.10941	-0.603425	-0.987826	1.27558	-0.670858	1.22483	0.49753	-0.703375	-0.011415	1.5224	-2.07654	1.44788	-1.15909	1.63953	-0.179454	0.406589	-0.422489	0.644933	1.4914	-0.640956	-0.0762557	0.907104	1.62821	-0.39057
PC.18.2.18.2.	-0.0533746	0.45456	1.56084	-0.0971052	0.0648091	1.74782	-0.439819	-1.56498	0.958347	2.159	0.843724	-0.906512	-0.0487936	-1.4811	-0.288659	0.233078	-0.7604	0.148873	-0.840362	0.40632	0.160047	1.79817	1.15972	0.0316852	0.137517	-1.05654	-0.00943689	-0.698007	-1.1024	0.874422	-0.328314	0.129638	-0.778185	1.47796	0.202301	0.723612	-0.309426	0.492365	0.220689	-0.0271898	-2.05096	0.122353	-1.55212	0.993443	1.18969	-0.35935	0.4933	-2.85497	-1.10032
PC.18.2.18.3.	-0.403155	0.0595913	0.734021	-0.212686	0.358447	0.681914	-0.270721	-1.34795	0.619802	1.86415	0.902453	-1.29774	0.153297	-1.31766	-0.0117107	0.241128	-1.43485	1.03679	-0.798293	0.226194	-0.00825644	1.93231	1.52205	-0.330003	0.420727	-2.13705	0.358764	-0.849262	-1.56712	0.678005	-0.458725	0.0499539	-0.752984	1.53301	0.779066	-0.45378	0.119818	0.824326	1.38014	-0.134592	-1.60525	0.663354	-1.36096	2.04858	1.98731	0.589012	0.748596	-2.05854	-0.729877
PC.18.2.20.1.	-0.282182	0.290622	1.92843	-0.342898	-1.01427	0.0259328	-0.363211	-0.399758	2.12855	1.82763	1.37239	0.441779	-0.796928	-2.31044	0.0111577	0.678144	-0.353137	-0.379225	-0.558378	-0.25605	-0.923731	1.04876	1.53183	0.139811	-1.06637	-0.783601	1.31749	-0.691544	-0.813745	0.207772	1.27483	2.00053	-0.815586	0.0863685	0.592384	-0.669504	0.660957	-0.723944	0.35074	0.101409	-1.11447	0.154511	-0.766675	0.697249	0.540985	-1.21245	0.79335	-1.24165	-1.57283
PC.18.2.20.4.	0.345809	-1.64856	0.851003	1.07819	1.99171	-1.16262	-0.292136	-0.70871	0.422046	1.42087	-0.0648055	-1.53737	-0.142161	-0.320689	1.26106	0.271036	-0.740993	0.962733	0.133335	-0.227729	-0.237633	0.508897	-0.216444	-1.099	0.812931	-0.0760475	-0.0229548	-0.199609	-0.559828	0.863872	-2.3297	0.92492	-0.0227341	1.44394	1.93201	-0.583172	-1.13053	-0.373712	-0.77713	0.78165	-1.66073	0.91189	-0.875922	0.746142	-0.0126835	-0.893474	0.746872	-2.95475	-0.805442
PC.18.2.20.5.	0.151961	-0.8811	0.756561	0.127379	-0.335699	-1.0942	-1.47439	0.334633	-1.25577	-0.797738	-1.58984	2.03912	-0.00394174	-0.833426	0.756737	0.346702	0.161706	0.992904	0.751174	1.83738	-1.35485	0.140872	1.15128	-1.05387	-0.649315	-0.932333	0.670777	-1.07855	0.715603	-0.502948	1.47607	-0.676347	-0.364856	0.389861	0.935244	-1.86373	0.46981	-0.15486	1.43602	-0.586141	-0.518967	-0.82499	0.721367	1.92203	-0.087294	1.25064	0.805459	0.495522	-0.596139
PC.18.2.22.6.	-0.00526173	-0.960663	1.39504	0.135234	-1.15964	0.377895	-0.391597	-0.14124	-0.315293	0.192442	-1.19753	1.03255	-0.759672	-1.04375	0.231707	0.0167448	-0.400358	1.25272	0.474568	1.60399	-1.91528	0.217568	2.13611	-0.834909	-1.4082	-0.694166	-0.338006	-0.930999	1.00328	-0.300722	2.21137	0.390659	-0.202199	-0.111054	-0.469752	-2.07633	1.18682	-0.65332	1.61209	-1.60121	0.0774443	-0.821917	0.968922	2.32359	-1.13912	0.599622	0.101638	0.545424	-0.478407
PC.20.0.18.1.	0.149315	-1.15487	1.35767	0.182436	-0.151081	1.19767	-0.993041	-1.61167	1.07188	-0.127653	0.0338085	-1.00674	0.881365	-1.18458	0.427744	0.463254	-0.426085	-1.0439	0.439042	-0.409795	-2.25245	0.223199	1.76463	0.249567	-0.112288	-0.492064	3.05169	0.684491	0.042062	-0.0921665	1.11114	0.138922	1.39095	1.50008	1.64014	-0.640498	-0.456272	0.440305	0.514548	-0.774744	-1.49312	-0.528278	-0.778073	0.536824	0.641496	-0.686111	0.18767	-0.53361	-1.31264
PC.20.0.18.2.	-0.395997	0.12045	1.75644	-0.0677399	-0.507669	0.796602	-0.49765	-1.04013	0.926162	1.24483	0.613659	-0.733024	0.122745	-1.38027	-0.202934	0.946569	-0.390271	0.548657	-0.114001	-0.431578	-0.424679	1.40663	1.86036	0.541546	0.150698	-0.744942	1.12165	0.134998	-0.87112	0.0169509	0.767376	0.124023	0.651568	0.856055	0.416991	-0.240794	0.27281	0.19073	0.213606	-0.213471	-2.67189	0.28768	-0.944627	0.889881	0.773853	-0.88597	0.366831	-3.73784	-1.47441
PC.20.0.20.4.	0.306378	-2.72154	0.493463	1.2772	0.968623	-1.81981	-0.984934	0.861052	0.164388	-0.589083	-0.607988	0.368336	-0.523702	-0.299509	0.935246	0.180439	0.227525	0.828624	1.00377	-0.995718	-1.29742	0.396126	-0.74139	-0.502378	-0.291513	-0.192912	1.87565	0.494155	0.0851472	0.48668	0.325689	1.49439	1.78331	0.332517	1.58905	-1.64482	-0.544688	-0.201358	-0.745552	-0.172074	-1.01265	1.10589	-0.490459	-0.152057	-0.177455	-0.0940334	0.5849	-1.33397	-1.45188
PE.16.0.16.1.	0.512833	-1.04531	1.10804	0.091423	-0.190403	0.653567	-0.736038	-1.21764	0.321449	0.620725	0.447728	-1.86953	1.41696	1.5847	0.678035	0.622819	-0.0156832	0.0419827	-0.616701	-0.342183	-1.31717	-0.846674	0.844387	-0.241605	0.55604	-0.0630842	0.161893	-0.0819272	-0.42252	2.33923	-0.944753	-0.178162	1.71649	-0.486192	2.24752	0.58589	0.185917	1.1064	0.346841	-0.941583	-2.53005	-0.0465621	1.96667	0.737492	-0.227791	-1.87221	-1.61558	-0.821089	-0.393938
PE.16.0.18.1.	0.535027	-0.389643	1.93731	0.058767	0.115254	0.772141	-0.981798	-1.18471	0.0247323	0.479147	0.0336595	-2.17736	0.510881	1.57742	1.12031	0.025243	-0.33575	-0.198998	-0.349522	0.517631	-1.76193	-0.887168	0.957035	-0.430025	1.1439	0.155699	-0.560567	0.369701	-0.0949972	2.07909	-1.58258	-0.67426	1.89611	-0.461231	1.32908	0.610023	0.217562	0.429533	0.169942	-0.74734	-2.1064	-0.488861	1.45111	0.922431	-1.06036	-1.01883	-1.54874	0.337024	0.632786
PE.16.0.18.2.	0.156457	0.458158	2.00435	-0.132021	-0.401768	1.27104	-1.27993	-1.38649	0.266167	1.24544	0.517919	-1.97383	0.577606	0.5624	0.599053	0.654073	-0.577903	-0.382735	-0.71419	0.303226	-0.709059	-0.186958	1.85785	-0.348117	1.19107	0.0112613	0.022397	-0.304903	-0.688147	2.31099	-0.860901	-0.567167	0.62707	0.346434	0.84841	1.66377	0.469914	0.5663	0.304708	-0.317152	-3.04224	-0.345633	1.28456	0.292081	-0.0890416	-1.63081	-1.37117	-1.30934	0.329705
PE.16.0.18.3.	0.21544	-0.337187	1.94411	0.284427	-0.0805735	-0.2675	-1.43858	-1.1965	0.662348	0.796927	0.525817	-2.22364	0.681322	1.00807	0.587119	0.508654	-0.453016	0.0235055	-1.11338	0.239498	-1.35743	-0.435425	1.78939	-0.0325539	1.35502	-0.124397	-0.248092	0.0415516	-0.681336	2.55488	-0.997679	-0.324009	0.949949	0.0792274	1.17421	0.556201	0.13516	0.729388	0.837394	-0.556505	-2.99163	0.0674986	1.45372	0.886883	0.179544	-0.925805	-2.05422	-0.701271	0.149049
PE.16.0.20.3.	0.509499	-0.833573	1.95189	0.47902	-0.413608	0.278418	-0.684249	-1.07019	-0.095433	1.11303	0.356051	-2.00361	0.842099	0.978636	1.06335	0.784687	-0.606065	-0.62454	-0.532881	0.319071	-1.43925	-1.69591	0.719208	-0.510457	0.720032	0.0352718	-0.788454	0.746973	-0.404956	2.27729	-1.35069	-0.950851	0.376318	-0.0944867	1.67502	1.07321	0.598391	0.300031	0.27845	-0.378539	-2.0038	0.0307586	2.48402	0.833467	0.236673	-2.07335	-1.22743	0.742699	0.377052
PE.16.0.20.4.	0.649859	-1.24634	1.50561	0.579459	0.513861	-0.527536	-1.24442	-0.810348	-0.16142	0.146333	-0.59884	-1.47957	0.355612	0.938685	1.41106	0.232762	-0.157352	0.139952	0.00356794	0.332755	-1.22935	-1.10141	0.467398	-0.342756	1.11208	0.0351686	0.0943501	0.622494	-0.0975445	1.88711	-1.15562	-0.575944	1.54875	0.355791	1.94366	0.379409	0.0554815	-0.204536	-0.110968	-0.114295	-2.3064	0.212638	2.10029	0.140585	-0.390365	-2.35693	-1.75753	0.647259	-0.26318
PE.16.0.20.5.	0.513813	-0.278481	1.52337	0.324502	-0.269249	-0.650856	-1.11849	-0.496833	-0.607591	0.0084915	-1.71098	1.23702	-0.110001	-0.552163	0.242834	0.294732	-0.0643615	-1.14136	-0.04855	1.59278	-0.858859	-0.480849	0.853202	-1.23889	-0.344705	-0.693753	0.936497	-0.949844	-0.00358449	0.66196	1.36054	-0.391919	0.0430134	0.342408	0.998695	-0.769189	1.11138	-0.439475	1.53942	-1.02128	-0.517144	-0.525627	2.34454	1.13264	-1.03117	0.984686	-1.34545	1.95265	-0.288778
PE.16.0.22.4.	0.561614	-1.05611	0.817822	-0.51228	0.706679	0.283176	-0.857253	-1.44342	0.036615	0.36229	0.0989637	-2.01074	0.63391	1.46308	2.35748	0.0300346	-0.280008	-0.195181	0.197701	-0.364512	-1.32628	-1.08925	-0.0838495	-0.256851	0.709399	0.102547	-0.150523	0.0881336	-0.163879	2.75015	-1.11321	0.186868	0.424038	0.0827973	1.8566	2.08912	0.191549	-0.0027351	0.3488	-0.371488	-2.12839	0.41796	0.684164	0.0379738	-0.526642	-1.89367	-1.907	0.107824	0.588997
PE.16.0.22.5.	0.446669	-0.859241	1.83021	-0.368045	-0.104393	0.0840547	-1.18618	-1.09589	-0.38654	0.398526	-0.336308	-1.43761	0.317637	1.29414	1.6818	0.28166	-0.460314	-0.232001	0.618048	0.782987	-1.01329	-1.20549	0.866795	-0.762447	1.09028	-0.00466641	-1.15724	0.0542953	-0.0100978	2.22596	-0.852384	-0.370954	0.637424	-0.151879	1.61783	0.909932	-0.0846546	-0.370918	0.801779	-0.432945	-2.29373	0.705704	1.71646	0.484391	-0.539399	-2.40278	-1.42763	0.768371	0.283995
PE.16.0.22.6.	0.352829	-0.767609	2.12934	0.400172	-0.644314	-0.0930267	-1.32785	0.288558	-0.455734	0.471763	-1.26442	-0.0296105	-0.881089	-0.296104	0.778523	1.27645	-0.959919	0.809128	0.394078	1.26693	-0.847071	-0.507062	1.07421	-1.22014	0.474434	-0.540755	-0.693923	-0.323562	0.618144	1.08134	0.52757	0.032273	0.399091	0.165264	1.41182	-0.21869	0.925256	-0.998059	1.35542	-0.518203	-2.16391	-0.805362	2.48158	1.08262	-1.24561	-1.66368	-1.14164	1.18101	-0.377825
PE.17.0.20.4.	0.44243	-1.23812	1.19206	0.461247	0.231789	0.242664	-1.2901	-1.00853	0.254042	0.952062	0.26296	-2.36656	0.646748	1.51359	1.21808	0.383661	-0.146277	0.0802854	-0.0108875	0.329274	-1.87199	-0.953046	0.716164	-0.141127	0.681152	-0.123566	-0.474834	0.562573	-0.160734	1.84389	-1.39195	-0.616489	1.67151	-0.756913	2.20462	0.811164	0.391579	0.0690946	0.094491	-0.0459702	-1.9557	0.138479	1.13996	-0.243111	0.260765	-2.12431	-1.38914	1.05942	0.203787
PE.18.0.16.0.	0.738148	-0.32241	1.54367	0.457699	-0.175561	0.585954	-1.27158	-1.40233	0.49089	0.845958	0.273693	-1.95078	0.724189	1.22981	0.910832	0.797712	-0.474075	-0.121734	-0.654289	0.748669	-1.78998	-0.712581	1.27697	-0.595195	0.989144	0.0326821	-0.439829	-0.0331334	-0.414373	2.4356	-1.02651	-0.401558	2.02977	-0.472143	0.99211	1.15537	0.648488	0.345927	-0.165606	-0.432009	-2.65584	-0.450173	0.969712	0.752581	-0.0229247	-1.34516	-1.7773	-0.269449	0.372399
PE.18.0.18.0.	1.0405	1.36617	0.922504	0.861574	0.836515	0.427481	-0.326581	-0.0531257	-0.425047	0.635401	-1.32876	1.49292	-0.478358	-1.27771	-0.323251	0.103139	-1.73079	0.313949	1.21518	0.18008	-0.865102	0.773081	0.0155951	-1.12115	-0.292278	-0.0110612	-0.200169	-0.742405	0.323506	-0.884099	2.1915	0.705382	1.27708	0.469807	0.956953	-0.749322	1.60269	-0.555412	0.34514	-0.570265	0.0344613	-0.913595	0.0978913	1.72488	-2.57082	1.16814	-1.9666	-2.08921	-1.37611
PE.18.0.18.2.	0.196675	0.587934	1.80012	-0.151029	-0.480996	0.941171	-1.14964	-0.961614	0.276804	0.951246	0.451187	-1.72387	0.41505	-0.0228426	0.413017	0.644771	-1.11178	-0.283088	-0.868751	0.0813431	-0.703048	0.236507	1.32152	1.13763	1.04139	0.304855	-0.963562	-0.425623	-0.836212	1.99159	-1.19942	-0.131405	1.19776	-0.561295	2.84507	1.08437	1.73914	0.0841205	0.0222853	-0.0910874	-1.9219	-0.593493	0.830877	0.773702	-0.0349096	-0.0720681	-1.5046	-2.34302	-0.0276351
PE.18.0.18.3.	0.155011	-0.0591294	1.27421	-0.301076	-0.723342	-0.790628	-0.702564	-0.0646215	-0.26321	0.22404	0.260906	-1.74922	0.959298	0.187223	1.1218	0.0841016	-1.37835	0.455335	-0.682206	-0.36926	-1.19562	0.268783	1.20712	1.11311	1.00307	0.0209116	-1.1986	-0.555641	-1.02333	2.52049	-1.5002	-0.705599	0.615064	-0.229276	2.91679	-0.0450142	1.89514	0.218811	0.374493	-0.473246	-1.21478	-0.697433	0.712483	2.21655	0.0868332	0.70366	-1.44834	-1.59517	0.295809
PE.18.0.20.1.	0.722471	-0.504483	1.59543	0.263369	0.0886625	0.468986	-1.71225	-0.15934	-0.708692	-0.408931	-0.622861	-0.578102	0.123168	0.00812539	0.736462	0.551713	-1.68874	0.936489	0.00855653	0.631793	-1.29607	-0.208325	0.0718668	-0.488983	0.0646317	0.125747	-1.00797	-0.125254	0.159696	1.55856	-0.638567	0.882116	1.38726	-0.122168	3.77218	-0.353486	1.10479	-0.025675	0.844854	0.25147	-1.45167	-1.03483	1.28531	1.23899	-1.12989	0.98646	-1.97165	-0.488964	-0.331166
PE.18.0.20.3.	0.271616	-0.126002	1.46818	0.550168	-0.317349	-0.162578	-0.662996	-0.238376	-0.500347	0.312893	0.322951	-1.98431	0.386698	0.966825	0.677354	0.629615	-1.09851	-0.246551	-0.831849	-0.187875	-1.54442	-2.26738	0.469438	0.720718	0.562404	0.746078	-1.69782	0.225843	0.00342842	1.86024	-2.24592	-0.0819296	0.86509	-0.716824	3.12386	0.660165	1.82798	0.144668	-0.0864267	0.96221	-0.851158	-0.263892	1.9003	0.777181	0.530736	-0.227489	-0.898738	-0.311012	0.304326
PE.18.0.20.4.	0.337371	-0.928391	1.27484	0.472803	0.483166	-1.04741	-1.28948	0.149468	0.0632594	0.0562648	-0.363532	-1.32614	-0.0871849	0.817922	1.64959	0.301755	-0.151567	0.486569	0.389622	-0.0972985	-0.631652	-1.22907	-0.228438	0.33747	1.18631	0.421026	-0.690538	0.13294	-0.227519	2.29223	-1.44681	0.735521	1.97522	-0.497543	2.51079	0.155034	0.339805	-0.330406	-0.362798	0.205182	-1.62524	0.292746	1.86472	-0.407892	-0.473	-1.57999	-2.12733	-0.291602	-0.0526269
PE.18.0.20.5.	0.492786	-0.866862	1.58687	-0.0773271	-0.625123	-0.0764146	-2.03435	0.661938	-0.988955	-0.760028	-1.81264	1.10608	0.161956	-0.197565	0.807241	0.88607	-0.56419	0.34364	0.13827	1.59835	-1.19703	-1.05061	1.0043	-0.599988	-0.0136958	-0.892596	0.23775	-0.607678	0.51948	0.899309	1.51248	-1.26615	-0.0508648	-0.365205	1.36788	-0.823275	1.47394	-0.45384	1.4834	-0.6894	-1.51971	-0.234703	1.85378	1.65226	-0.407427	0.879194	-0.764508	1.27624	-0.410552
PE.18.1.16.1.	1.07985	0.598909	1.16693	0.612328	-0.0512597	-0.435408	-0.593522	-2.04418	0.573553	1.68035	-0.897717	0.110529	-0.114563	1.54302	0.509578	-0.804008	-1.62868	-1.04246	0.436704	-0.336581	-2.70437	0.272067	-0.172111	-0.670342	1.13693	-0.585917	0.349668	-0.855221	-0.5574	0.253382	1.19018	-0.0284247	2.30009	0.214224	2.2276	0.764168	0.567834	0.0299702	-0.189696	-0.650819	-0.740869	-0.638973	-0.00382252	0.863422	-0.25501	-0.487315	-1.8433	-0.758976	-0.21301
PE.18.1.18.2.	-0.18306	0.187567	1.86912	0.0932058	-0.610447	1.1172	-1.81857	-1.37355	1.0659	1.92406	0.965408	-1.98326	-0.226021	0.58746	0.822704	0.337179	-1.25514	-0.383747	-0.532367	0.355423	-1.44709	1.13502	1.47221	0.290418	1.25572	-0.696032	-0.351053	-0.806189	-0.836641	2.19992	-0.833496	-0.152562	0.977775	0.0280546	1.07713	1.44111	0.264875	0.0159206	0.580274	-0.251818	-2.30687	0.117717	1.03397	-0.00492078	0.607414	-1.41992	-0.642838	-1.20945	-0.082102
PE.18.1.20.3.	-0.0182295	-1.02507	1.87687	0.587443	-0.744844	0.473194	-0.896249	-0.992043	0.230098	1.39625	0.851033	-1.9847	0.468703	1.48876	1.2313	0.658371	-0.750429	-0.35215	-0.0827737	-0.0730469	-1.79886	-1.03252	0.614938	-0.168227	0.892394	-0.30849	-0.976471	-0.140069	-0.303642	2.11919	-1.5446	-0.998417	0.104303	-0.60352	1.93621	1.08972	0.638045	-0.19013	0.149745	0.0375717	-1.22513	0.204883	2.38412	0.722292	1.11849	-1.43527	-0.54185	1.1665	0.155973
PE.18.1.20.4.	0.149184	-1.47645	1.09688	0.703199	0.112844	-0.609692	-1.48744	-0.754217	0.784969	1.02629	0.0283797	-1.25823	-0.77526	1.44811	1.77917	0.141166	-0.241961	0.214069	0.897423	0.29969	-1.5623	-0.263481	-0.283484	0.237992	1.2426	-0.243537	-0.0951265	0.0622991	0.0434635	1.48879	-1.24481	-0.333827	1.1039	0.31056	1.96678	0.129492	-0.0724061	-1.29027	-0.0125182	-0.00467557	-1.22908	0.646202	1.63456	-0.799389	0.112981	-2.19592	-1.02996	1.30041	-0.133438
PE.18.1.20.5.	0.643917	-0.305467	1.02574	0.298093	-0.0747226	-0.602558	-1.19182	-0.0079327	-0.605853	-0.0457163	-2.118	1.87681	-0.238664	-0.91116	0.470617	0.398186	0.2054	0.362033	0.281534	0.90919	-1.12395	-0.370684	0.494003	-1.6914	-0.289849	-1.03542	1.21652	-1.04106	-0.169506	0.197659	1.70672	-0.523988	0.127759	-0.0434602	0.224353	-1.03884	0.931623	-0.422697	1.39376	-0.93481	-0.565579	-0.700492	2.85131	1.04053	-0.899494	1.26521	-1.25974	1.73887	-0.439074
PE.18.1.22.5.	0.458253	-1.31247	1.38312	0.221826	-0.0798133	0.129398	-1.22733	-0.990131	0.0791415	0.698885	0.110349	-1.81824	0.41866	0.742494	1.80549	0.0794939	-0.133335	-0.257724	0.447181	0.15618	-1.5642	-0.958148	0.646585	-0.189733	0.654349	-0.00335514	-0.525171	0.318042	-0.197144	2.45168	-1.3419	-0.403555	1.36372	-0.0260038	2.15515	0.583877	0.110778	-0.287016	0.524934	-0.10152	-2.14341	0.595893	1.71205	0.00368076	-0.0502578	-2.07955	-1.36771	0.949054	0.0732045
PE.18.1.22.6.	0.164476	-0.604215	1.94534	0.168588	-0.697407	-0.317634	-1.44391	0.175062	-0.251116	0.628498	-0.717591	-0.334129	-0.806423	0.218127	1.01982	0.966967	-0.931437	0.813673	0.756427	1.47972	-1.40863	-0.851917	0.751701	-0.444545	0.326657	-0.776737	-0.395796	-0.717319	0.72616	1.01751	0.493238	0.115438	-0.181513	0.0882039	1.02014	-1.11303	1.16654	-0.375295	1.76521	-0.221513	-1.68135	-0.846601	2.64022	0.524218	-0.910477	-0.569783	-1.4512	2.17273	-0.517496
PE.18.2.16.1.	0.867254	1.13739	0.799348	0.210051	-0.191971	-0.00853058	0.205782	-1.67883	0.357083	2.13298	-1.09196	0.686145	-0.0198896	0.0890646	-0.509065	-0.673162	-1.42336	-0.442024	0.0687983	0.723387	-1.6178	0.265316	0.00712783	-1.3297	0.538205	-0.232934	-0.410474	-1.59415	-0.916093	-0.147585	1.59047	0.120396	0.926634	0.349531	0.628227	2.04809	1.48021	0.261688	-0.264954	-1.12064	-1.39967	-1.12081	-0.36214	1.81677	-0.447233	0.683862	-1.48373	-2.34951	0.0538047
PE.18.2.20.4.	0.787325	-1.27376	1.25417	0.843116	1.60571	-0.845228	-0.836005	-1.48753	0.974218	1.65904	-0.657531	0.139237	-0.0595852	0.160611	0.933687	-0.867268	-1.22717	-0.695589	0.313462	0.111168	-1.97487	0.284677	0.159417	-0.461201	0.805074	-1.23492	0.357461	-0.942886	-0.967723	2.49775	-0.111263	0.477707	1.38328	0.802406	1.91268	0.436669	0.734481	-0.394945	-0.0980677	-0.76641	-1.21406	0.105052	0.979287	0.770228	-0.387514	-1.19241	-1.46141	-0.772734	-1.18683
PE.O.16.0.18.1.	1.67348	0.858671	0.772184	0.469488	1.59193	0.316408	-0.353435	-1.44237	0.0377242	1.52722	-0.023007	-0.408572	-0.745088	0.195381	0.440508	-1.0428	-1.34525	-0.869376	1.0373	-0.327558	-0.97991	0.782959	-0.0770189	-0.21448	0.815779	-0.674252	0.0213779	-1.22701	-0.678496	-0.769768	0.87069	0.52506	2.31359	0.627855	1.34084	0.475509	1.15345	-0.153204	-0.827065	-0.662271	-0.53629	-0.542712	-0.878803	-0.0978331	-0.456626	-0.0933121	-1.69143	-2.17535	-1.36396
PE.O.16.0.18.2.	1.28398	1.30592	0.546204	0.102715	1.41927	0.468334	0.271229	-1.1793	0.723385	1.93205	-0.50372	-0.146331	-0.852337	0.109209	-0.298839	-0.262266	-1.14054	-0.795166	0.510919	0.189298	-0.800313	1.04943	1.07788	-1.34334	0.5446	-1.05057	-0.520471	-1.18219	-0.770202	-0.658388	0.985783	0.527581	0.589502	1.44891	0.454275	1.15962	0.887698	1.5005	-0.495074	-0.680345	-1.29261	-0.647188	-1.23428	-0.0741078	-0.500284	-0.695449	-2.19712	-2.43791	-0.932932
PE.O.16.0.20.3.	2.40672	0.767442	-0.294758	1.05718	2.48531	-0.274565	0.407101	-0.957217	0.479712	1.63348	-0.178963	0.0478129	0.149844	-0.0527939	-0.401416	-0.863361	-1.43936	-0.906572	1.21755	0.127023	-1.6914	0.230095	-0.266361	-1.54045	0.473616	-0.329846	-0.517017	-1.16465	-0.423783	-0.335761	0.512013	1.01478	1.31649	1.85792	0.378615	0.0803853	1.4629	0.293055	-0.886571	-1.0141	0.468446	-0.73665	-0.953498	-0.0200319	-0.659976	-0.391619	-2.04932	-2.02924	-1.11055
PE.O.16.0.20.4.	1.90457	0.498459	-0.97308	1.21365	2.35986	-0.97324	-0.00576488	-0.395261	-0.0926355	1.13928	-0.930623	0.634416	-0.851324	0.224036	-0.22659	0.0632764	-1.12149	-0.158249	1.38604	0.241862	-0.0405829	0.495899	0.418016	-1.36368	1.02099	0.169769	-0.351892	-0.801413	-0.756859	-1.21937	0.85631	1.57181	1.44388	1.42832	0.538652	-0.547185	1.07865	-0.166413	-0.647329	-0.303338	0.344059	-0.35457	-1.26982	-0.585416	-1.84631	-0.398339	-1.92382	-2.47881	-1.43459
PE.O.16.0.20.5.	0.952408	-0.781509	0.194888	0.545905	-0.0753396	0.633492	-0.607911	-0.233741	-0.30694	-0.37959	-1.6922	2.47381	-0.207978	-0.737908	-0.528879	0.110509	0.0611867	-1.01737	1.63841	0.538211	-0.678779	0.854709	0.599484	-1.81383	-0.456437	-0.954257	0.833294	-1.03931	-0.173937	-1.08237	2.9907	0.0827344	0.280945	0.424553	0.360077	-0.831158	0.726623	-0.80213	1.34917	-1.13877	0.626917	-1.3108	0.191365	2.03324	-1.33376	0.985826	-0.906045	-0.809	-0.42367
PE.O.16.0.22.4.	2.02454	0.639306	-0.248284	0.594472	3.37447	-0.218043	0.322355	-1.20174	-0.0992418	0.723134	-0.0479834	-1.40203	0.289883	-0.249931	1.13666	-0.467017	-0.893028	-0.443456	0.743351	-0.844531	-0.889388	0.0872245	-0.30797	-1.01305	0.900214	-0.382226	-0.0541929	-0.601804	-0.605564	-0.256948	0.18048	-0.225844	1.88773	1.65652	0.633164	0.790916	0.00660149	0.83187	-0.611427	-0.12696	-1.22128	0.269485	-0.519948	-0.706664	-0.994371	-1.18268	-2.14023	-1.55688	-1.15867
PE.O.16.0.22.5.	2.21929	0.837957	0.0522348	-0.276284	2.25993	0.633004	-0.207465	-1.42921	-0.0221745	0.000897027	-0.32707	-0.38658	0.216131	0.688942	1.20459	-0.633191	-1.83566	-0.583846	1.36759	-0.169609	-0.558281	0.406513	0.126238	-1.68886	1.52123	-1.19536	-0.366839	-1.05165	-0.810676	-0.38478	0.374995	-0.716847	1.69	1.36803	0.152324	0.86413	-0.464362	0.976078	0.156879	-0.220629	-0.920324	0.0398564	-1.01023	-0.0466442	-0.63532	-0.0457851	-1.35015	-2.48776	-1.00597
PE.O.16.0.22.6.	1.39669	0.756373	0.521524	0.906687	0.961965	-0.0605098	-0.18839	0.223429	-0.314541	0.417155	-1.15929	1.43821	-0.848231	-1.39661	-0.0280695	0.460311	-1.19986	0.713369	1.2779	0.466446	-0.149161	0.596614	1.11654	-1.65197	0.0685545	-0.202421	0.13095	-1.50274	0.183799	-1.13251	1.6759	0.675336	1.21451	1.36099	0.973301	-1.25312	1.23671	-1.16881	0.948588	-0.727188	-0.182526	-1.92577	-0.0797228	0.748295	-1.37043	0.329084	-2.00944	-2.12587	-1.50483
PE.O.18.0.18.1.	1.33477	0.418596	1.4954	0.744228	-0.142046	0.594281	-0.148351	-2.11387	-0.516641	0.913385	-0.306894	-1.00178	-0.287909	1.44313	0.838447	0.0451366	-2.11429	-0.772371	0.554724	-0.588212	-1.67449	0.404874	-0.0974434	0.229239	1.29986	0.0488515	-0.652999	-0.723204	-1.05927	0.994189	1.14481	0.29841	3.11887	0.740492	1.45427	0.40041	0.763732	-0.282278	-1.0082	-1.08874	-1.18303	-0.776666	-0.294432	0.497996	-0.0650224	0.468542	-2.14338	-0.792099	-0.404165
PE.O.18.0.18.2.	0.682609	1.27653	1.47047	0.162066	0.046021	0.556282	-0.0370286	-2.13331	0.225318	1.95797	-0.0510812	-0.478174	-0.490572	0.352541	-0.052104	0.584418	-1.5815	-0.520662	0.0546843	0.142521	-0.772735	0.909995	1.59334	0.458515	0.89483	-0.290235	-1.33501	-1.78309	-1.45113	0.977938	0.995921	0.748187	1.75609	0.869291	0.929446	1.02878	0.840248	0.650408	-0.898346	-0.415412	-1.80474	-0.650268	-0.667997	0.79394	-0.00578934	-0.379662	-1.76934	-2.40766	-0.703759
PE.O.18.0.20.3.	1.43049	0.280634	-0.0641024	1.68606	1.18505	-0.388336	0.543012	-1.99995	-0.161894	1.29112	-0.513931	0.0390524	0.72623	0.932871	-0.490806	0.267371	-1.77175	-1.2411	0.199852	0.279959	-1.92386	-3.06997e-05	0.151743	0.157511	0.88572	0.759909	-0.801855	-0.786114	-0.798369	1.0479	1.05151	0.843226	2.36158	1.60229	1.41043	0.457085	1.43912	-0.0767315	-1.34954	-0.333517	-0.180168	-0.784145	-0.230481	-0.267551	0.153798	-0.268294	-2.1725	-2.15516	-0.273492
PE.O.18.0.20.4.	1.07224	-0.103892	-0.922196	1.85178	2.03874	-1.46241	0.771449	-1.16559	-0.203482	0.911319	-1.04471	0.780798	-0.888276	0.241956	-0.111347	0.501515	-1.11435	-0.822153	1.26515	-0.0372344	-0.24913	0.439794	-0.0655271	-0.590351	0.95393	1.24565	-0.457485	-0.653222	-1.2152	-0.115552	1.26554	1.91298	1.89516	1.40896	0.248503	-0.534116	0.559662	-0.470431	-1.27358	-0.015563	0.131397	-0.0525828	-0.743365	-0.180103	-1.15809	0.010285	-2.58781	-1.74528	-1.28317
PE.O.18.0.20.5.	0.802341	-0.339682	0.232896	-0.0561707	-0.155743	-0.0679003	-0.586677	0.294459	-0.469646	0.158918	-1.68577	3.07485	-0.459358	-0.847293	-0.351156	0.155333	0.00201251	-0.753897	0.637492	1.43581	-1.04964	0.365633	0.913853	-1.63481	-0.626248	-0.903282	0.593764	-0.954377	0.308114	-0.914614	3.59882	-0.166275	0.029887	0.318807	0.305	-0.878304	0.658381	-0.959697	1.31305	-1.18181	0.320852	-0.998645	0.609129	1.18333	-1.11634	0.987372	-0.767782	0.170305	-0.263923
PE.O.18.0.22.4.	1.32213	-0.351135	0.642053	1.10813	1.56437	-0.202339	-0.265916	-2.26086	0.46546	0.206921	-0.0971432	-1.45548	0.756696	0.756786	1.77478	-0.737624	0.312033	0.107608	-0.0816665	-0.623191	-1.04767	-0.107967	-0.781716	-1.36719	1.32649	1.27757	-0.231265	0.232198	-0.727439	0.0611247	-0.276683	-0.339395	2.84873	1.29571	-0.139761	1.4387	-1.0661	1.08377	-0.563861	0.38371	-1.31954	-0.098942	-0.434623	-0.566998	-0.108867	-0.686623	-1.93448	-2.06888	-0.32714
PE.O.18.0.22.5.	1.63047	0.615987	0.767316	0.16996	1.21924	0.130824	0.0507306	-1.5886	-0.780876	-0.320715	-0.81719	-0.099515	-0.0908001	1.05116	1.93491	0.346768	-0.953214	-0.49177	0.437559	0.227949	-0.759652	0.797055	0.152474	-1.74823	1.32011	0.324882	-0.625944	-1.07836	-0.55874	0.210443	1.64803	-0.673727	2.56403	1.68575	-1.76425	0.915053	-0.623537	-0.146799	0.314777	-0.148298	-1.2519	0.644786	-0.699039	-0.0244999	-0.45045	0.454178	-1.39997	-2.29177	-0.779709
PE.O.18.0.22.6.	0.863115	0.039079	1.26441	0.82039	0.187754	0.0422681	-0.0473169	-0.779591	-0.595109	0.300235	-1.13184	1.57239	-1.347	-1.27599	0.176282	1.14633	-1.2812	1.07431	1.23812	0.685225	-0.263618	0.387563	0.98148	-1.15524	-0.488209	-0.690702	0.00877374	-1.30222	0.328767	-1.19171	2.39617	1.13344	1.08906	1.39003	0.273747	-1.06479	0.923896	-0.83405	1.22839	-0.635171	0.130979	-1.71698	0.226922	1.21924	-1.38348	0.431915	-1.42906	-1.19077	-1.34658
PE.P.16.0.16.0.	1.16464	1.27444	1.0699	0.845829	1.56818	0.691522	-0.176894	-1.3918	1.02113	1.53008	-0.386238	-0.187302	-0.596786	-0.0733081	-0.0347407	-1.0129	-1.73672	-0.69914	0.647873	-0.172883	-1.10314	0.60747	-0.467865	-1.1985	-0.107576	-0.226143	0.154788	-1.24556	-1.17461	-1.16251	0.34659	0.00281631	2.56944	1.00852	1.83676	-0.102242	0.977751	0.190129	-0.771816	-0.695969	0.42061	-0.637933	-1.26596	0.498042	-0.34864	-0.232053	-1.35901	-1.67148	-1.52497
PE.P.16.0.18.1.	0.968297	1.01233	1.05836	1.14866	1.06421	0.340839	-0.2504	-1.65103	1.31065	2.27436	-0.501641	-0.191862	-0.300875	0.651346	-0.174756	-0.769451	-1.55555	-0.295805	0.629966	-0.782202	-1.76859	0.821388	-0.57829	-1.0851	-0.0871284	-0.316143	-0.175571	-0.847659	-0.778502	-1.58594	0.861192	0.793304	2.21647	0.720713	0.510843	0.346194	0.300974	-0.286071	-0.811605	-0.922558	0.303262	-0.114489	-0.87377	0.110991	-0.71615	-0.0969482	-1.58569	-1.02959	-1.2371
PE.P.16.0.18.2.	0.599267	1.54359	1.08944	0.827043	0.964146	0.675074	-0.148357	-1.40853	1.17198	2.32912	-0.336885	0.215837	-0.818674	0.397485	-0.877591	-0.790882	-1.31202	-0.0413441	0.123523	0.222503	-0.726255	1.43705	-0.343711	-1.38764	0.0854976	-0.451258	-0.769165	-1.37809	-0.847312	-0.744752	0.751638	0.793262	0.923985	0.510935	0.226626	0.882558	0.385137	0.413825	-0.576224	-0.505656	-0.355769	-0.44595	-0.971814	0.412212	-1.08901	0.166934	-1.91793	-2.33712	-0.656347
PE.P.16.0.18.3.	0.521969	1.1016	1.67047	0.189254	0.914704	0.237056	-0.0481589	-1.86731	1.74303	1.52656	0.0287795	-0.0908381	-0.791024	-0.265046	-0.306323	-0.841191	-1.84615	-0.368597	-0.159039	-0.0774393	-0.55137	1.01537	-0.456817	-0.974938	-0.0679564	-1.04786	-0.230016	-1.28445	-1.65364	-0.0330185	0.965963	0.928989	1.66767	1.45291	-0.295108	0.317944	1.00216	0.656263	-0.294909	-1.29538	0.025943	-0.490106	-1.28519	0.829441	0.273657	0.518386	-1.25154	-2.3165	-0.716467
PE.P.16.0.20.3.	1.4782	0.587159	-0.363451	2.12346	2.06983	-0.740097	0.21072	-1.26951	0.44458	1.75835	-0.0677241	0.36245	-0.0525272	1.34689	-0.852205	-1.32657	-1.75286	-0.559519	0.198602	-0.367373	-1.81664	0.469155	-1.13671	-2.37304	-0.049038	0.250804	-0.92562	-0.563545	-0.596602	-0.294958	0.235976	0.685246	1.26687	0.590248	0.715454	0.245478	0.825318	-0.688691	-0.472864	-0.165792	0.973464	-0.507869	0.588861	0.511097	-0.989774	0.359309	-2.10252	-1.20935	0.147869
PE.P.16.0.20.4.	1.37831	0.330729	-0.614807	2.01107	2.6129	-0.820922	0.297729	-0.626071	0.71752	1.1652	-0.621553	0.820537	-1.05116	0.389244	-0.468372	-0.87833	-1.05941	0.461722	0.783339	-0.292661	-0.45658	1.31795	-1.41251	-2.29981	0.271426	0.67543	-0.519646	-0.570865	-0.46799	-0.876824	0.445321	1.18631	1.42043	0.414805	0.791858	-0.425836	0.869695	-0.864367	-0.599545	-0.541356	1.01929	0.142075	-0.759634	0.120544	-2.34067	-0.151758	-2.17492	-1.30448	-1.03998
PE.P.16.0.20.5.	0.838182	-0.253831	0.195196	0.422461	0.262605	0.00352521	-1.20982	0.896151	-0.539882	0.214173	-1.66474	2.54998	-0.365498	-0.941021	0.0231291	0.190584	-0.0838759	0.387978	0.853331	1.45936	-1.01414	0.788863	0.23755	-1.85046	-0.694058	-0.988949	0.285101	-1.23965	0.39624	-1.29865	2.6069	-0.735743	-0.290109	0.0863675	0.293368	-1.0165	1.49548	-0.86157	0.821859	-1.20177	0.241924	-0.46416	0.953936	1.20558	-1.55739	1.16304	-0.992774	1.10006	-0.493523
PE.P.16.0.22.4.	0.728474	-0.0243477	0.162678	0.801145	2.13306	-0.30767	0.129772	-1.36774	1.29637	0.449814	0.0860016	-1.83676	0.922569	0.782923	1.36208	-0.84552	0.130181	0.379533	0.42215	-1.42646	-0.629387	0.591378	-1.12336	-0.561291	1.01429	0.766077	-0.196521	0.395257	-0.632888	-0.827207	-1.90705	0.216586	2.2682	0.918929	0.137569	1.5649	-1.65219	1.16609	-1.68395	-0.152139	-0.694461	0.753903	-0.507092	-0.635647	-0.660569	-0.958595	-0.949155	-1.10147	-0.941678
PE.P.16.0.22.5.	1.40076	0.631141	0.815601	0.408935	2.25436	0.0403676	-0.338448	-1.35853	0.302912	0.228727	0.28547	-0.285897	0.439654	0.79069	1.75707	-0.647038	-1.07015	0.0339953	1.12536	-0.582119	-0.862689	1.11355	-0.995523	-2.19571	0.802926	-0.604043	0.56267	-0.810868	-0.728862	-0.505392	0.731451	-0.723166	2.37708	1.23819	-0.0424626	0.814208	-0.493418	0.310852	-0.244924	-0.447266	-1.12776	0.994435	-0.426476	0.410257	-1.45441	0.251945	-1.03885	-2.59342	-1.41671
PE.P.16.0.22.6.	1.02004	0.94453	0.574678	1.16001	1.21803	-0.0699691	-0.245156	0.147063	0.512017	0.749195	-1.08993	1.68522	-1.25102	-1.39209	-0.223939	0.169644	-1.35873	0.506383	1.02546	0.278865	-0.0822225	1.2316	-0.454147	-1.65285	-0.352111	-0.329134	0.0759139	-1.01629	0.448987	-1.38566	1.71288	1.05011	0.95736	0.549074	0.803514	-1.06402	1.34011	-1.12604	1.02213	-0.857726	-0.0940691	-1.33591	-0.092485	1.50415	-1.95968	0.880375	-1.3331	-1.80719	-1.68325
PE.P.18.0.16.0.	0.952827	0.804795	1.3004	0.795094	0.918244	0.605415	0.784266	-1.13702	0.105653	1.106	-0.116876	-0.568769	-1.02344	0.21709	1.05058	-1.07269	-2.06741	-0.820839	0.952985	-0.16477	-0.733485	0.933795	-1.11689	-0.761283	-0.584311	-0.792056	-0.0381444	-1.11508	-1.00646	-1.11051	0.652436	0.296949	2.7489	0.527906	1.87027	0.142196	0.69428	-1.06433	-0.963165	-0.25469	0.17093	-0.348043	-1.44963	0.533274	-0.114911	0.904624	-0.265226	-2.11718	-0.922785
PE.P.18.0.16.1.	1.14024	0.746687	0.918004	1.12888	1.47788	0.0147016	0.223633	-2.38531	0.165865	1.45706	-0.370732	0.61595	0.294886	0.250067	-0.354715	-0.642138	-2.09215	-1.09744	0.449684	-0.156534	-2.08011	1.19641	-0.753477	-1.48339	-0.209974	-0.196158	0.305647	-0.59272	-0.529872	-0.666779	0.76693	0.857428	1.90843	0.614278	1.51871	0.388208	0.825276	-0.523774	-0.632575	-0.99084	0.802755	-0.430985	-0.176814	0.821502	-0.334459	-0.11571	-2.29155	-1.2199	-0.630033
PE.P.18.0.18.1.	1.15166	0.812771	1.03423	1.05945	0.689007	0.591272	0.208623	-1.97043	1.29731	1.77695	-0.594315	0.498024	-0.702519	0.717928	0.20754	-0.630166	-1.6063	-1.34513	1.0853	-0.432663	-1.45076	0.828032	-0.687915	-0.881304	0.477951	-0.0350078	-0.0787001	-0.807446	-0.613857	-1.18968	1.40648	0.44035	2.33829	1.17083	0.362488	0.00569634	0.27219	-0.61513	-0.795489	-0.994498	0.340522	-0.537526	-0.802886	0.309358	-0.102644	-0.271869	-2.18372	-1.76612	-0.67253
PE.P.18.0.18.2.	0.505098	1.31436	0.895369	0.395888	0.43475	0.713734	0.513931	-1.93889	1.09081	2.36832	-0.831069	0.481062	-0.801588	0.18004	-0.341328	-0.38084	-1.46645	-0.811241	0.36719	0.283319	-0.423044	0.962233	-0.0315822	-0.419666	0.0543968	0.104011	-0.595151	-1.34372	-0.959543	-0.596741	1.13055	0.912015	1.03699	1.03632	-0.0761604	0.989778	0.556478	0.391604	-0.418638	-0.706011	-0.847091	-0.900012	-0.990297	0.939731	-0.0275545	-0.124921	-2.03581	-2.93236	-0.659089
PE.P.18.0.18.3.	0.548319	0.768648	1.41872	0.362629	0.651746	-0.656095	0.0601896	-2.00016	0.998976	0.905343	-0.303049	0.198314	-0.722297	-0.458019	-0.353745	-0.844986	-1.49503	-0.457859	0.326112	-0.151814	-1.00633	0.677872	-0.537514	0.195034	0.242122	-0.768967	0.308894	-0.975826	-1.32791	-0.6136	1.25562	1.92663	1.8678	2.27036	-0.174593	0.657574	0.490584	0.425336	0.109942	-1.77852	-0.24053	-1.11233	-1.10563	0.792522	0.723168	0.0500242	-0.778144	-2.49539	-0.823895
PE.P.18.0.20.3.	1.56433	0.00496473	-0.39111	1.74074	1.52454	-0.616484	0.498014	-2.0258	0.275779	1.81306	-0.513069	0.535204	-0.319152	1.41965	-0.281471	-0.740563	-1.78562	-1.489	0.590381	0.1656	-1.74778	0.327945	-1.30757	-1.66376	0.322186	0.654278	-0.956194	-0.311846	-0.661322	0.0707668	0.342162	1.1855	1.38292	1.21556	0.282007	0.636205	0.574952	-0.655073	-0.719579	-0.496521	0.513716	-0.775813	0.475763	0.931908	0.114649	0.158266	-2.29227	-1.47966	0.5
PE.P.18.0.20.4.	1.34358	0.0576681	-1.16178	1.64816	2.12692	-1.23141	0.432919	-0.948743	0.628347	1.2696	-1.11366	1.17262	-0.597085	0.558461	-0.106535	-0.874182	-0.833849	-0.365662	1.51952	0.135724	-0.437276	0.781955	-1.0985	-1.7773	0.630705	1.09879	-0.525782	-0.328755	-0.73474	-0.914607	0.910592	1.01	1.37648	0.976334	0.0172627	-0.521861	0.859808	-1.20752	-0.87408	-0.542598	0.828855	-0.225125	-0.685881	0.738134	-1.80616	-0.0586194	-2.43504	-1.66174	-0.739647
PE.P.18.0.20.5.	0.728495	-0.430194	0.11252	0.0819161	0.0548172	0.153325	-0.528152	0.190827	-0.512834	0.0305096	-1.99937	2.47493	-0.266831	-0.789848	-0.00301953	0.252267	-0.3825	-0.274507	0.918329	1.59802	-0.719573	0.750888	0.312924	-1.84437	-0.290227	-1.11775	0.403604	-1.06989	0.294772	-1.69273	2.6302	-0.30768	-0.192269	0.482606	0.385058	-0.945087	1.4345	-1.20617	0.714936	-1.09433	-0.0331823	-0.923446	1.05729	1.71309	-1.24774	1.25178	-1.05402	0.921677	-0.313176
PE.P.18.0.22.4.	0.819965	-0.0726692	0.365409	0.804285	1.92183	-0.0127137	0.512536	-1.52352	0.638395	0.578668	0.00554031	-1.85095	0.424194	0.902992	1.41816	-0.840625	0.90327	0.20902	0.383938	-1.63632	-1.20788	0.509034	-0.849137	-0.243847	0.664734	0.668711	0.0827009	0.747303	-0.252014	-0.642394	-0.940116	-0.576026	2.57895	1.05707	-0.569335	0.186944	-1.16739	1.09996	-1.68819	-0.182108	-0.443031	1.09581	-0.734841	-1.18469	-0.109166	-0.912614	-1.25365	-1.87901	-0.653162
PE.P.18.0.22.5.	1.31489	0.555856	0.310172	0.0811912	1.09453	0.0231608	0.25295	-1.81908	0.14762	0.553012	-0.995822	0.775585	0.0210795	0.816431	1.88959	-0.349992	-0.6063	0.324186	1.16161	-0.36227	-0.927593	0.797301	-0.0114426	-1.42904	0.67006	-0.258652	0.498712	-0.509746	-0.731198	-0.85441	2.11374	-0.885295	2.40806	1.38024	-0.757442	0.0243482	-0.630268	0.387202	0.307238	-0.972497	-0.777276	0.654804	-0.804779	0.896237	-0.705481	-0.311356	-1.50895	-2.96257	-0.810526
PE.P.18.0.22.6.	0.789088	0.514981	0.31004	1.39042	0.50526	0.102945	0.144643	-0.20422	-0.00554352	0.941185	-1.53691	2.08186	-1.11032	-0.782626	-0.34326	0.214576	-1.31212	0.495622	1.47211	0.571527	-0.190733	0.836234	0.432834	-1.39363	-0.835728	-0.504428	0.214234	-1.08876	0.186097	-1.50934	2.71337	0.562451	0.826958	1.06681	0.204292	-1.25319	1.02354	-1.49799	0.885057	-0.995851	-0.0587032	-1.25578	-0.345716	1.55189	-1.54528	0.826879	-1.48501	-1.49599	-1.04275
PE.P.18.1.16.0.	0.463076	0.421195	1.45154	0.654558	0.660724	0.249213	-0.180985	-0.259097	1.39798	1.09221	0.737059	-0.194275	-1.26131	0.111063	0.854054	-0.615184	-1.47124	-1.18011	0.723327	-0.27509	-0.529503	1.51303	-2.20929	-1.10941	-1.15817	-0.691406	0.635286	-0.857423	-0.667776	-1.39487	0.843137	1.16579	1.70513	-0.41563	0.833318	-0.596454	0.551952	-0.989997	-0.853115	-0.87757	1.06434	0.0634673	-0.79587	0.821925	-1.08421	0.136966	0.18314	-0.989934	-1.99194
PE.P.18.1.18.1.	0.820388	1.11505	1.33463	1.10798	0.627942	0.700807	-0.830247	-1.63557	1.42356	1.85258	-0.0275094	0.239256	-0.805105	-0.363181	0.0871291	-0.104108	-1.38865	-1.38104	0.634755	-0.538551	-1.89749	1.6683	-1.39386	-0.863852	-0.288429	-0.480617	0.803182	-0.4035	-0.914377	-1.41773	1.2689	0.750932	1.86771	0.806724	0.711196	-0.360666	0.180746	-1.03715	-0.22296	-0.978471	1.1367	-0.248984	-0.806169	0.274402	0.197981	-0.186915	-0.809115	-1.32691	-1.31029
PE.P.18.1.18.2.	0.369888	1.62199	1.04481	0.952829	0.713781	1.00066	-0.236939	-1.69597	1.27909	2.4584	-0.0527295	0.147559	-0.991496	-0.0989125	-0.530944	-0.546372	-1.24143	-0.81718	0.381425	0.176432	-0.71243	1.81775	-0.602072	-0.556994	-0.0261304	-0.257148	0.069554	-1.31251	-0.912415	-0.777286	0.957569	0.534186	0.704733	0.598138	-0.10654	0.976726	0.494274	-0.0775121	-0.337794	-0.578055	-0.426745	-0.849998	-1.29312	0.360975	-0.131717	-0.180911	-1.53205	-2.671	-1.05992
PE.P.18.1.20.3.	1.43594	0.829663	-0.188898	1.8539	1.79953	-0.313476	0.188598	-1.54989	1.01246	1.85457	-0.062568	0.5569	0.20072	0.588754	-0.748007	-0.846794	-1.55195	-1.72388	0.259836	0.0463459	-1.92867	0.826584	-1.24782	-2.10849	-0.0299921	0.547399	-0.385787	-0.655553	-0.507167	-0.748642	0.458689	0.617218	1.16167	0.772702	0.879051	0.157754	0.831521	-1.15583	-0.731344	-0.597965	1.22617	-0.881648	-0.0920996	0.543608	-0.416385	0.125174	-1.21458	-1.4101	-0.0600678
PE.P.18.1.20.4.	1.39405	0.307107	-0.823871	1.85246	2.17833	-0.850005	-0.0804979	-0.74693	1.01365	1.14802	-0.690931	0.895839	-0.941837	-0.0569939	-0.357681	-0.998045	-1.06275	-0.499995	1.31327	0.0394708	-0.459571	1.21999	-1.40249	-2.21086	0.415922	0.818421	0.3708	-0.567457	-0.532255	-1.25382	0.656393	1.33581	1.13966	0.477259	0.472037	-0.451189	1.07703	-1.40685	-0.666549	-0.761677	1.121	-0.138378	-0.636936	0.349973	-1.7685	-0.196087	-1.76138	-1.55538	-1.1557
PE.P.18.1.20.5.	0.757296	-0.224082	0.0651818	0.368636	0.251838	0.105678	-1.26036	0.774775	-0.21426	0.0165014	-1.60449	2.63256	-0.598596	-0.979358	-0.085879	0.261399	-0.233265	-0.0172559	0.894858	1.4603	-0.666068	1.04734	0.229764	-1.86059	-0.501106	-1.1471	0.96243	-1.37825	0.314381	-1.44277	2.41964	-0.367268	-0.471895	0.303138	0.142381	-1.01924	1.75298	-1.26434	0.861093	-1.07989	0.0733133	-0.902848	0.653647	1.34861	-1.26647	1.18632	-0.683623	1.0066	-0.425887
PE.P.18.1.22.4.	0.670143	-0.143467	0.590783	0.375752	1.91569	0.059262	0.17236	-1.63427	1.57774	1.22838	-0.25712	-1.06544	0.23856	0.488721	1.60259	-0.862042	-0.0246003	0.0359588	0.274762	-0.849396	-1.10255	1.12455	-1.17279	-1.35273	0.506779	0.0989464	0.775109	0.340125	-1.19826	-0.751254	0.0119813	0.674898	1.86909	0.552206	0.398182	0.43448	-0.81295	2.02829	-1.35642	-0.717661	-0.319592	0.938467	-0.731427	-0.749006	-1.03247	-0.588232	-1.05044	-2.16724	-1.49832
PE.P.18.1.22.5.	0.921154	1.28378	0.830697	0.502415	1.25486	0.428192	-0.767452	-1.20095	1.32255	0.652591	-0.337253	0.53147	-0.0827121	-0.27623	1.27472	0.175646	-0.994434	-0.577558	1.0816	-0.588919	-1.08933	1.34843	-0.613085	-1.54284	-0.0903482	-0.936615	1.72825	-0.822622	-0.998683	-1.1029	2.04523	0.210852	1.98189	0.871653	-0.291642	-0.338035	-0.194404	-0.313973	1.03481	-1.29366	0.242312	0.259562	-1.08075	0.516628	-0.698601	-0.33375	-0.541065	-2.22146	-1.56122
PE.P.18.1.22.6.	0.660601	0.762389	0.442792	1.44016	0.466389	0.0376144	-0.681425	0.307957	0.648469	0.722899	-1.26851	1.84169	-1.6224	-1.53869	-0.398923	0.434127	-1.14958	-0.262464	1.12822	0.489222	-0.476931	1.31606	-0.138727	-1.32242	-0.727508	-0.505718	0.524552	-1.26327	0.20157	-1.76143	2.23817	1.29672	0.364421	0.857514	0.384045	-1.14321	1.4563	-1.41627	1.21001	-0.615968	0.483732	-1.09911	-0.146822	1.73808	-1.48606	0.520079	-0.816692	-1.08201	-1.51536
PE.P.18.2.18.2.	0.124655	1.65957	1.21105	0.709183	1.19833	0.936283	-0.742819	-1.04804	1.42858	2.37956	0.384647	-0.376629	-0.914	-0.413636	-0.339796	-0.0748651	-1.32836	-0.0202578	-0.0065931	-0.0858862	0.0773397	1.71215	-0.684104	-1.00967	-0.490751	-0.735629	-0.204983	-1.15557	-1.23259	-0.408339	0.355692	0.914539	0.334464	0.826724	-1.00394	0.0791629	1.34902	0.795491	-0.400709	-1.1814	-0.231189	0.0586865	-1.74314	0.472133	-0.25233	0.0112853	-1.48621	-2.19423	-1.08502
PE.P.18.2.20.4.	1.28437	0.279007	-0.920865	2.12511	3.16118	-0.823785	-0.448387	-0.236497	1.46315	1.26438	-0.37788	0.565064	-1.09012	-0.44019	-0.229466	-1.05559	-1.10981	0.132006	1.25236	0.19285	0.167654	1.14152	-1.05962	-2.3815	-0.145653	0.298517	0.533416	-0.646248	-0.667717	-1.28777	0.439877	0.724923	0.373199	0.266528	0.0636566	-0.73138	1.45275	-1.04677	-0.212904	-0.91083	1.04195	0.450297	-0.85832	0.318515	-1.52075	-0.433749	-1.40975	-1.53043	-1.20802
PI.16.0.16.0.	1.04029	-0.780023	0.976656	0.532157	1.27195	0.625768	-0.56349	-1.53999	-0.396192	-0.468182	-0.235972	-0.133511	1.48775	-0.572686	-0.465401	-0.334319	-0.413651	-0.134503	-0.908495	-0.0571959	-1.84619	-0.966495	2.99682	0.183753	-0.242569	-0.688899	0.888652	0.334647	-0.431832	-0.585366	-0.180591	-0.202379	1.12831	-0.0318421	1.04521	0.503063	0.172808	1.44698	-0.00709502	0.157712	-2.74806	-0.366052	1.25929	1.55653	-0.335462	0.139505	1.03797	-1.17744	-0.692167
PI.16.0.16.1.	0.160899	-0.248527	0.458954	1.06643	0.421296	0.228173	-0.482675	-1.58306	-0.460722	0.0585849	0.0123522	-0.873615	3.10116	0.00793684	-0.0572186	-0.150534	-0.221653	-0.207821	-1.00214	-0.0741863	-1.23419	-1.14438	1.96869	-0.0609988	0.879299	-0.0966622	-0.734693	0.694588	-0.500044	0.750148	-0.669955	-0.971958	-0.357022	-0.410211	2.16014	0.412982	0.146285	1.67766	0.285809	0.190002	-2.63585	-0.404988	2.0987	1.8524	-0.536794	-0.181167	0.311419	-0.786541	-0.368351
PI.16.0.18.0.	0.506948	-1.50552	0.677208	0.465222	0.74091	0.831378	-0.915546	-1.59205	-0.193646	-0.201273	-0.450086	0.491464	1.31954	-0.36492	-0.411015	-0.0719804	0.0222801	0.404037	-1.1374	0.129548	-1.9736	-0.556867	2.17851	0.407734	-0.288348	-0.629674	-0.288808	0.105439	-0.407491	-0.125672	0.256903	-0.00371803	0.86297	0.404009	0.836592	0.178754	0.133745	1.16351	-0.191959	0.972898	-2.60248	-0.618286	1.55079	1.43067	-0.0192082	0.788268	2.06495	-1.97743	-0.837483
PI.16.0.18.1.	0.745623	-0.661942	1.66538	0.375223	0.00489964	0.855881	-0.936255	-1.93951	-0.406411	0.0239833	-0.224787	-0.587706	1.00715	0.0966612	-0.474371	0.233493	-0.374533	0.480254	-1.20274	0.119471	-2.36836	-0.739591	2.2358	0.0454042	0.648321	-0.610349	-1.01941	0.720755	-0.477982	-0.247662	0.108196	0.060198	1.16184	0.524052	1.26668	0.311611	0.301967	0.997501	-0.646126	0.0919208	-2.19856	-0.948158	0.701553	2.02397	0.182006	0.642789	1.01719	-1.05802	-0.792258
PI.16.0.18.2.	-0.0534543	0.685487	1.41328	0.181039	0.0439085	0.770538	0.144858	-1.41687	-0.161583	0.7542	0.212868	-1.29751	0.678241	-0.372466	-0.505314	0.0377503	0.191037	1.02481	-0.629554	0.337502	-0.408444	-0.876931	2.17922	0.775025	0.41007	-0.0536704	-1.85383	0.785072	-1.13069	0.208412	-0.883212	-0.883055	0.453602	-0.415867	0.240875	0.717719	0.931631	1.3251	-0.265229	0.583012	-3.74018	-0.193096	1.08724	1.74105	-0.0893609	-0.334628	0.669392	-2.29824	-0.811076
PI.16.0.20.2.	0.441556	0.20039	1.80718	-0.106337	-0.743156	1.60815	-0.630711	-1.22166	0.623959	1.55602	0.976416	-1.30379	1.21466	-0.0324905	0.281467	0.512382	-0.429404	1.14599	-1.50755	0.477964	-0.496615	-0.86287	1.72936	-0.140585	-0.574224	-0.19213	-1.72349	0.62943	-0.458768	0.420778	-1.2352	-0.703746	0.291104	-0.045544	0.653749	0.750889	1.49483	1.54339	0.229352	-0.0184587	-2.83621	-0.983663	1.04862	0.86857	0.943095	-0.657814	-0.576061	-1.39407	-0.300643
PI.16.0.20.3.	0.542909	-0.327166	1.03724	0.493145	-0.597473	1.1306	-0.504998	-1.85015	-0.317044	0.571924	0.79768	-1.5448	1.35444	0.830296	0.137839	0.572583	-0.741139	0.299065	-0.685321	0.353693	-1.39668	-1.65314	1.70201	-0.126178	0.0553755	-0.0375329	-1.42673	1.20557	0.27659	0.813865	-1.57834	-0.919905	-0.283474	-0.167371	1.36996	1.54032	1.28313	0.868899	-0.103929	0.515148	-2.37453	-0.201087	0.959162	1.77423	0.748335	-0.326516	-1.65621	0.174036	-0.217504
PI.16.0.20.4.	0.732535	-0.664539	0.233461	0.77515	1.02291	0.195308	-1.30019	-1.54913	-0.494235	0.490875	-0.38936	-1.35764	1.34494	0.664335	0.633517	0.368748	-0.72584	1.07633	-0.403006	0.613232	-0.874631	-1.57757	0.759671	-1.16978	0.507057	0.766999	-1.3006	1.10883	0.0272288	0.515963	-1.03299	0.387571	0.301537	-0.326955	1.94709	0.63006	1.16453	1.04615	-0.780734	0.282254	-2.6691	0.301467	0.419779	2.28384	-0.834622	-0.1784	-1.73379	0.0435744	-0.672176
PI.18.0.18.0.	0.698864	-0.473479	1.98642	0.179545	0.407077	1.48534	-0.641282	-0.771015	-0.0240981	0.263354	0.0218577	0.669893	-0.420169	-0.486071	0.219037	0.420822	0.513301	0.198222	-1.20613	0.515532	-2.34828	0.293009	1.9581	-0.126515	-0.574097	-0.542535	-0.773927	-0.130651	-0.470878	-0.833354	0.4612	0.544451	1.62714	0.308658	0.496954	0.170912	0.109937	1.08765	-0.790782	-0.724307	-1.95248	-1.01466	0.640624	2.25601	0.54758	0.0380063	0.682882	-2.15936	-1.26864
PI.18.0.18.1.	0.777331	-0.768721	2.04664	0.0131018	-0.032469	1.44105	-0.867183	-1.31874	0.0991094	-0.00644231	0.239904	0.557034	-0.468176	-0.552513	0.181986	0.475533	0.323052	0.346386	-1.58174	0.246524	-2.46737	0.53857	1.49624	0.306233	-0.167409	-1.17195	-0.504056	0.237528	-0.734429	-0.949005	0.717405	1.11508	1.52329	0.119326	0.904288	0.336921	0.536449	0.85888	-0.664746	-0.257572	-1.73529	-0.732679	-0.0293681	1.51058	0.463361	0.506059	0.868354	-2.07122	-1.42956
PI.18.0.18.3.	0.359835	-0.25576	1.72382	0.677336	-0.451511	1.01498	-0.425706	-1.44862	0.413069	0.968154	0.515989	-2.34656	1.74186	-0.0692262	0.140317	0.195819	-0.362171	1.12931	-0.980395	0.439483	-0.707778	-0.972949	1.19536	0.371578	0.0091758	0.108223	-1.75806	0.46639	-0.895793	0.551124	-1.4008	-0.19826	0.306492	0.792753	0.870017	0.853365	0.770325	1.49826	0.0996755	0.577091	-3.04525	-0.201259	0.787072	0.846253	0.724233	-0.285863	-1.1309	-1.84156	-0.24238
PI.18.0.20.3.	0.549688	-0.455219	1.69883	-0.260601	-0.91224	1.23475	-1.18427	-0.422606	0.765362	0.943808	0.89074	-1.50803	0.878069	0.496121	1.01877	0.953211	-1.20605	0.864303	-1.75547	0.563851	-0.469493	-0.948429	0.798408	-0.190854	-0.567075	0.0807216	-1.49679	0.274807	0.0846682	0.925836	-2.08431	-0.0715082	0.0736668	-0.162894	1.3846	1.26735	1.28536	0.807213	0.50744	0.301522	-1.13002	-0.690599	0.465918	1.21277	1.16299	-0.527054	-3.13268	0.0830771	0.309235
PI.18.0.20.4.	0.765827	-1.212	0.936152	-0.32413	0.501672	0.0530721	-1.67037	0.186902	0.815575	0.967201	-0.0458838	-1.11664	0.17303	0.177081	1.21415	0.785012	-0.354713	1.96099	-0.475449	0.482384	0.185301	-0.370185	0.0877709	-0.723914	-0.297626	0.22339	-1.37174	0.837702	0.248987	0.430644	-0.59049	0.694715	1.10097	-0.188377	2.20508	0.14417	0.799754	0.712321	-0.665138	0.380168	-1.8983	0.161158	-0.0907635	1.12253	-0.190364	-0.93833	-3.47552	-0.936468	-0.646949
PI.18.0.22.6.	0.315688	-0.523533	1.70827	0.225573	-0.332212	0.777179	-0.937303	-0.536054	-0.45026	-0.526223	-0.563638	1.90144	0.294515	-0.450506	-0.830911	0.856853	-0.403691	0.993091	-1.17467	1.04168	-1.40943	-0.916115	2.39828	-0.476411	-0.885092	-0.700103	-0.672699	-0.512145	0.0816347	-0.452874	1.65325	0.123614	0.321781	0.0893764	0.993091	-0.695842	1.27168	0.57167	0.664275	-1.24167	-1.74495	-0.65122	1.93539	2.03263	-1.05863	0.513352	0.0971392	0.0574013	-0.97688
PI.18.1.18.1.	-0.00776949	-1.56508	1.52357	-0.105775	0.332255	1.67601	-0.741469	-1.80315	0.763169	0.849503	1.21056	0.103333	-0.693984	-1.84765	0.0543399	0.812763	0.848248	0.408005	-1.41722	0.809709	-2.15599	1.86584	0.868635	-0.224145	-0.788929	-1.23372	1.1331	0.252267	-0.461907	-1.3168	1.05824	1.2545	0.891377	0.147092	0.286088	0.243825	0.105878	-0.114405	-1.24573	-0.591002	-0.413219	0.0301832	-0.671926	0.38621	0.791295	0.334464	1.19611	-1.85783	-1.13286
PI.18.1.18.2.	-0.589419	0.0481064	1.89056	-0.0737074	-0.323862	0.873242	0.0383171	-1.39316	1.07032	1.65202	1.20218	-0.883007	-0.729353	-1.99975	-0.381769	0.448817	0.675969	1.50434	-1.16516	0.216288	-0.80682	1.17688	1.82814	0.179934	-0.872889	-1.36022	-0.472787	-0.203252	-1.73339	-0.391033	-0.354232	1.1734	-0.699049	-0.0716984	0.794002	0.357526	0.980764	0.924852	-1.03013	0.433452	-2.12992	0.356364	-0.0909814	0.70116	0.794133	-0.887416	1.76877	-1.74166	-1.18189
SM.14.0.	-0.704816	-1.15618	1.2389	1.38182	-0.0179183	-0.589637	0.451327	-0.848298	-1.12694	-0.210652	-0.797864	-0.783309	0.747905	-0.201089	0.919716	1.02904	-0.80754	0.858778	0.399865	-0.209898	-2.07445	-0.604093	0.387561	-0.0389339	0.515507	-0.195841	0.044263	-0.613238	1.10667	0.0852995	0.075403	0.770624	3.10358	0.622433	0.953603	-0.0418441	0.180637	-0.237725	-2.00506	0.905422	-0.423234	-0.0655248	0.240342	0.235244	0.892062	0.222234	0.865256	-2.78824	-0.384003
SM.16.0.	-0.447334	-0.257155	1.55518	0.450078	0.0250707	0.22597	1.02374	-1.62517	0.570829	0.889849	-0.631199	-1.1522	0.595831	-2.10991	1.04514	0.170924	-0.756698	0.859771	0.425417	-0.266425	-0.365284	0.098026	0.52934	0.370362	0.385969	-0.665522	0.0274467	-0.652524	0.232251	-1.21732	0.470588	1.68338	2.22016	1.09758	1.07295	-0.0474119	-0.622362	0.222507	-1.314	0.599845	-0.618559	0.0524929	-1.53029	1.33022	0.515878	-0.445328	-0.112895	-1.86445	-1.9558
SM.18.0.	0.586059	0.209674	0.927969	0.580554	0.122999	0.00922779	0.396703	-0.486361	-0.68571	0.796351	-1.30588	-2.00437	0.514769	-1.09978	1.6711	-0.138217	-1.07825	0.783209	0.511575	-0.0261542	-0.889912	-2.12686	-0.122035	0.481597	0.910787	-0.481965	-1.99694	-1.96416	1.22492	-0.481494	0.226598	1.09334	2.78114	0.19682	1.01972	0.780412	-0.921642	0.182682	-0.365224	-0.000901618	0.654948	-0.640199	0.379782	0.685793	0.673374	0.370439	-0.717509	-0.168725	0.308518
SM.18.1.	-0.117868	0.278697	1.39261	1.06135	1.15853	-0.461675	0.279168	-0.996433	-0.499262	1.98407	-1.43802	-1.55271	-0.188888	-0.674239	2.1182	-0.184963	-1.1172	1.5161	0.522681	-0.627196	-0.736545	-1.78318	-0.19899	-0.199906	1.03801	-0.879663	-2.01105	-2.09682	0.261892	-0.214442	0.856542	1.83311	1.20846	0.197854	0.375452	0.887617	-0.824791	0.485934	-0.374921	0.79063	0.0482354	-0.0226571	0.518091	0.680782	-0.376047	0.00253623	-0.231613	-0.919115	-0.775847
SM.20.0.	0.416209	0.283353	2.0354	-0.147428	-0.563508	0.716889	-0.386059	-0.798336	0.074772	0.810004	-0.462237	-0.609661	-0.304681	-1.80359	-0.0703321	0.279649	-2.03975	0.741363	-0.856385	-0.256989	-1.1436	0.780811	-0.0858634	0.203101	0.115158	1.56866	-1.40633	0.970497	0.0244663	0.31707	0.929295	-0.655808	2.64416	-1.19076	0.579774	0.057382	-0.0811461	-1.54717	-0.778396	-0.061179	0.311526	0.487748	-0.200132	0.55504	0.977273	-0.0369111	-0.503091	-2.32869	-0.151402
SM.20.1.	-0.249067	-0.240404	1.91558	0.621804	1.0689	-0.0170386	0.239181	-0.837433	-0.216229	2.10685	-0.327729	-2.107	-0.902649	-0.894191	1.06757	-0.120432	-1.41752	1.20158	0.293281	-0.929747	-1.04119	-1.72568	0.281239	0.868585	0.899802	-0.777079	-1.40618	-1.44361	0.724582	0.269973	-0.175797	2.35645	0.015014	0.00506516	0.638508	0.883485	-0.647053	0.749969	-0.598652	1.04242	-0.921025	0.287477	0.0282772	0.320129	0.399827	-0.283438	0.529874	-0.891171	-0.873679
SM.22.1.	0.0159739	-0.856194	2.12583	0.943948	0.00244461	-0.275705	0.378813	-1.30528	-0.0789055	1.39915	-0.262165	-1.31812	-0.0730262	-1.80633	0.668021	0.690657	-0.999059	0.599138	-0.0590648	-0.993286	-1.04415	-0.0267063	-0.496449	0.26524	0.503904	0.163325	-0.342732	0.375277	0.632864	-0.444223	-0.182095	1.19224	1.7068	0.327524	0.80832	0.428958	-0.374582	0.383205	-1.30049	1.36296	-0.494586	0.510964	-0.644724	0.418786	0.754196	-0.387446	0.413321	-3.65396	-1.4794
SM.24.1.	0.28117	-0.0664245	0.80239	0.531597	0.0653739	-1.27147	0.561583	-0.470885	0.486911	1.43829	0.186101	-1.62637	0.606206	-3.09173	1.01522	0.181645	-0.5309	0.668026	-0.0488197	-0.252817	-0.488985	-1.02012	0.192753	0.677068	0.170787	0.0295944	-1.01357	0.0318923	0.233457	-1.81999	0.192083	2.01971	0.285711	0.148934	2.33977	0.31468	-0.455848	0.474688	0.121869	1.72456	-0.466191	0.104978	-1.08589	0.419528	0.281756	-1.13236	0.734898	-1.09425	-1.93835
SM.26.0.	0.575393	-0.86318	0.998827	0.501026	0.141684	-0.748879	0.606828	-0.14919	0.409987	1.01225	-1.84882	0.0745993	0.741733	-3.03741	0.633857	-0.470472	-1.45708	1.03109	-0.0896234	0.710081	-1.11064	0.926266	-0.567999	0.592644	0.616745	1.00673	-2.49279	0.427069	-0.212162	0.240803	-0.648586	-1.7976	0.513891	-1.76634	0.823585	0.903217	0.865925	-2.23333	0.416872	0.589669	0.241558	0.659868	0.250568	1.2333	1.05378	0.393164	0.581171	-0.616766	0.353447
SM.26.1.	0.343032	-0.95499	0.667027	0.325112	-0.264776	-1.36157	0.351723	0.352929	0.384068	0.80357	-0.939146	0.251941	-0.111154	-3.69565	0.863107	0.0187527	-1.71831	0.333512	0.107008	0.856307	-0.132085	0.0661692	-0.743911	-0.24161	-0.386501	0.927158	-1.30024	0.100995	0.530073	-2.14218	0.13152	0.870492	0.451951	0.55773	2.671	0.109472	0.627573	-1.27174	-0.196507	0.424234	0.7835	0.642516	-1.40761	0.496969	0.411794	0.218574	1.00042	0.651855	-1.2513
TAG36.0	0.0674872	-0.338715	0.554651	-0.338975	0.438463	-0.0388297	-1.46067	-0.490427	-0.743109	-0.0481518	0.328168	-1.25125	0.667326	0.811812	0.39844	0.555195	-0.674974	0.248816	-0.806712	0.124818	-1.69599	-0.103204	1.88478	-0.336933	0.263003	0.770578	-1.09293	-0.353208	0.356217	1.97728	-1.62286	-2.88438	1.78757	-1.0487	0.632995	-0.0810391	1.06441	1.58812	0.466217	0.682348	-1.25742	-0.375235	2.03767	1.52996	-0.403183	0.576805	-0.99692	-1.16517	1.41716
TAG38.0	0.320137	-0.625804	0.477745	-0.319977	0.899873	-0.233598	-1.13873	-0.306595	-1.22869	-0.214185	-0.159023	-1.05332	0.831127	0.798389	0.245428	0.0419517	-0.377896	0.211898	-0.789784	-0.0333172	-1.85215	-0.323848	1.98376	-0.271691	1.0723	0.367497	-0.17237	-0.0982975	0.779595	1.82621	-2.0285	-2.69357	2.31267	-0.742138	0.758632	-0.076994	0.600798	1.4582	0.581173	0.659653	-1.90926	-0.297619	1.38523	1.53711	-0.567102	0.692367	-0.809788	-1.12998	1.00051
TAG40.0	0.595039	-0.790663	0.287315	0.385478	0.972529	-0.276965	-0.98223	-0.374916	-1.35298	-0.557997	-0.495654	-0.804519	1.19047	1.97905	0.181187	0.391898	-0.355971	-0.0514475	-0.777064	0.506455	-1.60484	-0.157142	2.18757	-0.598505	0.564127	-0.133509	-0.0568262	-0.215935	0.725472	1.3023	-1.71257	-2.39588	2.39821	-0.84746	0.548177	-0.114879	0.414074	0.758134	0.561036	0.117767	-1.69654	-0.224134	1.9991	1.44278	-0.764114	1.50248	-0.828755	-0.863386	1.15909
TAG42.0	0.695321	-0.439126	0.106678	0.392347	1.32944	-0.173723	-1.17226	-0.403658	-1.41643	-0.667296	-0.804598	-0.787934	1.22901	1.9198	-0.0389595	0.383768	-0.375964	-0.38114	-0.942997	0.387772	-1.47778	-0.188801	1.9045	-0.637086	0.890777	0.098917	-0.0833892	0.0503919	0.996852	1.40375	-1.62707	-2.20395	2.23957	-1.00478	0.65562	0.663032	0.58527	0.80221	0.298525	0.0246868	-1.79223	-0.371581	1.82583	1.31675	-0.864817	1.34812	-0.851054	-1.14939	1.0744
TAG42.1	0.593699	-0.952752	0.00100374	0.30687	1.32438	-0.244261	-1.17994	-0.483397	-1.38251	-0.675064	-0.688306	-0.846875	1.20775	1.96008	0.130826	0.661204	-0.573168	-0.286116	-0.826334	0.431542	-1.60997	-0.293046	2.09703	-0.717026	0.755872	-0.0185683	-0.186733	0.0706419	0.98179	1.52655	-1.6295	-2.21172	2.08645	-0.888992	0.609018	0.180639	0.638668	0.668417	0.801364	0.137306	-1.61691	-0.429834	1.61091	1.38725	-0.849523	1.4908	-0.921509	-0.74672	0.90579
TAG42.2	0.426982	-0.545192	0.371932	-0.0710076	1.04721	-0.231151	-1.20777	-0.188714	-1.13694	-0.170557	-0.29694	-1.01133	0.568377	1.62178	0.525237	0.278493	-1.08818	0.640697	-0.979118	0.40801	-1.11827	-0.182869	2.17761	-0.190451	0.519153	0.376564	-0.826473	-0.372913	0.941738	2.13877	-2.09222	-2.41621	2.09805	-0.93696	0.711491	-0.194474	0.735406	1.31989	0.71454	0.0371993	-2.13241	-0.496653	1.32154	1.01943	-0.762747	0.86035	-0.690349	-1.00216	1.10609
TAG44.0	0.760093	-0.185778	0.256639	0.0941936	1.01053	-0.101512	-1.16138	-0.3013	-1.54679	-0.733866	-0.83339	-0.861149	1.2907	1.75612	0.174634	0.562652	-0.564769	-0.0447078	-0.709687	0.573313	-1.50297	-0.463722	1.57773	-0.189105	0.868674	0.3997	-0.268506	0.401999	0.792029	1.60178	-1.82241	-2.27564	2.10927	-0.802679	0.684673	0.848687	0.537643	0.578586	0.334155	-0.0314045	-1.9433	-0.430809	1.66207	1.54756	-0.950001	0.932886	-0.897716	-1.3478	1.08552
TAG44.1	0.526559	-0.425599	0.148962	-0.0827661	1.09177	-0.174609	-1.11014	-0.226425	-1.32385	-0.6251	-0.773708	-0.939027	1.18314	1.84667	0.361125	0.741749	-0.423513	-0.27231	-0.86435	0.552501	-1.70689	-0.404075	1.83139	-0.344179	0.992507	0.357966	-0.443786	0.163647	0.927959	1.8216	-1.80909	-2.39815	1.91809	-0.861916	0.541524	0.627338	0.736089	0.639727	0.464133	0.0623639	-1.7113	-0.552945	1.58779	1.39818	-0.693243	1.11098	-0.794222	-1.14471	1.05257
TAG44.2	0.47319	-0.668412	0.215127	0.0685236	1.17729	-0.316365	-1.35664	-0.127728	-1.27503	-0.437223	-0.688848	-1.22166	0.840027	1.77119	0.47271	0.79012	-0.517102	-0.168439	-0.902836	0.498277	-1.24002	0.0188987	2.25978	-0.504344	0.883799	0.143145	-0.63071	-0.033575	0.881268	1.98333	-1.8116	-2.22021	1.64499	-0.920196	0.408036	0.311227	0.950548	0.839084	0.838967	-0.0186972	-1.84016	-0.277078	1.41671	1.39236	-0.655243	1.0696	-0.754286	-1.20205	1.05685
TAG44.3	0.286385	-0.799522	0.0622292	0.114017	0.805557	-0.353682	-1.13262	-0.114237	-1.04923	-0.611224	-0.402296	-1.21551	0.48905	1.69824	0.739266	0.883594	-0.992164	-0.00251613	-0.740209	0.377255	-1.06032	0.263663	2.31932	-0.929917	0.635147	0.0364127	-0.598108	-0.363629	0.787022	2.6425	-1.63613	-1.75071	2.14894	-0.886987	0.305135	-0.0414552	1.26647	0.867768	1.62789	-0.535456	-1.54449	-0.435492	1.35639	1.28637	-0.619606	0.903668	-0.668684	-1.01118	1.03997
TAG45.0	0.498673	-0.519872	0.390641	-0.0265118	0.738704	-0.166056	-0.955066	-0.327154	-1.18522	-0.764602	-0.682511	-0.792059	1.06613	2.03958	0.314266	0.613952	-0.711433	0.0867464	-0.588461	0.261595	-1.42355	-0.559991	1.60084	-0.361119	1.11975	0.651715	-0.430626	-0.114764	0.799379	2.12014	-1.43375	-1.68791	3.18465	-0.669131	0.471091	1.06386	0.0749016	0.410725	-0.0239247	-0.502945	-1.40612	-0.954666	1.42668	1.24419	-0.895913	1.11857	-1.05575	-0.971877	1.26216
TAG45.1	0.271379	-0.349272	0.553756	-0.212731	0.493803	-0.124105	-1.18156	-0.128155	-1.05153	-0.54135	-0.182556	-1.07308	0.728953	2.06036	0.574436	0.586433	-0.814471	-0.175531	-0.43318	0.0982106	-1.5334	-0.903082	2.04317	-0.436539	1.19838	0.639374	-0.675928	-0.322149	0.932254	2.53402	-1.4479	-1.78991	2.73416	-0.893328	0.74303	0.678056	0.513408	0.446179	0.324662	-0.715437	-1.33139	-1.01026	1.60033	1.04424	-0.789278	0.92704	-1.02992	-0.807431	0.975743
TAG46.0	0.660422	0.0453162	0.392781	-0.212011	0.978347	-0.0242212	-1.12368	-0.232348	-1.53332	-0.766083	-0.623752	-0.872203	1.27887	1.57411	0.485483	0.57636	-0.906647	0.0868126	-0.669961	0.668934	-1.39305	-0.556939	1.36978	-0.306031	0.786857	0.576868	-0.182761	0.552188	0.568009	1.80373	-1.8317	-2.33816	2.14613	-0.760077	0.709349	0.945141	0.41947	0.661779	0.554328	-0.293941	-1.9361	-0.619934	1.49914	1.64337	-0.917418	0.590356	-0.999125	-0.994299	1.18961
TAG46.1	0.561737	-0.232755	0.509856	-0.359202	0.634653	-0.132347	-1.11749	-0.0855769	-1.50489	-0.430378	-0.575218	-1.07869	1.12338	1.7312	0.463641	0.813252	-0.589501	0.183537	-0.662289	0.603087	-1.44691	-0.857423	1.61838	-0.104812	1.01205	0.475339	-0.687555	0.304777	0.660686	2.01999	-1.92405	-2.36292	1.6997	-0.79538	0.762933	0.771808	0.735838	0.555392	0.382338	0.0510268	-1.98928	-0.550907	1.60219	1.53061	-0.624658	0.602163	-0.836567	-1.07087	1.15545
TAG46.2	0.276289	-0.405528	0.476509	-0.366018	0.573796	-0.207849	-1.24837	0.0543998	-1.41755	-0.216613	-0.420257	-1.14367	0.836176	1.72055	0.716113	0.948915	-0.573807	0.307182	-0.70556	0.488665	-1.24732	-0.587282	1.83883	-0.171414	1.01458	0.371852	-0.938304	-0.0677847	0.710368	2.29491	-2.04764	-2.36844	1.3094	-0.72081	0.63005	0.510689	0.976364	0.810992	0.569064	0.219673	-2.18155	-0.426524	1.48632	1.31245	-0.491659	0.453789	-0.682969	-1.09906	1.1041
TAG46.3	0.263855	-0.550868	0.343572	-0.198589	0.728088	-0.580076	-1.47262	0.148001	-1.30495	-0.217325	-0.62502	-1.10629	0.424344	1.70134	0.869394	0.960149	-0.795559	0.413653	-0.673996	0.51686	-1.31988	-0.132597	1.95892	-0.22202	0.987584	0.241235	-1.06382	-0.266096	0.719544	2.44392	-1.97392	-2.05113	1.62889	-0.757646	0.335483	0.129044	1.22967	1.01276	0.81105	0.130083	-2.08048	-0.416448	1.35489	1.14826	-0.378034	0.300389	-0.5782	-1.2509	1.10502
TAG46.4	0.40337	-0.648714	0.509369	-0.312022	0.536394	-0.250185	-1.49771	-0.0107634	-0.388154	-0.429847	-0.337428	-1.2943	-0.182499	1.44437	0.967818	0.628256	-0.702952	0.399846	-0.885814	0.736248	-0.560252	1.02948	1.9019	-0.798783	0.479064	0.0556314	-1.2322	-0.104349	0.559478	2.99401	-2.01613	-1.38146	1.84108	-1.13067	-0.501057	0.040469	1.61607	1.07169	1.76476	-0.392149	-1.80102	-0.265192	1.16605	1.30408	-0.782004	-0.112746	-0.372877	-1.23191	0.85047
TAG47.0	0.580651	-0.237908	0.572655	-0.0123609	0.697645	-0.264926	-0.998318	-0.452464	-1.30226	-0.900326	-0.506618	-0.677533	1.075	1.90137	0.80339	0.533782	-1.05005	0.17995	-0.641985	0.475748	-1.72774	-0.456382	1.2906	-0.196857	0.964571	0.705491	-0.321221	-0.00536606	0.681493	2.08921	-1.3703	-1.68945	2.98423	-0.525453	0.45446	1.24103	0.171816	0.51129	-0.0738102	-0.644257	-1.87927	-0.869863	1.42478	1.0984	-1.01806	0.876222	-1.06025	-1.07263	1.17996
TAG47.1	0.426954	-0.384525	0.688535	-0.0498229	0.248705	-0.303297	-0.923187	-0.116208	-1.52385	-0.604387	-0.631445	-0.728021	0.978374	2.01495	0.65997	0.883734	-1.2189	0.275851	-0.428804	0.290686	-1.92609	-0.969812	1.44702	-0.172522	1.16859	0.732339	-0.668528	-0.244676	0.833707	2.1941	-1.41915	-1.78161	2.49988	-0.503797	0.654445	0.87528	0.475268	0.288912	0.0291284	-0.459152	-1.53467	-0.799877	1.62209	1.00261	-0.657856	0.696161	-0.731282	-0.965253	1.20749
TAG47.2	0.324999	-0.513673	0.810054	-0.177774	-0.0161376	-0.49963	-1.14199	0.0196554	-1.2146	-0.348279	-0.529334	-0.830898	0.729793	1.97663	0.771814	0.991906	-1.30191	0.743072	-0.556011	0.366023	-1.44057	-0.656109	1.63998	-0.143526	1.16283	0.59618	-0.953415	-0.609013	0.880541	2.37085	-1.59899	-1.79227	1.95207	-0.681283	0.367577	0.586517	0.866269	0.173494	0.216634	-0.386271	-1.73755	-0.819343	1.67375	1.02298	-0.359679	0.564275	-0.563186	-0.998773	1.39214
TAG48.0	0.625371	0.100363	0.43603	-0.284003	1.1182	-0.200488	-1.07666	-0.206974	-1.28648	-0.828142	-0.477225	-0.97814	1.37751	1.44894	0.75142	0.464472	-1.00794	0.0523467	-0.658773	0.677941	-1.1752	-0.685547	1.16247	-0.36796	0.762505	0.586144	-0.135779	0.510777	0.359502	2.00604	-1.67262	-2.06833	2.46218	-0.854526	0.732235	1.00479	0.416558	0.722904	0.530772	-0.711426	-1.68753	-0.668713	1.65763	1.47638	-1.06985	0.274049	-1.31536	-0.763636	1.25816
TAG48.1	0.507386	-0.0754752	0.629806	-0.376617	0.560781	-0.0694929	-1.08688	0.0224288	-1.25495	-0.550791	-0.240763	-1.10358	1.16425	1.5326	0.639662	0.842838	-1.12329	0.408105	-0.56723	0.601572	-1.21636	-1.10081	1.32505	-0.100953	0.884789	0.604641	-0.664203	0.252462	0.543278	2.15823	-1.86738	-2.07895	1.988	-0.826547	0.820146	0.86609	0.690296	0.439431	0.321451	-0.391659	-1.60505	-0.746993	1.81167	1.41984	-0.772545	0.258087	-1.08366	-0.784665	1.33535
TAG48.2	0.369606	-0.299852	0.672716	-0.382423	0.196766	-0.166282	-1.23707	0.174701	-1.29235	-0.232627	-0.278903	-1.28793	0.986055	1.55342	0.962675	1.00665	-1.16563	0.647698	-0.506367	0.600197	-0.997484	-0.955856	1.56958	-0.146047	0.93187	0.529602	-1.0144	-0.032076	0.530556	2.31517	-1.86996	-2.04891	1.32599	-0.834287	0.893686	0.622065	0.973664	0.375143	0.386128	-0.160204	-1.82469	-0.61282	1.80452	1.48258	-0.570703	-0.022314	-0.858906	-0.703418	1.27463
TAG48.3	0.246022	-0.469356	0.663873	-0.474793	-0.0638422	-0.325386	-1.40066	0.268143	-1.13785	0.12556	-0.116442	-1.45824	0.483217	1.47761	1.10703	1.07637	-0.893616	0.855597	-0.48691	0.596986	-1.04391	-0.941747	1.69543	-0.111929	0.990737	0.526087	-1.34512	-0.40058	0.467078	2.53191	-2.0031	-1.89549	0.797682	-0.872731	0.65159	0.204982	1.34461	0.655287	0.688941	0.145793	-2.03676	-0.255309	1.60846	1.29518	-0.209072	-0.369569	-0.588472	-0.79925	1.30309
TAG48.4	0.0393409	-0.550778	0.565433	-0.570114	0.179624	-0.636538	-1.44255	0.395769	-0.920297	0.184303	-0.0593023	-1.43362	-0.000880872	1.41396	1.17575	1.0271	-0.930248	0.949396	-0.529279	0.659974	-0.804913	-0.640887	1.63689	0.0077975	0.907439	0.349193	-1.47157	-0.651784	0.504299	2.73071	-2.19666	-1.71466	0.931964	-0.883566	0.314533	-0.339452	1.69692	1.27291	0.741654	0.0817468	-2.14126	0.052347	1.21791	1.12261	0.0151206	-0.585007	-0.341834	-0.814612	1.18013
TAG48.5	-0.172492	-0.672625	0.58415	-0.575211	0.0206267	-0.693916	-1.19247	0.424138	-0.772242	0.106244	-0.0456294	-1.25805	-0.403859	1.20786	1.15874	1.03334	-0.976351	1.21443	-0.615251	0.760205	-0.539101	-0.0993743	1.50003	-0.175432	0.742691	0.164661	-1.44813	-0.840673	0.306113	2.91966	-2.19579	-1.33064	0.539598	-1.18655	-0.212612	-0.444924	2.00844	1.7936	1.29981	-0.199759	-1.91657	0.295426	1.03452	1.20334	0.260001	-0.882153	-0.245774	-1.00943	1.17485
TAG49.0	0.612817	-0.249421	0.697557	-0.130421	0.56776	-0.297518	-0.87223	-0.37718	-1.37099	-0.879853	-0.351126	-0.579475	1.00424	1.77784	0.95624	0.52105	-1.0551	0.219965	-0.505509	0.500538	-1.72198	-0.296256	1.1965	-0.272557	0.894381	0.750119	-0.321381	-0.165553	0.666897	2.20874	-1.34947	-1.78747	2.99361	-0.532145	0.419691	1.16796	0.293348	0.326709	-0.0522485	-0.934476	-1.65878	-0.988722	1.42093	1.11977	-1.09744	0.589347	-1.24817	-0.800856	1.47382
TAG49.1	0.340594	-0.462176	0.885018	-0.0963702	0.198699	-0.252457	-0.926019	-0.233005	-1.18911	-0.721909	-0.016892	-0.692891	0.837479	1.77109	0.769591	0.783654	-1.16562	0.513343	-0.486691	0.327739	-1.67267	-0.540198	1.3011	0.116235	1.01798	0.823966	-0.596746	-0.61733	0.816003	2.39116	-1.38114	-1.5468	2.94509	-0.777366	0.314792	1.03485	0.443132	0.301126	-0.164347	-0.752349	-1.4267	-0.926849	1.56664	0.917174	-0.818591	0.40461	-1.0464	-1.07801	1.41625
TAG49.2	0.316622	-0.505706	0.990701	-0.0718645	-0.224677	-0.390182	-0.998775	-0.0914106	-1.18773	-0.390555	-0.0842291	-0.871736	0.66375	1.81768	0.849229	0.780081	-1.2394	0.889601	-0.420189	0.316203	-1.38937	-0.625019	1.29245	0.116459	1.08956	0.747842	-0.897836	-0.866679	0.712387	2.47502	-1.35521	-1.57896	2.30894	-0.948496	0.366403	0.909999	0.809873	0.267925	-0.0438312	-0.632251	-1.60963	-0.840136	1.7862	0.864461	-0.553912	0.137759	-0.797208	-1.08482	1.67419
TAG49.3	0.105858	-0.602081	1.03814	-0.029208	-0.366493	-0.63816	-1.09055	-0.028727	-1.17318	-0.127623	-0.127396	-0.928497	0.472075	1.66221	1.16316	0.671394	-1.39611	1.1848	-0.336381	0.321246	-1.39137	-0.826616	1.24861	0.0937528	1.09684	0.826569	-1.15027	-0.892662	0.626755	2.63934	-1.33184	-1.33829	1.49446	-0.921914	0.457093	0.573612	1.18235	0.233541	0.228195	-0.4107	-1.91905	-0.488225	1.73829	1.10647	-0.260716	-0.0421831	-0.474538	-1.30876	1.69437
TAG50.0	0.658785	0.0938287	0.54916	-0.358841	0.851636	-0.0717403	-1.0259	0.000634116	-1.19497	-0.771443	-0.182838	-0.944091	1.19217	1.4388	1.03527	0.362722	-1.06854	0.107914	-0.55583	0.724151	-0.92309	-0.477104	1.15627	-0.42156	0.644716	0.504852	-0.205343	0.484144	0.355933	2.11167	-1.61846	-1.6334	2.81368	-0.929038	0.685855	0.885501	0.474834	0.517458	0.430154	-1.19124	-1.34333	-0.707124	1.62242	1.34918	-1.32361	0.0712052	-1.71099	-0.743811	1.42696
TAG50.1	0.373494	0.0938081	0.698905	-0.45083	0.458017	-0.105084	-0.854174	0.159851	-1.06246	-0.604123	-0.0197168	-1.07415	1.05741	1.34808	0.67225	0.549562	-1.06056	0.457681	-0.578319	0.464931	-0.75822	-0.638353	1.04774	-0.106971	0.689003	0.547953	-0.613624	0.373859	0.500277	2.30664	-1.65757	-1.40904	2.78969	-1.12394	0.82412	0.888134	0.63804	0.307366	0.138188	-1.15074	-1.13316	-0.739197	1.89655	1.34633	-1.2331	-0.307195	-1.69003	-0.944236	1.48881
TAG50.2	0.177511	-0.205712	0.7566	-0.322198	-0.0797946	-0.231715	-1.02822	0.116529	-0.821216	-0.312791	0.0209957	-1.37296	0.969133	1.40251	1.11949	0.619847	-1.2329	0.730143	-0.351862	0.333042	-0.738568	-1.01041	1.02155	0.015567	0.752823	0.672694	-1.07928	-0.090211	0.486386	2.44695	-1.62469	-1.29866	2.01588	-1.39744	1.1369	0.627523	1.01323	0.144813	0.407762	-0.633039	-1.22626	-0.697124	2.0101	1.62258	-0.843626	-0.751352	-1.3677	-0.791593	1.46801
TAG50.3	-0.00586832	-0.298787	0.919656	-0.339045	-0.532015	-0.24958	-1.16504	0.154972	-0.592197	0.111809	0.184183	-1.52234	0.469343	1.14176	1.39859	0.704889	-1.21126	1.19599	-0.308196	0.632766	-0.579205	-1.11702	1.10586	0.014089	0.847666	0.825402	-1.60454	-0.593522	0.341863	2.51202	-1.66561	-1.13338	1.21032	-1.43009	0.846763	0.325302	1.49753	0.151887	0.700601	-0.519616	-1.43568	-0.457432	1.93818	1.48495	-0.46674	-1.13952	-0.922762	-0.933459	1.45177
TAG50.4	-0.063079	-0.290515	0.802313	-0.652234	-0.54569	-0.384974	-1.33248	0.361464	-0.325846	0.265611	0.327598	-1.58884	-0.201134	1.14592	1.49014	0.575096	-1.29008	1.43694	-0.21173	0.827083	-0.121649	-0.814573	0.987037	0.0832857	0.650052	0.601123	-1.78689	-0.858123	0.27062	2.61333	-2.0082	-1.30206	0.643199	-1.35825	0.36002	-0.10658	1.74458	0.294748	0.914423	-0.571415	-1.68718	-0.152126	1.59651	1.59903	-0.147257	-1.20422	-0.472543	-0.765193	1.36696
TAG50.5	-0.028393	-0.732399	0.41716	-0.774582	-0.444839	-0.810006	-1.40851	0.653274	-0.750517	0.119008	0.181762	-1.08815	-0.322774	1.21451	1.60109	0.740616	-1.21977	1.6755	-0.214252	1.06486	-0.351756	-0.724781	1.2045	0.012248	0.571162	0.243273	-1.43922	-0.790411	0.36621	2.53436	-2.23111	-1.30419	0.504841	-1.11945	0.204183	-0.286641	1.93683	0.603747	0.97685	-0.52947	-1.80678	-0.0193884	1.38825	1.52818	0.0702989	-1.03808	-0.173967	-0.552904	1.30404
TAG50.6	0.624321	-1.46187	0.0297786	0.136686	1.39544	-1.15158	-1.18039	0.6047	-0.945796	-0.738293	-0.3326	-1.01068	0.0326657	1.23926	2.04867	0.108743	-0.763633	0.625096	-0.0325457	-0.0278144	-1.21204	-0.784698	0.824385	-1.01816	0.62795	-0.0959884	-1.10563	-0.560273	0.559543	3.22649	-2.0479	-1.67309	1.95554	-0.421887	0.469371	-0.362293	0.720446	1.12462	0.171153	-0.0468658	-1.34076	-0.0578011	1.35264	1.60918	-0.756002	-0.759704	-0.713145	-0.320528	0.778647
TAG51.0	0.650568	-0.215469	0.72954	-0.385387	0.44827	-0.392339	-0.906396	-0.330306	-1.244	-0.865384	-0.1335	-0.548408	0.875543	1.72496	1.11914	0.514268	-1.12584	0.221394	-0.241063	0.520578	-1.592	-0.360126	1.14043	-0.415195	0.786064	0.686044	-0.393197	-0.257999	0.703912	2.24891	-1.42723	-1.79929	3.0617	-0.456418	0.528525	1.02777	0.345512	0.116302	0.0962572	-1.10934	-1.47667	-1.03516	1.34091	1.36321	-1.09633	0.34843	-1.5019	-0.461332	1.62753
TAG51.1	0.35885	-0.290724	0.885888	-0.283651	0.133886	-0.34795	-0.821338	-0.114967	-0.983576	-0.646786	0.09061	-0.634292	0.737945	1.70013	1.02768	0.688832	-1.06804	0.527217	-0.230912	0.384373	-1.52242	-0.540536	1.17057	-0.101012	0.907939	0.841594	-0.756155	-0.532877	0.726631	2.53554	-1.45564	-1.60889	3.13392	-0.905268	0.335814	0.983897	0.471649	0.0957157	-0.22025	-1.0454	-1.06535	-1.07315	1.43462	0.994661	-0.900875	-0.072072	-1.43299	-0.650671	1.66628
TAG51.2	0.122884	-0.511703	1.06445	-0.207561	-0.511967	-0.245191	-1.00781	0.0938332	-0.719399	-0.395308	0.380208	-0.959531	0.503322	1.67132	0.969348	0.602604	-1.21337	0.939494	-0.17363	0.219544	-1.43287	-0.937745	1.14963	0.158919	0.950265	0.857848	-1.00163	-0.873375	0.767592	2.78748	-1.40167	-1.17573	2.94476	-1.32056	0.326424	0.777153	0.917072	-0.0985925	-0.0360605	-0.835607	-0.860183	-0.877436	1.54337	0.626719	-0.603981	-0.50552	-1.2058	-0.649197	1.58874
TAG51.3	-0.159758	-0.587311	1.24395	-0.295986	-1.1432	-0.339711	-1.04951	0.106284	-0.380649	0.12879	0.872748	-1.15747	-0.190054	1.31312	1.00082	0.68666	-1.06665	1.5773	-0.179873	0.302736	-0.824064	-0.699147	1.06622	0.088668	0.979235	0.888643	-1.70182	-1.31719	0.557069	2.82238	-1.30777	-0.541778	2.3645	-1.44631	-0.233025	0.526005	1.39834	-0.133919	-0.00192303	-0.873743	-1.06635	-0.455678	1.42366	0.721126	-0.418581	-0.815901	-0.807777	-1.33587	1.72834
TAG51.4	-0.402974	-0.57293	1.30129	-0.339919	-0.96456	-0.637182	-1.00517	0.350187	-0.179818	0.282434	0.85894	-1.12926	-0.695045	1.05735	1.14684	0.60028	-1.05067	2.01787	-0.344396	0.389516	-0.18811	-0.138804	0.913603	0.200704	0.869415	0.665616	-1.77911	-1.61964	0.305476	2.85399	-1.35154	-0.339189	1.65526	-1.50446	-0.609835	0.159807	1.63914	-0.0564114	0.0241259	-1.10411	-1.3524	-0.0938571	1.26498	1.01178	-0.372562	-0.947277	-0.366647	-1.4208	1.80647
TAG51.5	-0.595035	-0.723255	1.12376	-0.576188	-1.20374	-0.896008	-1.16269	0.587554	-0.237525	0.332182	0.642512	-0.964366	-0.970924	0.854723	1.45332	0.673527	-1.13146	2.18364	-0.291247	0.851613	-0.20396	0.219022	0.964862	0.529421	0.627918	0.224861	-1.52413	-1.43168	0.396546	2.64829	-1.53769	-0.386635	0.829213	-1.59945	-0.525998	0.0133931	1.85983	0.231403	0.329509	-1.16563	-1.50618	0.182347	0.990049	1.55097	0.145185	-1.02576	0.0591419	-1.43675	1.46713
TAG52.0	0.743288	0.0998066	0.60947	-0.437798	0.660558	0.053551	-0.950361	0.0965451	-0.772603	-0.767267	-0.0117278	-0.966566	0.816084	1.5335	1.65698	0.404006	-1.09552	0.015025	-0.177601	0.593615	-1.13341	-0.319614	0.999611	-0.611767	0.598186	0.518833	-0.344969	0.262647	0.377115	2.21185	-1.69684	-1.6378	3.03597	-0.890156	0.672387	0.634868	0.451161	0.217322	0.429198	-1.22431	-0.938563	-0.984999	1.21719	1.52362	-1.26454	-0.032189	-1.98121	-0.411766	1.46247
TAG52.1	0.349479	0.0863103	0.74966	-0.574222	0.213414	0.211774	-1.03954	0.209868	-0.273755	-0.502901	0.365312	-1.26523	0.602171	1.3193	1.19485	0.545358	-1.16915	0.479034	-0.246583	0.386819	-0.985094	-0.726543	0.876917	-0.237176	0.570085	0.555064	-0.818255	-0.0385032	0.472113	2.45521	-1.79964	-1.10287	2.91455	-1.24721	0.869022	0.493636	0.809136	-0.0394673	0.211243	-1.06432	-0.360901	-0.924011	1.38029	1.52254	-1.16426	-0.723267	-2.08634	-0.589449	1.51517
TAG52.2	0.0172904	-0.00827105	0.946787	-0.470447	-0.670875	0.224521	-1.22514	0.0906331	0.0703843	-0.298225	0.72115	-1.46885	0.359133	1.14176	1.1162	0.527728	-1.0324	0.837223	-0.305118	0.44044	-0.774827	-1.11749	0.778937	0.0932691	0.54135	0.786302	-1.01869	-0.191111	0.559247	2.36421	-1.73137	-0.562131	2.83472	-1.83531	0.922686	0.25784	1.17508	-0.432394	0.299058	-0.94902	-0.00568146	-0.710951	1.43054	1.18344	-0.902648	-1.24847	-1.91913	-0.638739	1.43958
TAG52.3	-0.154397	0.0456421	1.0435	-0.65313	-0.882291	0.137493	-1.15518	0.319244	0.273346	0.193379	0.984479	-1.76145	-0.366209	0.579953	1.12188	0.548382	-0.794565	1.29642	-0.282573	0.508822	0.109378	-0.667566	0.641997	-0.0379278	0.57969	0.730508	-1.73943	-0.897024	0.275279	2.6315	-1.5674	-0.157719	2.1868	-2.07453	0.248812	0.169802	1.58796	-0.343772	0.302877	-1.07826	-0.482737	-0.207103	1.34919	0.976515	-0.89949	-1.51611	-1.49569	-1.15586	1.46464
TAG52.4	-0.367444	0.0797182	1.14275	-0.675103	-0.908589	-0.213574	-1.02839	0.387844	0.342599	0.443857	0.926907	-1.63264	-0.878478	0.218316	1.35154	0.51866	-0.76385	1.60487	-0.291618	0.751586	0.644822	-0.364025	0.51625	0.348994	0.450941	0.551838	-1.87913	-1.17934	0.0557361	2.48622	-1.56878	-0.147961	1.21502	-2.04462	-0.144552	-0.0563434	1.81934	-0.024679	0.371545	-0.988351	-0.870409	0.257916	1.21104	1.2501	-0.689102	-2.01035	-0.965533	-1.10262	1.4871
TAG52.5	-0.215331	-0.190533	0.988701	-0.562649	-0.690579	-0.642065	-0.986666	0.634732	0.0833499	0.475581	0.532675	-1.52182	-0.941467	0.495346	1.7117	0.515003	-1.11849	1.8302	-0.201639	0.873072	0.434865	-0.437272	0.532493	0.354495	0.454869	0.478629	-1.74958	-1.03365	0.097834	2.60288	-1.7166	-0.316621	0.369825	-1.87458	-0.00371612	-0.187768	1.94651	0.240287	0.628142	-1.1038	-1.10147	0.444069	1.25965	1.4112	-0.342835	-1.90768	-0.519495	-0.818211	1.42502
TAG52.6	0.0678884	-0.886798	0.859552	-0.677567	-0.572025	-1.11875	-1.17997	1.0543	-0.420825	0.0708739	-0.064385	-0.557219	-0.605202	0.504788	1.88514	0.417871	-1.44419	1.8971	-0.0458039	1.15362	-0.212634	-0.851931	0.864793	0.00214038	0.371213	0.195106	-1.54003	-1.11785	0.51779	2.6033	-1.68026	-0.704517	0.376328	-1.48411	0.242948	-0.831673	2.10065	0.202993	1.00156	-0.9912	-1.53925	0.141912	1.54312	1.70392	-0.217317	-0.68742	-0.227787	-0.230001	1.28512
TAG52.7	0.493054	-0.527248	0.82363	-0.51752	0.189964	-0.672168	-1.06182	0.84013	-1.37948	-1.0754	-0.620911	0.0693608	0.405334	1.39252	1.16315	0.621612	-1.07711	0.880136	-0.213549	0.874614	-1.5949	-0.713183	1.23266	-0.744736	0.487811	0.344878	-0.619635	-0.536107	0.983975	2.09081	-1.03319	-1.54539	2.46707	-0.910646	0.456093	0.431781	1.02883	-0.119763	0.750303	-0.829295	-1.55683	-0.961091	1.71689	1.68668	-1.10391	0.344993	-0.868117	-0.0261077	1.19178
TAG52.8	0.394263	-0.445975	0.927091	-0.18148	-0.169214	-0.632746	-0.811084	0.0638961	-0.91776	-0.556386	-0.199139	-0.657536	0.694687	1.64717	1.33368	0.557446	-1.35139	0.985419	-0.139199	0.499074	-1.1008	-0.627031	1.30895	-0.36828	0.763496	0.597828	-0.93076	-0.684234	0.489536	2.64294	-1.46459	-1.66618	2.29181	-0.770651	0.503522	0.860671	0.958217	0.192912	0.222709	-0.892966	-1.50887	-0.841306	1.65146	1.34181	-1.04163	-0.1657	-1.10118	-0.839069	1.73757
TAG53.0	0.50892	-1.51833	0.812471	-0.402147	-0.144101	-1.20785	-1.38115	1.55789	-1.23267	-1.13418	-1.1498	0.769395	-0.142484	0.142637	1.51784	0.295222	-0.602955	1.49769	0.111024	1.46728	-0.840184	-0.871968	0.782568	-0.725623	0.0240732	-0.194567	-0.572996	-0.81701	0.998244	1.87719	0.0314871	-1.00521	0.948285	-1.18621	0.612228	-0.81466	1.40335	-0.300252	1.14053	-1.3763	-1.53534	-0.151121	2.04564	2.19009	-1.3572	-0.336179	-0.459558	0.257014	0.909302
TAG53.1	0.417901	-0.347513	0.967807	-0.487153	-0.110489	-0.231988	-1.08639	0.100197	-0.369077	-0.66927	0.234291	-0.530601	0.430111	1.62624	1.4717	0.667819	-1.23779	0.48004	-0.0619023	0.309193	-1.65998	-0.326936	1.16477	-0.361926	0.7322	0.689826	-0.717949	-0.620857	0.794277	2.49098	-1.6048	-1.40665	3.31571	-1.04681	0.322175	0.687119	0.630819	-0.36832	-0.0560644	-1.17706	-0.541938	-1.11008	1.11282	0.962118	-0.825641	-0.155466	-1.60705	-0.323094	1.78404
TAG53.2	0.103016	-0.458112	1.10516	-0.376507	-0.803756	-0.0970763	-0.963047	-0.054939	-0.0230931	-0.32155	0.689825	-0.923297	-0.0338441	1.52885	1.41086	0.588457	-1.22711	1.02694	0.1076	0.23369	-1.51606	-0.896111	1.072	0.00643942	0.74721	0.818941	-1.19854	-0.781861	0.819068	2.57765	-1.4204	-1.01037	3.27979	-1.30707	0.112824	0.439293	0.978126	-0.630422	0.0309876	-1.10617	-0.0491298	-0.923078	1.0365	0.539085	-0.463637	-0.778548	-1.53439	-0.165782	1.78163
TAG53.3	-0.118797	-0.377174	1.22094	-0.538175	-1.13804	-0.285317	-0.835842	0.209366	0.256646	0.211686	0.980274	-1.11964	-0.704963	0.987477	1.19461	0.613951	-0.984732	1.70014	0.0160315	0.521721	-0.318042	-0.530134	0.874578	-0.0229471	0.716386	0.765903	-1.82298	-1.54309	0.421189	2.81254	-1.24917	-0.399903	2.5919	-1.38607	-0.649874	0.333477	1.46754	-0.473694	-0.0253252	-1.30981	-0.583902	-0.424718	0.988088	0.798125	-0.57767	-1.244	-1.21382	-0.863046	1.87299
TAG53.4	-0.155319	-0.337185	1.15833	-0.544452	-1.14492	-0.532646	-0.963875	0.387267	0.155849	0.306829	0.892687	-1.02413	-0.908879	0.807976	1.36134	0.484502	-1.00459	1.93919	0.0608449	0.589874	0.0690901	-0.292118	0.605224	0.19906	0.549986	0.532788	-1.80015	-1.68887	0.200877	2.98646	-1.35001	-0.304112	1.94705	-1.52402	-0.713579	0.300118	1.73132	-0.400594	-0.0144485	-1.3994	-0.936934	-0.047598	0.970648	1.02127	-0.537122	-1.3763	-0.747306	-0.703938	1.89438
TAG53.5	0.705689	-1.8798	0.472857	0.214145	0.750729	-1.76771	-1.03135	0.466329	-1.01266	-0.987763	-0.64055	-0.410093	0.304297	1.53451	1.92458	0.166947	-0.987112	0.976391	0.31734	0.112282	-1.64034	-0.940897	0.294516	-0.528966	0.814579	0.489228	-0.731387	-0.668976	0.727695	2.66368	-1.6584	-0.643462	2.5859	-0.695309	0.338067	0.077903	0.403857	-0.0471768	-0.762554	-0.842761	-1.18316	-0.285448	1.28233	0.902267	-0.938312	-0.219862	-0.386203	-0.0704951	1.36271
TAG53.6	0.411004	-1.83125	0.58271	0.122866	0.27798	-1.9507	-0.993923	0.84005	-0.587108	-0.686702	-0.711177	-0.397056	-0.275118	1.0383	2.32952	-0.18382	-0.981473	1.51492	0.427674	-0.0774909	-1.24711	-0.514782	0.181323	-0.5499	0.921101	0.421697	-1.11004	-1.01715	0.537314	2.90779	-1.95043	-0.389126	2.07809	-0.772796	0.13501	-0.200777	0.755969	0.194131	-0.84041	-0.733298	-1.36463	0.0319746	1.16023	1.06062	-0.725336	-0.655412	0.144187	-0.473693	1.2917
TAG54.0	0.753767	0.0114842	0.793999	-0.419583	0.433984	0.201584	-1.06095	0.116124	-0.825792	-1.10249	-0.227329	-0.368076	0.429276	1.50297	2.08974	0.243932	-1.15793	-0.0920069	-0.311976	0.620095	-1.49564	0.315245	0.983126	-0.412674	0.471844	0.283709	-0.20138	0.225429	0.545178	2.00247	-1.31191	-1.42897	3.46772	-0.796237	0.617853	0.359284	0.619901	-0.16037	0.541693	-1.34805	-1.12581	-1.34288	1.22601	1.45723	-1.14092	-0.190405	-1.87549	-0.265545	1.2963
TAG54.1	0.47688	0.385298	0.88853	-0.621153	0.141003	0.373475	-1.09703	0.172002	-0.377927	-0.624223	0.268342	-0.523846	0.370539	1.28324	1.89685	0.333727	-1.15852	-0.0766004	-0.0623973	0.213395	-1.32585	0.217193	0.80077	-0.175384	0.548086	0.413589	-0.496384	0.122283	0.437682	2.35655	-1.84234	-1.11295	3.44416	-1.2819	0.679585	0.407376	0.570534	-0.229043	0.176386	-1.3716	-0.28253	-1.21731	1.10803	1.11298	-0.805355	-0.839626	-1.96348	-0.530806	1.53402
TAG54.2	0.0248134	0.48681	0.952127	-0.684267	-0.425879	0.456693	-1.25353	0.0642932	0.187364	-0.296171	0.83153	-0.878861	0.0113494	1.17811	1.52801	0.228726	-1.0846	0.425265	0.26653	-0.0156551	-1.0324	-0.130006	0.564298	0.0202727	0.451228	0.513057	-1.01737	-0.180196	0.304948	2.40248	-1.88497	-0.486866	3.10352	-1.79282	0.769995	0.33065	1.04777	-0.466308	0.30427	-1.34052	0.434377	-1.06691	1.23471	0.648288	-0.556902	-1.49646	-1.89522	-0.348015	1.6037
TAG54.3	-0.402268	0.348537	1.07107	-0.703965	-0.996157	0.581122	-1.2783	-0.0248739	0.92379	-0.0482636	1.35411	-1.25388	-0.580604	0.62842	1.57489	0.375034	-1.00534	0.828898	0.276466	-0.0156196	-0.584569	-0.438921	0.410525	0.177446	0.283862	0.551448	-1.22078	-0.425602	0.158041	2.57788	-1.86541	0.410642	2.60303	-2.02772	0.581725	0.192517	1.40462	-0.666953	0.395755	-1.01915	0.808157	-0.72057	1.07288	0.280073	-0.163534	-1.99861	-1.45203	0.00549434	1.10414
TAG54.4	-0.427661	0.414303	1.06704	-0.564474	-0.951743	0.24838	-1.27738	0.345771	1.17078	0.283749	1.23459	-1.67344	-1.16791	0.0596997	1.55433	0.398993	-0.86867	1.21402	0.128182	0.0775853	0.230771	-0.084931	0.260249	0.346065	0.287256	0.341441	-1.55269	-1.06854	-0.119354	2.71895	-1.7454	0.68716	1.7632	-2.25315	0.0199861	-0.023089	1.6959	-0.437449	0.32936	-1.16832	0.153128	-0.0653358	1.01843	0.624172	-0.103901	-2.34197	-1.0179	-0.0515505	1.05764
TAG54.5	-0.194804	0.167474	1.04764	-0.741136	-0.604974	-0.302025	-1.26913	0.585921	0.933674	0.391229	1.05143	-1.56488	-1.22256	0.0104928	1.73725	0.354081	-0.904245	1.56427	-0.0643983	0.329316	0.519317	0.263364	0.243279	0.644801	0.150306	0.190864	-1.58823	-1.13426	-0.0462483	2.58724	-1.90496	0.321265	1.31502	-2.20638	-0.172812	-0.360278	1.77268	-0.135977	0.282823	-1.29025	-0.482099	0.305057	1.06957	1.08411	-0.316229	-2.22604	-0.728052	-0.396287	1.12424
TAG54.6	-0.144544	-0.289628	1.06797	-0.699238	-0.530426	-0.815677	-1.27592	0.994116	0.390459	0.167392	0.646294	-0.717909	-1.19839	0.0501625	1.8401	0.349189	-1.07834	1.88239	-0.0714997	0.760764	0.519856	0.281488	0.310859	0.350581	0.0288785	0.196795	-1.57475	-1.0787	0.180781	2.55976	-1.49031	-0.148135	0.958247	-2.23012	-0.307444	-0.660182	2.08162	0.060935	0.895612	-1.40282	-1.11568	0.341645	1.30732	1.37107	-0.676258	-2.07046	-0.512071	-0.480707	1.11107
TAG54.7	-0.0561547	-0.764065	0.821668	-0.621917	-0.703197	-1.17427	-1.4503	1.29447	-0.122499	-0.000109532	0.135091	0.0307758	-1.05307	-0.086513	1.78546	0.268706	-1.15232	2.06509	-0.010998	1.28109	0.397965	0.0497784	0.74502	0.000311616	-0.129954	-0.224218	-1.40827	-1.20386	0.556512	2.27332	-0.862081	-0.618093	0.280976	-1.79443	-0.121988	-1.20767	2.3557	0.125667	1.52926	-1.29505	-1.41781	0.244254	1.75729	1.73152	-0.604228	-1.45064	-0.193071	-0.080454	0.884499
TAG54.8	-0.041167	-1.09749	0.887646	-0.598256	-0.600419	-1.13938	-1.42179	1.50327	-0.40746	-0.262301	-0.412831	0.409563	-0.999006	-0.239806	1.84979	0.212842	-1.15268	2.16161	0.147484	1.41968	-0.0607488	-0.106981	0.920504	-0.190524	-0.22223	-0.466385	-1.17449	-1.3818	0.666197	1.99699	-0.652308	-0.921674	-0.0418163	-1.42255	-0.0668175	-1.55882	2.33116	0.238301	1.68137	-1.03321	-1.41693	0.212391	1.73711	1.61754	-0.390434	-1.02307	0.207091	0.148172	0.717355
TAG55.1	0.302824	-0.900602	1.11835	-0.266374	-0.774963	-0.730611	-1.57719	1.71978	-0.587091	-0.819184	-1.09	1.17199	-0.91422	-0.798109	1.42378	0.607072	-0.870063	1.795	-0.025026	1.40246	-0.614182	-0.0398233	0.873432	-0.770562	-0.567866	-0.183714	-0.837484	-1.14957	1.16833	1.42292	0.58341	-0.113669	1.18864	-1.50176	0.00853926	-1.22536	1.92452	-0.755461	1.25125	-1.3579	-0.632096	-0.408224	1.97548	1.88265	-1.47585	-0.370295	-0.527303	0.297502	0.70408
TAG55.2	0.131478	-0.823944	1.40711	-0.606676	-0.634179	-0.57853	-1.58118	1.21841	-0.294006	-0.92021	-0.222081	0.477693	-0.781122	0.27515	2.61956	0.116351	-1.00043	1.53847	0.0958163	0.667436	-1.11036	-0.0561367	0.770559	-0.357505	0.0344498	-0.438265	-0.920744	-1.13575	0.646642	2.34729	-0.724769	-0.354317	2.88215	-1.43182	-0.152371	-0.410782	1.45134	-0.531806	0.649951	-1.42533	-1.00072	-0.331387	1.28407	1.64269	-0.956207	-0.660045	-0.203127	0.533618	0.747319
TAG55.3	0.191142	-0.118626	1.18828	-0.446447	-0.546251	-0.422412	-1.33385	0.155895	0.122116	-0.412818	0.865548	-0.443602	-0.301131	1.01708	1.94913	0.374393	-1.38203	0.622385	0.0592356	0.0843056	-1.7587	0.0432831	0.979061	0.271155	0.79831	0.362895	-1.1402	-0.703914	0.422166	2.72882	-1.7988	-0.482975	3.38069	-1.57921	0.532044	0.309275	1.11026	-0.828651	0.219753	-1.17029	-0.516725	-0.662983	1.16574	0.516417	-0.115237	-1.37947	-1.09293	-0.0479903	1.25968
TAG55.4	0.135489	-0.266425	1.24991	-0.310045	-0.794295	-0.629523	-1.53676	0.0822935	0.605076	0.0522941	1.01317	-1.22333	-0.633639	0.726437	1.77854	0.421866	-1.03642	1.02056	0.0691272	0.0833509	-1.06948	-0.205643	0.70392	0.301921	0.56325	0.367111	-1.74975	-0.832103	0.256135	3.1445	-2.06215	-0.0441187	2.61303	-1.52116	0.3057	0.263514	1.29185	-0.696883	0.236392	-1.16741	-0.633889	-0.361047	1.25211	0.62263	-0.2871	-1.64355	-1.05963	0.210768	1.29726
TAG55.5	0.573759	-1.4828	0.884766	0.0562827	-0.131522	-1.29849	-1.50554	0.347221	-0.12524	-0.639259	0.389044	-0.688862	-0.544574	0.977694	2.25428	0.0200431	-1.01894	1.21759	0.379723	0.0428296	-1.15491	-0.530562	0.367363	-0.0910813	0.559162	0.262886	-1.29636	-0.939205	0.708373	3.22087	-1.89343	-0.738396	2.5478	-1.33203	0.214831	-0.0360679	1.17474	-0.703798	-0.214979	-1.14602	-0.663159	-0.0403211	1.12599	0.729675	-0.546392	-1.00099	-0.769443	0.461565	1.59683
TAG55.7	0.525427	-1.31527	0.896181	-0.164949	-0.841068	-0.50601	-1.38007	1.45991	-0.655583	-1.01563	-0.811546	1.49406	-0.376852	-0.129811	0.953892	0.589663	-0.922924	1.47462	-0.0805684	0.958057	-1.44538	-0.36559	1.28918	-0.8301	-0.523757	0.0306214	0.0432628	-1.54339	1.77395	1.25827	0.754579	0.066128	2.07232	-0.835652	0.00369323	-0.764279	1.42988	-1.30727	0.991668	-1.18009	-0.758247	-1.21744	1.75016	1.30361	-1.46317	0.590115	-1.04487	0.281662	0.582364
TAG56.1	0.688452	-0.468405	0.739506	-0.632884	0.383354	0.247979	-1.60325	0.167009	-0.510913	-1.04094	-0.215948	-0.0450807	0.273827	0.894077	2.59521	0.143417	-1.50038	-0.111644	-0.584063	0.0291251	-1.73131	0.77842	0.988411	-0.706884	0.102842	0.322227	0.577372	0.520448	0.554936	1.93562	-1.01873	-0.67104	3.956	-1.23322	0.59221	0.263135	0.491521	-0.706874	0.497329	-1.14019	-1.09903	-1.13795	0.54298	1.3447	-0.85747	-0.0348632	-1.28572	-0.636239	0.854744
TAG56.10	0.0933232	-0.118904	1.36211	-0.668854	-0.704135	-0.232018	-1.50706	0.540716	0.315446	-0.162755	0.633448	-0.47382	-0.794372	0.435548	2.04024	0.345388	-1.12486	1.47176	-0.073586	0.527363	-0.927551	0.376255	0.971291	-0.129356	0.35004	-0.0752224	-0.814223	-1.123	0.155038	3.0574	-1.69485	-0.531391	2.75846	-1.63182	-0.231263	0.00611244	1.48193	-0.475662	0.463211	-1.38406	-1.35751	-0.528681	0.883156	1.63398	-0.493179	-1.42357	-0.647425	-0.465354	1.11874
TAG56.2	0.235637	-0.0729717	1.26538	-0.658551	-0.0704268	0.235901	-1.55643	0.276393	-0.0551038	-0.542688	0.581928	-0.387407	0.0286929	0.753954	2.53621	0.0916786	-1.3527	-0.144841	-0.363649	-0.0919276	-1.5575	0.612424	0.836724	-0.421069	0.121913	0.453723	-0.01176	-0.0727043	0.453355	2.48362	-1.74043	-0.298686	3.66695	-1.31282	0.749116	0.345283	0.71174	-0.989505	0.0674613	-1.29554	-0.156311	-1.2206	0.785252	0.780996	-0.378455	-0.856999	-1.4552	-0.554907	1.088
TAG56.3	0.125444	0.087675	1.12227	-0.598751	-0.657872	0.55252	-1.62756	0.631376	0.659205	-0.228731	1.16307	-0.815345	-0.391197	0.459908	1.86079	0.153341	-1.38895	0.366336	0.0441865	-0.28558	-1.13698	-0.0136612	0.519047	-0.519918	-0.0478728	0.28742	-0.902079	-0.192466	0.274882	2.52493	-1.90684	0.271774	3.18635	-1.66217	0.774501	0.24554	1.01045	-1.00654	0.411246	-1.00882	0.310503	-0.961785	0.987692	0.651864	-0.000678017	-1.94481	-1.40104	0.520068	0.916217
TAG56.4	0.232951	-0.398755	1.0032	-0.211845	-0.575292	0.15448	-1.72676	0.366105	0.671566	-0.194736	1.05773	-1.4178	-0.438591	0.508433	1.86663	0.301723	-1.2322	0.79498	-0.00782763	-0.171352	-0.472577	-0.566324	0.188511	-0.519151	-0.181105	0.455015	-1.21923	-0.498478	0.424088	2.8626	-2.17069	-0.129341	2.16266	-1.70535	1.10629	0.0624569	1.33319	-1.13973	0.113861	-0.904801	0.0422779	-0.293446	1.22337	0.886961	0.0312173	-1.8513	-1.51108	1.06492	1.22728
TAG56.5	0.530015	-1.28631	0.809828	-0.0205147	-0.360289	-0.639082	-1.65115	0.784245	0.399211	-0.718576	0.530359	-1.28729	-0.441634	0.55429	1.96581	0.255742	-0.852985	0.983784	0.132563	-0.08915	-0.486123	-0.806315	-0.141097	-0.3423	-0.16882	0.445516	-0.970592	-0.495683	0.718892	2.73252	-1.95689	-0.24272	2.17178	-1.79614	1.29037	-0.277902	1.00048	-1.09574	0.0619034	-0.797921	0.104478	0.295362	1.27929	1.01147	-0.494622	-1.4943	-1.35823	1.05631	1.33116
TAG56.6	0.508544	-1.42471	0.819139	-0.160738	-0.503149	-0.68061	-1.44833	1.00592	-0.0252266	-0.890897	0.0777314	-0.555439	-0.736166	0.246918	2.16573	0.173903	-1.00464	1.35025	0.0444916	0.302379	-0.583951	-0.551955	0.310446	-0.661685	-0.0409719	0.192082	-1.0729	-0.802817	0.794208	2.6962	-1.18318	-0.521488	2.06799	-1.86292	0.962858	-0.676907	1.30967	-0.943445	0.665138	-1.0419	-0.294064	0.242515	1.47032	1.46108	-0.882403	-1.27958	-1.12264	0.883238	1.25758
TAG56.7	0.449201	-1.29814	1.10605	-0.295378	-0.731796	-0.783546	-1.58169	1.52455	-0.500105	-0.966477	-0.581311	0.811309	-0.963315	-0.643707	1.70585	0.449364	-1.02725	1.55096	-0.08494	0.981989	-0.609089	-0.310248	0.769607	-0.811022	-0.390104	-0.0635634	-0.931154	-1.19542	1.37502	1.8827	0.167493	-0.348952	1.50919	-1.75614	0.295815	-1.06734	1.66532	-0.897753	1.22663	-1.22323	-0.457731	-0.219656	1.88133	1.92864	-1.37961	-0.534665	-0.824193	0.617934	0.81612
TAG56.8	0.228968	-1.06286	1.01955	-0.254316	-0.719244	-0.945818	-1.52741	1.79429	-0.471967	-0.79023	-1.00278	1.01149	-1.25568	-0.906658	1.62063	0.414008	-0.830499	1.80853	0.0186487	1.27741	-0.365211	-0.0619218	0.780439	-0.470367	-0.622214	-0.175838	-0.969363	-1.20292	1.06644	1.52564	0.450307	-0.139579	0.949379	-1.65937	-0.217431	-1.36512	1.97527	-0.62507	1.27934	-1.22652	-0.666368	-0.309573	2.04833	1.90896	-1.51474	-0.594897	-0.357432	0.378367	0.591441
TAG56.9	0.156953	-1.47402	0.745448	-0.0472457	-0.149755	-1.53235	-1.4713	1.73799	-0.607841	-0.830622	-1.17553	0.828311	-1.15127	-0.557232	2.17779	0.201092	-0.769395	1.90133	0.441286	1.32733	-0.509436	-0.258662	0.568663	-0.420604	-0.443271	-0.578422	-0.840162	-1.14968	1.07893	1.6755	0.138938	-0.239538	0.0111954	-1.23244	-0.205887	-1.63327	1.82814	-0.253304	1.39154	-1.14453	-0.902125	0.146701	1.70478	1.83431	-0.987586	-1.20381	0.343362	0.449992	0.292164
TAG58.3	0.0486537	-0.219652	0.602571	-0.728664	0.158148	-0.0562086	-1.64359	0.0537796	0.772873	-0.599898	0.364274	0.330511	-0.357069	0.0349466	2.59939	-0.160497	-1.7878	0.132361	-0.457216	-0.413898	-1.32936	0.584388	0.487254	-0.0794592	-0.110065	0.0305207	-0.147647	0.0577235	0.298084	1.86357	-1.54912	-0.124738	4.40729	-1.42443	0.758907	0.0697807	0.516599	-1.03081	0.394643	-1.07966	0.893515	-0.876765	0.618482	0.845084	-0.308548	-1.11157	-1.61058	0.0703078	0.413281
TAG58.5	0.620071	-1.53647	0.522124	0.00522801	-0.131553	-0.390817	-1.68628	0.615248	0.41961	-0.869457	0.461115	-1.12303	0.0935703	0.623261	1.9604	-0.00201968	-1.35453	0.401604	0.188059	-0.0616206	-0.993947	-0.61541	-0.0676095	-1.09986	-0.0565286	0.84652	-1.23582	-0.103385	0.812478	2.48475	-1.94206	-0.478469	2.28249	-1.16882	1.50243	0.374563	0.606065	-1.10106	-0.067881	-0.637221	0.0398767	-0.0007087	1.13846	0.628653	-0.181163	-1.35145	-1.44036	1.80953	1.41984
TAG58.6	0.728153	-1.56019	0.581415	-0.15957	-0.341313	-0.33069	-1.70936	0.966577	0.00489748	-1.30831	0.118199	-0.301407	-0.479407	0.381787	1.88062	0.00994909	-1.23992	0.810222	0.140192	0.125336	-0.930922	-0.611673	0.414255	-0.918401	-0.202644	0.51821	-1.01606	-0.526046	1.00729	2.40043	-1.04942	-0.485797	2.32628	-1.46762	1.27688	-0.209244	0.797251	-1.08283	0.929946	-1.00837	-0.0582494	-0.140723	1.71272	1.09324	-0.799358	-0.892174	-1.48083	1.45415	1.47164
TAG58.7	0.422036	-1.32408	0.971766	-0.0792745	-1.01005	-0.525116	-1.43381	1.37964	-0.153655	-1.24369	-0.316262	0.994938	-0.917211	-0.339698	1.68692	0.26177	-1.1889	1.1523	0.00977217	0.495455	-0.953401	-0.466312	0.817073	-0.726195	-0.587758	0.210519	-1.1006	-0.900194	1.3462	2.00972	0.0396038	0.0192809	2.03452	-1.36681	0.760234	-1.02228	1.34228	-1.31113	1.23736	-1.15087	0.13445	-0.387341	1.92178	1.37058	-1.1008	-0.781368	-1.24107	1.32417	0.737876
TAG58.8	0.207996	-1.02287	1.04051	0.0630262	-0.986885	-0.623022	-1.40638	1.70752	-0.314879	-1.12979	-0.730622	1.51373	-1.135	-0.977567	1.35136	0.261898	-0.881112	1.25967	0.145257	0.772782	-0.92648	-0.29275	0.891978	-0.63029	-0.919488	-0.112495	-0.541535	-0.948408	1.47509	1.28364	0.823003	0.148774	1.39631	-1.32924	0.103118	-1.64527	1.58208	-1.27287	1.19578	-1.18399	0.528625	-0.550434	2.01442	1.53393	-1.33303	-0.452751	-0.646724	1.4354	0.0351213
TAG60.11	0.721067	-1.69569	0.607721	0.328228	-0.359531	-1.18216	-1.47172	1.81069	-0.92755	-1.28693	-1.61107	1.99184	-0.586417	-1.06233	1.01164	0.390039	-0.530662	1.27324	0.0633196	1.38829	-1.0745	-0.215231	0.738804	-0.948223	-0.954268	-0.37986	0.0395393	-0.790034	1.52489	0.370799	1.1043	-0.15379	0.639953	-0.822895	0.0369969	-1.5919	1.05267	-0.890638	1.24851	-0.727528	-0.201817	-0.539852	1.70711	1.39815	-1.61979	0.374236	-0.0312304	1.31307	0.0314174
TAG60.12	0.579605	-1.05992	0.659981	0.0475311	-0.544041	-0.6638	-1.09935	1.73481	-0.798578	-1.12494	-1.71888	2.24942	-0.705634	-1.3833	0.562344	0.530812	-0.552208	1.3229	0.225861	1.48346	-0.960619	0.0808672	0.913248	-0.768117	-1.11159	-0.511034	0.23817	-0.849567	1.58783	-0.0810531	1.69721	-0.0595288	0.54952	-0.669608	-0.256084	-1.63342	0.996774	-0.930017	1.47447	-0.759109	-0.264481	-1.09279	1.68238	1.36593	-1.77392	0.640227	0.0768091	0.866597	-0.0523479
[truncated: 12 more columns]

## Sheet: SFig8_SSPG-Clin
Clinical	CE_IS	CE_IR	CE_All	CER_IS	CER_IR	CER_All	DCER_IS	DCER_IR	DCER_All	HCER_IS	HCER_IR	HCER_All	LCER_IS	LCER_IR	LCER_All	DAG_IS	DAG_IR	DAG_All	FFA_IS	FFA_IR	FFA_All	LPC_IS	LPC_IR	LPC_All	LPE_IS	LPE_IR	LPE_All	PC_IS	PC_IR	PC_All	PE_IS	PE_IR	PE_All	PE.O_IS	PE.O_IR	PE.O_All	PE.P_IS	PE.P_IR	PE.P_All	PI_IS	PI_IR	PI_All	SM_IS	SM_IR	SM_All	small.TAG_IS	small.TAG_IR	small.TAG_All	large.TAG_IS
SSPG	0.122252	-0.0212692	-0.116837	0.192005	-0.137313	-0.0285588	0.173626	-0.0858163	0.03902	-0.261582	-0.271362	-0.323083	-0.290461	-0.262652	-0.48771	0.331565	-0.0253752	0.200714	0.0450549	0.128512	0.0920343	-0.0361571	-0.107376	-0.134366	-0.0268269	-0.0953117	-0.119647	0.0862059	-0.0111871	-0.0479436	0.168772	0.036042	0.116881	-0.0153725	-0.0579842	-0.237302	0.00760742	-0.0700951	-0.23264	0.160119	-0.122562	-0.00310621	0.0204338	-0.093941	-0.133611	0.263709	0.0264889	0.247756	0.330129
A1C	0.027365	0.111216	0.0908562	0.086622	0.10748	0.129126	0.114322	0.126246	0.123873	0.145258	0.100299	0.0799509	0.0892775	0.0327271	0.0204072	0.0883085	0.0628891	0.0841553	0.111679	0.0468879	0.100481	0.0344977	-0.0433326	0.00409813	0.142093	-0.072856	0.0630218	-0.0186484	0.0352639	0.003953	0.0959718	0.115	0.106312	0.130761	0.253365	0.150616	0.102119	0.288258	0.17329	0.0551449	-0.0532654	0.00138051	-0.119703	0.179955	0.00105874	0.12283	0.0312577	0.0947047	0.149883
AG	0.0266293	0.101029	0.0820652	-0.0112055	0.0665535	0.0311537	-0.00577568	0.187981	0.0941683	0.0783466	0.146276	0.124653	0.139559	0.0795837	0.107645	-0.0166787	0.136339	0.0559702	0.128291	0.117287	0.129519	0.0287689	0.0626048	0.0326925	0.071282	0.0352717	0.0590556	-0.0217223	0.0486648	0.0213745	-0.0243026	0.0227	0.000670907	0.127846	-0.0190946	0.0714152	0.111271	-0.0370836	0.0378482	-0.0342952	0.019937	-0.00350384	-0.053689	0.0361082	-0.00150131	0.020764	0.152973	0.0882953	-0.0120155
ALB	0.0200952	-0.024084	-0.00498043	0.0238298	-0.0625087	-0.0190039	0.0274512	-0.0177426	0.0029048	0.202527	-0.0258974	0.067869	0.231046	-0.0839067	0.0653081	0.0486334	0.0529192	0.061696	0.0502753	0.0175434	0.0235273	0.304591	0.103258	0.178183	0.335909	-0.007323	0.143444	-0.0759433	-0.0629743	-0.0595904	-0.0199103	-0.158178	-0.0921722	0.281173	-0.0692699	0.0724013	0.165519	-0.0411191	0.0277107	-0.0447857	-0.165993	-0.107803	-0.0938833	-0.0956598	-0.10976	0.0422932	-0.00981085	0.0116837	0.0377376
ALCRU	0.0741755	-0.132999	-0.0439344	0.101424	0.0553297	0.0494728	0.0529275	0.0822513	0.0621054	0.133979	-0.238902	-0.10824	0.203879	-0.269811	-0.020981	-0.0140403	0.238917	0.0980772	-0.121368	-0.0542143	-0.0664447	0.162703	-0.0709967	0.0206679	0.204497	-0.116376	0.0385518	-0.00846759	-0.0488748	-0.0200738	0.00553403	0.0236905	0.0159681	0.189213	-0.161215	0.00351238	0.191825	-0.104181	0.0252714	0.115027	-0.00269279	0.0295419	-0.1027	-0.135538	-0.126714	0.0138388	0.173257	0.0869458	-0.0459283
ALKP	0.0760223	-0.0383993	0.0524107	0.00614498	-0.209518	-0.0971351	0.0241729	-0.181623	-0.0794915	0.102894	-0.272166	-0.063768	-0.0173894	-0.144167	-0.0296127	-0.0132405	0.0356097	-0.034575	0.186958	0.0519518	0.121952	-0.273128	-0.148847	-0.203652	-0.280667	-0.158869	-0.206305	-0.00793727	0.0287543	0.0292398	-0.0548554	-0.0526239	-0.0527909	-0.0445507	-0.196823	-0.0707835	0.000806619	-0.168467	-0.0471506	0.00893442	0.0072105	0.0222838	0.158382	-0.0874631	0.0535259	0.0238725	0.0551072	0.0112334	-0.00440121
ALT	0.0198741	-0.0395754	-0.0431171	0.064806	-0.107665	-0.0294286	0.0978624	-0.0667725	0.0165131	0.102261	-0.0929131	-0.0642772	0.0961997	-0.0862136	-0.092512	0.0809951	0.0319509	0.0860975	-0.0393547	0.0494482	0.0142772	0.0998327	0.0786916	0.0789892	0.24868	0.0153659	0.0940326	-0.0594281	-0.0285225	-0.0518104	0.0765905	-0.0631845	-0.00579776	0.176022	-0.131609	-0.0656518	0.147086	-0.129725	-0.0862588	0.11388	-0.0978271	0.00225702	-0.104968	-0.13666	-0.19147	0.0219977	0.0361482	0.0875216	0.0875865
AST	0.0868157	0.0237583	0.0635669	0.205412	-0.00183162	0.103606	0.28701	0.0121679	0.156567	-0.0618576	0.00226132	-0.00959316	-0.0461308	-0.0426231	-0.0321706	0.181726	0.0848681	0.127703	-0.0514372	0.0860331	0.0158313	0.0120917	0.151839	0.0592528	0.0825839	0.0972683	0.100763	0.0408596	-0.0179926	0.0116518	0.150042	-0.0586543	0.0339343	-0.0015561	-0.116163	-0.0532069	0.0357957	-0.114799	-0.0497694	0.160415	-0.00712855	0.0939584	0.116333	-0.0671144	0.00659208	0.0576291	0.0206719	0.0413273	0.148851
BASO	0.00140585	0.13026	0.0705157	-0.169674	-0.0291671	-0.0912742	-0.0949329	-0.00904099	-0.0575306	-0.0300822	0.0250807	0.00885002	-0.0589582	0.00632716	0.00951999	-0.0561613	0.0747105	-0.0127805	-0.0965789	0.0100998	-0.0561357	0.0925946	0.0787053	0.0927221	-0.0511806	0.072385	0.000329269	-0.0219263	0.0898958	0.0238989	-0.0764632	-0.0414776	-0.0667942	-0.0541687	0.0533205	0.0151711	-0.0943544	-0.0898767	-0.0701574	-0.051592	0.112948	0.0134542	-0.0537926	0.00470525	-0.00126696	-0.0725496	0.14933	0.012081	-0.061973
BASOAB	0.0645963	0.0681365	0.0519063	0.0377485	-0.176471	-0.0777601	0.0951543	-0.138628	-0.0194804	0.0764059	-0.0923096	-0.00246503	0.0175988	-0.155263	-0.0758877	0.13537	0.164418	0.148036	-0.0880391	0.0286678	-0.0197849	0.168358	0.0852749	0.106489	0.0839855	0.0452418	0.0621989	0.062275	0.0570527	0.0491335	0.0597796	-0.0398148	0.0182313	-0.0116107	-0.0237278	-0.0137312	-0.0655754	-0.149021	-0.115118	0.0669623	-0.0881564	0.00655547	5.40912e-05	-0.0808447	-0.0476742	0.112109	0.229418	0.16822	0.166308
BUN	0.0974371	0.089007	0.112991	0.000746634	0.110187	0.0282262	0.0502526	0.165315	0.0670226	0.186799	-0.0841761	0.138747	0.20766	-0.0236638	0.220788	0.0145337	0.201651	0.0121225	0.0634385	-0.0945045	-0.0331828	-0.0147907	0.0487681	0.0410178	0.0953273	0.00071622	0.0542669	0.0802719	0.042959	0.0783032	0.122678	0.0962169	0.0739006	0.278895	0.148436	0.293122	0.298356	0.246527	0.30924	0.100085	0.0316653	0.0474602	-0.0467399	0.000748503	0.0229414	0.0975318	0.142607	0.0217417	0.0417
CA	0.051422	0.166621	0.0845334	0.00799481	0.0891557	0.0629839	0.0669555	0.10554	0.0974288	0.10115	0.0893499	0.0505786	-0.0213775	0.142695	-0.0314659	0.170785	0.179045	0.205821	0.123885	0.0989581	0.125388	-0.00813241	0.0738791	0.0364354	-0.0283515	-0.000147446	-0.0243709	0.0423347	0.0494009	0.0386598	-0.0197284	-0.0247177	-0.0285107	0.0289894	0.0148167	-0.0547478	-0.0403119	0.0378721	-0.0479835	-0.0475939	-0.0365101	-0.041163	0.159283	0.104828	0.0802915	0.112561	0.0594199	0.1369	0.185696
CHOL	0.448562	0.538394	0.502565	0.405759	0.575939	0.485273	0.320478	0.524209	0.427239	0.269318	0.617032	0.480484	0.25644	0.471363	0.391273	0.177698	0.167247	0.155085	0.0665611	0.0336259	0.0430843	0.0582009	0.160616	0.127599	0.132563	0.161632	0.14106	0.295376	0.269949	0.263871	0.282716	0.176164	0.21925	0.0983136	0.493369	0.305916	0.178102	0.442382	0.320563	0.359751	0.359187	0.34506	0.424067	0.554078	0.515807	0.129017	0.118114	0.0967752	0.145393
CHOLHDL	0.322049	0.332471	0.320117	0.340627	0.46783	0.405751	0.359029	0.452658	0.407113	0.046054	0.332404	0.167822	-0.0509259	0.172011	-0.0274932	0.241906	0.421302	0.392925	-0.0837467	-0.0241401	-0.062116	0.0735991	-0.083827	-0.0610228	0.135369	-0.0146844	0.00879508	0.090671	0.0503847	0.0530034	0.144241	0.176153	0.179078	-0.116569	0.183739	-0.0207238	-0.091975	0.168824	0.00190479	0.252943	0.152508	0.201467	0.0823589	0.204559	0.111731	0.30535	0.351164	0.376408	0.372963
CL	-0.00844002	-0.0809031	-0.0271008	0.0741155	-0.0822384	-0.00484347	0.041855	-0.118798	-0.0437151	-0.0653591	-0.109935	-0.046527	0.0193277	-0.0582889	0.0384406	0.0494999	-0.153229	-0.0737257	-0.111616	-0.0881666	-0.121646	0.104161	-0.0951344	0.0137472	0.143135	-0.0584591	0.0316298	-0.0178005	-0.000294808	0.00407359	0.0232567	-0.0488416	-0.0260387	0.10794	-0.0402047	0.0842173	0.046667	0.0381075	0.0752963	0.038224	0.048306	0.0407739	-0.114674	-0.0633351	-0.0619493	0.0212237	-0.0798532	-0.0562937	0.0467879
CO2	-0.00638419	-0.137079	-0.0975255	-0.0677787	-0.113392	-0.0740537	0.00171076	-0.186222	-0.0831864	-0.0115271	-0.123355	-0.0927491	-0.146466	-0.0948394	-0.139334	-0.00214697	-0.0380262	0.000775428	-0.136328	-0.118963	-0.111	-0.0864387	0.0686214	-0.026621	-0.140297	0.039166	-0.0610141	0.0177732	-0.0763149	-0.0383721	-0.0320731	-0.0348103	-0.0211416	-0.188541	-0.00152841	-0.135017	-0.128219	0.0141375	-0.0770395	0.00177583	-0.105267	-0.0443319	0.104684	-0.0850728	-0.0397624	-0.0613109	-0.130835	-0.0698982	0.0155581
CR	0.132856	-0.129134	0.0225926	0.0299833	0.07038	0.0236209	0.115202	0.0650797	0.0716316	0.0499288	-0.0806128	0.0578335	0.0567006	-0.157397	0.0623406	0.204085	0.155058	0.120381	-0.0410511	-0.105492	-0.108509	0.0822687	-0.093301	0.027433	0.151471	-0.201257	0.00298135	0.0527413	-0.102563	-0.00980269	0.118167	-0.105052	-0.0159107	0.0486391	-0.104612	0.0651922	0.0433902	-0.0609332	0.0617969	0.190985	-0.0642192	0.0372556	-0.124449	-0.155839	-0.083121	0.147231	0.100478	0.047687	0.202578
EGFR	-0.0650298	0.0842107	-0.071044	-0.0511174	-0.127363	-0.0646745	-0.0858907	-0.158886	-0.104094	-0.0266174	0.00711663	-0.0529592	0.0138814	0.144604	-0.0120096	-0.124228	-0.08824	-0.0461008	-0.0774343	0.132222	0.0319118	0.21896	0.154933	0.132578	0.139088	0.189016	0.131474	-0.105247	0.00398573	-0.0644657	-0.156813	0.0276959	-0.044979	0.00588404	-0.0405509	-0.084453	-0.0272828	-0.0350171	-0.093147	-0.121358	-0.0282432	-0.0712799	-0.177867	0.0256558	-0.105235	-0.0728656	-0.125314	-0.0313935	-0.144015
EOS	-0.0263677	0.177948	0.0512205	-0.0939991	0.0334596	-0.0539393	-0.0597097	0.0519364	-0.0277279	-0.032418	-0.0223329	0.0403049	-0.00409206	-0.0282757	0.0991759	-0.111564	0.178628	-0.0568207	-0.186924	0.0135512	-0.0838134	0.00408028	0.151574	0.0790116	-0.093187	0.0716948	-0.0234773	-0.0713069	0.119689	0.0158902	-0.142771	-0.0304828	-0.115054	0.0694433	0.0618315	0.133664	-0.00246764	-0.0279474	0.0518262	-0.0511568	0.092229	-0.0108501	-0.0294769	0.0517871	0.0446099	-0.126654	0.239059	-0.0502786	-0.107275
EOSAB	-0.00504382	0.14278	0.0445292	-0.00943987	-0.0426101	-0.027309	-0.0139433	-0.0139392	-0.0265661	0.040797	-0.0940022	0.0397362	0.0953379	-0.0764937	0.117314	-0.035998	0.190551	0.0054019	-0.143732	0.00959909	-0.0832902	0.038553	0.112183	0.0803538	-0.0133514	0.0255188	-0.000452083	-0.0358625	0.0847558	0.0303817	-0.0619908	-0.0563974	-0.0726528	0.13184	0.0195509	0.131328	0.046362	-0.0603197	0.0652148	0.0274515	-0.0373974	-0.000914893	-0.0293397	-0.00585368	0.0157406	-0.0537053	0.252856	0.0174661	-0.0253052
GLOB	0.0864195	-0.00323549	0.0219211	-0.0204379	-0.0216976	-0.00329943	-0.0392357	-0.0309032	-0.0229477	-0.131631	0.118861	-0.0467826	-0.158567	0.036797	-0.117915	0.0411582	-0.0904167	0.0243875	0.0942323	-0.0139106	0.0733835	-0.212856	-0.0361531	-0.151591	-0.273269	-0.0319243	-0.165277	0.131755	-0.0145105	0.033454	0.00370117	-0.030189	-0.0064912	-0.190778	0.0231587	-0.119837	-0.0804957	0.00746556	-0.0878367	-0.0315401	0.123989	0.0520747	0.259239	0.0781798	0.151697	0.0727288	-0.133698	0.0209102	0.0448255
GLU	0.0103542	0.108179	0.0703743	-0.000294765	0.0283466	0.012618	0.0747817	0.0706648	0.0702092	0.147828	-0.00933802	0.0800743	0.126709	-0.0412892	0.0535109	0.0969219	0.0407931	0.0523166	-0.00449407	0.00988796	-0.0117309	0.191317	0.0543281	0.123742	0.281946	0.10157	0.20102	-0.029201	0.0749151	0.0341585	0.103602	0.182766	0.133056	0.221118	0.188948	0.21751	0.141718	0.207117	0.187003	0.0804747	0.153543	0.116399	-0.277834	0.0707303	-0.0861221	0.101953	0.135043	0.0968329	0.122105
HCT	0.0657206	0.0823324	0.0668523	0.122932	0.160957	0.149108	0.204095	0.153024	0.179801	-0.00883993	0.124095	0.0606593	-0.0549712	0.140542	0.0033093	0.162536	0.0560777	0.116751	-0.192431	-0.0961597	-0.1285	0.157662	0.127629	0.139541	0.170505	-0.00633673	0.0625542	-0.0620145	-0.0622501	-0.0724814	0.0125359	-0.0611812	-0.0457109	-0.0550105	0.0455801	-0.0565007	-0.0380262	0.137236	0.0285551	-0.0213652	-0.141597	-0.0895145	-0.0672734	0.0426372	-0.0464798	0.117726	-0.0625782	0.0389528	0.191552
HDL	0.00828038	0.0811703	0.0944691	-0.038447	-0.0908339	-0.0877108	-0.131055	-0.0935782	-0.119641	0.146573	0.189372	0.240524	0.268987	0.235935	0.377372	-0.160524	-0.310298	-0.291311	0.114175	0.0344606	0.0900643	-0.0443709	0.156335	0.0888412	-0.0180498	0.107691	0.0639963	0.158224	0.132977	0.163672	0.0640306	-0.0477309	0.0106019	0.242609	0.186425	0.29441	0.247603	0.213653	0.30189	0.0948968	0.0349623	0.069019	0.270071	0.240811	0.312452	-0.193567	-0.259529	-0.292283	-0.252522
HGB	0.0388046	0.0694987	0.047564	0.112891	0.144068	0.131706	0.219164	0.152341	0.186942	-0.0237741	0.0772677	0.0253745	-0.069905	0.10941	-0.025727	0.158631	0.0547257	0.110547	-0.186283	-0.0958898	-0.12937	0.156601	0.15113	0.136885	0.169877	0.0191597	0.0724501	-0.074479	-0.0627031	-0.0760671	0.00423579	-0.070661	-0.0405673	-0.0803252	0.0398325	-0.0737089	-0.0518627	0.13326	0.0214762	-0.0189219	-0.109039	-0.0728628	-0.110973	0.0442355	-0.0716843	0.0991216	-0.0666947	0.0290484	0.190924
HSCRP	-0.0129462	-0.0616558	-0.014544	0.0482304	-0.0655467	0.00417893	0.0362638	-0.0394986	-0.00190063	-0.22617	-0.108979	-0.165564	-0.238162	-0.0580397	-0.114814	0.182855	0.0696672	0.120409	0.0465814	0.2103	0.124309	-0.185167	-0.246908	-0.241457	-0.147302	-0.209426	-0.180118	0.0578204	-0.0398453	0.00374471	0.124668	0.0334287	0.0655599	-0.101728	-0.130306	-0.11943	-0.0793819	-0.141308	-0.129394	0.0406258	-0.00337238	0.0114816	0.137384	0.102478	0.0987106	0.031847	0.0140871	0.0397417	0.172883
IGM	-0.17225	0.0448835	-0.0506852	-0.0776989	-0.209364	-0.14094	-0.198386	-0.141586	-0.155549	0.0084798	-0.137629	-0.120334	0.225667	-0.0936241	-0.036415	-0.203744	0.0593191	-0.0154694	0.0609034	-0.146391	-0.0240028	-0.0534884	-0.0105743	-0.0295068	-0.0427018	-0.0250137	-0.036	-0.0664128	-0.0403098	-0.0679634	-0.126143	-0.148648	-0.1252	0.236441	-0.0859592	0.0147846	0.198922	-0.126981	-0.0382223	-0.181649	0.0316916	-0.0572333	0.144548	-0.0830537	-0.0152987	-0.259635	0.0544406	-0.0207747	-0.31268
INSF	0.124519	-0.0138015	-0.0273716	0.0545215	0.0469528	0.0174027	-0.0560558	0.125161	0.0766216	-0.0503373	-0.151814	-0.15841	-0.0969501	-0.175171	-0.222175	0.14286	0.053005	0.0970357	-0.0569797	-0.109682	-0.0627267	-0.0846862	0.0383063	-0.0211571	-0.0365857	0.114523	0.0785111	0.064228	0.0921639	0.0398202	0.0566665	0.191076	0.168882	-0.0603871	0.125729	0.00570582	-0.0846875	0.145473	0.0307661	0.108505	0.0807043	0.0837585	0.0319334	-0.0664053	-0.068746	0.28584	0.178217	0.243139	0.15351
K	0.185731	0.0330383	0.120753	0.129621	0.0824947	0.106295	0.1025	0.0769815	0.0838935	0.0686785	0.0661071	0.103158	0.103987	0.104689	0.142808	0.115213	0.024205	0.0306011	-0.0670985	-0.0969512	-0.0872646	0.0733432	0.0173117	0.0634654	0.165116	-0.056382	0.0590879	0.0966677	0.00865782	0.0537773	0.197671	-0.085401	0.049393	0.206139	0.0520701	0.157895	0.20565	0.0696141	0.152066	0.110103	-0.0198031	0.047058	0.0677724	0.0663813	0.0801961	0.099234	-0.114129	-0.034646	0.116216
LDL	0.425047	0.480862	0.436201	0.324237	0.504975	0.423415	0.281468	0.480727	0.381846	0.230637	0.589978	0.429262	0.204053	0.49996	0.332325	0.114813	0.0587665	0.0723963	0.00352529	-0.0118258	0.000746116	0.0701951	0.0806216	0.0840695	0.118403	0.0596907	0.0743989	0.165696	0.170587	0.157881	0.142337	0.027266	0.101658	0.0225407	0.404779	0.179583	0.0918172	0.371078	0.22971	0.242857	0.32522	0.269207	0.241893	0.486209	0.36515	0.0989802	-0.00879796	0.0385804	0.0860478
LDLHDL	0.319753	0.347337	0.305489	0.302975	0.399869	0.343739	0.326279	0.426761	0.381248	0.0819691	0.339634	0.184586	0.00550647	0.257062	0.0612583	0.192432	0.219121	0.224495	-0.0842399	-0.0680642	-0.0757847	0.0671139	-0.102474	-0.0694067	0.115504	-0.0869984	-0.0347206	0.0762158	0.060889	0.0383092	0.102206	0.0355304	0.0739662	-0.0913164	0.195187	-0.0225536	-0.061099	0.16984	0.00804204	0.215466	0.204946	0.208261	0.0538319	0.218227	0.11459	0.226962	0.155896	0.230742	0.263206
LYM	0.0154212	0.199198	0.13571	-0.0914523	0.195596	0.0288318	-0.0311565	0.237493	0.086968	-0.145407	0.0140892	-0.0391646	-0.222259	0.0146838	-0.0689293	0.0288263	0.190203	0.0720113	0.0505312	0.073476	0.0436927	-0.0833429	0.143018	0.0459392	-0.142788	0.0800619	-0.0242166	0.0740931	0.170873	0.118891	0.00547555	0.172196	0.0668207	-0.176299	0.163955	0.00122456	-0.146016	0.158284	0.0278625	-0.0297297	0.171859	0.0707512	0.0863803	0.23255	0.190123	-0.0116207	0.108082	0.0134555	0.0181871
LYMAB	0.0895342	0.143316	0.1473	0.220421	-0.00932721	0.0904228	0.259227	0.0613589	0.161023	0.062108	-0.174259	-0.0696486	0.00311455	-0.106304	-0.0593789	0.324513	0.32841	0.335084	0.161546	0.122097	0.12268	-0.0154769	0.108621	0.0641042	0.0592722	0.0766248	0.0697842	0.168111	0.0800112	0.127314	0.225314	0.141875	0.163159	-0.0754723	0.0893508	-0.0153272	-0.0373317	-0.0010874	-0.0153802	0.164074	-0.0675268	0.0423297	0.129556	0.00247433	0.0489171	0.254327	0.27901	0.272133	0.355565
MCH	-0.125071	0.16042	0.0254751	-0.103579	0.101424	0.0171485	-0.000241711	0.0981674	0.062493	-0.14751	0.0425794	-0.0743217	-0.0692692	0.0861399	-0.019128	-0.0208978	0.0135157	0.0134562	-0.0366743	-0.00228564	-0.017088	-0.0473551	0.313485	0.13589	-0.00883724	0.298311	0.151855	-0.0567275	0.1522	0.0517489	0.0693808	0.0807568	0.0774358	0.00571866	0.030642	0.00396308	0.11298	0.14034	0.107745	-0.0123666	0.193925	0.111979	-0.111218	0.121027	0.0181191	-0.0940904	-0.0840506	-0.0603297	-0.0481932
MCHC	-0.0464691	0.0503867	-0.00269917	-0.000471601	-0.0239426	-0.0155137	0.136424	0.041976	0.0881684	-0.0401573	-0.138418	-0.117261	-0.100287	-0.0971103	-0.112963	0.0772605	-0.00725972	0.0455032	-0.0329115	-0.0447248	-0.0251432	0.0338896	0.0840592	0.0472366	0.0809511	0.096226	0.0621029	-0.0514507	0.0264646	-0.00873272	-0.0202663	-0.0263579	-0.0145574	-0.0928553	-0.0267589	-0.066214	-0.0424946	0.0397221	-0.0236617	-0.00502997	0.0708256	0.0405755	-0.190314	0.00741116	-0.103883	-0.0454995	-0.0208451	-0.0141615	0.0840116
MCV	-0.108131	0.167656	0.0218862	-0.0835323	0.11729	0.0338473	-0.0612737	0.0999987	0.0379682	-0.156687	0.104177	-0.0312238	-0.0342979	0.140164	0.02503	-0.071609	0.022526	0.00133941	-0.0269921	0.021518	0.00816977	-0.0967452	0.345727	0.153139	-0.0403422	0.32363	0.158246	-0.035555	0.15848	0.0667844	0.077206	0.111954	0.104608	0.0628479	0.0505437	0.0355582	0.169804	0.173082	0.147507	-0.0172913	0.202189	0.109424	-0.0390254	0.14812	0.0680714	-0.0855069	-0.0940039	-0.066774	-0.0907817
MONO	-0.0558103	0.164457	0.0588773	-0.114145	0.234234	0.0603527	-0.0813753	0.192203	0.0580696	-0.0888535	0.163849	0.0270962	-0.108343	0.175321	-0.0100929	-0.146031	-0.0150252	-0.0474572	0.0536869	-0.00490841	0.0390201	-0.104762	0.117166	-0.00885813	-0.166049	0.0766957	-0.0433879	-0.0243059	0.111534	0.0450927	-0.1042	0.0185748	-0.0310035	-0.104518	0.100782	-0.0440681	-0.114064	0.0879459	-0.0409489	-0.130804	0.13143	-0.00267533	0.085128	0.132163	0.0768587	-0.206597	0.000540875	-0.0775401	-0.156073
MONOAB	0.0837292	0.0899719	0.0414369	0.188887	0.00937033	0.109534	0.205377	-0.00914483	0.109077	0.101571	-0.0315739	-0.0165121	0.081455	0.0217952	-0.0059916	0.172355	0.164604	0.218592	0.141263	0.0560628	0.0885251	-0.0357193	0.0968197	-0.0270463	0.0481893	0.0927345	0.0462482	0.0826898	0.0372624	0.0447604	0.154855	0.0692054	0.0950467	0.0101181	-0.00684146	-0.0580643	0.0136221	-0.0298991	-0.0656178	0.111776	-0.181151	-0.0326881	0.0992367	-0.0898224	-0.054721	0.0979896	0.189448	0.192872	0.204467
NA.	-0.000570632	-0.10363	-0.0432674	-0.0177638	-0.0861431	-0.0338541	0.0346109	-0.0960693	-0.0320386	0.00878508	-0.089365	-0.0266267	-0.00854231	-0.0787274	-0.0159971	0.0397203	-0.0140128	-0.00520576	-0.119234	-0.0776138	-0.0870943	0.0553786	0.0116511	0.0379947	0.0650408	-0.0224517	0.0373422	-0.0252653	-0.0297254	-0.0215043	-0.0279322	-0.0434596	-0.0327598	0.0495123	-0.0894673	0.00344712	0.0298777	-0.0121873	0.00721248	-0.00605689	-0.0424162	-0.017307	-0.0642143	-0.12171	-0.0869841	-0.027514	-0.0316703	-0.0439947	0.0427958
NEUT	-0.139702	-0.0650473	-0.141598	-0.12981	0.0175615	-0.0482499	-0.13511	-0.0380883	-0.0754273	-0.0586398	0.0843672	-0.0499662	-0.0475735	0.0395463	-0.109797	-0.201825	-0.156459	-0.105317	-0.0352272	0.117153	0.046469	-0.0190515	-0.0446215	-0.0621591	-0.0624637	-0.0346885	-0.0679828	-0.143198	-0.0336095	-0.115227	-0.170717	-0.0161788	-0.0741673	-0.0262918	0.0123806	-0.0718552	0.00209882	0.0831573	-0.0460634	-0.183239	-0.0678699	-0.119405	-0.0466061	0.087126	-0.0481388	-0.279748	-0.208294	-0.158866	-0.24206
NEUTAB	0.0389718	-0.128005	-0.0935797	0.257273	-0.14844	0.00900851	0.186866	-0.137743	0.0106334	0.117819	-0.0524582	-0.0600489	0.154917	-0.09525	-0.0639	0.122181	0.021831	0.122757	0.0124434	0.116962	0.102531	0.0678913	-0.0646635	-0.0622803	0.177223	-0.0655923	0.00857305	-0.0189488	-0.0937349	-0.0810681	0.0989586	-0.0107641	0.0274397	0.0779742	-0.079556	-0.0960958	0.0880905	-0.0854564	-0.0868296	0.0767829	-0.2399	-0.0983865	0.0072106	-0.13116	-0.135146	0.0681078	0.0102221	0.110248	0.144172
NHDL	0.491438	0.522819	0.512988	0.458313	0.617528	0.544652	0.440564	0.561716	0.508196	0.227574	0.546397	0.411604	0.19426	0.427217	0.268726	0.306916	0.280485	0.292655	0.0170756	-0.0369547	-0.00539615	0.122131	0.082803	0.0728051	0.219597	0.101848	0.131532	0.254952	0.239329	0.229523	0.294755	0.202607	0.252776	0.0486308	0.421123	0.1906	0.111402	0.372556	0.219125	0.408743	0.332863	0.360416	0.306959	0.476757	0.403828	0.326672	0.224947	0.27595	0.347508
PLT	0.0376749	0.143751	0.0866848	0.149929	-0.0232714	0.0648822	0.132447	0.0530017	0.0879731	0.126639	0.168806	0.134655	0.125572	-0.00413282	0.0204216	0.241693	0.103346	0.155192	0.274083	0.0615744	0.141009	0.124983	0.00363034	0.0154086	0.138436	-0.00993398	0.0587685	0.121822	0.0500666	0.0706374	0.175767	0.0364676	0.102985	0.113302	0.106734	0.114725	0.0359723	0.0148451	0.0122509	0.0370192	0.0987622	0.0779237	0.182006	0.132144	0.14261	0.202339	0.0958194	0.147142	0.226769
RBC	0.133478	-0.0385174	0.0301517	0.154761	0.0683075	0.114011	0.210651	0.0875577	0.142893	0.00109867	0.107308	0.0659101	-0.0201816	0.0706724	-0.0114957	0.166976	0.0655649	0.115798	-0.168983	-0.124368	-0.135384	0.204745	-0.0739566	0.0478034	0.164185	-0.208305	-0.0331087	-0.0577468	-0.166911	-0.109148	-0.0363339	-0.133815	-0.107945	-0.100181	-0.00988564	-0.0629757	-0.124808	0.0139275	-0.0556931	-0.0330299	-0.245777	-0.140352	-0.0582494	-0.03653	-0.0531326	0.146463	0.0182262	0.0825289	0.218575
RDW	0.137319	-0.000464269	0.0441611	0.163845	0.0106901	0.0555072	0.130966	0.00883825	0.0472946	-0.00170349	0.0665632	0.0680895	-0.0177408	0.00546523	0.0258748	0.159038	0.0950853	0.0946779	0.10935	-0.0159554	0.0221804	-0.0252814	-0.0445844	-0.0105629	-0.0178464	0.0223598	0.0100627	0.151917	0.0304304	0.0743032	0.167923	0.0729394	0.100137	0.121982	-0.000462464	0.0566605	0.0930239	-0.0560456	0.0211629	0.1154	0.0283791	0.0560159	0.165157	-0.00398671	0.0769692	0.19859	0.223364	0.191336	0.160791
TBIL	0.00947534	-0.064193	-0.0457029	-0.138936	-0.0242389	-0.0527421	-0.10542	-0.00385929	-0.0339605	-0.0364333	0.135217	0.0492176	-0.042236	0.179886	0.065228	-0.0663289	-0.205109	-0.127144	-0.0576042	-0.058077	-0.0466305	0.145449	0.0438534	0.0638342	0.0236334	-0.0677592	-0.0648351	-0.103868	-0.0916191	-0.0994294	-0.228612	-0.0999383	-0.138461	-0.0491863	-0.0559089	-0.0987139	-0.0381751	0.0247721	-0.0501361	-0.0518779	-0.0411923	-0.0472921	-0.140949	-0.0390365	-0.112821	-0.0809706	-0.287601	-0.178455	-0.125805
TGL	0.289621	0.234482	0.217301	0.425456	0.465215	0.412899	0.435039	0.370146	0.367635	-0.0684846	0.0465664	-0.0617308	-0.250553	-0.148961	-0.286973	0.673676	0.673076	0.658197	0.0383908	0.0129376	0.0356145	0.0975665	0.108912	0.137265	0.181165	0.205327	0.142638	0.247133	0.211969	0.191928	0.455232	0.40923	0.38906	-0.106574	0.129852	-0.0485205	-0.121608	0.0730354	-0.0649195	0.338565	0.224197	0.236455	0.231414	0.104297	0.0468152	0.535498	0.618161	0.607248	0.730435
TP	0.14009	0.00657337	0.0368122	0.0828842	-0.081215	-0.0059182	-0.0227316	-0.0415931	-0.0193499	-0.00491429	0.0998414	0.0177512	-0.00686286	-0.00895104	-0.0953413	0.0792086	-0.0415585	0.062748	0.135767	0.00647672	0.0875924	-0.037066	0.0467897	-0.0282719	-0.0895919	0.00025594	-0.0609766	0.0994712	-0.0497452	-0.00337599	-0.0173796	-0.162919	-0.0794116	0.00279415	-0.047331	-0.0806533	0.0440849	-0.0285538	-0.0676022	-0.0527832	0.000556003	-0.00139424	0.240899	-0.0231496	0.100191	0.108685	-0.125718	0.0306882	0.0768307
UALB	0.1043	-0.00726592	0.0148045	0.0959209	0.00423725	0.0320714	0.000473282	0.0572846	0.0507787	0.0710201	0.014141	0.00168946	0.119236	0.0312461	0.00148263	0.0206517	0.0264888	0.053542	-0.0948322	0.0102872	-0.00621987	0.0135237	-0.084942	-0.0628131	0.130693	0.00619606	0.0194605	0.0286682	-0.0148087	-0.00959247	0.0640026	0.0307979	0.0477346	0.0529536	-0.100879	-0.0688076	0.0482531	-0.0786657	-0.0583051	0.108368	0.0299042	0.0408909	-0.0346727	0.0485739	0.0156698	0.128325	0.00665603	0.0505655	0.0168832
UALBCR	0.10904	0.0284429	0.0193202	-0.074521	0.00643027	-0.0131056	-0.0803397	0.0391246	0.0214875	-0.0363457	0.194881	0.105166	0.00140348	0.108641	0.0258183	0.128597	-0.0953688	-0.0250157	-0.0573857	0.0192585	0.0123761	0.0337438	0.000721138	-0.0149473	0.0736846	0.076248	0.0501676	0.0663636	0.00345853	0.00580421	0.0566899	0.0147137	0.00937339	-0.0345473	-0.0467441	-0.0554447	-0.0712495	-0.0822156	-0.0973576	0.0745738	0.0527239	0.0495353	-0.0687702	0.0728983	0.0292422	0.211504	-0.0515625	0.024981	0.149587
WBC	0.0965441	-0.0809679	-0.0146299	0.301911	-0.170132	0.0352553	0.269988	-0.128285	0.0629957	0.171696	-0.118486	-0.0297599	0.124802	-0.115714	-0.0294824	0.263791	0.153011	0.224722	0.0725028	0.100538	0.0864671	0.0773318	-0.00154322	0.00772668	0.186271	-0.00743663	0.0665137	0.0729692	-0.0559336	0.00761797	0.216263	0.0195138	0.113229	0.0571852	-0.067562	-0.0565675	0.0743745	-0.0899832	-0.0683353	0.173045	-0.277918	-0.0452303	0.0257166	-0.140839	-0.130613	0.244521	0.149025	0.227065	0.312154
[truncated: 2 more columns]

## Sheet: SFig9_InfectionImmuni
Days_after_infection	Subject-Sample	Condition
4	ZKFV71L-2013	immunization
13	ZLTUJTN-2014	immunization
32	ZLZNCLZ-1036	infection
3	ZMBVNFM-1032	infection
1	ZN3TBJM-2041	immunization
1	ZN9YTFN-1011	infection
32	ZPDABJR-1015	infection
6	ZPEL6L3-1013	infection
6	ZTL5S2Y-1032	infection
2	ZX52KVK-2013	immunization
7	ZYLJ7R7-4013	immunization
6	ZJXC41N-1024	infection
4	ZKVR426-2023	immunization
1	ZL63I8R-2012	immunization
3	ZMBVNFM-1022	infection
3	ZN3TBJM-12	infection
22	ZN9YTFN-1014	infection
5	ZOZOW1T-48	infection
1	ZOZOW1T-7037	immunization
22	ZOZOW1T-III	infection
33	ZOZOW1T-XVII	infection
4	ZOZOW1T-XXIX	infection
22	ZVBQY1N-1014	infection
8	ZY1ZKJY-2014	immunization
7	ZYU89T9-2014	immunization
2	ZK112BX-2001	immunization
7	ZKFV71L-2043	immunization
8	ZMBVNFM-1053	infection
36	ZMBVNFM-1065	infection
38	ZN0JE53-2015	immunization
19	ZN3TBJM-1014	infection
38	ZN9YTFN-1015	infection
7	ZO5QFNX-1013	infection
7	ZOZOW1T-1053	infection
5	ZOZOW1T-XXXVI	infection
21	ZUC2YGO-1014	infection
4	ZUL3S6O-2013	immunization
3	ZVNCGHM-1032	infection
14	ZX52KVK-2034	immunization
22	ZJTKAE3-2015	immunization
23	ZJXC41N-2025	immunization
1	ZL63I8R-1011	infection
24	ZL9BTWF-1025	infection
6	ZLGD9M0-1013	infection
3	ZLZNCLZ-2013	immunization
1	ZN0JE53-2022	immunization
1	ZN3TBJM-2071	immunization
21	ZN3TBJM-2054	immunization
1	ZNED4XZ-2012	immunization
16	ZOZOW1T-38	infection
16	ZOZOW1T-49	infection
3	ZOZOW1T-54	infection
1	ZOZOW1T-IX	infection
11	ZOZOW1T-XXXI	infection
1	ZPEL6L3-2011	immunization
1	ZRA5YD8-1021	infection
36	ZTL5S2Y-1035	infection
34	ZVNCGHM-2015	immunization
22	ZYHHR4Z-2025	immunization
3	ZYLJ7R7-4012	immunization
1	ZJTKAE3-2012	immunization
1	ZL9BTWF-1011	infection
1	ZLTUJTN-2022	immunization
8	ZLTUJTN-2024	immunization
3	ZLYEM2C-1012	infection
7	ZLZNCLZ-1023	infection
7	ZN0JE53-2013	immunization
1	ZN3TBJM-13	immunization
42	ZO5QFNX-1015	infection
1	ZOZOW1T-7014	infection
22	ZTL5S2Y-1014	infection
10	ZTL5S2Y-1053	infection
36	ZVBQY1N-1015	infection
1	ZVBQY1N-1021	infection
8	ZVBQY1N-1023	infection
1	ZX52KVK-1021	infection
3	ZOBX723-1022	infection
35	ZN3TBJM-2065	immunization
1	ZMBVNFM-1051	infection
1	ZLPZS0H-2012	immunization
1	ZOZOW1T-XXXIV	infection
7	ZJXC41N-2014	immunization
1	ZKVR426-1011	infection
1	ZX52KVK-2012	immunization
24	ZN3TBJM-2015	immunization
2	ZX52KVK-1011	infection
29	ZNQOVZV-1015	infection
35	ZN3TBJM-2045	immunization
1	ZWLGEWL-2012	immunization
1	ZX52KVK-2031	immunization
7	ZL9BTWF-1013	infection
2	ZOZOW1T-XXVIII	infection
1	ZOZOW1T-1042	infection
37	ZLZNCLZ-1013	infection
3	ZY7IW45-2013	immunization
3	ZVNCGHM-2012	immunization
7	ZOZOW1T-1013	infection
2	ZK112BX-1011	infection
4	ZLZNCLZ-1021	infection
7	ZN3TBJM-2063	immunization
3	ZOZOW1T-58	infection
19	ZYHHR4Z-1024	infection
3	ZLZQMEV-1011	infection
22	ZUL3S6O-2015	immunization
1	ZLYEM2C-1011	infection
22	ZN3TBJM-2035	immunization
7	ZY7IW45-2014	immunization
7	ZX52KVK-2033	immunization
7	ZN3TBJM-2053	immunization
7	ZN3TBJM-2043	immunization
8	ZKVR426-2014	immunization
21	ZL63I8R-2015	immunization
8	ZLPZS0H-2014	immunization
8	ZL9BTWF-1023	infection
28	ZOBX723-1024	infection
22	ZVNCGHM-1014	infection
7	ZJAOHWK-1013	infection
32	ZTLUDS8-1015	infection
35	ZN3TBJM-1035	infection
20	ZPEL6L3-1014	infection
1	ZN3TBJM-2032	immunization
1	ZKFV71L-2012	immunization
22	ZOZOW1T-XVI	infection
37	ZN3TBJM-2055	immunization
37	ZTL5S2Y-06	infection
23	ZYLJ7R7-4014	immunization
18	ZLPZS0H-2015	immunization
39	ZLZQMEV-1015	infection
33	ZOZOW1T-40	infection
9	ZMBVNFM-1033	infection
1	ZUL3S6O-2012	immunization
3	ZOZOW1T-7072	immunization
1	ZO94RDZ-1011	infection
4	ZTLUDS8-01	infection
1	ZRA5YD8-1011	infection
1	ZOZOW1T-XXVII	infection
36	ZMBVNFM-1015	infection
6	ZOZOW1T-XXX	infection
4	ZLGD9M0-1012	infection
20	ZOBX723-1014	infection
4	ZOZOW1T-66	infection
7	ZN3TBJM-1023	infection
39	ZLZNCLZ-1025	infection
1	ZTMFN3O-1011	infection
23	ZN3TBJM-2064	immunization
7	ZLZNCLZ-1011	infection
1	ZOZOW1T-01	infection
22	ZK112BX-1014	infection
23	ZLZQMEV-1013	infection
1	ZKVR426-2012	immunization
5	ZNQOVZV-1012	infection
23	ZLZNCLZ-1012	infection
4	ZTL5S2Y-1042	infection
8	ZK112BX-1013	infection
18	ZPEL6L3-2024	immunization
21	ZY7IW45-2015	immunization
28	ZX52KVK-2025	immunization
4	ZJTKAE3-2013	immunization
7	ZMGT937-1013	infection
33	ZOZOW1T-XXXIII	infection
3	ZN0JE53-2023	immunization
30	ZPEL6L3-2025	immunization
21	ZJXC41N-1025	infection
3	ZOZOW1T-1022	infection
34	ZOBX723-1025	infection
2	ZJXC41N-2012	immunization
34	ZKFV71L-2045	immunization
30	ZOZOW1T-1015	infection
3	ZX52KVK-2023	immunization
5	ZKVR426-1012	infection
18	ZOZOW1T-XV	infection
22	ZKVR426-2025	immunization
8	ZK112BX-2002	immunization
1	ZOBX723-1021	infection
3	ZMGT937-1012	infection
7	ZX52KVK-1033	infection
9	ZN9YTFN-1013	infection
1	ZLZNCLZ-2012	immunization
3	ZVBQY1N-1022	infection
35	ZUC2YGO-1015	infection
1	ZY1ZKJY-2012	immunization
4	ZTMFN3O-1012	infection
7	ZOBX723-1013	infection
7	ZOZOW1T-7038	immunization
1	ZOQM06Q-1011	infection
23	ZOZOW1T-50	infection
21	ZX52KVK-2015	immunization
21	ZO5QFNX-1014	infection
6	ZTL5S2Y-1023	infection
8	ZTL5S2Y-1033	infection
8	ZVNCGHM-1013	infection
4	ZY9XQJP-1012	infection
18	ZJAOHWK-1014	infection
10	ZN3TBJM-1033	infection
7	ZS78KHV-1013	infection
43	ZK112BX-1015	infection
1	ZMGT937-1011	infection
24	ZTL5S2Y-1054	infection
21	ZN3TBJM-1034	infection
3	ZL9BTWF-1012	infection
34	ZL63I8R-1025	infection
8	ZYHHR4Z-2024	immunization
1	ZOZOW1T-1021	infection
8	ZX52KVK-2014	immunization
23	ZJXC41N-2015	immunization
9	ZLTUJTN-2034	immunization
5	ZX52KVK-1022	infection
22	ZMBVNFM-1014	infection
21	ZOZOW1T-1054	infection
4	ZYLJ7R7-1013	infection
1	ZOZOW1T-65	infection
19	ZTL5S2Y-1024	infection
22	ZTL5S2Y-1034	infection
10	ZTLUDS8-1023	infection
1	ZOZOW1T-46	infection
8	ZMBVNFM-2014	immunization
4	ZLPZS0H-2013	immunization
8	ZMBVNFM-1013	infection
2	ZN0JE53-2011	immunization
3	ZMBVNFM-1042	infection
10	ZN0JE53-2014	immunization
3	ZPDABJR-8023	infection
12	ZOZOW1T-XIV	infection
2	ZOZOW1T-47	infection
4	ZJAOHWK-1022	infection
22	ZN3TBJM-2025	immunization
6	ZLZQMEV-1012	infection
1	ZLGD9M0-1011	infection
10	ZOZOW1T-37	infection
3	ZL9BTWF-1021	infection
20	ZYHHR4Z-2015	immunization
1	ZN3TBJM-2022	immunization
3	ZTL5S2Y-1012	infection
22	ZY1ZKJY-2015	immunization
7	ZN3TBJM-2013	immunization
34	ZOBX723-1015	infection
3	ZVNCGHM-1042	infection
22	ZLZNCLZ-1035	infection
18	ZK112BX-2013	immunization
16	ZOZOW1T-XXXII	infection
9	ZOZOW1T-55	infection
39	ZMBVNFM-1025	infection
3	ZMBVNFM-1062	infection
8	ZLZNCLZ-1033	infection
3	ZN3TBJM-2042	immunization
18	ZPDABJR-1014	infection
3	ZVC4YUG-1012	infection
34	ZKFV71L-2035	immunization
3	ZN3TBJM-2052	immunization
3	ZKFV71L-2052	immunization
3	ZNQOVZV-1011	infection
1	ZJXC41N-1011	infection
9	ZTL5S2Y-1013	infection
4	ZVC4YUG-1022	infection
36	ZVNCGHM-1015	infection
3	ZUC2YGO-1012	infection
1	ZOZOW1T-7071	immunization
21	ZX52KVK-05	infection
1	ZVNCGHM-2011	immunization
3	ZJXC41N-2022	immunization
1	ZKFV71L-2051	immunization
22	ZKFV71L-2054	immunization
4	ZMBVNFM-2013	immunization
4	ZL63I8R-2013	immunization
6	ZYHHR4Z-2014	immunization
3	ZX52KVK-1032	infection
24	ZLTUJTN-2015	immunization
1	ZX52KVK-2022	immunization
1	ZMBVNFM-2012	immunization
1	ZKVR426-2022	immunization
16	ZOZOW1T-56(unk-56)	infection
35	ZN3TBJM-1015	infection
1	ZYHHR4Z-2022	immunization
3	ZN9YTFN-1012	infection
16	ZYU89T9-2015	immunization
14	ZMGT937-12	infection
1	ZVNCGHM-Sick Series 4 Visit 1.01	infection
1	ZTL5S2Y-1061	infection
36	ZKFV71L-2055	immunization
22	ZVBQY1N-1024	infection
1	ZY7IW45-2012	immunization
1	ZTL5S2Y-1031	infection
7	ZN3TBJM-2073	immunization
6	ZMBVNFM-1023	infection
3	ZLTUJTN-2013	immunization
5	ZO5QFNX-1012	infection
3	ZPEL6L3-1012	infection
5	ZLTUJTN-2033	immunization
7	ZJTKAE3-2014	immunization
21	ZMBVNFM-1054	infection
8	ZUL3S6O-2014	immunization
6	ZJXC41N-2023	immunization
35	ZOZOW1T-1025	infection
18	ZLTUJTN-2025	immunization
18	ZKFV71L-2044	immunization
20	ZTMFN3O-1015	infection
4	ZOZOW1T-1043	infection
1	ZOQSGYW-1011	infection
1	ZTL5S2Y-1011	infection
5	ZJXC41N-2013	immunization
4	ZJXC41N-1023	infection
8	ZKVR426-2024	immunization
3	ZVNCGHM-1011	infection
8	ZRA5YD8-1023	infection
33	ZTL5S2Y-1025	infection
21	ZMGT937-1014	infection
7	ZN3TBJM-2024	immunization
21	ZYLJ7R7-1014	infection
7	ZL63I8R-2014	immunization
3	ZN3TBJM-2023	immunization
7	ZLZNCLZ-2014	immunization
15	ZNQOVZV-1014	infection
1	ZOZOW1T-53	infection
1	ZJXC41N-1031	infection
13	ZLGD9M0-1014	infection
2	ZKFV71L-2032	immunization
4	ZYHHR4Z-2023	immunization
4	ZWLGEWL-2013	immunization
1	ZL63I8R-2011	infection
22	ZJAOHWK-04	infection
11	ZOZOW1T-68	infection
20	ZKVR426-2015	immunization
7	ZKFV71L-2023	immunization
20	ZVNCGHM-2014	immunization
3	ZYHHR4Z-2013	immunization
8	ZKFV71L-2014	immunization
1	ZLTUJTN-2012	immunization
3	ZMBVNFM-1012	infection
5	ZMBVNFM-1052	infection
3	ZOZOW1T-1022	infection
5	ZKVR426-2013	immunization
15	ZOZOW1T-1023	infection
7	ZPDABJR-1013	infection
7	ZUC2YGO-1013	infection
3	ZN3TBJM-1011	infection
36	ZVBQY1N-1025	infection
1	ZYHHR4Z-2012	immunization
1	ZJXC41N-1041	infection
35	ZN3TBJM-2075	immunization
4	ZLZNCLZ-1032	infection
2	ZOZOW1T-XXXV	infection
8	ZN3TBJM-2034	immunization
4	ZN3TBJM-2033	immunization
35	ZKVR426-1015	infection
22	ZOZOW1T-39	infection
1	ZTL5S2Y-1041	infection
1	ZYLJ7R7-4011	immunization
21	ZN3TBJM-2074	immunization
8	ZKFV71L-2053	immunization
22	ZMBVNFM-2015	immunization
5	ZL9BTWF-1022	infection
22	ZKFV71L-2015	immunization
10	ZN3TBJM-2014	immunization
7	ZKVR426-1013	infection
1	ZLTUJTN-2032	immunization
7	ZX52KVK-1012	infection
21	ZX52KVK-2035	immunization
22	ZX52KVK-1014	infection
21	ZN3TBJM-1025	infection
21	ZLZNCLZ-2015	immunization
1	ZVBQY1N-1011	infection
4	ZLTUJTN-2023	immunization
25	ZTLUDS8-1014	infection
3	ZYHHR4Z-1022	infection
1	ZN3TBJM-2011	immunization
7	ZPEL6L3-2023	immunization
7	ZN3TBJM-1013	infection

## Sheet: SFig10_OmLon
Lipid	Infection_TP1	Infection_TP2	Infection_TP3	Infection_TP4	Infection_TP5	Infection_TP6	Infection_TP7	Infection_TP8	Infection_TP9	Infection_TP10	Infection_TP11	Infection_TP12	Infection_TP13	Infection_TP14	Infection_TP15	Infection_TP16	Infection_TP17	Infection_TP18	Infection_TP19	Infection_TP20	Infection_TP21	Infection_TP22	Infection_TP23	Infection_TP24	Infection_TP25	Infection_TP26	Infection_TP27	Infection_TP28	Infection_TP29	Infection_TP30	Infection_TP31	Infection_TP32	Infection_TP33	Infection_TP34	Infection_TP35	Infection_TP36	Infection_TP37	Infection_TP38	Immunization_TP1	Immunization_TP2	Immunization_TP3	Immunization_TP4	Immunization_TP5	Immunization_TP6	Immunization_TP7	Immunization_TP8	Immunization_TP9	Immunization_TP10	Immunization_TP11
CER.16.0.	0	0	0	0	0	0	0	0	-1.11923	-1.12548	-1.15332	-1.28898	-1.308	-1.35113	-1.35113	-1.35113	-1.35113	-1.35113	-1.35113	-1.35113	-1.35113	-1.35113	-1.35113	-1.35113	-1.35113	-1.31656	-1.30072	-1.20556	-1.14943	-1.12548	-1.11923	-1.02574	0	0	0	0	0	0	0	0	0	0	0	0	0	0	0	0	0
CER.20.0.	0	0	-1.16245	-1.50506	-1.76193	-2.06235	-2.28874	-2.31871	-2.31871	-2.31871	-2.31871	-2.31871	-2.31871	-2.31871	-2.31871	-2.31871	-2.31871	-2.31871	-2.31871	-2.31871	-2.31871	-2.31871	-2.21816	-2.06235	-1.8908	-1.77845	-1.73666	-1.57553	-1.54056	-1.4948	-1.42203	-1.26827	-1.20476	-1.17588	-1.12421	-1.05829	-1.02799	0	0	0	0	0	0	0	0	0	0	0	0
DAG.12.0.18.1.	0	0	0	0	0	0	0	0	0	0	0	0	0	-1.06296	-1.10978	-1.1876	-1.24688	-1.28416	-1.34379	-1.34379	-1.34379	-1.34379	-1.34379	-1.34379	-1.34379	-1.34379	-1.34379	-1.34379	-1.34379	-1.34379	-1.34379	-1.34379	-1.34379	-1.34379	-1.34379	-1.34379	-1.34379	-1.34379	0	0	0	0	0	0	0	0	0	0	0
DAG.16.0.20.5.	0	0	0	0	0	0	0	0	0	0	0	0	0	0	0	0	0	0	0	0	0	0	0	0	0	0	0	0	0	0	0	0	0	0	0	0	0	0	0	0	0	1.09465	1.24778	1.33724	1.41642	1.4437	1.54574	1.61003	1.61003
FFA.14.0.	0	1.02587	1.09016	1.13444	1.1919	1.35589	1.37471	1.45788	1.45788	1.45788	1.45788	1.45788	1.45788	1.45788	1.45788	1.45788	1.45788	1.45788	1.45788	1.45788	1.45788	1.45788	1.3873	1.35589	1.35589	1.20777	1.18082	1.13444	1.1033	1.09016	1.06436	1.02587	0	0	0	0	0	0	0	0	0	0	0	0	0	0	0	0	0
FFA.14.1.	1.05812	1.17891	1.28392	1.46607	1.63447	1.65344	1.65344	1.65344	1.65344	1.65344	1.65344	1.65344	1.65344	1.65344	1.65344	1.65344	1.65344	1.65344	1.63447	1.63447	1.61504	1.50156	1.44259	1.3266	1.28392	1.24959	1.1832	1.13472	1.0702	1.00589	0	0	0	0	0	0	0	0	0	0	0	0	-1.0607	-1.22185	-1.32222	-1.35218	-1.35218	-1.37446	-1.37446
FFA.16.0.	1.29306	1.41192	1.58999	1.68409	1.90594	1.94733	2.03342	2.17418	2.17418	2.17418	2.17418	2.17418	2.17418	2.17418	2.17418	2.17418	2.17418	2.17418	2.17418	2.17418	2.17418	2.17418	2.17418	2.17418	2.12645	2.0074	1.96492	1.93187	1.90594	1.85602	1.74438	1.67667	1.61714	1.58718	1.51241	1.41192	1.34002	1.29306	0	0	0	0	0	0	0	0	0	0	0
FFA.16.1.	0	0	0	0	1.00653	1.09234	1.15495	1.24688	1.32339	1.41339	1.41339	1.41339	1.41339	1.41339	1.41339	1.41339	1.41339	1.41339	1.41339	1.41339	1.41339	1.41339	1.41339	1.41339	1.41339	1.41339	1.3413	1.28583	1.22095	1.14402	1.09234	1.04027	0	0	0	0	0	0	0	0	0	0	0	0	0	0	0	0	0
FFA.22.6.	1.14446	1.18313	1.18313	1.18313	1.18313	1.18313	1.18313	1.18313	1.18313	1.18313	1.18313	1.18313	1.18313	1.18313	1.18313	1.18313	1.18313	1.18313	1.18313	1.18313	1.18313	1.18313	1.18313	1.18313	1.18313	1.15739	1.04506	0	0	0	0	0	0	0	0	0	0	0	0	0	0	-1.09221	-1.31079	-1.51266	-1.63202	-1.63202	-1.63202	-1.63202	-1.63202
HCER.20.0.	0	0	0	0	0	0	0	0	0	0	0	0	0	0	0	0	0	0	0	0	0	-1.10528	-1.21976	-1.30154	-1.39454	-1.39514	-1.39514	-1.39514	-1.39514	-1.39514	-1.39514	-1.39514	-1.39514	-1.39514	-1.39514	-1.39514	-1.39514	-1.39514	0	0	0	0	0	0	0	0	0	0	0
LCER.14.0.	0	0	0	0	0	0	0	0	0	0	0	0	0	0	0	0	0	0	0	0	0	0	0	0	0	0	0	0	0	0	0	0	0	0	0	0	0	0	1.38722	1.4523	1.54407	1.57403	1.57403	1.57403	1.57403	1.57403	1.57403	1.57403	1.57403
LCER.16.0.	0	0	0	0	0	0	0	0	0	0	0	0	0	0	0	0	0	0	0	0	0	0	0	0	0	0	0	0	0	0	0	0	0	0	0	0	0	0	0	1.57403	1.90309	1.90309	1.88606	1.57899	1.26269	0	0	0	0
LCER.24.0.	0	0	0	0	0	0	0	0	0	0	0	0	0	0	0	0	0	0	0	0	0	0	0	0	0	0	0	0	0	0	0	0	0	0	0	0	0	0	0	0	0	0	0	0	0	1.06048	1.16148	1.34146	1.4523
LCER.24.1.	0	0	0	0	0	0	0	0	0	0	0	0	0	0	0	0	0	0	0	0	0	0	0	0	0	0	0	0	0	0	0	0	0	0	0	0	0	0	0	1.15633	1.46392	1.9244	2.51092	3.5	3.5	3.5	3.5	3.5	3.5
LPC.22.6.	0	0	0	0	0	0	0	0	0	0	0	0	0	0	0	-1.0098	-1.08391	-1.24229	-1.30329	-1.38822	-1.42026	-1.42026	-1.42026	-1.43634	-1.43634	-1.43634	-1.43634	-1.43634	-1.43634	-1.43634	-1.43634	-1.43634	-1.43634	-1.43634	-1.43634	-1.43634	-1.43634	-1.43634	0	0	0	0	0	0	0	0	0	0	0
LPE.18.1.	0	0	0	0	0	0	0	0	0	-1.04147	-1.19447	-1.24806	-1.25948	-1.26826	-1.26826	-1.26826	-1.26826	-1.26826	-1.26826	-1.26826	-1.26826	-1.26826	-1.26826	-1.26826	-1.26826	-1.25948	-1.24806	-1.19447	-1.04147	0	0	0	0	0	0	0	0	0	0	0	0	1.32726	1.66836	1.90245	3.5	3.5	1.90245	1.74408	1.66836
PC.15.0.20.4.	0	0	0	0	0	0	0	0	0	0	0	0	0	-1.00673	-1.05746	-1.12028	-1.14674	-1.1745	-1.18623	-1.19221	-1.19506	-1.20662	-1.21085	-1.22558	-1.22558	-1.22558	-1.22558	-1.22558	-1.22558	-1.22558	-1.22558	-1.22558	-1.22558	-1.22558	-1.22558	-1.22558	-1.22558	-1.22558	0	0	0	0	0	0	0	-1.05984	-1.16417	-1.27236	-1.32419
PC.18.0.22.4.	0	0	0	1.09397	1.25747	1.38073	1.47002	1.51838	1.68503	1.79525	2.111	2.111	2.111	2.111	2.18236	3.5	3.5	3.5	3.5	3.5	3.5	3.5	3.5	3.5	2.28709	2.16216	2.111	2.111	2.111	2.111	2.111	2.111	2.111	2.111	2.111	2.111	2.111	2.111	0	0	0	0	0	0	0	0	0	0	0
PC.18.1.20.3.	0	0	0	0	0	0	0	0	0	0	1.05274	1.1334	1.19305	1.30999	1.40877	1.43551	1.43551	1.43551	1.43551	1.43551	1.43551	1.43551	1.43551	1.43551	1.43551	1.43551	1.43551	1.43551	1.43551	1.43551	1.43551	1.43551	1.43551	1.43551	1.43551	1.43551	1.43551	1.43551	0	0	0	0	0	0	0	0	0	0	0
PC.18.1.22.4.	0	1.0549	1.15803	1.34286	1.45614	1.63257	2.29015	2.48048	2.86418	3.5	3.5	3.5	3.5	3.5	3.5	3.5	3.5	3.5	3.5	3.5	3.5	3.5	3.5	3.5	3.5	3.5	3.5	3.5	3.5	3.5	3.5	3.5	3.5	3.5	3.5	3.5	3.5	3.5	0	0	0	0	0	0	0	0	0	0	0
PC.18.1.22.5.	0	0	0	0	0	1.05803	1.18064	1.35591	1.46661	1.5181	1.53465	1.57763	1.58	1.58263	1.65776	1.65776	1.6629	1.68409	1.68409	1.68409	1.68409	1.68409	1.68409	1.68409	1.6629	1.6629	1.65776	1.65776	1.65776	1.65776	1.58263	1.58263	1.58	1.58	1.58	1.58	1.57763	1.57763	0	0	0	0	0	0	0	0	0	0	0
PC.18.2.18.3.	0	0	0	0	-1.02633	-1.13094	-1.19481	-1.26007	-1.33387	-1.40625	-1.42671	-1.45189	-1.52103	-1.52103	-1.52103	-1.52103	-1.52103	-1.52103	-1.52103	-1.52103	-1.52103	-1.52103	-1.52103	-1.52103	-1.52103	-1.52103	-1.52103	-1.52103	-1.45189	-1.42671	-1.40625	-1.40625	-1.34803	-1.31407	-1.26007	-1.21841	-1.19481	-1.16172	0	0	0	0	0	0	0	0	0	0	0
PC.18.2.20.5.	0	0	0	0	0	0	0	0	0	0	0	0	1.02767	1.02767	1.02767	1.02767	1.02767	1.02767	1.02767	1.02767	1.02767	0	0	0	0	0	0	0	0	0	0	0	0	0	0	0	0	0	0	0	0	0	-1.08757	-1.2932	-1.58983	-1.63827	-1.86378	-2.07918	-2.12494
PE.16.0.20.5.	0	0	0	0	0	0	0	0	0	0	0	0	0	0	0	0	0	0	0	0	0	0	0	0	0	0	0	0	0	0	0	0	0	0	0	0	0	0	0	0	0	0	-1.12556	-1.30836	-1.5973	-1.88017	-1.97133	-1.97133	-1.97133
PE.18.2.18.2.	0	0	0	0	-1.00254	-1.1475	-1.30985	-1.5647	-1.79201	-2.34048	-3.5	-3.5	-3.5	-3.5	-3.5	-3.5	-3.5	-3.5	-3.5	-3.5	-3.5	-3.5	-3.5	-3.5	-3.5	-3.5	-2.61669	-2.31281	-1.81221	-1.70747	-1.56233	-1.34092	-1.23782	-1.1475	-1.04054	0	0	0	0	0	0	0	0	0	0	0	0	0	0
PE.P.16.0.22.6.	0	0	0	0	0	0	-1.03441	-1.1319	-1.15682	-1.18972	-1.206	-1.22097	-1.23927	-1.23927	-1.26438	-1.26438	-1.30227	-1.30227	-1.30227	-1.30227	-1.30227	-1.30227	-1.30227	-1.26438	-1.23927	-1.206	-1.17574	-1.1319	-1.04104	0	0	0	0	0	0	0	0	0	0	0	0	0	0	0	0	0	0	0	0
PI.18.1.20.3.	1.00164	1.12529	1.23461	1.31202	1.44003	1.54061	1.64764	1.69901	1.75961	1.75961	1.75961	1.75961	1.75961	1.75961	1.75961	1.75961	1.75961	1.75961	1.75961	1.75961	1.75961	1.75961	1.75961	1.75961	1.75961	1.75961	1.75961	1.75961	1.71022	1.69857	1.64764	1.57896	1.53959	1.48867	1.44003	1.34292	1.31202	1.26695	0	0	0	0	0	0	0	0	0	0	0
TAG36.0.FA12.0	0	0	0	0	0	0	0	0	-1.06633	-1.19121	-1.31219	-1.39087	-1.43073	-1.51177	-1.6789	-1.84547	-1.86891	-1.87974	-1.90971	-1.90971	-1.90971	-1.90971	-1.90971	-1.90971	-1.90971	-1.90971	-1.90971	-1.90971	-1.90971	-1.90971	-1.90971	-1.90971	-1.90971	-1.90971	-1.90971	-1.90971	-1.90971	-1.90971	0	0	0	0	0	0	0	0	0	0	0
TAG38.0.FA12.0	0	0	0	0	0	0	0	0	0	0	-1.10684	-1.31906	-1.47876	-1.57983	-1.67808	-1.70634	-1.73942	-1.77881	-1.81197	-1.9446	-1.9446	-1.9446	-1.9446	-1.9446	-1.9446	-1.9446	-1.9446	-1.9446	-1.9446	-1.9446	-1.9446	-1.9446	-1.9446	-1.9446	-1.9446	-1.9446	-1.9446	-1.9446	0	0	0	0	0	0	0	0	0	0	0
TAG40.0.FA14.0	0	0	0	0	0	0	0	0	0	0	-1.01778	-1.09681	-1.16002	-1.24365	-1.32441	-1.35609	-1.3885	-1.427	-1.44152	-1.465	-1.47744	-1.47744	-1.47744	-1.47744	-1.47744	-1.47744	-1.47744	-1.47744	-1.47744	-1.47744	-1.47744	-1.47744	-1.47744	-1.47744	-1.47744	-1.47744	-1.47744	-1.47744	0	0	0	0	0	0	0	0	0	0	0
TAG44.0.FA18.0	0	0	0	0	0	0	0	0	0	0	0	0	0	0	0	0	0	0	-1.08168	-1.19068	-1.21744	-1.24944	-1.28311	-1.30624	-1.32069	-1.33057	-1.33057	-1.33057	-1.33057	-1.33057	-1.33057	-1.33057	-1.33057	-1.33057	-1.33057	-1.33057	-1.33057	-1.33057	0	0	0	0	0	0	0	0	0	0	0
TAG46.1.FA18.0	0	0	0	0	0	0	0	0	0	0	0	0	0	-1.00673	-1.09275	-1.17176	-1.27452	-1.32445	-1.33579	-1.33579	-1.33579	-1.33579	-1.33579	-1.33579	-1.33579	-1.33579	-1.33579	-1.33579	-1.33579	-1.33579	-1.33579	-1.33579	-1.33579	-1.33579	-1.33579	-1.33579	-1.33579	-1.33579	0	0	0	0	0	0	0	0	0	0	0
TAG48.4.FA20.4	0	0	0	0	0	0	0	0	0	0	0	-1.03002	-1.12353	-1.1972	-1.25921	-1.33428	-1.35889	-1.35889	-1.37154	-1.37154	-1.37154	-1.37154	-1.37154	-1.37154	-1.37154	-1.37154	-1.37154	-1.37154	-1.37154	-1.37154	-1.37154	-1.37154	-1.37154	-1.37154	-1.37154	-1.37154	-1.37154	-1.37154	0	0	0	0	0	0	0	0	0	0	0
TAG52.1.FA16.1	0	0	0	0	0	0	-1.148	-1.27967	-1.40098	-1.53298	-1.64318	-1.64318	-1.64482	-1.64482	-1.64482	-1.65625	-1.7047	-1.7047	-1.7047	-1.7047	-1.7047	-1.7047	-1.7047	-1.7047	-1.7047	-1.7047	-1.7047	-1.7047	-1.65625	-1.64482	-1.64482	-1.64482	-1.64318	-1.64318	-1.55911	-1.42738	-1.34243	-1.2585	0	0	0	0	0	0	0	0	0	0	0
TAG52.1.FA20.0	0	0	0	0	0	0	0	0	-1.02538	-1.12161	-1.19923	-1.29511	-1.34949	-1.41241	-1.47018	-1.54998	-1.54998	-1.54998	-1.54998	-1.54998	-1.54998	-1.54998	-1.54998	-1.54998	-1.54998	-1.54998	-1.54998	-1.54998	-1.54998	-1.54998	-1.54998	-1.54998	-1.54998	-1.54998	-1.54998	-1.54998	-1.54998	-1.54998	0	0	0	0	0	0	0	0	0	0	0
TAG54.0.FA18.0	0	0	0	0	0	0	-1.15711	-1.24425	-1.39774	-1.41854	-1.44435	-1.46554	-1.65995	-1.80549	-1.80549	-1.80549	-1.80549	-1.80549	-1.80549	-1.80549	-1.80549	-1.80549	-1.80549	-1.80549	-1.80549	-1.80549	-1.80549	-1.80549	-1.80549	-1.80549	-1.80549	-1.80549	-1.80549	-1.80549	-1.65995	-1.45186	-1.41854	-1.36863	0	0	0	0	0	0	0	0	0	0	0
TAG54.1.FA18.0	0	0	0	0	0	-1.05129	-1.20734	-1.33116	-1.41403	-1.61449	-1.66585	-1.76167	-1.76167	-1.76167	-1.76167	-1.76167	-1.76167	-1.76167	-1.76167	-1.76167	-1.76167	-1.76167	-1.76167	-1.76167	-1.76167	-1.76167	-1.76167	-1.76167	-1.76167	-1.76167	-1.64753	-1.48647	-1.3607	-1.29886	-1.18095	-1.05129	0	0	0	0	0	0	0	0	0	0	0	0	0
TAG54.1.FA18.1	0	0	0	0	0	0	0	-1.03778	-1.04543	-1.08018	-1.11661	-1.15177	-1.20371	-1.23696	-1.26136	-1.26136	-1.26329	-1.30391	-1.32129	-1.32129	-1.32129	-1.32129	-1.32129	-1.32129	-1.2806	-1.26136	-1.26136	-1.26136	-1.20764	-1.15566	-1.13903	-1.09467	-1.06515	-1.04543	-1.03778	0	0	0	0	0	0	0	0	0	0	0	0	0	0
TAG54.1.FA20.0	0	0	0	0	-1.00367	-1.20991	-1.36768	-1.39824	-1.4074	-1.42551	-1.43839	-1.45025	-1.45025	-1.47618	-1.48292	-1.48292	-1.48539	-1.51094	-1.51094	-1.51094	-1.51094	-1.51094	-1.51094	-1.51094	-1.51094	-1.51094	-1.48539	-1.48292	-1.48292	-1.45025	-1.45025	-1.43839	-1.41889	-1.4074	-1.3899	-1.33808	-1.20766	-1.07845	0	0	0	0	0	0	0	0	0	0	0
TAG54.2.FA20.0	0	0	0	-1.00556	-1.06516	-1.17407	-1.25864	-1.38894	-1.51167	-1.51167	-1.51167	-1.51167	-1.51167	-1.51809	-1.51809	-1.51809	-1.51809	-1.51809	-1.51809	-1.51809	-1.51809	-1.51809	-1.51809	-1.51809	-1.51809	-1.51809	-1.51167	-1.51167	-1.51167	-1.51167	-1.51167	-1.51167	-1.51167	-1.51167	-1.51167	-1.51167	-1.51167	-1.51167	0	0	0	0	0	0	0	0	0	0	0
TAG54.7.FA20.5	0	0	0	0	0	0	0	0	0	0	0	0	0	0	0	0	0	0	0	0	0	0	0	0	0	0	0	0	0	0	0	0	0	0	0	0	0	0	0	0	0	0	0	0	0	-1.01773	-1.16148	-1.28214	-1.39794
TAG56.1.FA18.1	0	0	0	0	0	0	0	0	0	-1.0133	-1.09537	-1.24683	-1.31372	-1.41346	-1.54279	-1.55799	-1.55799	-1.55799	-1.55799	-1.55799	-1.55799	-1.55799	-1.55799	-1.55799	-1.55799	-1.55799	-1.55799	-1.55799	-1.55799	-1.55799	-1.55799	-1.55799	-1.55799	-1.55799	-1.55799	-1.55799	-1.55799	-1.55799	0	0	0	0	0	0	0	0	0	0	0
TAG56.3.FA20.2	0	0	0	0	0	0	-1.05542	-1.30584	-1.46545	-1.51375	-1.54852	-1.6229	-1.64845	-1.66636	-1.66636	-1.66636	-1.66636	-1.66636	-1.66636	-1.66636	-1.66636	-1.66636	-1.6229	-1.53494	-1.48743	-1.31673	-1.10721	0	0	0	0	0	0	0	0	0	0	0	0	0	0	0	0	0	0	0	0	0	0
TAG58.10.FA20.5	0	0	0	0	0	0	0	0	0	0	0	0	0	0	0	0	0	0	0	0	0	0	0	0	0	0	0	0	0	0	0	0	0	0	0	0	0	0	0	0	0	0	0	0	0	0	-1.08842	-1.27755	-1.44512
[truncated: 16 more columns]

## Sheet: SFig11_AbsAgeModels
Absolute Age	Estimate	BH.FDR	Outcome	CI_2.5.	CI_97.5.		Absolute Age	Estimate	BH.FDR	Outcome	CI_2.5.	CI_97.5.
no BMI	0.327216	7.31993e-05	CE	0.198088	0.456344		with BMI	0.321519	0.000215245	CE	0.183993	0.459044
	0.246558	0.00760319	CER	0.112412	0.380704			0.177091	0.0694729	CER	0.0350317	0.31915
	0.18931	0.0754399	DAG	0.0461946	0.332425			0.0630552	0.669115	DAG	-0.0897978	0.215908
	0.345775	3.52482e-05	DCER	0.22022	0.47133			0.303752	0.000317579	DCER	0.170276	0.437228
	0.00239418	0.991464	FFA	-0.109566	0.114354			0.0119375	0.906066	FFA	-0.107567	0.131442
	0.16864	0.119344	HCER	0.0232414	0.314038			0.241691	0.0135792	HCER	0.0948008	0.388581
	0.0205379	0.969736	LCER	-0.12135	0.162426			0.154105	0.091501	LCER	0.0213814	0.286828
	0.112299	0.283832	LPC	-0.0182438	0.242843			0.139506	0.157509	LPC	0.00130523	0.277706
	0.0636045	0.628743	LPE	-0.0696352	0.196844			0.105455	0.327319	LPE	-0.0327989	0.243709
	0.182511	0.0542014	PC	0.0524959	0.312526			0.171989	0.0694729	PC	0.0329556	0.311023
	0.144154	0.158351	PE	0.0101292	0.27818			0.112166	0.32542	PE	-0.0324192	0.256751
	0.0563923	0.669319	PEO	-0.0691686	0.181953			0.10633	0.296511	PEO	-0.0246518	0.237312
	0.139259	0.182881	PEP	0.00462604	0.273891			0.21604	0.0185886	PEP	0.0789033	0.353177
	0.0788272	0.502048	PI	-0.0576484	0.215303			0.0185427	0.906066	PI	-0.13113	0.168216
	0.345021	3.52482e-05	SM	0.215502	0.474541			0.335261	0.000110745	SM	0.19767	0.472852
	0.183067	0.0754399	TAGlarge	0.041043	0.32509			-0.000206444	0.997865	TAGlarge	-0.151157	0.150744
	0.208849	0.0287091	TAGsmall	0.0777647	0.339934			0.0495968	0.687404	TAGsmall	-0.0875573	0.186751

[truncated: 2 more sheets: SFig12_Aging_Enrichment, SFig13_CytokineLipid]
