# Supplementary material for: Dynamic lipidome alterations associated with human health, disease and ageing
Source: Nat Metab. 2023 Sep 11;5(9):1578–94. doi: 10.1038/s42255-023-00880-1 (PMC10513930; doi:10.1038/s42255-023-00880-1)
Supplement: Supplementary file 6 — Global lipidome properties. [file 42255_2023_880_MOESM6_ESM.xlsx]

## Sheet: Fig1C_IDs
Lipid Subclass	IDs (before CV filter)	LipidClass
CE	26	CE
CER	10	CER
DAG	47	DAG
DCER	4	CER
FFA	26	FFA
HCER	7	CER
LCER	7	CER
LPC	16	LPC
LPE	9	LPE
PC	79	PC
PE	38	PE
PEO	17	PE
PEP	32	PE
PI	26	PI
SM	12	SM
TAGlarge	373	TAG
TAGsmall	117	TAG

## Sheet: Fig1D_Intensity
LipidSpecies	ZEGB8SA	ZIS22OE	ZJAA6K2	ZJAOHWK	ZJBOZ2X	ZJNO47T	ZJNQ2VB	ZJOSZHK	ZJTKAE3	ZJXC41N	ZK01UI6	ZK112BX	ZK4CK8Y	ZKFV71L	ZKVR426	ZL63I8R	ZL9BTWF	ZLGD9M0	ZLPRB8E	ZLPZS0H	ZLTUJTN	ZLYEM2C	ZLZNCLZ	ZLZQMEV	ZM7JY3G	ZM8YXDM	ZMBH10Z	ZMBVNFM	ZMGT937	ZMS5W76	ZN0JE53	ZN3TBJM	ZN9TKCJ	ZN9YTFN	ZNDMXI3	ZNED4XZ	ZNQOVZV	ZO3XSJN	ZO5QFNX	ZO94RDZ	ZO9UWDL	ZOBX723	ZOQM06Q	ZOQSGYW	ZOZOW1T	ZP0DXQ0	ZPDABJR	ZPEL6L3	ZPF36E2
CE.12.0.	0.112657	-0.429401	-0.46921	-0.251105	-0.25427	0.0379958	-0.269831	-0.570242	-0.33725	-0.305641	-0.187877	-0.252781	0.0421726	-0.449716	-0.150779	-0.189646	-0.259085	-0.0572661	0.109558	-0.284956	-0.29505	-0.188105	-0.242511	-0.261144	-0.23044	-0.302837	0.00586956	-0.118758	-0.0208897	-0.135393	-0.252248	-0.315649	-0.141453	0.0424991	-0.135248	-0.114213	-0.131185	-0.545167	-0.236335	-0.49469	-0.201081	-0.217632	-0.0266041	0.020857	-0.243283	-0.270487	-0.111499	-0.162601	-0.0824502
CE.14.0.	1.51632	1.39012	1.09928	1.17892	1.3215	1.3915	1.30083	1.16027	1.29733	1.04373	1.11856	1.31607	1.38887	1.20624	1.42087	1.37862	1.35445	1.49424	1.29935	1.11815	1.25196	1.32181	1.24842	1.25296	1.14389	1.25166	1.34726	1.40204	1.46641	1.46551	1.37434	1.36248	1.44272	1.4788	1.13726	1.39799	1.37459	1.08809	1.4034	0.989809	1.3194	1.33639	1.51898	1.33485	1.4128	1.27801	1.50178	1.33326	1.52049
CE.14.1.	0.309039	0.140109	-0.255295	-0.0583313	-0.0774597	0.0522942	0.0398681	-0.246286	0.0487182	-0.245659	-0.193449	-0.0114655	0.117529	-0.10082	0.215968	0.177946	0.074786	0.340772	-0.100903	-0.21987	0.00839164	0.034372	-0.00258564	-0.00848388	-0.155348	-0.024746	0.0335989	0.0975621	0.0844885	0.218579	0.125442	0.179797	0.256366	0.251471	-0.0903182	0.0928088	0.162093	-0.311245	0.118047	-0.415232	0.108817	0.00355979	0.348403	0.0244274	0.0849878	0.0289118	0.213758	0.0726279	0.38775
CE.15.0.	1.0722	0.888346	0.718152	0.684403	0.88475	0.868278	0.80419	0.661154	0.892431	0.620381	0.651504	0.828569	0.931965	0.76852	0.82212	0.840503	0.775906	0.990002	0.805633	0.524819	0.772215	0.897676	0.842283	0.801489	0.694943	0.753788	0.880437	0.832276	0.936123	0.825072	0.764559	0.984782	0.898205	0.988497	0.655494	0.880331	0.974787	0.639105	0.851594	0.584171	0.866309	0.820907	0.986977	0.83113	0.883191	0.861869	1.04613	0.901226	0.864876
CE.16.0.	2.60768	2.57139	2.46412	2.48962	2.60524	2.51334	2.45743	2.45545	2.5224	2.41024	2.38458	2.47637	2.61616	2.4442	2.52694	2.55728	2.62666	2.60384	2.52249	2.47478	2.40969	2.54557	2.52202	2.5518	2.53483	2.50483	2.56868	2.55237	2.62501	2.54511	2.56664	2.53885	2.56671	2.61744	2.48216	2.65044	2.54484	2.48048	2.56518	2.4048	2.50473	2.36815	2.5921	2.50569	2.57761	2.50743	2.52012	2.4873	2.68364
CE.16.1.	2.00529	2.0497	1.57682	1.78429	1.94472	1.82267	1.7305	1.9117	1.87852	1.61673	1.51893	1.81012	2.05713	1.80498	2.16082	1.95185	1.90499	2.06455	1.6614	1.68261	1.86184	1.77328	1.75589	1.90821	1.72669	1.74116	1.87461	1.91998	1.78449	2.08612	2.03283	2.08638	1.94014	1.94996	1.87276	2.14134	2.04939	1.73537	1.96747	1.47751	1.85623	1.70113	2.10873	1.72417	1.98594	1.86929	1.86894	1.8334	2.2261
CE.17.0.	1.09848	1.0034	0.739351	0.864718	0.819948	0.820085	0.889489	0.748784	0.877138	0.699176	0.671668	0.818398	1.00913	0.834087	0.8329	0.936316	0.837052	1.00007	0.795828	0.629109	0.855268	1.00942	0.888484	0.845376	0.835018	0.767226	0.912983	0.861064	0.936873	0.834074	0.868918	0.955981	0.894363	0.962156	0.708006	0.923321	0.976271	0.743661	0.903343	0.654426	0.862842	0.85769	0.931194	0.866135	0.929378	0.809242	0.981559	0.869135	1.02733
CE.18.0.	1.69966	1.67297	1.48044	1.60981	1.64528	1.59267	1.53827	1.47714	1.57829	1.50935	1.42546	1.53962	1.67643	1.59063	1.61038	1.6756	1.68855	1.72948	1.60024	1.58873	1.53989	1.66519	1.65417	1.65841	1.69064	1.53166	1.67573	1.72	1.73329	1.61107	1.645	1.67168	1.70711	1.71588	1.56283	1.73863	1.68709	1.5826	1.68474	1.46701	1.60418	1.54826	1.68353	1.64127	1.64902	1.52623	1.62055	1.62845	1.78785
CE.18.1.	2.84094	2.75975	2.62343	2.71044	2.74497	2.75587	2.63901	2.72115	2.68806	2.59116	2.5416	2.64975	2.8325	2.68539	2.74731	2.8042	2.85236	2.82651	2.72146	2.66514	2.63949	2.72186	2.78649	2.78991	2.8315	2.66534	2.72745	2.86187	2.79457	2.72561	2.73225	2.76858	2.79582	2.83204	2.70371	2.89121	2.78019	2.70598	2.84003	2.62608	2.73367	2.60374	2.82571	2.77813	2.77809	2.67409	2.74344	2.75539	2.93126
CE.18.2.	3.28967	3.25368	3.23738	3.15484	3.28862	3.27693	3.141	2.83947	3.2483	3.12458	3.26438	3.13853	3.25849	3.09072	3.10179	3.27555	3.32361	3.23353	3.2849	3.28339	3.07076	3.1756	3.27941	3.3698	3.2982	3.1127	3.24065	3.32008	3.33533	3.24025	3.1879	3.23743	3.23494	3.37096	3.27402	3.22307	3.25552	3.1497	3.26783	3.15136	3.12509	3.02758	3.21773	3.15278	3.20483	3.21685	3.19833	3.23252	3.39367
CE.18.3.	1.71099	1.78401	1.73189	1.61122	1.65565	1.73243	1.63216	1.53416	1.67517	1.55127	1.60447	1.70707	1.61619	1.66201	1.75685	1.74221	1.87169	1.76492	1.63961	1.47729	1.64844	1.65906	1.67603	1.7307	1.62679	1.64648	1.72412	1.65842	1.80473	1.7403	1.75869	1.86617	2.06191	1.80361	1.54766	1.63805	1.67622	1.62673	1.77102	1.40162	1.57595	1.42233	1.73182	1.5208	1.69634	1.84478	1.70077	1.8022	2.03223
CE.18.4.	0.100369	0.182509	0.0748382	0.0380124	-0.00584461	0.0520186	0.0419715	0.199096	0.0950393	-0.104505	-0.210861	0.0652017	0.181468	0.0980309	0.175684	0.0419647	0.27002	0.513584	-0.0216589	-0.262045	0.0195219	0.296517	-0.0665301	0.0511625	-0.162866	0.171045	0.079146	0.0120457	0.162627	0.0839507	0.168346	0.315383	0.430005	0.256068	-0.10104	0.517711	-0.0716409	0.141593	0.0334279	-0.0807664	0.22047	-0.208989	0.190746	-0.150013	0.124735	0.218778	0.282441	0.196723	0.630133
CE.20.0.	0.231843	0.363256	0.121677	0.0602943	0.405474	0.092864	0.070038	-0.163468	0.141915	0.00478763	0.0762639	0.0413085	0.214393	0.120166	-0.0173627	0.220236	0.277801	0.304719	0.219197	0.21126	-0.00198992	0.247854	0.215732	0.175768	0.314365	0.116406	0.178918	0.286483	0.244488	0.249202	0.120518	0.158666	0.251891	0.439155	0.14236	0.265057	0.195429	0.139619	0.278173	0.0434529	0.113689	0.158719	0.102847	0.00276288	0.173547	0.240871	0.146274	0.173327	0.263651
CE.20.1.	-0.0572262	-0.0369164	-0.0869953	-0.109648	-0.0412575	-0.179827	-0.276518	-0.370406	-0.170799	-0.236672	-0.139061	-0.207299	-0.0372963	-0.139954	-0.264553	0.00385967	-0.00763029	0.0204373	-0.0453175	-0.0715985	-0.26611	-0.00681664	-0.0898384	-0.0847733	0.0198622	-0.169729	-0.0268578	-0.00572434	0.00866902	-0.185319	-0.109297	-0.109617	-0.0962717	0.0330988	-0.0812747	-0.00551159	-0.0386111	-0.168278	-0.0221027	-0.210052	-0.172218	-0.18752	-0.207504	-0.192283	-0.0996513	-0.130499	-0.144233	-0.171578	-0.00780441
CE.20.2.	0.308294	0.341614	0.0520999	0.163636	0.19974	0.174757	0.0883696	0.146707	0.275188	0.117222	0.120291	0.158911	0.29043	0.198298	0.22228	0.328391	0.269604	0.390989	0.306825	0.176797	0.13505	0.222458	0.353643	0.345693	0.284378	0.206059	0.329164	0.285095	0.354224	0.369589	0.221418	0.346133	0.300914	0.401619	0.231938	0.23585	0.419777	0.251446	0.339463	0.0485316	0.0652858	0.151135	0.291793	0.133319	0.309188	0.230289	0.20155	0.269331	0.408494
CE.20.3.	1.55747	1.60391	1.18033	1.41352	1.46854	1.3834	1.33159	1.43037	1.5177	1.38084	1.16491	1.45151	1.52091	1.45306	1.5554	1.57526	1.54228	1.5795	1.48355	1.34287	1.43741	1.4445	1.61614	1.54115	1.46935	1.53739	1.56932	1.42078	1.62197	1.59669	1.51832	1.64586	1.54052	1.63048	1.35042	1.45779	1.67982	1.48502	1.59726	1.19585	1.29488	1.40295	1.54819	1.43335	1.5753	1.51244	1.44734	1.52555	1.68183
CE.20.4.	2.5009	2.54379	2.26931	2.40039	2.5479	2.36052	2.39057	2.39577	2.4501	2.44033	2.00521	2.52306	2.55835	2.39037	2.59968	2.43667	2.63173	2.41436	2.44017	2.17405	2.32393	2.44969	2.36731	2.4124	2.43135	2.54989	2.50618	2.19853	2.49946	2.45351	2.61108	2.54757	2.50154	2.44079	2.22346	2.4302	2.43845	2.42789	2.44567	2.22172	2.33187	2.37667	2.45697	2.49436	2.54393	2.49493	2.34583	2.33654	2.4756
CE.20.5.	1.46678	1.39955	1.57753	1.56804	1.71921	1.51315	1.87026	1.89751	1.50351	1.37309	0.940416	1.54388	1.86981	1.48084	1.52379	1.28842	1.67916	1.93487	1.25909	0.876841	1.33955	1.9606	1.11698	1.18365	1.29404	1.8353	1.36366	1.39096	1.41555	1.42365	1.444	1.52772	1.43109	1.62689	1.28057	2.42044	1.24711	1.64262	1.3987	1.9343	2.10083	1.32972	1.14397	1.34759	1.6509	1.53113	1.77602	1.43071	1.8732
CE.22.0.	-0.365669	-0.42287	-0.537537	-0.470106	-0.216481	-0.489962	-0.565673	-0.505901	-0.348423	-0.54113	-0.312815	-0.51768	-0.282467	-0.404846	-0.475969	-0.387041	-0.307003	-0.301169	-0.44	-0.421076	-0.503825	-0.307029	-0.423515	-0.410748	-0.359011	-0.470173	-0.386765	-0.332421	-0.235162	NA	-0.483622	-0.435013	NA	-0.305287	-0.524426	-0.188359	-0.475792	-0.41948	-0.370975	-0.431491	-0.444119	-0.509745	-0.378787	-0.434751	-0.397438	-0.477574	-0.390933	-0.494595	-0.243451
CE.22.1.	-0.330484	-0.536901	-0.48664	-0.56734	-0.407376	-0.458949	-0.545099	-0.647016	-0.463987	-0.551599	-0.526112	-0.566055	-0.430026	-0.533569	-0.573595	-0.47837	-0.405523	-0.438215	-0.530274	-0.495944	-0.641012	-0.438863	-0.508981	-0.430994	-0.455543	-0.515301	-0.453051	-0.448361	-0.386306	-0.486737	-0.533022	-0.487145	-0.44775	-0.403068	-0.46028	-0.227307	-0.511091	-0.54171	-0.509642	-0.524341	-0.48178	-0.613547	-0.536735	-0.498857	-0.454101	-0.598904	-0.428437	-0.530982	-0.410846
CE.22.2.	-0.730836	-0.682339	-0.840037	-0.77428	-0.374152	-0.653673	-0.803321	-0.7066	-0.642818	-0.749612	NA	-0.741437	-0.594268	-0.700844	-0.635748	-0.62373	-0.484224	-0.553195	-0.598309	-0.774916	-0.830557	-0.532502	-0.627613	-0.680624	-0.556	-0.614341	-0.597342	-0.674443	-0.645911	-0.583053	-0.685689	-0.628794	-0.586516	-0.529664	-0.746663	-0.597505	-0.559283	-0.607563	-0.572138	-0.771931	-0.731011	-0.69583	-0.748692	-0.759741	-0.623153	-0.550109	-0.728732	-0.734207	-0.604999
CE.22.4.	-0.174695	-0.101662	-0.460734	-0.367202	-0.278063	-0.388433	-0.39897	-0.268556	-0.231952	-0.339024	-0.469511	-0.278585	-0.22799	-0.302451	-0.166061	-0.183222	-0.105842	-0.154922	-0.120386	-0.345911	-0.318751	-0.27534	-0.259622	-0.248662	-0.20579	-0.304897	-0.18987	-0.293917	-0.119324	-0.119675	-0.0938502	-0.20114	-0.165806	-0.222744	-0.370758	-0.25554	-0.105065	-0.181569	-0.194351	-0.508188	-0.428729	-0.34508	-0.188093	-0.205396	-0.18687	-0.260699	-0.30276	-0.239412	-0.119518
CE.22.5.	0.690382	0.627187	0.431745	0.535023	0.657295	0.507728	0.594947	0.642687	0.636431	0.493306	0.421388	0.589614	0.656555	0.554307	0.68632	0.618086	0.654539	0.760057	0.667869	0.486084	0.533811	0.709785	0.597038	0.592922	0.542357	0.587682	0.702355	0.651503	0.662679	0.623988	0.648153	0.632039	0.562011	0.633366	0.530434	0.816241	0.698384	0.656833	0.627659	0.53037	0.635027	0.568287	0.665631	0.587915	0.670705	0.620008	0.638739	0.628411	0.847375
CE.22.6.	1.49913	1.33858	1.39092	1.48504	1.6162	1.43387	1.5621	1.49752	1.50969	1.32108	1.21798	1.39037	1.60393	1.45099	1.4508	1.37896	1.44858	1.64324	1.4561	1.36179	1.33442	1.70097	1.32533	1.47308	1.37519	1.57508	1.46632	1.50687	1.37966	1.29279	1.35752	1.44458	1.27789	1.49725	1.41726	1.83717	1.42261	1.43655	1.475	1.52232	1.5583	1.44204	1.4583	1.41829	1.50538	1.46213	1.52109	1.34535	1.69061
CE.24.0.	NA	-0.602215	NA	NA	NA	NA	-0.615564	-0.61498	-0.57482	-0.633103	NA	-0.611953	-0.48128	-0.61117	-0.574886	-0.413978	-0.452239	-0.444589	-0.468639	-0.637721	-0.614571	-0.462498	-0.610002	-0.372152	-0.485803	-0.5367	-0.480018	-0.485674	-0.379547	NA	-0.473936	-0.50407	NA	-0.507233	NA	-0.522414	NA	-0.517584	-0.72569	-0.598951	NA	-0.46834	-0.405659	NA	-0.493561	-0.532717	-0.502374	-0.634756	-0.388069
CE.24.1.	NA	NA	NA	-0.793685	NA	-0.819634	NA	-0.748498	-0.822584	-0.931538	NA	NA	NA	-0.830879	-0.865704	-0.794151	-0.78013	-0.699217	-0.830802	-0.585666	NA	-0.75864	-0.710694	-0.793743	-0.662127	-0.767983	-0.729585	-0.775265	-0.764055	NA	-0.781897	-0.792252	NA	-0.682019	-0.860723	-0.585369	NA	-0.793157	NA	-0.749277	NA	-0.827801	NA	NA	-0.745472	-0.85277	-0.808263	-0.866117	NA
CER.14.0.	NA	-1.08333	-1.13687	-1.16727	-1.13321	-1.08017	-1.15788	-1.15215	-1.10693	-1.17463	NA	-1.13244	-1.00316	-1.13053	-1.0973	-1.11616	-1.13946	-1.12666	-1.11802	-1.21427	-1.12093	-1.1466	-1.13786	-1.09222	-1.14478	-1.14987	-1.11494	-1.12323	-1.06332	-1.18029	-1.13492	-1.0951	NA	-1.07503	-1.13019	-1.06628	-1.11204	-1.11818	-1.14149	-1.17734	-1.11147	-1.15493	-1.08228	-1.21189	-1.13318	-1.05572	-1.12743	-1.0986	-1.08653
CER.16.0.	-0.363503	-0.480156	-0.459238	-0.462307	-0.317816	-0.534381	-0.454249	-0.419007	-0.364383	-0.558456	-0.458774	-0.404785	-0.435896	-0.489824	-0.453864	-0.342365	-0.376805	-0.308462	-0.318192	-0.387907	-0.464688	-0.477384	-0.443463	-0.367254	-0.338424	-0.482697	-0.430031	-0.34712	-0.435043	-0.463537	-0.504365	-0.435561	-0.352312	-0.281903	-0.419611	-0.319404	-0.285396	-0.375985	-0.400965	-0.543896	-0.506045	-0.431001	-0.347853	-0.348045	-0.381048	-0.463959	-0.469645	-0.405865	-0.252115
CER.18.0.	-0.850742	-0.983371	-1.1025	-0.912	-0.76798	-0.945459	-1.01574	-0.641139	-0.958105	-1.13972	-1.07815	-0.849151	-0.97224	-0.850308	-0.789112	-0.806454	-0.789578	-0.762101	-0.797488	-0.894235	-0.723919	-1.01368	-0.997267	-0.750977	-0.837965	-0.928678	-0.942332	-0.819109	-1.05063	-0.788186	-0.987403	-0.900187	-0.741666	-0.738772	-0.7776	-0.639352	-0.555725	-0.952122	-0.932015	-0.982097	-0.927833	-0.86213	-0.863432	-0.812663	-0.802678	-1.08359	-0.846805	-0.967472	-0.763365
CER.20.0.	-0.744919	-1.03668	-1.07004	-0.908493	-0.796009	-0.853187	-0.860516	-0.684196	-0.872351	-1.0382	-0.780093	-0.767914	-0.900612	-0.817965	-0.77816	-0.719363	-0.67349	-0.838758	-0.76519	-0.874031	-0.6923	-1.03413	-0.851599	-0.737756	-0.699074	-0.856871	-0.857375	-0.695005	-0.987682	-0.765813	-0.905419	-0.897881	-0.811162	-0.70068	-0.784968	-0.705697	-0.673935	-0.944478	-0.889142	-0.934253	NA	-0.839621	-0.802115	-0.761235	-0.755818	-1.02968	-0.800491	-0.819549	-0.716783
CER.22.0.	0.243881	0.00871371	-0.100357	-0.00346999	0.190265	0.00560144	0.0430967	-0.0986893	0.092396	-0.127369	0.17373	0.121277	-0.0159298	0.0991616	0.0214061	0.274691	0.307004	0.166464	0.119319	0.232897	0.127126	-0.0764297	0.172605	0.16321	0.215437	-0.0424356	0.0440714	0.301935	0.147378	0.100508	0.0526759	0.0734641	0.18096	0.289342	0.125331	0.133509	0.188786	0.110091	0.0424117	-0.056743	-0.0807681	-0.0277137	0.0747676	0.0625638	0.158403	-0.109105	0.101643	0.085575	0.320211
CER.22.1.	-1.03171	NA	-1.18604	-1.05166	-1.04673	-1.13803	-1.06355	-1.30214	-0.960961	-1.20901	-0.975489	-1.06063	-0.990193	-1.03284	-1.01993	-1.00635	-1.02603	-1.03085	-1.00396	-1.07422	-1.11076	-1.10024	-1.04576	-1.00154	-1.06352	-1.1579	-1.00029	-0.940743	-1.11972	-0.934868	-1.11715	-0.98436	NA	-0.942405	-0.987313	-0.993087	-0.933771	-1.07787	-1.02283	-1.2488	NA	-1.11174	-1.07844	-1.05138	-1.05208	-1.08977	-1.02628	-1.03362	-0.891689
CER.24.0.	0.826367	0.657842	0.567643	0.554173	0.768614	0.634788	0.685931	0.423678	0.694246	0.467246	0.712971	0.651489	0.605888	0.666275	0.592552	0.866489	0.923395	0.726162	0.731126	0.790437	0.649225	0.510072	0.758566	0.747871	0.765413	0.583371	0.579926	0.86456	0.775271	0.649448	0.643061	0.600343	0.771183	0.856915	0.670114	0.720427	0.697413	0.749583	0.610569	0.583089	0.547254	0.583051	0.640396	0.689571	0.759039	0.521435	0.684167	0.743768	0.926116
CER.24.1.	0.211669	0.18901	0.186461	0.331709	0.331816	0.162495	0.213069	0.204683	0.285779	-0.0101951	0.137846	0.231974	0.0807051	0.244458	0.187119	0.345304	0.377944	0.380458	0.206907	0.133593	0.274204	0.213185	0.251888	0.312969	0.312898	0.143926	0.204034	0.268364	0.0290406	0.167406	0.172762	0.200225	0.288666	0.299546	0.237207	0.395276	0.346413	0.204716	0.278402	0.0606831	0.103896	0.173584	0.242314	0.21552	0.34321	0.13618	0.238077	0.243583	0.264037
CER.26.0.	-1.08462	-1.04892	-1.14028	-1.31253	-1.08124	-1.07871	-1.10229	-1.2824	-1.03583	-1.31462	NA	-1.2199	-1.0163	-1.07531	-1.11839	-1.0879	-1.01892	-1.13339	-1.08722	-1.28472	-1.20085	-1.27357	-1.14835	-1.11432	-1.21002	-1.23045	-1.15184	-1.09826	-1.10781	NA	-1.24252	-1.1311	NA	-1.09034	-1.27799	-1.06638	-0.997141	NA	-1.17445	-1.24201	NA	-1.22304	-1.26003	-1.1501	-1.14222	-1.1011	-1.12434	-1.04689	-1.09502
CER.26.1.	NA	NA	-1.31776	-1.32395	NA	NA	-1.21613	-1.33611	-1.39376	NA	NA	-1.33656	-1.18611	-1.49182	-1.40254	-1.32074	-1.36938	-1.26319	-1.25256	NA	-1.45082	-1.14385	NA	NA	-1.4986	-1.44549	-1.39239	-1.45803	NA	NA	-1.2995	-1.25736	NA	NA	-1.3148	-1.08611	-1.30058	NA	NA	-1.21989	NA	-1.32125	NA	NA	-1.27993	NA	-1.32172	-1.24133	-1.28698
DAG.12.0.16.0.	NA	-0.580936	-0.695785	-0.537202	NA	-0.47488	-0.62488	-0.678865	-0.615753	-0.73452	NA	-0.580869	-0.568936	-0.552879	-0.556753	-0.365441	-0.472584	-0.568136	-0.477244	-0.594691	-0.570482	-0.645183	-0.575017	-0.291359	-0.441769	-0.41853	-0.678779	-0.432705	-0.552447	NA	-0.506399	-0.662971	NA	-0.396244	-0.64751	-0.406697	-0.568798	-0.640733	-0.607984	-0.513432	NA	-0.634326	-0.501663	-0.501581	-0.590269	-0.629863	-0.60966	-0.417721	-0.300735
DAG.12.0.18.0.	NA	NA	-0.389142	-0.484635	NA	NA	-0.506484	-0.510606	-0.464616	-0.577962	NA	-0.531086	-0.512622	-0.418821	-0.397369	-0.349121	-0.394466	-0.445678	-0.413163	-0.458747	-0.448233	-0.518458	-0.569918	-0.115258	-0.282503	-0.266759	-0.247272	-0.263182	-0.31399	NA	-0.502747	-0.43145	NA	-0.285442	-0.538184	-0.357601	-0.40336	NA	-0.577517	-0.450165	NA	-0.501546	-0.55991	-0.299227	-0.468107	-0.533198	-0.529958	-0.302151	-0.244071
DAG.12.0.18.1.	NA	NA	NA	NA	NA	NA	-0.914864	-0.787561	NA	-1.03258	NA	-0.929923	NA	-0.970335	-0.816782	-0.67587	-0.669993	-0.938449	NA	-0.726076	-0.88756	NA	NA	-0.845025	-0.582358	-0.788572	-0.976754	-0.673853	-0.866327	NA	-0.66502	NA	NA	-0.654302	NA	-0.720079	NA	NA	NA	NA	NA	-0.400245	-0.694757	-0.458312	-0.796499	NA	-0.827527	-0.743404	-0.72075
DAG.14.0.14.0.	NA	NA	-0.116466	NA	NA	-0.366016	NA	-0.302923	0.0164737	-0.14134	0.104806	-0.0369943	0.033448	-0.11897	-0.248275	-0.046595	-0.0472669	-0.568772	-0.379857	-0.200771	-0.348391	NA	0.0388766	-0.280501	0.143625	-0.602045	NA	0.000349037	-0.420994	NA	-0.49684	-0.131474	-0.120117	-0.484026	NA	-0.0640899	0.144862	NA	-0.00864515	-0.109103	NA	-0.566256	-0.681871	0.191463	-0.186201	NA	-0.273299	-0.0889601	0.0522506
DAG.14.0.16.0.	-0.127484	-0.287875	-0.299493	-0.178536	-0.289503	-0.209402	-0.158257	-0.251497	-0.2113	-0.337402	-0.199369	-0.168722	-0.228753	-0.261667	-0.0723603	-0.153231	-0.240099	-0.230056	-0.269237	-0.137354	-0.0856462	-0.291412	-0.214229	-0.157911	-0.304242	-0.156409	-0.271905	-0.152439	-0.0253388	-0.251991	-0.119709	-0.253781	0.0808769	-0.0696179	-0.306368	-0.0843564	-0.1143	-0.433766	-0.244955	-0.271358	-0.360174	-0.165109	0.0483246	-0.172165	-0.164932	-0.349144	-0.167876	-0.238795	0.168374
DAG.14.0.18.1.	-0.544152	-0.602728	-0.909867	-0.40328	-0.640141	-0.47023	-0.484818	-0.569405	-0.549728	-0.815009	-0.568926	-0.455944	-0.65614	-0.594038	-0.133689	-0.409561	-0.511125	-0.369553	-0.780472	-0.462755	-0.142906	-0.599311	-0.46069	-0.53646	-0.596052	-0.408857	-0.648931	-0.383558	-0.352807	-0.410147	-0.504459	-0.57262	-0.0452156	-0.136971	-0.616783	-0.387141	-0.388379	-0.711582	-0.27505	-0.94147	-0.718931	-0.480404	0.0442745	-0.198433	-0.453208	-0.817476	-0.360428	-0.570467	-0.0299564
DAG.14.0.18.2.	NA	-0.643731	-0.653654	-0.429531	-0.69651	-0.524119	-0.529434	-0.73228	-0.590258	-0.776872	-0.480985	-0.45658	-0.533555	-0.602398	-0.339245	-0.50938	-0.491919	-0.568853	-0.917155	-0.398627	-0.19903	-0.578709	-0.495043	-0.486864	-0.405713	-0.456804	-0.712862	-0.468284	-0.387414	-0.460597	-0.544453	-0.642379	-0.169878	-0.195347	-0.525004	-0.53998	-0.493815	-0.638389	-0.345864	NA	NA	-0.537947	-0.186957	-0.248238	-0.517213	-0.799953	-0.517918	-0.654159	-0.0458679
DAG.14.1.18.1.	NA	-0.709765	-1.02793	-1.03171	NA	-0.263323	-0.892359	-0.935301	-0.826878	-1.00661	NA	-0.645432	-0.818085	-0.840619	-0.716656	-0.782108	-0.83657	-0.894775	NA	NA	-0.821915	-0.658755	-0.803906	NA	-0.528635	-0.74599	-0.740089	-0.981707	-0.860634	NA	-0.71567	-0.946652	NA	-0.720275	-0.959668	-0.667423	-0.879123	NA	-0.757729	-0.650145	NA	-0.830726	-0.738726	-0.489053	-0.875591	-0.93481	-0.756549	-0.673027	-0.653167
DAG.15.0.18.1.	NA	NA	NA	-0.980278	NA	NA	-0.895487	NA	-1.04892	NA	NA	-0.878288	NA	-0.864772	-0.801108	-0.817981	-0.888163	-0.749447	NA	NA	-0.798973	-0.920581	-0.940361	NA	-0.919633	-0.861666	-1.04929	-0.843782	-0.682789	NA	-1.02319	-0.958273	NA	-0.751544	NA	-0.662857	-0.847524	NA	-0.850218	NA	NA	-0.810743	-0.60503	NA	-0.82541	NA	-0.799268	-1.09277	-0.736752
DAG.16.0.16.0.	0.948997	0.921545	0.98819	1.02448	0.882501	0.927689	1.06951	1.00445	0.976866	0.938517	1.09409	1.0505	0.992382	0.9263	1.06506	1.01724	0.990487	0.938659	1.00492	1.08467	1.05542	0.897548	0.980628	1.06113	0.928256	1.11142	0.971961	1.01334	1.13725	0.851521	0.997617	0.95706	1.23335	1.04418	0.928833	0.985908	1.09999	0.848441	0.99499	1.03539	0.901429	0.994145	1.08874	0.992685	1.01142	0.934532	0.985855	0.95164	1.1831
DAG.16.0.16.1.	-0.653296	-0.783464	NA	-0.590984	NA	-0.665857	-0.739638	-0.720581	-0.547095	-0.900577	NA	-0.568242	-0.539888	-0.625426	-0.139392	-0.526697	-0.602811	-0.527902	-0.805995	-0.55943	-0.253663	-0.81743	-0.675976	-0.563683	-0.607952	-0.575353	-0.803863	-0.604682	-0.634075	-0.430668	-0.525228	-0.549078	-0.245781	-0.269244	-0.650003	-0.313646	-0.326634	-0.89004	-0.501519	NA	NA	-0.632098	-0.115426	-0.498875	-0.506422	-0.945616	-0.614842	-0.713522	0.0301383
DAG.16.0.18.0.	0.607709	0.705271	0.84025	0.844161	0.709905	0.773298	0.876218	0.757238	0.878624	0.772439	0.828672	0.880827	0.781883	0.767401	0.887976	0.79342	0.748274	0.789101	0.870977	0.842438	0.817612	0.766425	0.812396	0.861498	0.808559	0.903714	0.834149	0.867396	0.871709	0.724588	0.858868	0.791951	1.10963	0.852766	0.794414	0.87078	0.869768	0.721871	0.910279	0.903535	0.942191	0.794496	0.927464	0.726059	0.831986	0.698834	0.794161	0.775411	0.893759
DAG.16.0.18.1.	0.349213	0.277315	0.304995	0.679722	0.407085	0.516915	0.462087	0.383946	0.486009	0.241186	0.406323	0.621835	0.391685	0.452765	0.802278	0.655478	0.626084	0.502059	0.198333	0.711667	0.855963	0.352755	0.650636	0.514967	0.487548	0.632962	0.421404	0.603023	0.667132	0.559651	0.5382	0.460094	0.798179	0.809989	0.569993	0.714522	0.726376	0.384723	0.675655	0.177173	0.172467	0.535771	0.860746	0.678505	0.566534	0.122028	0.42608	0.344067	0.959345
DAG.16.0.18.2.	0.0428219	0.11803	0.272261	0.367618	0.265046	0.339376	0.267007	0.0150447	0.267213	0.154233	0.565881	0.384189	0.187243	0.273666	0.484707	0.471737	0.483659	0.291331	-0.0348333	0.672293	0.677236	0.0838967	0.547166	0.364386	0.351504	0.423051	0.217371	0.390208	0.544354	0.425993	0.29723	0.220875	0.397968	0.704017	0.332929	0.396481	0.521589	0.455499	0.51155	0.0574059	-0.157424	0.3071	0.556228	0.470351	0.313748	0.0257782	0.0960528	0.123921	0.904057
DAG.16.0.18.3.	-0.539459	-0.558664	-0.453253	-0.385933	-0.575035	-0.470485	-0.36137	-0.616886	-0.548287	-0.580801	-0.234955	-0.351645	-0.727039	-0.471007	-0.257706	-0.410535	-0.324099	-0.529379	-0.689999	-0.431427	-0.17008	-0.644375	-0.429366	-0.505155	-0.392563	-0.348128	-0.563091	-0.457349	-0.266727	-0.297394	-0.399769	-0.528226	0.0255184	-0.201467	-0.484266	-0.375739	-0.422329	-0.471269	-0.332831	-0.63937	-0.735299	-0.60529	-0.243917	-0.296804	-0.465186	-0.582564	-0.570516	-0.518947	0.100727
DAG.16.0.20.3.	NA	NA	NA	-0.796178	NA	NA	-0.696846	-0.560286	-0.660712	-0.989027	NA	-0.59579	-0.5903	-0.640729	-0.422471	-0.597598	-0.589032	-0.863435	NA	-0.71548	-0.538067	-0.789562	-0.797717	-0.641021	-0.73017	-0.598175	-0.777604	-0.743995	-0.559575	NA	-0.572376	-0.766221	NA	-0.474464	NA	-0.720097	-0.667386	NA	-0.67948	NA	NA	-0.804275	-0.55954	-0.52735	-0.614497	NA	-0.869662	-0.738405	-0.295696
DAG.16.0.20.4.	-0.670831	-0.722865	-0.941289	-0.521613	NA	-0.888655	-0.733291	-0.616127	-0.725949	-0.818321	-0.856993	-0.553063	-0.628148	-0.494072	-0.270048	-0.652722	-0.487082	-0.713057	-0.919312	-0.700018	-0.369088	-0.719932	-0.771204	-0.836693	-0.708546	-0.479989	-0.873424	-0.902162	-0.408539	-0.656804	-0.295003	-0.652732	-0.282338	-0.501967	-0.958592	-0.715885	-0.55796	-0.569064	-0.824049	-1.03198	NA	-0.714751	-0.404796	-0.558683	-0.497142	-0.907793	-0.788284	-0.969664	0.00164038
DAG.16.0.20.5.	NA	NA	-0.702832	-0.506781	NA	NA	-0.553728	-0.561876	-0.61652	NA	NA	-0.711092	-0.471791	-0.694879	-0.603062	-0.79515	-0.661455	-0.471228	NA	-0.762597	-0.662191	-0.501093	NA	NA	NA	-0.488557	-0.929078	-0.666366	-0.8119	NA	-0.653358	-0.830813	NA	-0.435832	NA	-0.273765	NA	NA	NA	-0.838474	NA	-0.801231	-0.773694	-0.5113	-0.578799	NA	-0.717791	NA	-0.221822
DAG.16.0.22.5.	NA	-0.722865	-0.686758	-0.555732	-0.570479	-0.64662	-0.545339	-0.638036	-0.649795	-0.723041	-0.770125	-0.518483	-0.644003	-0.627829	-0.518372	-0.617783	-0.607765	-0.633404	-0.709516	-0.601824	-0.495696	-0.606715	-0.627676	-0.642268	-0.644728	-0.502399	-0.708014	-0.621285	-0.588664	-0.806566	-0.602994	-0.628483	-0.516421	-0.477835	-0.663271	-0.501154	-0.510993	-0.602125	-0.586058	-0.684134	-0.733636	-0.625117	-0.537568	-0.623301	-0.590001	-0.777459	-0.653181	-0.700545	-0.429388
DAG.16.0.22.6.	NA	NA	-0.871325	-0.659685	-1.0098	-0.914796	-0.873914	-0.908481	-0.965209	-1.26324	-1.10002	-0.891463	-0.874918	-0.831475	-0.775929	-0.948581	-0.902551	-0.785268	-1.24992	-0.928782	-0.731365	-0.598719	-1.0717	-1.04986	-1.04273	-0.543814	-1.06744	-0.834976	-0.957418	NA	-0.994084	-0.969511	-1.00318	-0.722157	-1.05213	-0.343038	-1.01146	-1.03712	-1.02475	-0.854339	-0.831452	-0.890644	-0.884081	-0.732392	-0.796896	-1.19582	-0.792878	-1.27129	-0.41549
DAG.16.1.16.1.	NA	NA	NA	-0.735703	NA	NA	-0.990108	-0.698629	-0.913393	NA	NA	-0.782883	-0.638458	-0.858986	-0.517524	-0.904904	-0.572453	-0.597916	NA	NA	-0.693433	NA	NA	-0.715845	NA	-0.915297	NA	-1.04591	NA	-0.946854	-0.861843	-0.826733	-0.570992	-0.73263	-0.898456	-0.698748	-0.76455	NA	-0.749736	NA	NA	-0.676351	-0.707692	NA	-0.8574	-1.19008	-0.840211	-0.891925	-0.429383
DAG.16.1.18.0.	NA	NA	NA	-0.898038	NA	-1.07246	-0.955769	-0.79063	-1.06189	-0.996544	NA	-0.853504	-0.580565	-0.967088	-0.619292	-0.802081	-0.813302	-0.699374	NA	-0.774862	-0.669287	NA	-1.09275	NA	-1.03453	-0.880425	NA	-0.833238	-0.94439	-0.899754	-0.794896	-0.87882	NA	-0.683979	-0.765705	-0.795658	NA	NA	-0.852542	NA	NA	-0.937193	-0.741098	NA	-0.791952	NA	-0.846806	-1.18244	-0.434194
DAG.16.1.18.1.	-0.338693	-0.313325	-0.582112	0.085439	-0.205173	-0.158147	-0.331457	-0.102624	-0.0831811	-0.482535	-0.549621	-0.0642953	-0.253664	-0.205372	0.301958	-0.0596342	-0.216826	-0.102282	-0.736543	-0.125149	0.176142	-0.456205	-0.0916268	-0.109857	-0.236854	-0.156387	-0.360841	-0.124892	-0.32369	-0.090587	-0.220946	-0.0603669	0.246798	0.167557	-0.184685	0.160579	0.158875	-0.378705	0.195122	-0.686373	-0.696654	-0.147748	0.15268	-0.166926	-0.186309	-0.445373	-0.397308	-0.175204	0.303685
DAG.16.1.18.2.	-0.323601	-0.282003	-0.376418	-0.0437342	-0.183242	-0.234588	-0.338073	-0.206098	-0.080721	-0.354376	-0.317929	-0.116644	-0.202143	-0.240468	0.160407	-0.139104	-0.194361	-0.160614	-0.737022	-0.054477	0.130111	-0.591422	-0.0789782	-0.0804075	-0.23635	-0.176927	-0.391269	-0.236284	-0.234362	-0.0303635	-0.279996	-0.143897	0.152028	0.195042	-0.255342	0.0234653	0.0451092	-0.130893	0.167586	-0.595192	-0.869998	-0.295065	-0.105339	-0.158637	-0.268065	-0.367137	-0.538761	-0.239593	0.343607
DAG.16.1.20.4.	NA	-0.999026	NA	-0.898811	NA	NA	-0.884644	-0.851801	-0.970239	-1.24785	NA	-0.918859	-0.451984	-0.890646	-0.563574	-1.08533	-0.978142	-0.938954	-1.13335	NA	-0.844198	-1.24244	-1.0226	-1.04318	NA	-0.945582	-1.14491	NA	-0.948587	NA	-0.799386	-0.959261	-0.611712	-0.881462	NA	-1.04539	-0.97921	NA	NA	NA	NA	-1.12528	-0.873857	-0.834262	-0.957653	NA	-1.36844	NA	-0.470642
DAG.16.1.22.6.	NA	NA	-1.23594	-0.958374	NA	NA	-1.14422	-1.09984	-1.14251	NA	NA	-1.18453	-1.06067	-1.12607	-1.02334	NA	NA	-1.10759	NA	NA	-1.02496	-1.08737	NA	NA	NA	-0.949148	NA	-0.883761	NA	NA	NA	-1.269	NA	-0.929893	NA	-0.57379	NA	NA	NA	-1.3582	-1.2657	-1.31915	NA	NA	-1.06917	NA	-1.16654	NA	-0.797081
DAG.18.0.18.1.	-0.341374	-0.346088	-0.332063	-0.0531649	-0.180748	-0.166571	-0.0949053	-0.143067	-0.229946	-0.371536	-0.201232	-0.0643843	-0.316785	-0.143845	0.116847	0.0277891	-0.0846297	-0.133396	-0.345811	-0.0149721	0.168489	-0.275074	-0.0106108	-0.13982	-0.12307	-0.0610765	-0.246503	-0.0415687	-0.0206178	-0.239284	-0.103651	-0.176414	-0.00364269	0.148729	-0.0154834	0.0320038	0.024011	-0.226973	0.0813404	-0.347387	-0.232855	-0.0896527	0.159532	-0.00938148	-0.0861507	-0.492518	-0.237037	-0.22657	0.209034
DAG.18.0.18.2.	-0.402782	-0.208808	-0.324815	-0.131157	-0.30219	-0.245192	-0.181258	-0.398812	-0.250038	-0.373839	-0.0476798	-0.122107	-0.342497	-0.212122	-0.0231748	-0.00944299	-0.078058	-0.200447	-0.479129	0.1107	0.16671	-0.43559	0.0322117	-0.119901	-0.0932803	-0.0881635	-0.336046	-0.0720973	0.00185978	-0.177058	-0.238562	-0.306178	-0.072968	0.181796	-0.121963	-0.0868904	-0.00534018	-0.0457682	-0.00317629	-0.386979	-0.578952	-0.216783	-0.063395	-0.00362106	-0.154353	-0.534734	-0.383887	-0.309047	0.305413
DAG.18.0.18.3.	NA	-0.736848	-0.673825	-0.61634	NA	-0.742185	-0.695869	-0.839257	-0.722238	-0.844993	NA	-0.637581	-0.656593	-0.713796	-0.613397	-0.650525	-0.695528	-0.633774	-0.748518	-0.744699	-0.557389	-0.818744	-0.673047	-0.685083	-0.61813	-0.593047	-0.782678	-0.68125	-0.554723	-0.700892	-0.718773	-0.757456	-0.520419	-0.486468	-0.751278	-0.536611	-0.590649	NA	-0.821208	-0.823274	NA	-0.863805	-0.748792	-0.878016	-0.736933	-0.756241	-0.901952	-0.73212	-0.329619
DAG.18.0.22.6.	NA	NA	-1.20831	-1.11381	NA	NA	-1.21525	-1.16879	-1.26075	-1.3994	NA	-1.19651	-1.34835	-1.18247	-1.11176	-1.23588	-1.03282	-1.11887	NA	-1.07957	-1.17646	-0.909925	-1.25477	NA	-1.17465	-1.07111	NA	-1.12489	-1.13428	NA	-1.25929	-1.33138	NA	-0.973494	-1.25769	-0.897361	NA	NA	NA	-1.16654	-1.17934	-1.22396	-1.22683	-0.916051	-1.08778	NA	-1.13143	-1.44359	-0.917965
DAG.18.1.18.1.	0.710346	0.557002	0.584556	1.182	0.783003	1.00171	0.883895	0.916398	0.866256	0.677197	0.696802	1.02679	0.74089	0.899244	1.14064	1.08354	1.03668	0.843525	0.634211	1.08029	1.17248	0.682935	1.16545	0.947931	1.03452	0.985248	0.766658	1.04512	0.977697	0.808348	0.766534	0.862075	1.11182	1.2235	0.974823	1.07407	1.17336	0.803528	1.22407	0.612937	0.512156	0.878999	1.08753	1.14873	0.862866	0.50667	0.669514	0.884191	1.15875
DAG.18.1.18.2.	0.635042	0.592078	0.909963	1.11566	0.896128	0.967194	0.893833	0.723476	0.882178	0.752279	1.01695	1.04807	0.761182	0.853783	1.01324	1.04374	1.05556	0.787566	0.606545	1.16425	1.16438	0.612411	1.23387	1.00823	1.04559	1.0167	0.729296	1.0161	1.03215	0.909497	0.705923	0.797392	0.970811	1.27504	0.940025	0.981076	1.08962	1.07108	1.16606	0.65536	0.301862	0.814954	0.893444	1.14852	0.803337	0.641008	0.560823	0.842807	1.24944
DAG.18.1.20.1.	NA	NA	-0.966517	-0.757512	NA	-0.809817	-1.01238	-0.896357	-1.03823	-1.05669	NA	-0.815784	-0.728553	-0.87782	-0.755253	-0.714296	-0.83756	-0.818508	-0.942489	-0.809738	-0.703011	-0.830553	-0.726479	-0.814477	-0.798055	-0.748634	-0.986959	-0.74389	-0.830885	NA	-0.825468	-0.921185	NA	-0.582564	-0.820373	-0.740877	-0.758289	-0.935007	-0.701047	-0.905099	NA	-0.900599	-0.733605	-0.761546	-0.798181	NA	-1.02879	-0.937679	-0.601942
DAG.18.1.20.2.	NA	NA	-0.727338	-0.487169	NA	-0.624084	-1.02608	-0.477239	-0.766838	-0.866465	NA	-0.525189	-0.549745	-0.653335	-0.488118	-0.528478	-0.551973	-0.756679	-0.872882	-0.683862	-0.527604	-0.681673	-0.53381	-0.624305	-0.615695	-0.574695	-0.770996	-0.57402	-0.644926	-0.708316	-0.672835	-0.728422	-0.431781	-0.363217	NA	-0.605308	-0.631023	-0.627242	-0.47001	-0.951357	NA	-0.721797	-0.578874	-0.421403	-0.564243	NA	-0.858293	-0.665708	-0.421016
DAG.18.1.20.3.	-0.137468	-0.26183	-0.52015	-0.129018	-0.357907	-0.353087	-0.33253	0.271138	-0.307319	-0.387538	NA	0.0479953	-0.188443	-0.0681109	0.11082	-0.075044	-0.0880726	-0.373195	-0.395141	-0.388865	-0.125925	-0.463973	-0.130682	-0.32931	-0.161494	-0.107861	-0.329312	-0.449196	-0.209988	-0.292193	-0.101049	-0.178153	-0.0756081	-0.0422015	-0.681378	-0.276126	-0.188778	-0.245692	0.0034424	-0.640896	-0.555471	-0.362823	-0.152228	0.0558825	-0.0991156	-0.518497	-0.450555	-0.183149	0.104705
DAG.18.1.20.4.	-0.0452897	-0.106104	-0.360282	0.0922661	-0.0547281	-0.229017	-0.15132	0.000707981	-0.108111	-0.296359	-0.517541	0.149007	-0.0785216	0.1595	0.301919	-0.0645603	0.154446	-0.226175	-0.234711	-0.220945	0.121623	-0.225845	-0.10027	-0.221634	-0.107375	0.164471	-0.312946	-0.388416	0.0652551	-0.218412	0.154612	-0.0783708	0.178147	0.039022	-0.497912	-0.115248	-0.0521437	-0.0556098	-0.0142323	-0.384659	-0.36738	-0.211874	-0.0516828	0.104423	0.0273888	-0.250649	-0.365538	-0.253248	0.397803
DAG.18.1.20.5.	-0.798998	-0.932744	-0.636495	-0.437954	-0.61661	-0.800302	-0.275974	-0.235566	-0.670916	-0.849776	NA	-0.434299	-0.506883	-0.423294	-0.417088	-0.756045	-0.471875	-0.550976	-0.985587	-0.998303	-0.573052	-0.314384	-0.868382	-0.894889	-0.808585	-0.198095	-0.956757	-0.65524	-0.668895	NA	-0.626143	-0.734862	-0.471394	-0.510001	-1.07259	0.0279875	-0.79102	-0.395253	-0.70149	-0.363632	-0.240465	-0.935477	-0.945903	-0.454754	-0.535613	-0.791355	-0.691396	-0.785641	-0.10006
DAG.18.1.22.4.	NA	NA	NA	-0.979167	NA	NA	-1.11636	-1.09383	NA	-1.42571	NA	-0.973535	-1.01538	-1.09685	-0.83709	-0.933304	-0.952323	-1.12152	-1.28234	-1.00575	-0.884593	-1.13079	-1.00338	-0.985232	NA	-0.943813	NA	-1.1325	-1.06124	NA	-1.1336	-1.04329	NA	-0.950367	NA	-1.07431	-0.910343	NA	-1.00484	NA	NA	-1.22567	-1.13252	NA	-0.993592	NA	-1.22706	-1.13676	-0.845361
DAG.18.1.22.5.	-0.726531	-0.904189	-0.853194	-0.419866	-0.560495	-0.746789	-0.572441	-0.536195	-0.621951	-0.878101	NA	-0.483903	-0.572455	-0.638466	-0.407437	-0.639762	-0.570613	-0.626711	-0.855623	-0.723031	-0.45185	-0.54539	-0.575412	-0.782965	-0.673928	-0.404369	-0.779925	-0.666761	-0.735448	-0.851236	-0.723621	-0.654226	-0.495058	-0.459429	-0.825942	-0.378869	-0.480821	-0.513638	-0.512601	-0.737576	-0.853435	-0.667112	-0.529052	-0.679349	-0.588605	-0.955154	-0.80649	-0.733609	-0.415658
DAG.18.1.22.6.	-0.80325	-0.93938	-0.406172	-0.037915	-0.534446	-0.512158	-0.172308	-0.24131	-0.460339	-0.8484	-0.95015	-0.380834	-0.429687	-0.321513	-0.33726	-0.549313	-0.454168	-0.447117	-0.946729	-0.567583	-0.380361	-0.0362931	-0.617	-0.674262	-0.572866	0.0129511	-0.763915	-0.453679	-0.76994	-0.998678	-0.757166	-0.515289	-0.736515	-0.275591	-0.699504	0.206838	-0.582291	-0.436943	-0.462064	-0.173057	-0.269278	-0.519828	-0.639481	-0.543939	-0.373431	-0.819162	-0.380955	-0.851933	-0.08615
DAG.18.2.18.3.	-0.459398	-0.636178	-0.259663	-0.183477	-0.417325	-0.435667	-0.356828	-0.660112	-0.395002	-0.400635	-0.209293	-0.154246	-0.53792	-0.343917	-0.294174	-0.334202	-0.169682	-0.553404	-0.643731	-0.304557	-0.16778	-0.719285	-0.215621	-0.374603	-0.398154	-0.203229	-0.548701	-0.577488	-0.252559	-0.387168	-0.461671	-0.52554	-0.125161	-0.12051	-0.548008	-0.540582	-0.475784	-0.270909	-0.0930437	-0.575325	NA	-0.612044	-0.443728	-0.394174	-0.497579	-0.484041	-0.756161	-0.369317	0.139281
DAG.18.2.20.3.	-0.550845	-0.543616	-0.691644	-0.482018	NA	-0.635499	-0.723556	-0.205054	-0.613907	-0.657403	NA	-0.241783	-0.434231	-0.357743	-0.285616	-0.463883	-0.318064	-0.659887	-0.597137	-0.652571	-0.411087	-0.650825	-0.445532	-0.585516	-0.526743	-0.372792	-0.641146	-0.636064	-0.424032	-0.434716	-0.393093	-0.498561	-0.387362	-0.302412	-0.831299	-0.598453	-0.573618	-0.405393	-0.31493	-0.807159	NA	-0.66044	-0.579434	-0.3846	-0.43956	-0.607307	-0.874523	-0.523646	-0.116658
DAG.18.2.20.4.	-0.242516	-0.366942	-0.404807	-0.160635	-0.214201	-0.494188	-0.409336	-0.450503	-0.330048	-0.450268	-0.619306	-0.0801023	-0.381609	-0.0673115	-0.0159845	-0.276123	-0.0167447	-0.510435	-0.359725	-0.321363	-0.0990612	-0.537952	-0.30572	-0.397338	-0.295445	-0.0478946	-0.467492	-0.707809	-0.0888444	-0.253724	-0.119669	-0.307908	-0.197516	-0.141381	-0.688611	-0.444009	-0.286084	-0.123371	-0.2568	-0.571659	-0.725949	-0.460304	-0.44888	-0.164361	-0.212891	-0.341386	-0.710614	-0.497523	0.298712
DAG.18.2.20.5.	NA	NA	-0.645785	-0.616765	-0.795469	-1.04471	-0.542974	-0.607227	-0.851407	-0.92724	NA	-0.689425	-0.719378	-0.710853	-0.767714	-0.920222	-0.647171	-0.876355	-1.20074	-1.09182	-0.83263	-0.635837	-0.935116	-0.909155	-0.924772	-0.441835	-0.921448	-0.823998	-0.820896	NA	-0.847614	-0.953551	-0.707362	-0.58337	-1.02537	-0.303262	-1.07107	-0.464492	-0.889143	-0.571659	-0.618501	-1.08116	-1.20079	-0.829175	-0.754427	-0.850561	-0.935477	-0.999894	-0.250901
DAG.18.2.22.5.	NA	-1.18382	-0.919697	-0.773678	NA	-0.945404	-0.912358	-0.95111	-0.855508	-1.07663	NA	-0.738296	-0.806675	-0.881833	-0.739933	-0.825202	-0.754259	-0.914581	-1.08669	-0.863723	-0.738393	-0.835925	-0.755466	-0.952101	-0.972524	-0.674007	-1.06803	-0.872542	-0.887566	-0.890887	-0.955542	-0.928827	NA	-0.648292	-1.04468	-0.703882	-0.820045	-0.534127	-0.86836	-0.907665	NA	-0.953135	-0.830507	-0.895296	-0.894689	-1.03978	-1.04212	-1.07119	-0.598283
DAG.18.2.22.6.	NA	NA	-0.518361	-0.323837	-0.697216	-0.771481	-0.394564	-0.743566	-0.729405	-1.01554	NA	-0.587266	-0.710697	-0.539545	-0.648205	-0.824283	-0.609087	-0.731019	-1.15511	-0.693112	-0.630795	-0.310524	-0.898045	-0.810307	-0.765658	-0.193208	-0.983885	-0.698387	-0.911708	-1.1777	-1.0351	-0.805363	NA	-0.449097	-0.854837	-0.149266	-0.852174	-0.465769	-0.750505	-0.36252	-0.700799	-0.797521	-0.89837	-0.773339	-0.678032	-0.974064	-0.729955	-1.13408	-0.259393
DAG.20.0.20.0.	0.195673	0.232129	0.0580306	-0.000387913	0.212439	0.20212	-0.0247837	-0.0696611	0.164	0.0369396	0.15688	0.0387302	0.257864	0.100789	0.00719834	0.208777	0.24492	0.273304	0.227786	0.155471	0.0324772	0.171207	0.23359	0.18121	0.348002	0.0977787	0.172641	0.267529	0.147984	0.24609	0.126884	0.171717	0.426809	0.389378	0.0903427	0.215512	0.216391	0.230509	0.238152	0.149725	0.169972	0.146748	0.00430192	0.274606	0.139403	0.201773	0.102848	0.179741	0.220774
DCER.22.0.	-0.532511	NA	-0.850791	-0.754988	-0.531385	-0.737292	-0.753475	-0.813677	-0.644043	-0.790855	-0.386108	-0.62688	-0.775575	-0.572604	-0.698764	-0.579557	-0.488379	-0.672204	-0.711728	-0.621873	-0.674695	-0.828434	-0.627312	-0.640494	-0.645018	-0.764091	-0.629509	-0.540488	-0.609829	-0.557065	-0.742074	-0.671271	NA	-0.61682	-0.630485	-0.517684	-0.513555	-0.767618	-0.7094	-0.710317	-0.691607	-0.729016	-0.67906	-0.697149	-0.652546	-0.743814	-0.679305	-0.690371	-0.497712
DCER.22.1.	NA	NA	-0.840509	-0.875354	NA	NA	-0.80072	-0.892205	-0.946351	-1.03907	NA	-0.775137	-0.949572	-0.706835	-0.828419	-0.748634	-0.675395	-0.564	-0.752309	-0.764577	-0.655461	-0.978298	-0.760076	-0.927057	-0.71744	-0.826238	-1.03085	-0.681092	-0.840719	NA	-0.848614	-0.751875	NA	-0.860344	-0.833017	-0.603883	-0.825549	NA	-0.816456	NA	NA	-0.894141	-0.660174	NA	-0.785152	NA	-0.804065	-0.792335	-0.455374
DCER.24.0.	-0.320581	-0.597755	-0.570314	-0.559873	-0.374365	-0.578619	-0.494452	-0.664449	-0.472863	-0.620617	-0.484572	-0.469022	-0.486606	-0.405446	-0.52964	-0.323048	-0.204481	-0.425026	-0.450262	-0.351402	-0.443416	-0.62397	-0.408918	-0.436731	-0.385503	-0.524328	-0.509759	-0.288845	-0.29938	-0.386175	-0.528265	-0.507401	-0.447792	-0.297367	-0.430918	-0.367205	-0.415068	-0.339393	-0.479042	-0.581047	-0.450993	-0.614484	-0.467991	-0.462511	-0.403397	-0.581719	-0.493766	-0.431879	-0.199109
DCER.24.1.	NA	-0.722824	-0.595274	-0.575764	-0.512268	-0.560156	-0.627617	-0.596947	-0.501924	-0.691847	NA	-0.554896	-0.570531	-0.486112	-0.555074	-0.509382	-0.430205	-0.483327	-0.599878	-0.631311	-0.525391	-0.590176	-0.549189	-0.532932	-0.562845	-0.609073	-0.575044	-0.543105	-0.630878	-0.499073	-0.622695	-0.521736	NA	-0.497978	-0.482035	-0.434606	-0.467921	-0.615902	-0.509124	-0.691014	-0.572346	-0.672884	-0.547172	-0.578026	-0.520576	-0.580266	-0.560161	-0.552866	-0.466836
FFA.12.0.	0.900162	0.771908	0.745972	0.651438	0.79766	0.774127	0.669679	0.825093	0.775004	0.810191	0.745822	0.745011	0.908789	0.706197	0.718418	0.716798	0.661247	0.712373	0.91481	0.688184	0.708246	0.647379	0.678772	0.759406	0.696001	0.711325	0.863445	0.711242	0.796606	0.71949	0.753877	0.732723	0.931966	0.784638	0.735314	0.826595	0.821146	0.712698	0.700892	0.729549	0.83795	0.694377	0.909567	0.783333	0.719798	0.715929	0.73795	0.856437	0.738531
FFA.14.0.	1.55249	1.35159	1.34734	1.28875	1.39402	1.33884	1.27773	1.36735	1.36815	1.28445	1.19203	1.39326	1.44863	1.30455	1.31456	1.29404	1.2155	1.28357	1.39151	1.19438	1.30303	1.21214	1.24322	1.33175	1.2194	1.30759	1.45713	1.25597	1.33795	1.33292	1.30708	1.38009	1.36265	1.37715	1.32332	1.40345	1.48841	1.2035	1.33042	1.24274	1.34306	1.2726	1.42399	1.32643	1.29605	1.31833	1.32226	1.40105	1.27918
FFA.14.1.	0.625106	0.454301	0.39748	0.297725	0.453925	0.455671	0.265633	0.546428	0.4888	0.38739	0.311931	0.432875	0.629964	0.365205	0.403796	0.33581	0.198591	0.312001	0.39341	0.262182	0.357262	0.248849	0.287236	0.383946	0.257276	0.294808	0.525683	0.269375	0.322731	0.475488	0.33737	0.512166	0.446074	0.460613	0.420276	0.619558	0.566337	0.273143	0.403069	0.267397	0.406746	0.326325	0.373599	0.345269	0.33628	0.432232	0.31732	0.515609	0.338234
FFA.15.0.	0.969784	0.808923	0.826269	0.741834	0.847103	0.798621	0.76305	0.929233	0.827444	0.768503	0.953508	0.857533	1.23447	0.774837	0.776926	0.775771	0.740274	0.99801	0.816084	0.703668	0.795517	0.735571	0.732022	0.794607	0.726354	0.787626	0.918371	0.743864	0.801516	0.719329	0.786098	0.880649	0.789232	1.13438	0.763372	1.09735	0.918489	0.745214	0.849958	0.840271	0.869666	0.773102	0.833679	0.83798	0.80313	0.78328	0.809835	0.849809	0.767661
FFA.16.0.	2.52982	2.39939	2.42405	2.41094	2.49305	2.33599	2.3174	2.43553	2.41802	2.34863	2.26337	2.47698	2.45888	2.36281	2.4102	2.38024	2.35485	2.35301	2.44451	2.33902	2.41881	2.28005	2.33015	2.39687	2.34084	2.37607	2.53574	2.35672	2.39825	2.42931	2.39295	2.4449	2.39326	2.44016	2.464	2.43126	2.53159	2.3534	2.42464	2.3938	2.4245	2.33077	2.40877	2.37642	2.37337	2.36249	2.35514	2.37215	2.40503
FFA.16.1.	1.57823	1.20537	1.15945	1.15002	1.41167	1.316	1.02915	1.58063	1.42032	1.20578	0.90545	1.37457	1.51906	1.27629	1.36002	1.19769	1.04055	1.18469	1.09197	0.975639	1.23776	0.881001	1.04421	1.35068	1.11074	1.10381	1.34134	0.997539	1.05724	1.41804	1.19035	1.49335	1.19122	1.31483	1.4042	1.51305	1.52342	1.0456	1.32777	0.977519	1.1634	1.0727	1.16039	1.05693	1.10408	1.32904	0.989531	1.35396	1.1667
FFA.17.0.	1.14094	0.996058	1.07025	1.01792	1.01483	0.993828	0.970156	1.00622	1.06392	0.996154	0.917629	1.09997	1.04681	0.980936	1.00727	0.994545	0.941479	0.988495	1.04479	0.942742	1.06385	0.981014	0.960617	1.00539	0.971857	1.0006	1.14742	0.978707	1.04286	0.951699	1.01785	1.0513	1.03458	1.02306	1.0087	1.02647	1.12914	0.960018	1.03348	1.00167	1.09471	1.00718	1.0413	1.07207	1.05572	0.976203	1.01175	1.00758	1.00189
FFA.18.0.	2.36112	2.31727	2.36326	2.33272	2.3436	2.27501	2.31109	2.32494	2.31993	2.31414	2.20738	2.39022	2.33043	2.29789	2.30088	2.29153	2.265	2.28175	2.35215	2.29142	2.31959	2.29253	2.2892	2.30424	2.30054	2.34077	2.41996	2.33455	2.34482	2.29349	2.33624	2.3276	2.31628	2.31904	2.33896	2.34145	2.39168	2.29259	2.31257	2.32845	2.35686	2.30065	2.36965	2.27465	2.33216	2.28091	2.30679	2.31	2.29889
FFA.18.1.	2.52468	2.0684	2.41321	2.38276	2.498	2.31287	2.16894	2.4597	2.41385	2.29467	2.22627	2.52997	2.39473	2.30795	2.32912	2.3431	2.29773	2.23757	2.46377	2.19716	2.29631	1.97704	2.31473	2.40666	2.32949	2.32129	2.5816	2.2892	2.25783	2.3969	2.27289	2.44174	2.27584	2.4203	2.52624	2.421	2.54955	2.28336	2.50383	2.30303	2.28741	2.20448	2.28786	2.18016	2.24944	2.33071	2.14404	2.37312	2.25998
FFA.18.2.	2.14632	1.78941	2.2659	1.96903	2.17725	1.97163	1.80582	2.00183	2.05527	2.0324	2.03449	2.15549	1.975	1.94693	1.91004	1.99584	1.96826	1.82904	2.21762	1.92019	1.94584	1.58464	1.93483	2.08823	1.98294	1.95305	2.16133	1.89062	2.04318	2.15038	1.96663	2.06182	1.91006	2.09469	2.22682	1.89122	2.15041	2.03909	2.12543	1.88777	1.81299	1.80336	1.80953	1.82234	1.88564	2.07539	1.69689	1.97633	2.02601
FFA.18.3.	1.21338	0.816471	1.45786	0.983694	1.13831	1.08439	0.994064	1.02813	1.05114	1.0326	1.15756	1.11591	0.938652	0.967705	0.908004	0.953617	0.917789	0.77489	1.06599	0.870663	0.909281	0.701381	0.903329	1.07922	0.944411	0.967239	1.17594	0.829506	0.979206	1.11212	0.963257	1.05143	0.986082	1.00531	1.16132	0.830641	1.01942	0.972113	1.12649	1.0154	0.888393	0.75929	0.842603	0.878796	0.880961	1.15378	0.753727	1.0851	1.0457
FFA.18.4.	-0.2865	-0.411893	-0.171592	-0.32034	-0.331431	-0.288252	-0.285539	-0.245301	-0.29397	-0.288909	-0.295455	-0.301574	-0.301754	-0.319444	-0.314675	-0.36496	-0.371578	-0.347718	-0.277226	-0.364756	-0.343862	-0.303658	-0.35957	-0.395369	-0.321233	-0.278172	-0.302097	-0.389435	-0.327369	-0.444237	-0.300305	-0.298631	-0.388503	-0.360129	-0.36602	-0.109792	-0.400713	-0.286788	-0.340092	-0.245131	-0.352998	-0.357547	-0.403294	-0.340857	-0.30911	-0.301099	-0.355642	-0.310061	-0.287221
FFA.20.0.	0.902307	0.936902	1.07492	0.999264	1.20376	0.978309	0.999278	1.08641	1.05769	1.02496	0.904198	1.06012	1.01116	1.00996	1.00986	1.02601	0.930407	0.921614	1.02866	0.962155	1.03007	1.07893	0.990803	0.965061	1.03012	1.01089	1.07917	1.01053	1.04638	0.818885	0.980771	1.00086	0.926975	1.0116	1.02424	1.05371	0.945206	0.862288	0.962612	1.00089	1.1503	0.971331	1.09396	1.06617	1.02219	0.939984	1.01563	1.06086	0.98881
FFA.20.1.	0.761488	0.492669	0.749165	0.718154	0.788813	0.65756	0.559035	0.925601	0.738259	0.630159	0.659099	0.805886	0.750195	0.657869	0.624372	0.679362	0.642441	0.569483	0.77404	0.606126	0.651065	0.606395	0.627893	0.686041	0.668336	0.676759	0.81333	0.662392	0.674873	0.625898	0.64114	0.66379	0.68954	0.666367	0.705193	0.802359	0.775698	0.596537	0.695071	0.727878	0.774289	0.627846	0.576956	0.657787	0.696132	0.598556	0.602659	0.643528	0.60792
FFA.20.2.	0.53671	0.372114	0.571959	0.460939	0.688943	0.414992	0.278203	0.600964	0.474992	0.457585	0.424616	0.622446	0.505156	0.45818	0.398281	0.448912	0.362207	0.36426	0.572683	0.393851	0.422108	0.184028	0.429638	0.511167	0.456136	0.445672	0.599733	0.39005	0.52345	0.61388	0.409171	0.474596	0.453007	0.472781	0.583878	0.522236	0.561268	0.503027	0.455262	0.376512	0.423989	0.3371	0.280064	0.31894	0.474449	0.417932	0.267839	0.393768	0.403813
FFA.20.3.	0.614435	0.535528	0.643738	0.544697	0.664032	0.617902	0.505628	0.865026	0.664572	0.614459	0.852136	0.720443	0.624317	0.662274	0.640686	0.619448	0.533119	0.542518	0.720993	0.556746	0.660107	0.463826	0.647348	0.610792	0.660427	0.642342	0.692515	0.552493	0.734079	0.685388	0.620826	0.691866	0.839532	0.690431	0.609156	0.659644	0.724523	0.761006	0.633806	0.679861	0.682327	0.546497	0.515545	0.497088	0.697763	0.600647	0.557313	0.582301	0.617928
FFA.20.4.	0.817744	0.77596	0.791145	0.80664	0.806731	0.584875	0.694248	0.897976	0.771746	0.875775	0.519319	0.92867	0.806041	0.775702	0.847825	0.7978	0.745866	0.637254	0.809983	0.634367	0.759396	0.641939	0.679817	0.657728	0.709228	0.933609	0.850381	0.529331	0.893109	0.872353	0.865948	0.851457	0.70868	0.739315	0.683151	0.731167	0.854188	0.956919	0.839957	0.634652	0.761616	0.654131	0.666146	0.726169	0.854589	0.806847	0.603419	0.642892	0.720217
FFA.20.5.	0.1863	0.0354057	0.311388	0.166528	0.135187	0.118507	0.396895	0.423935	0.185853	0.184217	0.0519383	0.199286	0.2826	0.189562	0.111555	0.0631161	0.0857919	0.286613	0.101666	0.0128431	0.071666	0.340513	-0.0235561	-0.00735313	0.0395256	0.389491	0.100682	0.110773	0.151356	0.013013	0.0744853	0.139058	0.0268199	0.196024	0.0864233	0.64822	0.00528107	0.318107	0.149038	0.358597	0.585458	0.0372089	0.0138141	0.0939875	0.213413	0.112824	0.193625	0.0648743	0.235744
FFA.22.0.	0.661124	0.560026	0.915888	0.666008	0.939276	0.705328	0.551687	1.01061	0.761086	0.806112	0.90199	0.706799	0.748222	0.755567	0.795897	0.810058	0.668158	0.558104	0.753649	0.58615	0.765584	0.592308	0.666939	0.763864	0.824201	0.605141	0.929494	0.758529	0.755395	0.541868	0.651157	0.675958	0.92357	0.737023	0.623968	0.693856	0.768027	0.674398	0.848875	0.851153	0.950829	0.659476	0.548557	0.815168	0.741915	0.579334	0.715953	0.864723	0.823822
FFA.22.1.	0.924486	0.674757	1.04431	0.888466	0.964117	0.997514	0.722781	1.14589	0.92169	0.868335	1.31269	0.976081	0.919672	0.936844	0.949691	0.890689	0.799472	0.726298	1.12084	0.757396	1.08797	0.731889	0.864043	0.978916	0.974009	0.811906	0.991114	0.874319	0.982737	0.836953	0.917214	0.848944	1.30924	0.936716	0.889776	0.910986	1.10732	1.05426	0.763041	1.17952	1.22702	0.954937	0.739856	1.05729	0.970731	0.79702	0.870217	0.822385	0.891466
FFA.22.2.	0.309335	-0.00887314	0.142334	0.0812222	0.268288	0.259156	-0.026918	0.541926	0.282602	0.139848	0.241905	0.201401	0.247864	0.204758	0.172038	0.0817894	-0.0159488	-0.0187166	0.126914	-0.0785486	0.177576	-0.102893	-0.00286916	0.167171	0.155842	-0.0401048	0.220896	0.03186	-0.00276027	0.127908	0.0606549	0.230296	0.402346	0.216976	0.118751	0.279483	0.355613	0.157445	0.0684509	0.214494	0.314511	0.139855	-0.0608662	-0.0326962	0.125698	0.118743	-0.00427094	0.186581	0.114476
FFA.22.4.	0.282631	0.136366	0.168694	0.208615	0.315335	0.0828164	0.108198	0.395969	0.24882	0.18773	0.0527751	0.340977	0.165473	0.224856	0.296978	0.255562	0.218996	0.116939	0.253584	0.0853682	0.250026	-0.0174998	0.192133	0.148789	0.162327	0.255558	0.31937	0.087134	0.371374	0.370284	0.286611	0.348633	0.176801	0.199183	0.180613	0.163209	0.349861	0.275349	0.217637	0.0677118	0.140665	0.157838	0.0814219	0.190782	0.303316	0.167548	0.0533771	0.088088	0.129444
FFA.22.5.	0.695727	0.432362	0.629982	0.572955	0.65304	0.488133	0.515851	0.81047	0.585906	0.529597	0.655775	0.642007	0.620229	0.585555	0.57072	0.554841	0.481666	0.53214	0.635018	0.432976	0.554684	0.448907	0.510135	0.526749	0.532779	0.672635	0.623824	0.575594	0.588724	0.622397	0.525173	0.613146	0.789252	0.658333	0.536678	0.837584	0.607828	0.624833	0.487323	0.58383	0.775329	0.449781	0.411219	0.511568	0.65945	0.52873	0.523883	0.450298	0.609906
FFA.22.6.	0.84582	0.492424	0.944881	0.874344	0.895986	0.704219	0.811392	0.937468	0.755555	0.709095	0.41619	0.780769	0.780232	0.78476	0.696196	0.578435	0.540112	0.737242	0.65886	0.611147	0.621851	0.863434	0.448588	0.665244	0.594557	0.979315	0.793795	0.720959	0.605642	0.559931	0.596583	0.781114	0.517702	0.750305	0.74855	1.09779	0.598256	0.753996	0.63603	0.801176	1.05982	0.628844	0.512012	0.656491	0.819194	0.617471	0.792086	0.495933	0.955623
FFA.24.0.	0.997614	1.14436	1.20193	1.17596	0.9927	1.24416	1.01021	1.24524	1.02997	1.08059	1.66598	1.02652	1.04136	1.16988	1.02967	1.06797	1.01815	0.879813	1.33321	1.05816	1.1742	0.979344	1.20777	1.19783	1.28344	1.02004	1.07694	1.06421	1.18873	0.90289	1.09315	1.06559	1.77294	1.09268	0.972614	1.0529	1.24341	1.3391	0.902452	1.40958	1.45244	1.10348	0.868559	1.22024	1.18284	0.937168	1.06796	1.06323	1.06722
FFA.24.1.	1.3172	1.41274	1.55614	1.49651	1.34149	1.58344	1.31881	1.57995	1.28506	1.42938	2.06945	1.35012	1.36555	1.54098	1.44071	1.41562	1.34932	1.2851	1.67438	1.41559	1.52259	1.32222	1.55275	1.57559	1.63563	1.33648	1.41923	1.41334	1.52308	1.23249	1.44174	1.41486	2.14588	1.44187	1.33002	1.44226	1.55333	1.68797	1.23242	1.76085	1.84945	1.48737	1.12932	1.64541	1.54486	1.2685	1.46052	1.40184	1.45369
HCER.16.0.	-0.167022	-0.13221	-0.213613	-0.0681439	-0.0433823	-0.0805364	-0.14434	-0.29224	-0.0452001	-0.187153	-0.284446	-0.264437	-0.093005	-0.151286	-0.277828	-0.103612	-0.24271	0.0297969	-0.185534	-0.236184	-0.135529	-0.106333	-0.198901	-0.092578	-0.266683	-0.342236	0.0465696	-0.08511	-0.069863	-0.0497208	-0.225363	0.0146028	0.0551919	-0.184871	-0.0984201	-0.13057	-0.0504829	-0.118528	-0.22998	-0.191887	-0.170276	-0.262771	-0.151371	-0.22272	-0.0973423	-0.062833	-0.135618	-0.0592917	0.0562927
HCER.18.0.	-0.715069	-0.852172	-1.10072	-1.06992	-0.723067	-0.949008	-1.14327	-1.06618	-1.02677	-1.14493	NA	-1.07573	-0.85436	-1.05672	-1.05493	-1.00006	-1.04814	-0.946382	-1.02374	-1.16919	-0.881659	-1.07602	-1.07781	-0.944736	-1.05426	-1.16966	-0.979521	-0.829875	-1.11831	-0.928386	-1.03908	-0.903001	-0.830185	-1.01207	-0.845013	-0.962818	-0.884597	-0.974622	-1.12681	-1.03545	-0.872405	-1.13377	-0.90968	-1.06007	-0.88172	-1.03619	-0.994582	-0.911023	-0.918908
HCER.20.0.	-0.857454	-0.912237	-1.02059	-0.947479	-0.705865	-0.828095	-0.876219	-1.02496	-0.94172	-1.06998	-1.07291	-0.983402	-0.793897	-0.99429	-1.0229	-0.893962	-0.93102	-0.9701	-0.993261	-1.08788	-0.900707	-0.910056	-1.01453	-0.92119	-0.910617	-1.16731	-0.865195	-0.757096	-1.03359	-0.810287	-1.0223	-0.936131	-0.736961	-0.98982	-0.835093	-0.877267	-0.899741	-0.880652	-0.945611	-0.937237	-0.969746	-1.09308	-0.914614	-0.91531	-0.841821	-0.922834	-0.936823	-0.844161	-0.878848
HCER.22.0.	0.00802248	-0.0655307	-0.156002	-0.0801938	0.0847549	-0.00346008	-0.0646255	-0.420611	-0.0806283	-0.144736	-0.214538	-0.196593	0.0752483	-0.159733	-0.319429	0.037053	-0.103206	-0.0143923	-0.117257	-0.0737428	-0.0875841	-0.0600848	-0.109542	-0.0493611	-0.0295719	-0.305759	0.0352107	0.118293	0.0604379	-0.0204228	-0.216314	-0.0384272	0.117794	-0.117615	-0.00263026	-0.165919	-0.07708	0.0253782	-0.152936	-0.109767	-0.129356	-0.21885	-0.1121	-0.129957	-0.026498	-0.114596	-0.0986674	0.012345	0.0654326
HCER.22.1.	-0.857454	-1.11299	-0.932558	-1.03239	-0.907551	-0.84283	-1.0559	-1.09783	-0.969281	-1.04336	-0.717403	-0.97558	-0.740062	-0.93103	-1.01903	-0.886855	-0.969407	-0.977284	-0.895295	-0.951763	-1.01795	-0.97402	-0.968184	-0.858427	-0.819271	-1.18825	-0.91136	-0.82566	-0.887961	-0.888092	-1.03408	-0.851479	-0.654502	-0.785763	-0.927952	-0.919953	-0.847166	-0.918956	-0.991988	-0.993877	-0.905147	-1.04423	-0.945152	-0.921063	-0.90968	-0.995309	-0.928654	-0.873258	-0.827578
HCER.24.0.	0.167925	0.139291	0.0627654	0.0395344	0.239144	0.156361	0.100662	-0.181353	0.102488	0.0407352	-0.1047	-0.0944052	0.207069	0.0487889	-0.166162	0.186584	0.0270315	0.178128	0.03294	0.0279513	0.029382	0.0958167	0.0233439	0.140822	0.083444	-0.128841	0.189271	0.21832	0.21714	0.132049	-0.0164465	0.135477	0.236298	-0.0262321	0.125296	0.0264813	0.0820625	0.211015	0.0360098	0.0365543	0.0709009	-0.0235077	0.107299	0.0187642	0.178556	0.0602591	0.0641811	0.184703	0.254767
HCER.24.1.	-0.125915	-0.0209387	-0.0749077	0.0266039	0.0506751	-0.0513757	-0.0580193	-0.155747	-0.00461549	-0.0760313	-0.310927	-0.296155	-0.0670617	-0.128541	-0.253993	-0.0779629	-0.213132	0.119372	-0.158889	-0.33784	-0.135527	-0.00962747	-0.193236	-0.00488223	-0.160054	-0.324562	0.0708031	-0.083826	-0.18883	-0.0402535	-0.232132	0.00627104	0.133868	-0.206763	-0.0511865	-0.0302211	-0.0343107	-0.132183	-0.133584	-0.169574	-0.10129	-0.150625	-0.0857708	-0.176614	0.0363557	0.0509555	-0.129871	-0.0088693	-0.0348216
LCER.14.0.	-0.889792	-0.795364	-0.935349	-1.00573	NA	-0.84072	-0.918373	-0.943342	-0.840796	-1.01266	NA	-1.07992	-0.692646	-1.11279	-0.986462	-0.979023	-1.02316	-0.762453	-0.794111	-1.10817	-0.974235	-1.01855	-1.03652	-1.02703	-1.08213	-1.01324	-0.87865	-0.979098	-1.0097	NA	-0.975176	-0.834391	NA	-0.93794	-1.0842	-0.925686	-0.910758	NA	NA	-1.13133	NA	-0.889876	-0.87769	-0.973189	-0.806773	-0.950833	-0.846494	-0.860441	-0.913257
LCER.16.0.	0.371279	0.440416	0.346139	0.291808	0.468703	0.458397	0.45698	0.385747	0.446242	0.302713	0.182884	0.0963713	0.370304	0.205983	0.287947	0.327016	0.338057	0.543097	0.474845	0.150263	0.206699	0.339138	0.342017	0.305406	0.344784	0.245946	0.452781	0.458411	0.367025	0.47033	0.373472	0.449439	0.337746	0.275872	0.356182	0.416915	0.37367	0.326187	0.187705	0.402295	0.420933	0.335847	0.316206	0.242594	0.50357	0.37898	0.346367	0.391038	0.360354
LCER.18.0.	NA	NA	-1.02752	-0.901741	NA	-0.840467	-0.907883	-0.980899	-0.905167	-1.05556	-0.760175	-0.908439	-0.828843	-0.866412	-0.871239	-0.80468	-0.851518	-0.857013	-0.841082	-0.901418	-0.809524	-0.853263	-0.867113	-0.802703	-0.884209	-0.957081	-0.829957	-0.82791	-0.85	-0.840899	-0.885887	-0.862426	NA	-0.718044	-0.90452	-0.867226	-0.772825	-1.05009	-0.937857	-0.96413	-0.849689	-0.892475	-0.778409	-0.820465	-0.788898	-1.01197	-0.904516	-0.849883	-0.83583
LCER.18.1.	-0.821058	-0.865945	-0.927923	-0.897863	-0.723232	-0.838452	-0.834823	-0.765727	-0.811473	-0.922232	-0.625089	-0.832456	-0.69785	-0.793797	-0.834571	-0.739397	-0.768005	-0.794055	-0.763087	-0.89012	-0.822028	-0.868546	-0.782516	-0.750942	-0.785644	-0.946697	-0.828	-0.76769	-0.831542	-0.785518	-0.8359	-0.781953	-0.534041	-0.673969	-0.838367	-0.805124	-0.768562	-0.819637	-0.888357	-0.77645	-0.761267	-0.837768	-0.746514	-0.79483	-0.739297	-0.886206	-0.859576	-0.781194	-0.864489
LCER.20.1.	NA	NA	NA	-1.23217	NA	NA	NA	-1.05425	NA	-1.2089	NA	-1.05437	-1.01485	-1.00643	-1.08363	-0.92155	-0.951486	-0.923237	-0.909601	-1.20008	-1.20996	-1.1763	-1.0678	-0.956832	-0.951159	NA	-1.02979	-0.917218	-0.992094	NA	-1.16285	-1.09599	NA	-0.841035	-1.06185	-0.824062	-1.04885	NA	-1.08808	NA	NA	-1.12521	-0.858751	-0.892686	-0.952621	-1.31222	-1.06678	-1.02211	-1.0004
LCER.24.0.	-0.634601	-0.753972	-0.76411	-0.985878	-0.733717	-0.77658	-0.916468	-0.74596	-0.754017	-0.861652	NA	-0.949019	-0.632073	-0.89298	-0.892114	-0.829957	-0.84578	-0.74708	-0.666986	-0.975765	-0.967995	-0.770477	-0.84415	-0.78308	-0.715474	-0.841829	-0.801313	-0.706171	-0.801133	-0.849816	-0.789473	-0.710859	NA	-0.754604	-0.880525	-0.778479	-0.82123	-0.804756	-1.03292	-0.748724	-0.702562	-0.788884	-0.809108	-0.882934	-0.67981	-0.848968	-0.77111	-0.708843	-0.826231
LCER.24.1.	-0.343727	-0.420616	-0.43073	-0.552819	-0.273732	-0.267802	-0.416739	-0.292496	-0.362052	-0.522726	-0.662413	-0.712321	-0.312146	-0.553015	-0.486575	-0.492288	-0.484509	-0.286112	-0.314786	-0.800358	-0.653489	-0.383804	-0.450963	-0.458071	-0.315707	-0.508928	-0.30802	-0.370467	-0.450597	-0.385828	-0.461748	-0.360394	-0.453945	-0.57461	-0.544333	-0.431701	-0.497418	-0.387328	-0.591877	-0.353292	-0.359006	-0.439672	-0.521399	-0.480245	-0.264017	-0.307432	-0.461633	-0.322237	-0.5002
LPC.14.0.	-0.371033	-0.118146	-0.604883	-0.375199	-0.581923	-0.318076	-0.218194	-0.881823	-0.517416	-0.672494	-0.569147	-0.575894	-0.586034	-0.528838	-0.359228	-0.492007	-0.625044	-0.421039	-0.597297	-0.706555	-0.524448	-0.664466	-0.502305	-0.640676	-0.660012	-0.533869	-0.62838	-0.524555	-0.456268	-0.43759	-0.445397	-0.537442	-0.554723	-0.48772	-0.635424	-0.547417	-0.67118	-0.804703	-0.511342	-0.569103	-0.51214	-0.556485	-0.349633	-0.364243	-0.423216	-0.452868	-0.327445	-0.458195	-0.357721
LPC.15.0.	0.0389631	0.00903579	-0.120439	0.0214725	-0.0817687	0.0851087	0.117625	-0.268751	-0.13011	-0.298027	-0.327663	-0.11795	-0.198142	-0.174213	-0.0872785	-0.047219	-0.197035	-0.0116692	-0.273177	-0.374516	-0.0429119	-0.0151469	-0.0728043	-0.139528	-0.197948	-0.138482	-0.148047	-0.143388	-0.109388	-0.197965	-0.170141	-0.132698	-0.0353556	-0.0625308	-0.365102	-0.224305	-0.142455	-0.230125	-0.0581932	-0.333318	-0.149453	-0.0985755	-0.0411802	-0.0292061	-0.0544594	-0.00364651	0.0522248	-0.0578113	-0.0992011
LPC.16.0.	2.14334	2.18076	2.09902	2.16092	2.15675	2.13561	2.20809	1.98989	1.95193	1.91663	1.87086	1.99606	2.02768	1.94161	2.11574	2.14601	2.12504	2.13762	1.94929	2.01819	2.01928	2.14561	2.04404	2.08654	2.04295	2.06496	2.00208	2.0758	2.07113	1.97646	2.09581	1.85652	2.10217	2.04898	1.97732	2.001	1.92134	1.99901	2.09639	1.92352	1.99897	2.01381	2.00832	2.16645	2.17576	2.0511	2.07985	2.05348	2.26431
LPC.16.1.	0.520443	0.693778	0.343795	0.556939	0.452708	0.51849	0.481735	0.501441	0.408491	0.316876	0.11167	0.376966	0.40428	0.379205	0.604764	0.468872	0.350357	0.501924	0.209026	0.222664	0.46085	0.38587	0.36898	0.475593	0.407934	0.353686	0.35493	0.385681	0.275972	0.411737	0.505271	0.372769	0.496504	0.388124	0.361062	0.434748	0.379067	0.275502	0.449552	0.135463	0.323389	0.324029	0.426421	0.526779	0.514189	0.528951	0.456559	0.453723	0.628975
LPC.17.0.	0.551328	0.468548	0.345836	0.437761	0.397441	0.429753	0.541929	0.30436	0.256953	0.155687	0.015078	0.273713	0.27437	0.207452	0.24363	0.376763	0.245082	0.446618	0.212436	0.0688919	0.336501	0.510306	0.27107	0.30497	0.276274	0.293692	0.261277	0.219822	0.22125	0.0507867	0.178271	0.127892	0.280803	0.339516	0.119952	0.149799	0.227796	0.187859	0.322317	0.123354	0.221705	0.309874	0.187737	0.353326	0.385341	0.322621	0.378155	0.355197	0.344737
LPC.18.0.	1.57061	1.62693	1.52862	1.52034	1.57462	1.53813	1.59162	1.30645	1.38772	1.38115	1.28878	1.42623	1.40503	1.3785	1.49213	1.53142	1.53287	1.54407	1.44644	1.46021	1.45964	1.60473	1.45719	1.58533	1.5002	1.47973	1.48979	1.47564	1.48748	1.35789	1.44354	1.30205	1.58487	1.55284	1.46609	1.4378	1.39832	1.42599	1.4707	1.35696	1.37822	1.44565	1.34329	1.5458	1.504	1.46062	1.49166	1.52907	1.71732
LPC.18.1.	1.58689	1.57453	1.43821	1.4774	1.55672	1.48933	1.56246	1.49817	1.32256	1.26415	1.1978	1.34425	1.37694	1.31501	1.39247	1.44082	1.41834	1.45248	1.37781	1.22375	1.32363	1.46431	1.38388	1.46752	1.5017	1.34974	1.35421	1.44557	1.33415	1.21013	1.43707	1.17415	1.48497	1.3207	1.2945	1.29434	1.20439	1.29263	1.40858	1.37094	1.42988	1.34985	1.27677	1.58842	1.51732	1.39211	1.46167	1.4632	1.53327
LPC.18.2.	1.71929	1.84704	1.74003	1.6196	1.72712	1.5721	1.72947	1.25215	1.50082	1.50074	1.70941	1.47458	1.5046	1.44985	1.36006	1.59838	1.57444	1.60087	1.68515	1.52722	1.46023	1.63618	1.54025	1.66718	1.64375	1.51236	1.4919	1.63738	1.54577	1.42557	1.64525	1.2898	1.5853	1.46233	1.54859	1.34953	1.28103	1.47386	1.54476	1.63038	1.55295	1.47675	1.3982	1.8088	1.70823	1.61939	1.65544	1.60539	1.72262
LPC.18.3.	-0.19817	0.0901302	-0.0313786	-0.195572	-0.343368	-0.204336	0.0704276	-0.378051	-0.46142	-0.369106	-0.170665	-0.377388	-0.519725	-0.410475	-0.425255	-0.33566	-0.366222	-0.274163	-0.298395	-0.531105	-0.395093	-0.249766	-0.3899	-0.312007	-0.362938	-0.380591	-0.285542	-0.379897	-0.430437	-0.381835	-0.239784	-0.535387	0.0842843	-0.518091	-0.475316	-0.675467	-0.697639	-0.481704	-0.328864	-0.360363	-0.306795	-0.449806	-0.359792	-0.206068	-0.247264	-0.13726	-0.215159	-0.198323	-0.00500742
LPC.20.1.	-1.03236	NA	-0.987671	-1.0842	NA	-1.04156	NA	-0.781896	NA	-1.16078	NA	-1.01895	-0.849872	-0.936704	-1.13179	-0.911119	-0.873334	-0.801107	-0.764869	-0.978892	NA	-0.880857	-1.07783	-0.864591	-0.970416	-0.946422	-0.907975	-0.993047	NA	NA	-1.11079	NA	NA	NA	-1.10329	-0.95806	NA	NA	-0.991082	-0.852078	NA	-1.15544	NA	NA	-0.905901	NA	-0.985721	-1.022	-0.947602
LPC.20.2.	-0.644034	-0.617679	-0.664594	-0.71701	-0.538727	-0.678118	-0.756174	-0.717568	-0.70418	-0.81662	NA	-0.749702	-0.738318	-0.718499	-0.742984	-0.677496	-0.743825	-0.623417	-0.610518	-0.871696	-0.767059	-0.690709	-0.721661	-0.568707	-0.611486	-0.683817	-0.730969	-0.651665	-0.81518	-0.959588	-0.652644	-0.881683	-0.571396	-0.697048	-0.749713	-0.897595	-0.859042	-0.680789	-0.711488	-0.742477	-0.892739	-0.724079	-0.594986	-0.73348	-0.547692	-0.746951	-0.645549	-0.662736	-0.499679
LPC.20.3.	0.480452	0.480042	0.0615831	0.177167	0.350657	0.195073	0.249132	0.357449	0.231658	0.116098	0.0322337	0.24664	0.2044	0.313379	0.284527	0.3861	0.238198	0.318976	0.287398	0.109583	0.289587	0.278134	0.351417	0.349965	0.263315	0.30239	0.256943	0.187544	0.253154	0.223483	0.319081	0.159253	0.409248	0.266705	0.111673	0.00898919	0.225825	0.286267	0.3045	0.0529622	0.210234	0.227886	0.140797	0.252216	0.460362	0.360655	0.330917	0.402837	0.488861
LPC.20.4.	0.837787	0.870529	0.634644	0.752309	0.865641	0.589593	0.813417	0.716372	0.61428	0.731052	0.340091	0.767236	0.688846	0.69308	0.805549	0.728764	0.811771	0.63682	0.646048	0.406809	0.63834	0.766094	0.561643	0.600846	0.674522	0.833056	0.663055	0.395308	0.605832	0.568465	0.907479	0.578707	0.775057	0.529869	0.415951	0.417922	0.48924	0.711696	0.65119	0.525334	0.603875	0.643432	0.515712	0.94775	0.854875	0.78116	0.671214	0.616997	0.719974
LPC.20.5.	-0.547124	-0.536473	-0.427436	-0.314063	-0.43216	-0.600916	0.0197425	-0.102503	-0.517982	-0.629363	NA	-0.58131	-0.403296	-0.510728	-0.617858	-0.646254	-0.489538	-0.257744	-0.777539	-0.908068	-0.633584	0.0448056	-0.911254	-0.825446	-0.716697	-0.275681	-0.691845	-0.585314	-0.833159	-0.785702	-0.579157	-0.751572	-0.454442	-0.570954	-0.76014	0.024247	-0.860705	-0.375164	-0.672456	-0.0855679	-0.00576484	-0.678883	-0.729933	-0.39203	-0.358705	-0.574331	-0.231307	-0.613385	-0.293928
LPC.22.5.	-1.05584	NA	-1.05381	NA	-1.00319	NA	NA	-0.754459	-1.03346	-1.21662	NA	-1.06026	-1.09598	-1.12027	-0.891324	-0.873552	-0.940659	-0.823872	-0.819226	NA	-0.960819	-0.949151	NA	NA	-1.16943	-1.02865	-0.964091	-0.878724	NA	NA	-0.849461	NA	NA	-1.01473	NA	-1.0006	NA	NA	-1.11842	NA	-1.18288	-1.0259	NA	NA	-0.91397	-0.975731	-0.965188	-0.904161	-0.877546
LPC.22.6.	-0.490643	-0.749725	-0.650211	-0.643685	-0.420261	-0.762893	-0.551158	-0.586635	-0.704353	-0.843365	NA	-0.682284	-0.627027	-0.624592	-0.671199	-0.805206	-0.719674	-0.54148	-0.774167	-0.8675	-0.740018	-0.438402	-0.907586	-0.807828	-0.799637	-0.543273	-0.714682	-0.726341	-0.964315	-1.10984	-0.752899	-0.899322	NA	-0.778325	-0.789785	-0.507851	-0.844482	-0.82521	-0.793782	-0.523218	-0.652903	-0.690151	-0.976317	-0.582932	-0.576582	-0.701476	-0.56044	-0.862815	-0.465622
LPE.16.0.	0.0853874	0.182616	0.0366763	0.0686048	0.295522	0.080337	0.121035	0.138642	-0.191041	-0.274618	-0.32035	-0.0347206	0.0680296	-0.136258	0.0393733	-0.0401348	0.0344273	0.134812	-0.129002	-0.1041	-0.0147769	0.0974648	-0.0957845	-0.00877144	-0.210988	-0.096436	-0.076726	-0.0369673	-0.0367722	-0.000156474	-0.062101	-0.20731	0.147636	0.0337828	-0.109851	-0.0259743	-0.13686	-0.109422	-0.0497897	-0.102132	-0.0541958	-0.0925128	0.076517	0.150052	0.167493	-0.0172834	0.00953079	-0.046463	0.249847
LPE.16.1.	-1.07398	-0.870653	NA	-1.21943	NA	-1.165	NA	-0.975182	-1.29002	-1.49179	NA	-1.25417	-1.175	-1.33127	-1.00776	-1.16563	-1.27348	-1.16032	-1.25868	-1.45169	-1.11677	-1.34119	-1.30787	-0.99617	-1.3624	-1.21507	-1.30844	-1.21145	-1.27782	-1.00913	-1.13878	-1.20641	-0.815774	-1.20458	-1.20854	-1.15956	-1.20042	NA	-1.15924	NA	NA	-1.28564	-1.05054	-1.27977	-1.09266	-1.35024	-1.20344	-1.24419	-0.868555
LPE.17.0.	-1.21707	-1.14481	-1.33534	-1.27576	-1.19083	-1.27133	-1.17488	-1.11955	NA	-1.60473	NA	-1.32873	-1.27903	-1.35214	-1.29673	-1.32665	-1.41162	-1.25476	NA	NA	-1.35032	-1.29913	-1.37475	-1.26989	-1.41521	-1.43772	-1.32008	-1.37391	-1.42696	-1.48079	-1.27555	-1.41222	NA	-1.34613	NA	-1.35626	NA	NA	-1.2897	NA	NA	-1.35548	-1.27834	-1.10274	-1.22425	-1.34491	-1.24788	-1.31316	-1.29993
LPE.18.0.	0.213822	0.280941	0.0966036	0.0919293	0.365475	0.176846	0.198859	0.12622	-0.0484819	-0.131372	-0.0564071	0.0885728	0.0779719	-0.0564501	0.124327	0.0918578	0.160124	0.162532	0.0120692	0.00837454	0.0597165	0.128095	0.0432652	0.14729	-0.000841861	0.011571	0.0186368	0.0725953	0.121674	0.0467572	-0.0125529	-0.0830049	0.234683	0.18766	-0.00644249	0.0542242	-0.0317665	-0.0217223	0.133271	0.0226326	-0.0334084	0.00671822	0.0544491	0.237882	0.21209	0.00958627	0.0242416	0.138084	0.315011
LPE.18.1.	0.109528	0.214139	0.00885905	0.0918555	0.122971	0.111809	0.0508455	0.134615	-0.153212	-0.0981305	0.227455	0.0895171	0.0438874	-0.114649	0.0736697	0.100072	0.083091	0.00254428	0.120736	-0.115398	0.042633	-0.0845644	0.104405	0.139101	0.125975	-0.134202	-0.0320896	0.125796	0.1102	0.112563	0.114073	-0.103414	0.257577	0.0212304	-0.0108156	-0.157407	-0.212448	-0.282499	0.0395224	-0.11001	0.0439178	-0.119768	0.169988	0.451518	0.230282	0.00473376	0.0980272	0.0358323	0.331331
LPE.18.2.	0.383903	0.554738	0.29143	0.190124	0.413611	0.31108	0.174665	0.0392818	0.127342	0.108901	0.495997	0.199925	0.146344	0.076584	0.121142	0.35082	0.278886	0.305662	0.336419	0.297076	0.206241	0.125382	0.321678	0.480635	0.340909	0.0242212	0.198418	0.420549	0.341269	0.369701	0.214847	0.0527855	0.453365	0.205536	0.307367	-0.0327486	0.0994087	-0.00333499	0.378376	0.148436	0.10203	0.0557315	0.261431	0.505638	0.343813	0.222755	0.261817	0.332822	0.609666
LPE.18.3.	NA	-1.0447	-1.43274	NA	NA	-1.13967	-1.27891	NA	-1.51779	-1.39169	NA	-1.39023	NA	-1.58759	-1.4044	-1.1384	-1.24102	-1.3081	-1.20396	NA	-1.40777	NA	-1.32921	-1.17091	-1.26921	-1.34885	-1.26137	-1.28981	-1.20415	NA	-1.25885	-1.51901	-1.04085	NA	NA	-1.28054	NA	NA	-1.29373	-1.12862	NA	-1.58039	-1.43895	-1.0331	-1.27239	-1.33487	-1.33716	-1.24175	-1.15506
LPE.20.3.	-0.776584	-0.986448	-1.31084	-1.19202	-0.925005	-1.11054	-1.4207	-0.871903	-1.07763	-1.13636	NA	-1.00241	-0.993656	-1.01341	-1.01654	-0.969041	-1.02013	-0.981191	-0.933371	-1.18054	-1.0433	-1.07898	-0.980987	-0.842576	-1.0397	-1.17593	-0.989155	-0.993104	-0.95099	-0.887645	-1.04281	-1.01581	-0.908137	-0.90996	-1.03996	-1.18709	-0.922343	-1.22173	-0.966797	-1.19161	-1.23324	-1.1123	-1.00817	-0.9813	-0.890084	-1.02573	-1.05243	-0.83652	-0.779441
LPE.20.4.	-0.162822	-0.359006	-0.512157	-0.426404	-0.159783	-0.443671	-0.47844	-0.378931	-0.438778	-0.374139	-0.638723	-0.27733	-0.338473	-0.401628	-0.312491	-0.319896	-0.257983	-0.481668	-0.301816	-0.524166	-0.498791	-0.354369	-0.417424	-0.28992	-0.353012	-0.456185	-0.328024	-0.562846	-0.396329	-0.2977	-0.197402	-0.352836	-0.305229	-0.478639	-0.504727	-0.708801	-0.418197	-0.504148	-0.360367	-0.649136	-0.541479	-0.443773	-0.406589	-0.121766	-0.231811	-0.454137	-0.438654	-0.396049	-0.257636
PC.14.0.16.1.	-0.566643	NA	NA	-0.767151	-0.724986	-0.403579	-0.883601	-0.656897	-0.644049	-0.716526	NA	-0.768549	-0.613935	-0.677419	-0.450011	-0.708443	-0.746024	-0.426465	NA	NA	-0.678853	NA	-0.639927	-0.64789	-0.881109	-0.567037	-0.638512	-0.695348	-0.761779	-0.441775	-0.577884	-0.439747	NA	-0.586592	-0.70068	-0.550585	-0.586302	NA	-0.629486	NA	NA	-0.585991	-0.264309	NA	-0.613186	-0.688713	-0.546909	-0.644147	-0.5148
PC.14.0.18.1.	0.780033	0.608552	0.385167	0.510784	0.661328	0.761468	0.564417	0.489728	0.582065	0.377887	0.302863	0.516975	0.642391	0.471572	0.736726	0.535438	0.520252	0.686643	0.461477	0.311827	0.498557	0.312524	0.489295	0.582391	0.493664	0.431684	0.47473	0.662393	0.585257	0.711449	0.625562	0.696664	0.818413	0.673282	0.486473	0.529196	0.538474	0.258782	0.767421	0.285785	0.46142	0.400315	0.989593	0.482109	0.58558	0.530837	0.6435	0.674017	0.656958
PC.14.0.18.2.	0.778893	0.735812	0.587855	0.471818	0.788446	0.89019	0.579223	0.0686295	0.741137	0.479794	0.719934	0.590867	0.69963	0.528977	0.631586	0.58958	0.635139	0.690061	0.659357	0.627612	0.516582	0.318927	0.696734	0.775397	0.642706	0.499963	0.615843	0.737055	0.736243	0.855362	0.697518	0.742742	0.771948	0.880058	0.691089	0.497625	0.609254	0.373944	0.8246	0.362784	0.427916	0.425239	0.951863	0.476368	0.613859	0.653553	0.675691	0.697475	0.790126
PC.14.0.20.2.	NA	NA	NA	-0.863288	NA	-0.532294	NA	NA	-0.820319	NA	NA	-0.864881	-0.710997	-0.86521	-0.766067	-0.815915	-0.739268	-0.642079	-0.817459	NA	-0.703778	NA	-0.674215	-0.67337	-0.796956	-0.810455	-0.654269	-0.762809	-0.729272	-0.59709	-0.675956	-0.609805	NA	-0.561748	-0.734342	-0.712327	NA	NA	-0.624473	NA	NA	-0.613667	-0.60569	NA	-0.719162	NA	-0.763505	-0.652178	-0.663731
PC.14.0.20.3.	0.0780945	0.0383305	-0.452196	-0.170622	-0.0947376	0.0937893	-0.183525	-0.326025	0.0304581	-0.294566	-0.287493	-0.0532209	0.0461325	-0.0219927	0.0884331	-0.0162919	-0.144021	-0.00500763	-0.0624326	-0.227994	-0.086273	-0.384668	0.0408601	0.0928401	-0.130366	-0.0854209	-0.0500522	-0.112716	0.0520155	0.195391	-0.0310406	0.212972	0.102493	0.248935	-0.147003	-0.310656	0.0138543	-0.305889	0.123974	-0.527778	-0.288058	-0.197927	0.278843	-0.377666	-0.0158978	-0.055248	-0.0447963	0.0717077	0.0834551
PC.14.0.20.4.	0.350038	0.353981	0.149881	0.292599	0.438285	0.434728	0.358283	-0.0142124	0.377251	0.290945	-0.0530681	0.434948	0.424245	0.354547	0.527112	0.244791	0.403299	0.275081	0.292359	0.125182	0.170508	0.19069	0.224227	0.293668	0.260917	0.355372	0.255467	0.0870047	0.301581	0.447673	0.609889	0.522603	0.489429	0.378383	0.150964	0.0727622	0.259821	0.219274	0.409722	0.00881141	0.198683	0.133423	0.585005	0.26068	0.416265	0.363541	0.325717	0.232916	0.344712
PC.14.0.20.5.	NA	NA	NA	-0.34349	NA	NA	-0.399539	NA	-0.199352	-0.608091	NA	-0.537712	-0.477548	-0.524127	NA	NA	NA	-0.378843	NA	NA	-0.543347	-0.363945	NA	NA	NA	-0.372556	NA	-0.356498	NA	NA	NA	-0.417732	NA	-0.293208	NA	-0.20196	NA	NA	NA	-0.370917	NA	NA	NA	NA	-0.421827	NA	-0.375789	NA	-0.414616
PC.14.0.22.5.	-0.277215	-0.269052	NA	-0.277101	-0.367106	-0.269542	-0.238321	-0.510781	-0.299084	-0.359913	NA	-0.336652	-0.305938	-0.346042	-0.255186	-0.430635	-0.288933	-0.191026	-0.298274	-0.440442	-0.406868	-0.378092	-0.362761	-0.439185	-0.534942	-0.503809	-0.347641	-0.360045	-0.369417	-0.242525	-0.271331	-0.284473	NA	-0.215719	-0.438439	-0.331952	-0.375441	NA	-0.346631	-0.502001	-0.392058	-0.355173	-0.301845	NA	-0.257476	-0.358916	-0.265201	-0.296142	-0.233797
PC.14.0.22.6.	-0.0616014	NA	-0.0856454	-0.0225629	-0.0578906	0.0136211	0.0345308	-0.223845	-0.125451	-0.323992	NA	-0.207727	-0.0579798	-0.0991645	-0.0787648	-0.280526	-0.193091	-0.00872189	-0.313533	-0.297018	-0.281651	-0.0378004	-0.186159	-0.186159	-0.267617	-0.094115	-0.13054	-0.140684	-0.445695	-0.210694	-0.27683	-0.0980855	NA	-0.0496732	-0.284009	0.0375967	-0.149612	NA	-0.0443756	-0.207125	-0.0415948	-0.211746	0.136694	-0.095287	-0.0966779	-0.237315	-0.0767803	-0.250605	0.0382159
PC.15.0.18.1.	0.227111	-0.0141382	-0.183062	-0.175692	0.0459425	0.150977	-0.085901	-0.15812	0.0329187	-0.22087	-0.195945	-0.0512268	0.0297584	-0.0736797	-0.00515164	-0.00606129	-0.133207	0.0271244	-0.174237	-0.35325	-0.0332466	-0.176284	-0.0248079	0.00911789	-0.0838078	-0.224834	-0.107593	0.0191437	-0.068169	-0.0305858	-0.147612	0.152049	0.178851	0.132278	-0.314755	-0.138576	0.12069	-0.123512	0.0500932	-0.273789	-0.112887	-0.041262	0.229799	0.0807428	-0.0540587	0.00484453	0.07969	0.113713	-0.102736
PC.15.0.18.2.	0.311404	0.0779801	0.151842	-0.0668306	0.276673	0.380076	0.0474965	-0.377607	0.249753	-0.00632223	0.131416	0.0876885	0.187134	0.0622079	0.00141633	0.120032	0.0705195	0.200807	0.0775077	-0.0060559	0.0992145	-0.0608173	0.193009	0.25519	0.0950498	-0.0507564	0.0850087	0.196875	0.19543	0.19023	0.0371008	0.295291	0.158132	0.355275	0.00382854	-0.0443716	0.214025	-0.0666129	0.235401	-0.0707357	-0.0742328	-0.0214671	0.375898	0.162519	0.0415448	0.19586	0.236667	0.250191	0.0681207
PC.15.0.20.3.	0.00241001	-0.154267	NA	-0.304617	-0.1955	-0.074209	-0.251359	-0.245037	-0.142503	-0.436543	NA	-0.15754	-0.112419	-0.159124	-0.165863	-0.142335	-0.207043	-0.128311	-0.200839	-0.34285	-0.13663	-0.283474	-0.0401161	-0.10672	-0.361553	-0.242023	-0.177938	-0.22753	-0.124987	-0.0128662	-0.27822	0.0724365	NA	0.037341	-0.364331	-0.271653	0.0488621	-0.209368	-0.0439984	NA	-0.342414	-0.21153	0.0834299	-0.163717	-0.169783	-0.108148	-0.127567	-0.0346695	-0.130613
PC.15.0.20.4.	0.265885	-0.0861515	-0.103572	-0.0285038	0.176935	0.228402	0.106227	-0.154896	0.133023	-0.0189792	NA	0.231729	0.151366	0.101078	0.186249	0.00828424	0.112307	0.0312565	-0.099631	-0.332869	0.0389374	0.0205419	-0.0069441	0.0301051	-0.0854038	0.10881	0.0627281	-0.184631	0.0274758	0.070491	0.171331	0.310087	0.161874	0.141	-0.23565	-0.084317	0.0316167	0.0742928	0.116173	-0.225504	-0.0153561	0.0550659	0.299464	0.129921	0.067256	0.238846	0.121733	0.0791611	-0.0952855
PC.15.0.22.6.	-0.0601855	NA	-0.189796	-0.176422	-0.0928372	-0.0604537	-0.0505628	-0.380591	-0.150992	-0.35182	NA	-0.22553	-0.110181	-0.191667	-0.237918	-0.313575	-0.35262	-0.0928514	-0.327333	NA	-0.243221	-0.0628809	-0.327521	-0.263071	-0.370864	-0.245417	-0.259727	-0.252425	-0.25722	NA	-0.236185	-0.162021	NA	-0.0735608	-0.438037	-0.0622025	-0.217482	-0.22728	-0.300181	-0.323043	-0.264655	-0.250711	-0.0852938	-0.317497	-0.234707	-0.182237	-0.114545	-0.291253	-0.192721
PC.16.0.12.0.	-0.710698	NA	-0.820217	-0.760273	NA	-0.688679	-0.867807	-0.545467	NA	-0.655459	NA	-0.725306	-0.628987	-0.775836	-0.733454	-0.705159	-0.754447	-0.707808	-0.505944	-0.904701	-0.830184	-0.801708	-0.763288	-0.791583	-0.793719	-0.75133	-0.69239	-0.747473	-0.810385	NA	-0.642493	-0.683539	NA	-0.618185	NA	-0.613499	NA	-0.828572	NA	NA	NA	-0.620097	-0.514413	NA	-0.681737	-0.797909	-0.703648	-0.809996	-0.569314
PC.16.0.14.0.	0.486784	0.355861	-0.00146028	0.0276712	0.309992	0.446697	0.20228	0.123567	0.351338	0.034567	0.0564588	0.139814	0.308448	0.244429	0.342276	0.164119	0.143932	0.475469	0.165483	-0.0944003	0.184017	-0.0711101	0.013469	0.195812	0.00579725	0.113846	0.100047	0.188162	0.254934	0.440309	0.446923	0.357276	0.610066	0.327059	-0.0162212	0.221374	0.199891	0.0219208	0.275791	-0.0292714	0.285422	0.13906	0.745514	0.175538	0.373519	0.250195	0.448776	0.258557	0.378476
PC.16.0.16.0.	1.52014	1.51441	1.49247	1.39838	1.54802	1.77284	1.35338	1.45245	1.52181	1.39428	2.08373	1.37806	1.57496	1.50882	1.46408	1.53216	1.5301	1.53254	1.55003	1.43759	1.4544	1.38397	1.50441	1.6377	1.61994	1.41163	1.45898	1.51889	1.5622	1.55965	1.58344	1.49563	1.99055	1.63641	1.44678	1.53054	1.53729	1.66299	1.47353	1.51362	1.70665	1.44613	1.566	1.50783	1.57815	1.49129	1.52863	1.49729	1.61993
PC.16.0.16.1.	1.07842	1.14421	0.626951	0.798275	1.0382	1.03923	0.724721	1.03484	1.00186	0.736682	0.642812	0.855569	1.15333	0.950151	1.29726	0.995713	0.86891	1.07307	0.682078	0.774652	1.06282	0.643519	0.76041	1.09374	0.757511	0.791577	0.857966	0.956005	0.787869	1.25012	1.17648	1.22718	1.27678	1.03178	0.953879	1.0826	1.16665	0.822827	1.01934	0.577768	0.863401	0.830676	1.44144	0.80792	1.05955	0.899369	1.00357	1.01009	1.32262
PC.16.0.18.0.	1.19612	1.15676	1.1127	1.07161	1.14999	1.37111	0.999919	1.17934	1.15073	1.0236	1.72068	1.03384	1.22189	1.14197	1.18293	1.20374	1.16463	1.17185	1.27664	1.09492	1.17135	1.03052	1.2124	1.34607	1.29402	1.03057	1.08875	1.24773	1.22065	1.17803	1.18786	1.16762	1.75856	1.30421	1.12546	1.20123	1.2409	1.31069	1.11102	1.17388	1.381	1.09391	1.20827	1.20913	1.21497	1.03999	1.14356	1.19291	1.30596
PC.16.0.18.1.	2.56998	2.42002	2.30926	2.36357	2.48017	2.55313	2.30669	2.51353	2.40788	2.24009	2.22647	2.32292	2.56897	2.37723	2.51017	2.48276	2.46329	2.50269	2.31606	2.28404	2.36424	2.30718	2.40546	2.48603	2.42392	2.32971	2.32621	2.53097	2.39602	2.45942	2.48361	2.46328	2.54766	2.49491	2.35842	2.45543	2.47244	2.37926	2.49615	2.25599	2.42514	2.32703	2.65197	2.49079	2.49836	2.28597	2.39574	2.45758	2.59782
PC.16.0.18.2.	2.85919	2.78271	2.80023	2.66642	2.88479	2.98246	2.6676	2.36932	2.79868	2.65003	2.87804	2.6425	2.8722	2.69621	2.65636	2.81877	2.84551	2.77062	2.74583	2.86489	2.64432	2.61322	2.80582	2.91791	2.81622	2.62508	2.68697	2.87277	2.83194	2.84379	2.82229	2.80597	2.75203	2.93381	2.78251	2.69623	2.81158	2.69541	2.84679	2.64257	2.67235	2.56656	2.92107	2.78188	2.78139	2.73421	2.74386	2.7863	2.90552
PC.16.0.18.3.	1.13574	1.10008	1.04504	0.894979	0.986556	1.15506	0.974641	0.637755	0.93663	0.762143	1.02619	0.866889	0.832581	0.880364	0.926188	0.872021	0.938773	1.04122	0.82613	0.736723	0.910558	0.719146	0.83639	1.0273	0.768996	0.75931	0.887194	0.903317	0.959527	1.01855	1.04064	1.05277	1.4022	0.959196	0.722943	0.715637	0.861744	0.683272	1.09025	0.67212	0.877269	0.63402	1.26732	0.79274	0.924526	0.980773	0.945914	1.06825	1.27648
PC.16.0.20.1.	0.217003	0.0916021	0.105899	0.106195	0.021341	0.265102	-0.0654462	0.169317	0.0563998	-0.0776992	0.0526854	0.0122751	0.272843	0.0231595	0.105002	0.210301	0.204373	0.184895	0.0612274	0.0140271	-0.00605671	0.116498	0.13304	0.181966	0.187277	0.0907589	0.00489893	0.212153	0.162622	0.127594	0.106828	0.072988	0.223232	0.228993	0.175506	0.235717	0.138935	0.128968	0.219481	0.0974343	0.0834078	0.0393345	0.230444	0.109364	0.232318	-0.0586081	0.108311	0.0932578	0.222033
PC.16.0.20.2.	0.95724	0.939382	0.850298	0.83587	0.851945	1.09624	0.744296	0.806327	0.885503	0.717337	0.782932	0.807092	1.02152	0.883803	0.895928	0.99066	0.902156	1.03815	0.865533	0.825369	0.819591	0.757646	0.953582	1.04944	0.923883	0.865976	0.853167	0.991013	0.941889	1.05324	0.902436	0.96468	0.950609	1.08246	0.885109	0.80957	1.01688	0.989368	1.05622	0.737257	0.810534	0.818893	1.02038	0.847543	0.986802	0.751107	0.865004	0.897439	1.04663
PC.16.0.20.3.	2.0252	1.95732	1.63241	1.85273	1.89541	2.07081	1.74467	1.87446	1.97239	1.73388	1.60704	1.84226	2.02011	1.94658	2.00278	2.08177	1.92471	2.01806	1.79351	1.85799	1.88813	1.75779	2.05369	2.05201	1.89285	1.92922	1.93298	1.89647	2.01121	2.07603	1.96961	2.11264	1.97526	2.14455	1.78258	1.80311	2.11852	1.96153	2.05676	1.54079	1.72952	1.80096	2.12597	1.87595	2.02413	1.9041	1.87283	2.03099	2.09063
PC.16.0.20.4.	2.40979	2.35458	2.19272	2.31617	2.48484	2.46786	2.30573	2.348	2.35608	2.32609	1.92802	2.42789	2.51304	2.36665	2.54973	2.37032	2.53896	2.31128	2.21806	2.09026	2.24771	2.30008	2.24146	2.31251	2.31343	2.4529	2.29902	2.09926	2.32319	2.41348	2.60176	2.48253	2.40953	2.39133	2.08317	2.21484	2.31188	2.39023	2.39366	2.03443	2.20629	2.26379	2.5074	2.44895	2.45401	2.40061	2.23948	2.28898	2.32065
PC.16.0.20.5.	1.30141	1.15467	1.42116	1.40417	1.43441	1.48585	1.70148	1.72254	1.27883	1.13538	0.635676	1.29941	1.69866	1.3605	1.36128	1.18328	1.42544	1.68225	0.845152	0.672237	1.14746	1.80439	0.896753	1.01471	1.02803	1.58288	1.03245	1.20131	1.12663	1.20325	1.31807	1.37634	1.38399	1.47457	1.07366	2.02584	0.953445	1.47145	1.23957	1.65665	1.86173	1.07907	1.20257	1.29305	1.4474	1.26309	1.51503	1.28373	1.53845
PC.16.0.22.4.	1.01234	0.992051	0.515758	0.687998	0.738864	0.847918	0.570647	0.801262	0.779645	0.698875	0.555949	0.848351	0.909417	0.757414	1.03439	0.910551	0.914667	0.889531	0.880045	0.728082	0.875379	0.621481	0.857276	0.867255	0.841503	0.682688	0.762524	0.728377	0.909221	1.08072	1.09236	0.893306	0.930611	0.84841	0.601396	0.449957	0.982544	0.942405	0.870247	0.319101	0.49881	0.668646	0.969262	0.960692	0.937276	0.721786	0.662815	0.836898	0.934107
PC.16.0.22.5.	1.54466	1.50961	1.32475	1.37286	1.57339	1.50155	1.45339	1.54025	1.38856	1.33261	1.17724	1.44804	1.58087	1.34948	1.52334	1.37179	1.47537	1.62502	1.31838	1.23329	1.43067	1.45484	1.38351	1.31677	1.32722	1.38791	1.34401	1.41408	1.46009	1.61222	1.52103	1.40651	1.45459	1.53207	1.2735	1.55188	1.4788	1.57626	1.4733	1.26734	1.50098	1.2632	1.4474	1.51728	1.51706	1.39965	1.40258	1.47499	1.59206
PC.16.0.22.6.	1.9176	1.64508	1.88593	1.92959	2.06055	2.03062	2.00135	1.9212	1.87765	1.67624	1.42359	1.80147	2.09889	1.88958	1.89738	1.72275	1.8282	2.02323	1.65872	1.73173	1.76653	2.08946	1.6341	1.83927	1.72108	1.97339	1.72324	1.85216	1.62479	1.70508	1.7518	1.82337	1.68655	1.94527	1.71383	2.15161	1.80245	1.87777	1.88365	1.87059	1.97131	1.80003	1.96395	1.85612	1.89792	1.85182	1.90363	1.65211	2.01195
PC.17.0.16.1.	-0.197448	NA	NA	-0.466528	NA	-0.138842	NA	-0.0140392	-0.299413	-0.432539	NA	-0.385603	-0.309409	-0.263388	-0.261687	-0.369097	NA	-0.14018	-0.433994	NA	-0.313298	-0.405304	-0.601049	-0.486986	-0.438743	-0.48697	-0.381661	-0.414328	NA	NA	-0.366681	-0.19071	NA	-0.200107	NA	-0.328737	NA	NA	-0.302065	NA	NA	-0.389352	-0.215622	NA	-0.331858	-0.453597	-0.342792	-0.352295	-0.147804
PC.17.0.18.1.	0.546083	0.253984	0.142943	0.200706	0.24452	0.42856	0.180141	0.386273	0.287327	0.11791	0.0850414	0.22777	0.393221	0.251844	0.254717	0.295696	0.172588	0.373423	0.197062	-0.0600897	0.31406	0.225721	0.246318	0.308528	0.259807	0.114197	0.181994	0.261408	0.13543	0.132141	0.140859	0.339814	0.424239	0.371897	0.0694546	0.190227	0.342112	0.194712	0.321996	0.084356	0.246135	0.22518	0.383795	0.320699	0.298077	0.189879	0.30568	0.327766	0.275927
PC.17.0.18.2.	0.877158	0.649947	0.644928	0.549332	0.696961	0.869655	0.607003	0.396312	0.736493	0.533698	0.628394	0.585593	0.746717	0.586398	0.493788	0.671187	0.574959	0.66373	0.633683	0.515857	0.634002	0.584353	0.664527	0.767574	0.65217	0.474451	0.568245	0.639258	0.613738	0.597104	0.509427	0.701824	0.596501	0.816057	0.524897	0.530311	0.723074	0.572279	0.690029	0.496613	0.536932	0.534871	0.663263	0.599453	0.620098	0.651507	0.681359	0.700914	0.625565
PC.17.0.20.3.	0.437281	0.260548	-0.055996	0.197497	0.150201	0.384797	0.0731971	0.225686	0.315254	0.068321	NA	0.233259	0.306293	0.301718	0.232685	0.280422	0.119662	0.314545	0.0885829	-0.141672	0.212908	0.200821	0.342233	0.259689	0.15426	0.204134	0.247506	0.0768531	0.190936	0.217675	0.102116	0.397748	NA	0.424882	-0.0105107	0.0843345	0.419775	0.260035	0.278711	-0.106246	0.0644596	0.188477	0.365781	0.0973893	0.244834	0.232997	0.212431	0.330335	0.205874
PC.17.0.20.4.	0.802688	0.60024	0.455086	0.598276	0.666831	0.761301	0.588103	0.622635	0.616489	0.573707	-0.0665485	0.751912	0.721491	0.654559	0.698155	0.564948	0.638395	0.584633	0.475081	0.101034	0.571166	0.698448	0.475263	0.531465	0.497615	0.669273	0.583227	0.257543	0.473439	0.548434	0.649821	0.749995	0.498285	0.659867	0.205144	0.452364	0.621323	0.628693	0.587115	0.326998	0.459218	0.550774	0.59623	0.698837	0.625692	0.692024	0.533844	0.583867	0.415759
PC.17.0.20.5.	-0.3023	NA	-0.196176	-0.28714	-0.31027	-0.218367	-0.0750597	0.0878306	-0.147208	-0.419862	NA	-0.391174	-0.0962159	-0.268514	-0.403921	-0.370214	-0.470511	-0.0125621	NA	-0.25831	-0.411031	0.0821971	-0.62894	NA	-0.57703	-0.211268	-0.148441	-0.226148	NA	NA	-0.495539	-0.324166	NA	-0.226859	NA	0.180297	NA	-0.318458	-0.532707	-0.0339716	0.0894321	-0.476593	NA	-0.322345	-0.288586	-0.181568	-0.180417	-0.382759	-0.201842
PC.17.0.22.5.	-0.234251	NA	-0.397832	-0.364908	NA	-0.122452	-0.188255	-0.300025	-0.335606	-0.463793	NA	-0.316691	-0.264842	-0.306416	-0.376767	-0.342803	-0.411498	-0.191591	-0.479751	NA	-0.233147	-0.258081	-0.435494	-0.456024	-0.342182	-0.33355	-0.525814	-0.198104	-0.298416	NA	NA	-0.374022	NA	-0.272827	NA	-0.29333	-0.218076	-0.295314	-0.387546	NA	-0.278315	-0.415558	NA	-0.168116	-0.351527	-0.335749	-0.311642	-0.255567	-0.32896
PC.17.0.22.6.	0.233916	-0.114699	-0.0555688	0.0588979	0.0612597	0.174054	0.120542	0.0668216	0.025256	-0.147744	NA	0.0407541	0.157351	0.0759677	-0.0542974	-0.129127	-0.13151	0.165298	-0.0725092	-0.312532	0.00445169	0.323181	-0.129709	-0.0263102	-0.0863504	0.0991771	-0.0448004	-0.0407465	-0.234257	-0.329924	-0.24696	0.00983189	NA	0.116189	-0.142879	0.131412	0.00365988	-0.104245	-0.007083	-0.0555911	0.134565	0.0256598	0.0021044	-0.0193773	-0.0339262	-0.00599469	0.0686764	-0.0922363	0.0114898
PC.18.0.14.0.	-0.20153	-0.314551	-0.682849	-0.597431	-0.391506	-0.315957	-0.484038	-0.639599	-0.4291	-0.615224	NA	-0.51157	-0.350993	-0.525144	-0.341637	-0.47524	-0.538955	-0.317251	-0.53174	-0.739042	-0.449783	-0.605243	-0.546856	-0.46172	-0.611859	-0.465782	-0.48597	-0.487233	-0.49411	-0.396811	-0.427749	-0.414842	-0.12895	-0.300958	-0.609259	-0.291445	-0.430695	NA	-0.503956	-0.725193	-0.466623	-0.564265	0.0161978	-0.518027	-0.396911	-0.49702	-0.33823	-0.405856	-0.33017
PC.18.0.16.1.	0.253498	0.240508	-0.216163	-0.0245385	0.112032	0.141449	-0.083227	0.0944659	0.13693	-0.113106	-0.280626	-0.00163164	0.211736	0.056316	0.379868	0.0798008	-0.0526941	0.230614	-0.238942	-0.0882846	0.242746	-0.170769	-0.0981003	0.235231	-0.0634825	-0.0881451	0.0685314	0.0495876	-0.0328915	0.282437	0.190287	0.311133	0.47141	0.193064	0.0763897	0.248474	0.316263	-0.125819	0.0738501	-0.323895	0.022588	-0.0252259	0.328881	-0.0833381	0.0930802	0.0499442	0.0834675	0.116734	0.549789
PC.18.0.18.0.	0.49744	0.477602	0.325283	0.404352	0.409582	0.524396	0.365628	0.470765	0.481066	0.353709	0.432497	0.371013	0.563046	0.464805	0.52623	0.506872	0.446508	0.521732	0.453195	0.31743	0.485762	0.409	0.421725	0.620269	0.491861	0.369527	0.464324	0.492853	0.424935	0.452634	0.412965	0.51896	0.803668	0.601394	0.396842	0.595519	0.550877	0.524848	0.419649	0.380479	0.548069	0.3842	0.481611	0.532787	0.491839	0.34436	0.460853	0.475666	0.689394
PC.18.0.18.1.	1.75082	1.67553	1.50435	1.58602	1.60423	1.75189	1.49939	1.57782	1.62931	1.51043	1.42227	1.52304	1.75198	1.59511	1.67114	1.64835	1.64061	1.68988	1.56865	1.53252	1.61962	1.55375	1.60207	1.75826	1.63599	1.50211	1.57201	1.71313	1.62336	1.62499	1.59639	1.7027	1.78678	1.74834	1.61675	1.7284	1.68827	1.56549	1.63785	1.50149	1.62864	1.54053	1.73177	1.62902	1.61784	1.54748	1.62232	1.69404	1.87898
PC.18.0.18.2.	2.48345	2.48506	2.40935	2.36132	2.49547	2.54622	2.30004	1.97476	2.48528	2.35538	2.46704	2.32013	2.47562	2.37153	2.32526	2.45284	2.45525	2.38317	2.43641	2.53929	2.36078	2.30119	2.45906	2.6156	2.47226	2.2626	2.38476	2.47067	2.47308	2.48366	2.38484	2.48915	2.46419	2.60202	2.47582	2.39271	2.48905	2.35205	2.47691	2.29188	2.31019	2.27694	2.46767	2.37525	2.34777	2.38189	2.36851	2.47353	2.59503
PC.18.0.18.3.	0.616974	0.692989	0.54187	0.460818	0.38365	0.652948	0.456822	0.186956	0.502975	0.364309	0.475438	0.400172	0.312355	0.461753	0.438745	0.356905	0.436126	0.619925	0.418371	0.273653	0.493846	0.283346	0.361707	0.646319	0.303694	0.280415	0.499659	0.387072	0.508799	0.502753	0.516557	0.631908	1.09973	0.510373	0.234258	0.2964	0.433616	0.245154	0.581476	0.192974	0.409517	0.200797	0.610462	0.340457	0.357742	0.561059	0.454592	0.637777	0.927527
PC.18.0.20.0.	-0.339163	-0.396703	-0.323744	-0.429904	-0.298752	-0.358534	-0.357077	-0.390016	-0.321315	-0.407888	NA	-0.505656	-0.271129	-0.304506	-0.437293	-0.467265	-0.43703	-0.294222	-0.356173	-0.527997	-0.529255	-0.172393	-0.563634	-0.361905	-0.350649	-0.354791	-0.323697	-0.399113	-0.607453	-0.594857	-0.432672	-0.330525	NA	-0.317522	-0.349806	-0.26898	-0.452668	-0.301365	-0.371031	-0.305493	-0.20211	-0.411359	-0.362042	-0.451378	-0.344285	-0.439592	-0.352208	-0.547577	-0.137763
PC.18.0.20.1.	-0.479927	-0.58234	-0.576854	-0.546503	-0.656687	-0.454307	-0.63608	-0.466404	-0.472077	-0.601653	NA	-0.539354	-0.402574	-0.493199	-0.451765	-0.448005	-0.457091	-0.419261	-0.497024	-0.579257	-0.518054	-0.425885	-0.474795	-0.349583	-0.501951	-0.473182	-0.446657	-0.415928	-0.43527	-0.384747	-0.572572	-0.456491	NA	-0.331923	-0.477374	-0.323165	-0.441976	-0.505062	-0.465097	-0.559062	-0.532016	-0.561568	-0.504149	-0.53397	-0.458951	-0.657726	-0.513024	-0.509629	-0.246048
PC.18.0.20.2.	0.398926	0.549002	0.186001	0.325481	0.201771	0.451953	0.2298	0.21148	0.482176	0.279123	0.0788328	0.321631	0.487181	0.46704	0.475913	0.456312	0.331969	0.574553	0.430561	0.349141	0.440737	0.287498	0.451036	0.643563	0.413406	0.378908	0.458778	0.458671	0.496517	0.618321	0.321071	0.540441	0.542079	0.640969	0.427737	0.397892	0.60779	0.42248	0.530224	0.184572	0.29558	0.328037	0.403631	0.2856	0.411102	0.259034	0.364905	0.422035	0.664175
PC.18.0.20.3.	1.60191	1.61183	1.12969	1.42056	1.39027	1.48466	1.32485	1.35234	1.58996	1.42294	1.13804	1.48599	1.52674	1.59407	1.64557	1.61352	1.45546	1.59327	1.4735	1.4463	1.56643	1.34622	1.65669	1.68142	1.48202	1.53695	1.59272	1.44144	1.67135	1.67973	1.43575	1.71929	1.62101	1.73398	1.41079	1.45637	1.76865	1.50167	1.57733	1.14707	1.30898	1.42096	1.56197	1.47343	1.51335	1.43906	1.41545	1.62198	1.75753
PC.18.0.20.4.	2.07203	2.101	1.8507	2.02482	2.13019	2.08603	1.97251	1.94306	2.09697	2.10324	1.61521	2.15472	2.08165	2.11933	2.28298	2.0383	2.18074	1.96174	1.96898	1.81462	2.02375	2.01167	1.96307	2.06392	2.04326	2.15484	2.04281	1.75952	2.04196	2.11399	2.18083	2.17528	2.12849	2.10312	1.79339	1.95575	2.04435	2.10715	2.04655	1.77997	1.87184	1.99829	2.05698	2.20029	2.05636	2.10578	1.88387	2.0253	2.05142
PC.18.0.20.5.	0.990408	0.949375	1.14277	1.12494	1.07309	1.092	1.3975	1.42397	1.09924	0.940838	0.19463	1.05311	1.32203	1.11398	1.08635	0.789806	1.05631	1.41779	0.620081	0.443073	0.946479	1.50523	0.611101	0.810837	0.764163	1.32465	0.804089	0.826205	0.886456	0.938163	0.957007	1.09738	1.10651	1.20462	0.830598	1.82591	0.755939	1.20576	0.845493	1.35736	1.53497	0.80688	0.740893	0.958888	1.06213	0.970949	1.17283	1.02416	1.30195
PC.18.0.22.4.	0.481369	0.513616	-0.0684301	0.151181	0.128978	0.151536	0.0385394	0.181945	0.30154	0.210732	-0.00319784	0.326415	0.308974	0.247246	0.544409	0.399183	0.33012	0.42043	0.42483	0.196747	0.438848	0.122316	0.364249	0.325591	0.29879	0.215061	0.283752	0.201706	0.431695	0.590674	0.444145	0.380823	0.544867	0.364546	0.0817053	-0.0472044	0.503085	0.338168	0.282713	-0.17976	0.0180159	0.154119	0.288624	0.374101	0.34839	0.207065	0.15971	0.257098	0.503536
PC.18.0.22.5.	0.869492	0.974514	0.531033	0.752691	0.756585	0.660907	0.759279	0.880197	0.830314	0.765449	0.520109	0.807989	0.826327	0.799209	0.983715	0.75387	0.762744	1.03837	0.796692	0.631661	0.986681	0.807388	0.758195	0.77725	0.692242	0.795323	0.80097	0.778902	0.915017	1.06597	0.810385	0.799454	0.949165	0.919977	0.702924	0.944884	0.979889	0.855203	0.764528	0.645486	0.880506	0.686357	0.754618	0.889964	0.802287	0.708284	0.775806	0.823264	1.09961
PC.18.0.22.6.	1.29142	1.13224	1.0928	1.29025	1.29877	1.20962	1.32545	1.24112	1.30243	1.09172	0.766761	1.17584	1.3194	1.36827	1.34881	1.09404	1.13538	1.45203	1.03441	1.14097	1.25475	1.40799	1.01528	1.2689	1.10539	1.35906	1.17904	1.23206	1.07312	1.14137	1.03101	1.22094	1.18681	1.33706	1.10191	1.53731	1.27206	1.2167	1.18669	1.21833	1.38729	1.23348	1.21287	1.24181	1.19691	1.19448	1.25456	1.03201	1.53747
PC.18.1.16.1.	1.00924	0.850629	0.702685	0.869396	0.991711	1.01702	0.736459	0.962956	0.86405	0.760333	0.601187	0.826587	0.982174	0.829275	1.0177	0.895151	0.835309	0.87881	0.677142	0.626697	0.833933	0.65979	0.847493	1.01657	0.882456	0.710582	0.836233	0.967559	0.694156	0.943661	0.844765	1.03408	1.05901	0.961735	0.843458	0.939508	0.965871	0.745268	1.05544	0.614142	0.644437	0.664195	1.10512	0.884561	0.819967	0.900021	0.775933	0.996421	0.944205
PC.18.1.18.1.	1.64922	1.47502	1.5222	1.47227	1.57055	1.85158	1.46263	1.56356	1.58469	1.44122	1.41431	1.45101	1.70119	1.4697	1.49361	1.60219	1.61159	1.48841	1.49006	1.41032	1.41479	1.47488	1.60731	1.70966	1.69548	1.37918	1.43619	1.64681	1.45668	1.43435	1.48716	1.56202	1.67559	1.67286	1.51319	1.59729	1.49308	1.44891	1.74359	1.47172	1.48381	1.3774	1.61994	1.69443	1.49611	1.47133	1.44507	1.66456	1.57112
PC.18.1.18.2.	2.00526	1.89603	1.97694	1.79899	2.00515	2.17518	1.79706	1.53877	1.95397	1.84934	1.99359	1.79173	2.0133	1.79652	1.71885	1.93006	1.95575	1.81797	1.92833	1.91573	1.72848	1.77336	1.9858	2.11776	2.02686	1.68577	1.81893	1.99541	1.87058	1.87985	1.83121	1.92932	1.92402	2.07227	1.88827	1.82655	1.89911	1.80949	2.04698	1.76538	1.72671	1.68535	1.96505	1.96162	1.82732	1.95567	1.83317	1.9916	1.97431
PC.18.1.18.3.	0.33439	0.263034	0.392786	0.0138835	0.0943186	0.501221	0.145058	-0.126116	0.0976722	0.0270505	0.255236	0.0105467	-0.017324	-0.00194365	-0.0659558	0.00557764	0.0925816	0.0751556	0.144101	-0.132174	0.0166151	-0.023161	0.134355	0.282247	0.116504	-0.108839	0.0406883	0.0927536	-0.0350393	0.025675	0.0938242	0.173936	0.590694	0.169854	-0.0912021	-0.148862	-0.0913503	-0.225483	0.247803	-0.128922	-0.0630512	-0.206412	0.253327	0.0739707	-0.0260402	0.228123	0.0357434	0.312753	0.324432
PC.18.1.20.1.	-0.500777	NA	-0.468467	-0.519891	-0.572799	-0.35362	-0.650698	-0.516985	-0.49977	-0.633835	NA	-0.597996	-0.354168	-0.591195	-0.569445	-0.48367	-0.476477	-0.603424	-0.595063	-0.583987	-0.718983	-0.435654	-0.433761	-0.381322	-0.438072	-0.558264	-0.618104	-0.471322	-0.544818	-0.634729	-0.658247	-0.548629	-0.275078	-0.411689	-0.584298	-0.398701	-0.43899	-0.629405	-0.449107	-0.387442	-0.426506	-0.683431	-0.426929	-0.53113	-0.521369	-0.544041	-0.632505	-0.471436	-0.502251
PC.18.1.20.2.	0.0098638	0.00707825	-0.123523	-0.0625144	-0.151691	0.18821	-0.226382	-0.114478	0.0254109	-0.162925	-0.195642	-0.103149	0.101274	-0.0553959	-0.078216	0.0106821	-0.0847657	0.035641	0.0307264	-0.130392	-0.0912534	-0.189194	0.0571737	0.221082	0.0282042	-0.175477	-0.0361273	0.0481882	-0.114685	0.117074	-0.134233	0.058621	0.144685	0.150967	-0.0293834	-0.131331	0.0827675	0.00872999	0.163009	-0.229717	-0.206596	-0.182362	0.0308172	-0.138196	-0.0714608	-0.0759856	-0.139878	0.0480303	0.0687718
PC.18.1.20.3.	1.04279	0.930262	0.587826	0.8467	0.843548	1.0455	0.708195	0.853152	0.980759	0.824377	0.557986	0.883714	1.02498	0.926512	0.966732	1.00731	0.87521	0.892644	0.863226	0.727183	0.862974	0.676814	1.10637	1.11238	0.908302	0.825197	0.953336	0.859306	0.937905	1.0112	0.842485	1.09114	1.00135	1.13966	0.753557	0.773145	1.10748	0.930722	1.08428	0.511776	0.622496	0.778669	1.04636	0.865749	0.864769	0.989764	0.783062	1.12832	0.978212
PC.18.1.20.4.	1.47863	1.37096	1.23577	1.3862	1.47093	1.54714	1.31052	1.38734	1.43708	1.42299	0.969623	1.51692	1.54201	1.39234	1.54788	1.35592	1.54272	1.24101	1.31806	1.05638	1.29004	1.28849	1.35574	1.42155	1.40087	1.41162	1.37134	1.10492	1.29095	1.38331	1.52383	1.51196	1.48354	1.44138	1.13152	1.22061	1.36826	1.41675	1.44976	1.0707	1.14473	1.27134	1.46973	1.52483	1.37204	1.56452	1.22122	1.41157	1.27877
PC.18.1.20.5.	0.379679	0.218761	0.548182	0.449245	0.494092	0.625784	0.727604	0.819775	0.461296	0.333618	NA	0.416178	0.768755	0.409566	0.3921	0.178579	0.466965	0.688324	0.0360775	-0.293069	0.207515	0.848454	0.0328889	0.207888	0.114874	0.544331	0.132529	0.310717	0.143398	0.165557	0.269569	0.444388	0.454727	0.610289	0.125158	1.0921	0.0733553	0.538087	0.340254	0.692157	0.82911	0.132944	0.2157	0.403194	0.391363	0.434068	0.522713	0.473845	0.567164
PC.18.1.22.4.	-0.193742	NA	-0.585167	-0.342417	NA	-0.312855	NA	-0.20126	-0.337914	-0.413149	NA	-0.323477	-0.233353	-0.3579	-0.191297	-0.285938	-0.288003	-0.330954	-0.204437	-0.452324	-0.287011	-0.535745	-0.264793	-0.252684	-0.237639	-0.573741	-0.387195	-0.440569	-0.358257	-0.192963	-0.223193	-0.266172	NA	-0.298348	NA	NA	-0.0986574	-0.224732	-0.237565	NA	NA	-0.494148	-0.353461	-0.223099	-0.374846	-0.316045	-0.492321	-0.323311	-0.336173
PC.18.1.22.5.	0.215845	0.177445	0.00335488	0.103333	0.0650477	0.207375	0.14252	0.339117	0.13484	0.069421	-0.0451485	0.129137	0.208529	0.00908509	0.162278	0.0364471	0.0772391	0.198253	0.0911714	-0.167932	0.119152	0.0364321	0.140037	0.0987082	0.0896109	-0.0316559	0.0769322	0.0212233	0.0054619	0.268677	0.0825897	0.100565	0.180956	0.217604	-0.127823	0.135333	0.225947	0.158914	0.195019	-0.0255712	-0.0246669	-0.0776171	0.130552	0.141119	0.0197654	0.250404	-0.0364929	0.22367	0.164075
PC.18.1.22.6.	0.685241	0.335421	0.655925	0.662869	0.672968	0.752185	0.657396	0.79125	0.670745	0.464192	0.167364	0.560326	0.814435	0.542576	0.556962	0.416099	0.479183	0.658482	0.48599	0.32296	0.497046	0.649827	0.457591	0.667719	0.447784	0.578207	0.512499	0.544859	0.251844	0.387326	0.373208	0.574679	0.494192	0.67463	0.346735	0.731127	0.541989	0.572735	0.655383	0.513352	0.494378	0.466716	0.659289	0.639807	0.471549	0.679711	0.500932	0.489619	0.716615
PC.18.2.16.1.	1.06344	1.01049	0.991561	0.933477	1.17598	1.18924	0.828431	0.616596	1.06213	0.931926	0.982728	0.921158	1.11081	0.923878	0.943949	0.980358	0.989738	0.949129	0.903249	0.915571	0.935723	0.739145	1.01633	1.21654	1.02135	0.80607	0.959787	1.03928	0.917164	1.14067	0.961299	1.11173	0.932738	1.18645	1.02955	0.919564	1.05881	0.882201	1.16489	0.751413	0.703918	0.750309	1.15668	0.947709	0.918763	1.12777	0.911624	1.06894	1.06278
PC.18.2.18.2.	1.6374	1.56829	1.712	1.28459	1.60466	1.77168	1.34361	1.03324	1.56513	1.46406	1.89042	1.29911	1.48499	1.35337	1.19496	1.53076	1.59723	1.46543	1.64311	1.68143	1.27954	1.32165	1.56577	1.82374	1.61082	1.2331	1.40742	1.69736	1.60815	1.55641	1.4822	1.47834	1.55085	1.70049	1.54599	1.20408	1.33298	1.38362	1.66128	1.37243	1.23237	1.28819	1.57742	1.54831	1.45522	1.55132	1.51707	1.60647	1.77259
PC.18.2.18.3.	-0.00520327	-0.140832	0.217391	-0.347474	-0.186508	0.250797	-0.150247	-0.453546	-0.203175	-0.277193	0.283588	-0.405638	-0.299117	-0.354251	-0.448777	-0.276354	-0.183351	-0.282085	-0.188084	-0.27638	-0.391585	-0.455377	-0.190868	0.0461711	-0.172751	-0.355654	-0.322542	-0.169038	-0.27169	-0.16859	-0.207836	-0.248233	0.102493	-0.161909	-0.261961	-0.358123	-0.559533	-0.443273	-0.0153515	-0.394056	-0.456296	-0.467176	-0.144613	-0.297311	-0.317187	-0.156847	-0.186997	-0.0203391	0.115015
PC.18.2.20.1.	-0.233028	NA	-0.0632155	-0.267749	-0.266567	-0.0242923	-0.356872	-0.389222	-0.249946	-0.272148	-0.122208	-0.34758	-0.091643	-0.341429	-0.439772	-0.154655	-0.141906	-0.369167	-0.227792	-0.135559	-0.444653	-0.199544	-0.10094	0.0191833	-0.0568417	-0.28937	-0.291193	-0.196489	-0.245947	-0.206677	-0.368213	-0.279471	-0.128298	-0.0169821	-0.216575	-0.23475	-0.325324	-0.233134	-0.132367	-0.1464	-0.248477	-0.44214	-0.203119	-0.191692	-0.278057	-0.210413	-0.402734	-0.132516	-0.152224
PC.18.2.20.2.	-0.266343	-0.151199	-0.0950565	-0.349389	-0.240982	0.0235017	-0.382483	-0.484863	-0.171796	-0.243511	0.0679477	-0.344071	-0.115369	-0.297089	-0.386131	-0.176406	-0.16332	-0.234563	-0.0581607	-0.0864937	-0.36721	-0.403126	-0.101487	0.162399	-0.088368	-0.353656	-0.291488	-0.0509149	-0.20863	0.0104238	-0.30802	-0.186212	-0.142898	0.0461251	-0.0918486	-0.453382	-0.185221	-0.185303	-0.0250328	-0.199573	-0.45151	-0.370922	-0.216486	-0.333438	-0.25605	-0.199917	-0.310114	-0.110686	-0.0275138
PC.18.2.20.3.	0.420145	0.391231	0.211267	0.197648	0.272433	0.455537	0.0479655	0.0204053	0.410258	0.254696	0.278717	0.213275	0.301978	0.27915	0.226175	0.434464	0.333359	0.31248	0.404788	0.405829	0.247786	0.0439483	0.498694	0.645992	0.331538	0.12564	0.289746	0.394332	0.439775	0.500814	0.302266	0.47718	0.466119	0.601747	0.228923	-0.0337105	0.403072	0.268306	0.539315	-0.0617103	0.0537875	0.140298	0.463031	0.161687	0.28976	0.358016	0.274703	0.533931	0.621177
PC.18.2.20.4.	0.950652	0.931021	0.866824	0.771237	0.946671	1.00969	0.719223	0.546901	0.909304	0.920329	0.720711	0.883076	0.898812	0.87438	0.883928	0.847253	1.05605	0.808429	0.948607	0.778262	0.74254	0.694176	0.854911	1.01831	0.89931	0.786283	0.830682	0.725023	0.891661	0.942822	1.07266	0.983205	1.00234	0.967978	0.686115	0.501575	0.738051	0.8519	0.994673	0.549082	0.589805	0.667325	0.952487	0.867823	0.87926	0.995446	0.789399	0.862388	0.979845
PC.18.2.20.5.	-0.258898	NA	0.0137429	-0.197617	-0.241307	0.0695296	0.0273375	-0.100833	-0.0688997	-0.273278	NA	-0.294689	-0.0307189	-0.211319	-0.318994	-0.258713	-0.119468	0.062842	-0.273334	-0.117516	-0.362522	0.150048	-0.521307	-0.314726	-0.409241	-0.184217	-0.394671	-0.0213551	-0.414328	-0.360843	-0.235633	-0.204055	NA	-0.0584063	-0.220824	0.274063	NA	-0.0167201	-0.338787	0.122236	0.148051	-0.384568	-0.512392	-0.334053	-0.154572	-0.160003	0.0175806	-0.205529	0.108825
PC.18.2.22.6.	-0.196922	NA	-0.0401381	-0.151513	NA	-0.131919	-0.208006	-0.328101	-0.267715	-0.21719	NA	-0.33094	-0.172441	-0.246102	NA	-0.384642	-0.264062	-0.169159	-0.304613	-0.489131	-0.307018	-0.156585	-0.352395	-0.201201	-0.233341	-0.240787	-0.436397	-0.191307	-0.489101	NA	-0.461465	-0.275611	NA	-0.117503	-0.328737	-0.203414	NA	NA	-0.246819	-0.140479	NA	-0.323609	NA	-0.28581	-0.248989	-0.203235	-0.227327	-0.318931	-0.0219527
PC.20.0.14.1.	-0.487462	-0.40663	-0.422956	-0.605555	-0.347116	-0.315687	-0.630861	-0.727991	-0.427742	-0.600483	-0.389383	-0.563582	-0.377956	-0.53766	-0.530693	-0.406878	-0.427229	-0.463298	-0.501827	-0.383411	-0.549342	-0.606921	-0.441325	-0.312994	-0.386765	-0.601433	-0.509271	-0.36819	-0.400472	-0.469803	-0.430032	-0.413058	NA	-0.290837	-0.45289	-0.480684	-0.483794	-0.419351	-0.415353	-0.587938	NA	-0.536097	-0.36672	-0.487734	-0.42937	-0.471151	-0.485532	-0.457815	-0.321968
PC.20.0.18.1.	-0.281785	-0.246196	-0.396811	-0.412389	-0.333514	-0.222163	-0.43309	-0.370524	-0.327028	-0.428972	-0.339692	-0.418893	-0.170654	-0.344471	-0.323034	-0.278039	-0.308455	-0.33152	-0.378822	-0.414533	-0.474897	-0.385293	-0.34172	-0.278666	-0.283087	-0.465283	-0.426105	-0.267708	-0.366225	-0.511673	-0.358997	-0.296446	NA	-0.214806	-0.423206	-0.214924	-0.37011	-0.414634	-0.288955	-0.372729	-0.27977	-0.436699	-0.058241	-0.323185	-0.312151	-0.443225	-0.354906	-0.258045	-0.176555
PC.20.0.18.2.	0.19305	0.236141	0.227282	0.0709805	0.140604	0.328805	0.0253165	-0.264362	0.225995	0.0867168	0.375541	0.0662306	0.264489	0.0778297	-0.0222121	0.248249	0.24779	0.0766638	0.200443	0.29061	-0.0139839	0.080851	0.202776	0.324856	0.266016	0.0455683	0.072521	0.257349	0.256439	0.0620735	0.108077	0.190916	0.163396	0.363113	0.178904	0.1751	0.166142	0.0939171	0.22366	0.174721	0.123398	0.0105166	0.224524	0.113914	0.126939	0.166382	0.132593	0.235947	0.323651
PC.20.0.20.3.	-0.77112	NA	NA	-0.908631	NA	-0.929765	NA	NA	-0.686395	-0.785367	NA	-0.793156	-0.604431	-0.691262	-0.655053	-0.676616	-0.602058	NA	NA	NA	-0.675207	-0.861296	-0.64689	-0.734189	-0.781342	-0.832673	-0.893543	-0.782014	-0.789954	NA	-0.775875	-0.604393	NA	-0.586464	NA	-0.581498	-0.549789	-0.708764	-0.693058	NA	NA	-0.725673	NA	NA	-0.67223	-0.488313	-0.735608	-0.61187	-0.544227
PC.20.0.20.4.	-0.0622497	-0.0728769	-0.234182	-0.197921	-0.111144	-0.0293959	-0.21761	-0.277496	-0.0529802	-0.0609489	NA	-0.0848019	0.0598017	-0.108578	-0.0519634	-0.127282	0.0165647	-0.217547	-0.148463	-0.38357	-0.342496	-0.10532	-0.212643	-0.178691	-0.115851	-0.0415479	-0.239842	-0.319341	-0.145073	-0.182301	-0.0290893	0.00104273	-0.0581701	-0.0803502	-0.447043	-0.191667	-0.209226	-0.0757656	-0.0841049	-0.257836	-0.120302	-0.178315	0.0139684	-0.0941411	-0.100578	-0.0579982	-0.172494	-0.12386	-0.149821
PE.16.0.16.1.	NA	NA	NA	-0.917174	NA	-0.841965	NA	-1.1049	NA	NA	NA	-0.979355	-0.782627	-0.981402	-0.652006	-0.965401	-0.759368	-0.901944	NA	-0.923804	-0.919767	NA	-1.08323	-0.692829	NA	NA	-1.0269	-0.859364	-0.895944	-0.737188	-0.900034	-0.84134	NA	-0.797029	-1.06908	-0.626985	-0.931193	NA	-0.795134	NA	NA	-0.921563	-0.490646	NA	-0.863754	NA	-1.08088	-1.05408	-0.682579
PE.16.0.18.1.	0.0503191	0.00239853	-0.150819	0.0162697	0.0120755	0.319	-0.0388969	0.185059	-0.171247	-0.14288	0.14152	0.178494	0.321994	0.033016	0.331524	0.192636	0.186055	0.154941	0.0684045	0.155829	0.235488	-0.236112	0.164672	0.291235	0.136168	-0.0698388	-0.0358495	0.26319	0.294331	0.402133	0.147912	0.188769	0.263156	0.453114	0.0633392	0.0539379	0.121324	-0.065268	0.229121	-0.254714	-0.261203	-0.0160133	0.468741	0.246353	0.209655	-0.194804	-0.131441	-0.00661302	0.420993
PE.16.0.18.2.	0.406904	0.414129	0.320137	0.224361	0.513152	0.744821	0.310884	0.198147	0.158112	0.121465	0.678319	0.384848	0.542451	0.317412	0.442032	0.509871	0.507422	0.48062	0.367712	0.681341	0.4997	0.0745479	0.537742	0.743442	0.494579	0.183795	0.203616	0.690166	0.683622	0.738817	0.366959	0.490837	0.372079	0.830771	0.52691	0.305626	0.539714	0.374651	0.599787	0.133837	-0.0100571	0.314043	0.751444	0.531133	0.446399	0.209898	0.138351	0.437197	0.764296
PE.16.0.18.3.	-0.801303	-0.668014	-0.905035	-1.17756	NA	-0.678871	-0.85689	-0.713255	-1.17491	NA	NA	-0.966486	-0.859369	-0.865844	-0.892006	-0.937523	-0.816525	-0.859889	-0.911446	-0.911586	-0.899369	NA	-0.905247	-0.718163	-0.943047	-0.955596	-0.86913	-0.856232	-0.73459	-0.696973	-0.901941	-0.806973	NA	-0.767409	-0.920076	-0.816583	-0.998171	NA	-0.862044	-0.983489	NA	-1.16393	-0.636493	-1.0082	-0.90674	-1.04975	-0.979398	-0.861676	-0.636139
PE.16.0.20.3.	-0.519431	-0.431787	-0.735777	-0.616698	-0.544025	-0.146553	-0.621628	-0.278375	-0.648172	-0.672296	-0.623924	-0.368229	-0.286422	-0.462931	-0.311949	-0.374795	-0.425691	-0.369671	-0.547736	-0.471457	-0.363693	-0.773333	-0.326321	-0.173359	-0.429196	-0.608062	-0.537875	-0.355808	-0.247005	-0.205836	-0.488657	-0.288371	-0.370558	-0.0437671	-0.565031	-0.599187	-0.278013	-0.355835	-0.375536	-0.818704	-0.966553	-0.47196	-0.175486	-0.401124	-0.376467	-0.65662	-0.705456	-0.323561	-0.261437
PE.16.0.20.4.	0.537515	0.523911	0.282264	0.408098	0.599902	0.754852	0.418919	0.638841	0.30535	0.308837	0.224238	0.631398	0.810135	0.489035	0.705969	0.55959	0.626864	0.571986	0.433451	0.450964	0.498758	0.31545	0.489662	0.687803	0.506389	0.417207	0.351205	0.459872	0.614742	0.716581	0.622666	0.641287	0.620845	0.789528	0.350913	0.411364	0.576006	0.485777	0.608329	0.185695	0.172611	0.501867	0.788283	0.673524	0.615738	0.300047	0.168233	0.491508	0.574298
PE.16.0.20.5.	NA	NA	-0.72897	-0.884186	-0.738794	-0.487498	-0.531164	-0.408279	-0.752231	-0.908436	NA	-0.781428	-0.382793	-0.763629	-0.787662	-0.792096	-0.776225	-0.462941	NA	-0.76621	-0.88193	-0.526226	-0.782418	-0.862556	-0.95502	-0.773635	NA	-0.653127	-0.749407	NA	-0.897641	-0.727748	NA	-0.517776	-0.69203	-0.248063	-0.925158	-0.808582	-0.854438	-0.610965	-0.588301	-0.857857	-0.596534	-0.936415	-0.621118	-1.05624	-0.793875	-0.772355	-0.548247
PE.16.0.22.4.	-0.721778	-0.682563	NA	-0.878441	NA	-0.658568	NA	-0.671585	-0.859366	-0.887357	-0.830905	-0.660145	-0.537454	-0.803113	-0.48932	-0.677821	-0.643115	-0.826092	-0.690345	-0.764139	-0.61347	-1.16655	-0.695605	-0.54056	-0.700891	-0.919188	-0.799378	-0.776833	-0.557335	-0.339473	-0.543387	-0.716498	NA	-0.560936	-0.824931	-0.863573	-0.681004	-0.651251	-0.723128	NA	NA	-0.760269	-0.584388	-0.691064	-0.630689	-0.97961	NA	-0.716804	-0.623941
PE.16.0.22.5.	-0.148137	-0.283366	-0.474787	-0.454743	-0.161915	0.0141758	-0.397446	-0.0441292	-0.367637	-0.455547	-0.384942	-0.0400737	0.110345	-0.27182	-0.00914791	-0.185768	-0.127536	-0.098944	-0.240402	-0.349037	-0.123431	-0.469867	-0.218428	-0.0818976	-0.256975	-0.390079	-0.406833	-0.192415	-0.0392459	0.12054	-0.177903	-0.187747	-0.0776075	0.161751	-0.346164	-0.226033	-0.0876826	-0.0838069	-0.11993	-0.504083	-0.473857	-0.30581	0.038411	-0.287809	-0.147281	-0.419132	-0.577912	-0.219431	-0.0800853
PE.16.0.22.6.	0.849423	0.607973	0.691701	0.896981	1.04381	1.13604	0.923669	1.07612	0.649544	0.492346	0.519318	0.985064	1.24726	0.866519	0.921413	0.764099	0.846384	0.937387	0.633231	0.792793	0.816596	0.867443	0.668145	1.01492	0.761197	0.904405	0.62683	0.87127	0.803997	0.772798	0.685624	0.910081	0.646891	1.25064	0.70119	1.11379	0.750256	0.953456	0.916476	0.703378	0.611099	0.847249	1.13637	0.842445	0.898355	0.622274	0.501966	0.655906	1.02291
PE.17.0.20.2.	-0.837298	NA	-1.07126	-0.927198	-0.7524	-0.983339	-0.739372	NA	NA	-0.86761	NA	-0.793733	-1.08325	-0.725516	-0.878991	-0.784777	-0.794631	-0.664225	-0.815568	-1.09776	-0.914419	-0.990455	-0.734173	-0.608844	NA	-0.947863	-0.798029	-0.74082	-0.803874	NA	-0.834967	-0.736732	NA	-0.793675	-0.88416	-1.04391	-0.602313	NA	-1.00082	-0.787286	NA	-0.775902	NA	NA	-0.768883	NA	-0.717978	-0.757302	-0.762102
PE.17.0.20.4.	-1.02811	NA	NA	NA	NA	-0.839703	NA	-0.663533	NA	-1.22058	NA	-1.02897	-0.965062	-1.03894	-1.00778	NA	-1.1185	-1.03422	NA	NA	-0.981182	-1.2672	-1.19919	-1.01799	NA	NA	NA	NA	-1.09616	-0.988789	-1.12932	-1.01069	NA	-0.946009	NA	NA	-1.04481	NA	-0.989504	NA	NA	-1.07693	-1.00363	NA	-1.04457	NA	NA	NA	-1.07417
PE.18.0.16.0.	NA	NA	NA	NA	NA	-0.869742	NA	NA	NA	NA	NA	-1.17168	-0.929317	-1.14319	-1.0317	-1.10167	-0.861054	NA	NA	-0.928613	-0.934463	NA	-1.18737	-0.99251	-1.12683	-1.05622	NA	-0.915819	-1.08943	-1.13624	NA	-1.13209	NA	-0.903247	NA	-1.03004	NA	NA	NA	-1.23211	NA	NA	NA	NA	-0.992415	NA	-0.923385	-1.06247	-0.90256
PE.18.0.18.0.	-0.0177543	-0.259479	-0.0253967	-0.0550419	0.217436	0.0430987	-0.0312483	-0.294105	-0.000104644	-0.0785536	-0.304257	-0.118829	0.103661	0.0748457	-0.134199	-0.146515	-0.0210381	-0.0420525	0.0284611	0.00788086	-0.202083	0.1433	-0.165796	0.0738051	-0.0604596	-0.0331343	-0.0681839	0.0402982	-0.124103	-0.0950104	0.0761825	0.0487242	-0.32614	0.079474	0.148782	0.0818171	-0.104038	0.0240044	0.00971384	0.0376082	0.198154	-0.117382	-0.0307172	-0.135617	0.120571	-0.194804	0.0957117	-0.323189	0.180536
PE.18.0.18.1.	0.708998	0.331628	0.225267	0.526646	1.00571	0.66295	0.481897	0.460634	0.309423	0.220098	0.35892	0.439741	0.58293	0.363101	0.529006	0.501425	0.532083	0.629452	0.330329	0.336618	0.482562	0.259398	0.490727	0.5574	0.400522	0.38715	0.38219	0.620786	0.56412	0.44401	0.457321	0.525006	0.409868	0.670504	0.518754	0.354992	0.489131	0.256919	0.624948	0.281811	0.174058	0.316415	0.721313	0.521903	0.524903	0.247192	0.472146	0.413878	0.663069
PE.18.0.18.2.	1.05837	0.877829	0.907262	0.85767	1.39934	1.18855	0.886072	0.556165	0.82217	0.658393	1.12044	0.924072	1.01432	0.815331	0.879617	0.982139	0.991233	0.991588	0.814058	1.12719	0.948323	0.713508	1.06543	1.17769	0.990094	0.789618	0.761966	1.16522	1.12381	1.04675	0.864231	0.998482	0.828614	1.25634	1.05149	0.794606	1.05036	0.766012	1.09756	0.715317	0.495993	0.785166	1.19625	0.938336	0.922669	0.74912	0.83913	0.944416	1.18907
PE.18.0.18.3.	-0.582934	-0.535646	-0.785637	-0.830142	-0.51441	-0.535264	-0.748704	-1.05063	-0.858788	-0.972975	-0.44648	-0.727742	-0.829776	-0.718039	-0.734993	-0.710194	-0.59501	-0.624804	-0.743242	-0.814743	-0.699766	-0.875038	-0.704393	-0.61594	-0.817547	-0.680449	-0.832106	-0.738223	-0.647534	-0.737003	-0.722779	-0.676327	-0.424293	-0.569935	-0.764832	-0.691476	-0.874798	NA	-0.658187	-1.03025	-1.08151	-0.791556	-0.509656	-0.77089	-0.713157	-0.845654	-0.518185	-0.669665	-0.388765
PE.18.0.20.1.	NA	NA	-1.19815	NA	NA	-0.962603	-1.19301	-1.05437	-1.12577	NA	NA	-0.939798	-1.02568	-1.01271	-0.988347	-1.00524	-0.954445	-0.94259	-0.951727	-1.06552	-0.977189	-0.780596	-1.02334	-1.05222	NA	-0.895083	-1.08358	-0.89276	-1.09236	NA	-1.06104	-0.920395	NA	-0.926068	-0.967292	-0.955772	-0.901358	NA	-0.85254	NA	NA	-0.987509	-0.98927	NA	-0.925144	NA	-1.02432	-1.0599	-0.889691
PE.18.0.20.2.	-0.636343	-0.7123	-0.774224	-0.702153	-0.317936	-0.465219	-0.771169	-0.62792	-0.67831	-0.844387	-0.717263	-0.639021	-0.529017	-0.648436	-0.673255	-0.632724	-0.669284	-0.459784	-0.626659	-0.746541	-0.684624	-0.827209	-0.552347	-0.488464	-0.81657	-0.653721	-0.734449	-0.524045	-0.594229	-0.687152	-0.718503	-0.606664	NA	-0.424145	-0.516078	-0.736884	-0.628918	-0.657686	-0.46841	-0.822531	-0.990729	-0.734893	-0.595454	-0.702244	-0.591592	-0.808474	-0.575495	-0.631471	-0.499672
PE.18.0.20.3.	0.385178	0.322259	-0.0870523	0.239792	0.538198	0.461266	0.278764	0.306327	0.27732	0.0910993	-0.00920792	0.372351	0.383457	0.330931	0.421045	0.429682	0.322346	0.425561	0.176233	0.242576	0.411605	0.0818403	0.477712	0.504209	0.261112	0.319186	0.325448	0.348501	0.460774	0.40647	0.305205	0.504751	0.289411	0.624377	0.339078	0.15712	0.471173	0.375067	0.41414	-0.00158333	-0.257389	0.218169	0.451195	0.2782	0.374246	0.201316	0.222178	0.454284	0.479191
PE.18.0.20.4.	1.09416	0.947821	0.812015	0.992183	1.30003	1.22434	0.991838	1.01955	0.916507	0.85453	0.795198	1.22262	1.22747	1.01728	1.23342	1.08007	1.17555	1.00956	0.869394	0.925401	1.06058	0.872462	1.05474	1.13103	1.06572	1.07923	0.931242	0.943493	1.13486	1.12975	1.12438	1.14047	1.07892	1.24728	0.933393	0.918666	1.10939	1.00914	1.21403	0.669396	0.585322	1.05138	1.16284	1.1566	1.10075	0.841153	0.753684	1.05572	1.00382
PE.18.0.20.5.	-0.371225	-0.490535	-0.33964	-0.311493	-0.00570361	-0.0791649	0.0621853	0.00530751	-0.493143	-0.583167	NA	-0.184652	-0.000821917	-0.342322	-0.297489	-0.492483	-0.304239	0.0734532	-0.515468	-0.763149	-0.390351	-0.0336803	-0.684518	-0.470833	-0.5725	-0.135441	-0.569185	-0.274221	-0.428692	-0.401478	-0.482243	-0.284009	-0.29008	0.00718043	-0.485718	0.356701	-0.490121	-0.254714	-0.371234	-0.0240714	-0.0829475	-0.489111	-0.417012	-0.351832	-0.222572	-0.59635	-0.194593	-0.335631	0.0295513
PE.18.0.22.4.	-0.457916	-0.391078	-0.876894	-0.706212	-0.468814	-0.467005	-0.630276	-0.553361	-0.53719	-0.67564	-0.773353	-0.439184	-0.447426	-0.510183	-0.288396	-0.443182	-0.388256	-0.392838	-0.444148	-0.608994	-0.385347	-0.745991	-0.424103	-0.497235	-0.533878	-0.658764	-0.539083	-0.526241	-0.402923	-0.339473	-0.208407	-0.457103	NA	-0.421181	-0.601392	-0.641142	-0.280012	-0.465919	-0.444246	-0.955543	NA	-0.626768	-0.262081	-0.40383	-0.385268	-0.673419	-0.59148	-0.509227	-0.343363
PE.18.0.22.5.	0.0883111	-0.0680936	-0.21125	-0.108691	0.270204	0.0922596	-0.0306304	0.0687478	-0.0830064	-0.143618	-0.139347	0.0944837	0.121527	-0.0683734	0.150096	-0.0514163	0.0378354	0.287401	-0.131257	-0.20982	0.0462376	-0.104351	0.000163361	-0.0758054	-0.140717	-0.0384113	-0.0816607	0.0363688	0.0826461	0.0662258	0.113401	-0.036007	-0.038099	0.188328	-0.0730547	0.0936848	0.125587	0.0735535	0.0424206	-0.173553	-0.224971	-0.135803	0.0836198	-0.0508914	0.0805452	-0.118102	-0.0104761	-0.0102837	0.145214
PE.18.0.22.6.	0.798218	0.634065	0.719514	1.02254	1.21504	1.22637	1.00844	0.778447	0.745779	0.476714	0.363516	0.888579	1.037	0.887503	0.882655	0.709868	0.812368	1.01372	0.529434	0.781804	0.813842	0.922098	0.67053	0.830677	0.669573	0.998646	0.801257	0.854258	0.716816	0.600753	0.705049	0.808023	0.575666	1.08172	0.743091	1.10587	0.731804	0.886762	0.835212	0.862673	0.609316	0.792227	0.866545	0.631592	0.879179	0.720679	0.876297	0.545237	1.08
PE.18.1.16.1.	-0.78808	-0.831022	-1.01473	-0.856282	NA	-0.801773	-0.976307	-0.879157	-0.897245	-0.972506	NA	-0.860917	-0.596066	-0.858628	-0.829419	-0.840776	-0.832499	-0.850949	-0.774128	-0.874997	-0.837918	-0.884712	-0.936101	-0.638374	-0.790843	-1.05087	-0.90653	-0.876356	-0.928986	-0.769911	-0.821279	-0.774885	NA	-0.706221	-0.809875	-0.926884	-0.840712	-0.906256	-0.821309	-0.899895	-0.729499	-0.942374	-0.724238	-0.987673	-0.70913	-0.995186	-0.851039	-0.897156	-0.749175
PE.18.1.18.1.	-0.052681	-0.266187	-0.151609	-0.0382802	0.0402372	0.316314	-0.0367886	0.0157338	-0.203226	-0.0930968	0.309702	0.118672	0.216363	-0.0623881	0.107118	0.0777577	0.104225	-0.123831	0.0443682	-0.100632	0.0516632	-0.159315	0.148664	0.294592	0.152453	-0.0858521	-0.166781	0.178487	0.207654	0.103384	0.0270038	0.109883	0.0248641	0.327632	-0.00766252	-0.0159733	-0.128826	-0.239985	0.249829	-0.204736	-0.208497	-0.106037	0.407959	0.452922	0.0985367	-0.15785	-0.114349	-0.0121483	0.126932
PE.18.1.18.2.	0.237012	0.0924236	0.244452	0.0677072	0.344888	0.601594	0.132444	0.0350239	0.0134365	0.0365613	0.631158	0.263504	0.442382	0.0580203	0.109302	0.256539	0.279963	0.125762	0.244399	0.264008	0.207447	-0.0871076	0.378282	0.575606	0.389472	0.00912281	-0.0402292	0.445925	0.402822	0.369422	0.129564	0.28403	0.0945305	0.543674	0.255515	0.0552491	0.200582	0.0934421	0.460177	0.0226752	-0.212578	0.0897993	0.528061	0.509439	0.198463	0.0989059	0.00180406	0.293037	0.439596
PE.18.1.18.3.	NA	NA	-1.09021	-1.01394	NA	-0.684848	-1.08065	-0.753878	-1.17491	NA	-0.723866	-1.04376	-0.811021	NA	NA	-0.853202	-0.73137	-1.05375	-0.854209	NA	-1.15637	NA	-0.989446	-0.948646	-0.915605	NA	NA	-0.76036	-1.09745	-1.14504	-0.977445	-1.10606	NA	-0.938997	-1.02425	-0.742993	NA	NA	-0.834293	-0.925251	NA	NA	NA	-0.660867	-0.914882	NA	-0.762612	-0.925422	-0.901608
PE.18.1.20.3.	-0.659514	NA	-0.902952	-0.760773	-0.573801	-0.335594	-0.78665	-0.451855	-0.797882	-0.887717	NA	-0.530605	-0.401698	-0.737627	-0.586616	-0.582007	-0.652156	-0.72274	-0.731341	-0.807454	-0.61467	-0.895184	-0.503829	-0.346089	-0.602432	-0.789428	-0.754373	-0.565954	-0.580709	-0.534204	-0.750769	-0.493571	-0.475245	-0.330436	-0.795091	-0.837671	-0.512133	-0.644184	-0.484501	-0.942541	NA	-0.697557	-0.498307	-0.630357	-0.650545	-0.839163	-0.898832	-0.480057	-0.575525
PE.18.1.20.4.	0.307857	0.0945381	0.212172	0.225626	0.427577	0.626626	0.101832	0.472568	0.167439	0.161336	0.146115	0.527948	0.539947	0.139838	0.373105	0.285012	0.424277	0.140526	0.204191	-0.0087575	0.243154	0.082203	0.304358	0.467761	0.392993	0.163025	0.0808769	0.147347	0.279978	0.362469	0.312041	0.396028	0.300228	0.446011	0.0542157	0.0460928	0.282189	0.228917	0.478631	0.0014145	-0.0829475	0.171895	0.401864	0.421496	0.292412	0.134554	-0.114091	0.315657	0.13086
PE.18.1.20.5.	NA	NA	-0.957578	-0.727773	NA	-0.743155	-0.783987	-0.595732	-0.860649	-1.09918	NA	-0.897341	-0.516332	-0.864202	-0.985306	-0.758071	-0.864742	-0.729035	NA	-0.771062	-0.990083	-0.583598	NA	-0.973395	-0.923373	-0.771955	NA	-0.782341	-1.04369	-0.86868	NA	-0.848476	NA	-0.569792	-0.735034	-0.492464	NA	-0.996484	-0.893738	-0.592078	-0.743203	-1.14754	-0.799498	-0.76206	-0.817062	NA	-0.812123	-0.870761	-0.729538
PE.18.1.22.5.	-0.796428	NA	NA	NA	NA	-0.728139	NA	-0.765615	NA	-1.15423	NA	-0.772738	-0.708934	NA	-0.8612	-0.90111	-0.776553	-1.0162	-0.980166	NA	-0.841652	-1.01624	-0.971212	-0.960876	-0.84657	NA	NA	-1.02389	-0.834535	-0.803739	-1.02971	-0.874937	NA	-0.672435	NA	NA	-0.739923	-0.951544	-0.809171	NA	NA	NA	-0.832759	-0.781365	-0.866239	NA	-1.11792	-0.84015	-0.87657
PE.18.1.22.6.	-0.0440295	NA	-0.111496	-0.018454	0.188947	0.323167	-0.0637455	0.321964	-0.101334	-0.320647	-0.273773	0.169253	0.36429	-0.0813645	-0.00805523	-0.12858	-0.0199299	-0.0753959	-0.237826	-0.30744	-0.082303	-0.050092	-0.142194	0.136308	-0.0579076	0.013741	-0.238752	-0.00160969	-0.21378	-0.200244	-0.25567	0.0265976	NA	0.273753	-0.170486	0.156763	-0.142566	0.101476	0.151775	-0.0409939	-0.225383	-0.172516	0.16788	0.261048	-0.000439299	-0.304198	-0.29967	-0.190553	0.0546739
PE.18.2.16.1.	-0.399924	-0.389343	-0.493642	-0.463002	-0.531816	-0.408877	-0.667792	-0.846738	-0.423426	-0.532506	-0.298631	-0.511699	-0.206321	-0.536996	-0.599806	-0.383961	-0.37253	-0.417616	-0.293302	-0.298924	-0.440993	-0.307964	-0.645695	-0.0902176	-0.390945	-0.694191	-0.424726	-0.412006	-0.55624	-0.168066	-0.468745	-0.456912	-0.62105	-0.317437	-0.291524	-0.788263	-0.336814	-0.612195	-0.444648	-0.403996	-0.233511	-0.643728	-0.312886	-0.493353	-0.311279	-0.702324	-0.368647	-0.530823	-0.188215
PE.18.2.18.2.	-0.56144	-0.646018	-0.575005	-0.68328	-0.694543	-0.416881	-0.615024	-0.720603	-0.737521	-0.758944	-0.134594	-0.719664	-0.565839	-0.76702	-0.814612	-0.556503	-0.594238	-0.686825	-0.474215	-0.439846	-0.729816	-0.776552	-0.546291	-0.254689	-0.506388	-0.783341	-0.723138	-0.365258	-0.444127	-0.480678	-0.579432	-0.634172	-0.802673	-0.362232	-0.580358	-0.797415	-0.759355	-0.848684	-0.493406	-0.650403	-0.77402	-0.775814	-0.323045	-0.304641	-0.540718	-0.689321	-0.647247	-0.577201	-0.188077
PE.18.2.20.4.	-0.617897	NA	-0.78853	-0.714018	-0.698279	-0.551519	-0.819748	-0.778807	-0.707592	-0.742137	-0.79872	-0.657533	-0.578779	-0.714749	-0.696162	-0.705767	-0.602217	-0.758711	-0.618961	-0.736295	-0.771304	-0.674343	-0.74868	-0.464257	-0.625012	-0.758102	-0.775897	-0.765665	-0.750659	-0.56695	-0.554812	-0.606265	NA	-0.572336	-0.787879	-0.825528	-0.703816	-0.699349	-0.540836	-0.692319	-0.719069	-0.796881	-0.598275	-0.549125	-0.582015	-0.783855	-0.780342	-0.742358	-0.568057
PE.22.0.18.1.	-0.444601	-0.731637	-0.502015	-0.546962	-0.366436	-0.646258	-0.695676	-0.733546	-0.619113	-0.756995	-0.66568	-0.605281	-0.771941	-0.800571	-0.781341	-0.646194	-0.709143	-0.77661	-0.512879	-0.85168	-0.754901	-0.901624	-0.733204	-0.603605	-0.616442	-0.811245	-0.535378	-0.685762	-0.71625	-0.684481	-0.609372	-0.791857	-0.800621	-0.712547	-0.603089	-0.839725	-0.765705	-0.896814	-0.515503	-0.595562	-0.776924	-0.850207	-0.587923	-0.549465	-0.624058	-0.584578	-0.702225	-0.59116	-0.611261
PE.O.16.0.18.1.	-0.706964	-0.779104	-0.820841	-0.798674	-0.866191	-0.756331	-0.812818	-1.1278	-0.794035	-0.702108	-0.96723	-0.841502	-0.615487	-0.734735	-0.895474	-0.776535	-0.734215	-0.88882	-0.448016	-0.689904	-0.90068	-0.859712	-0.834504	-0.574373	-0.767244	-0.862051	-0.827323	-0.69354	-0.708961	-0.512546	-0.563582	-0.748347	-0.762833	-0.677217	-0.674192	-0.91061	-0.893228	-0.860976	-0.771507	-0.799366	-0.647829	-0.926765	-0.793738	-0.930664	-0.55965	-0.951318	-0.754876	-0.804822	-0.768302
PE.O.16.0.18.2.	-0.526348	-0.482764	-0.304943	-0.668271	-0.419393	-0.491686	-0.450221	-0.796708	-0.415026	-0.429722	-0.394493	-0.559248	-0.310797	-0.451346	-0.699926	-0.450622	-0.444356	-0.505572	-0.119953	-0.287241	-0.620706	-0.501557	-0.601926	-0.127093	-0.364071	-0.655553	-0.43568	-0.389444	-0.440837	-0.235966	-0.267582	-0.440973	-0.672926	-0.386535	-0.276695	-0.831402	-0.650029	-0.395657	-0.419962	-0.544603	-0.391874	-0.643437	-0.343871	-0.572132	-0.268066	-0.706824	-0.495641	-0.56729	-0.398529
PE.O.16.0.20.3.	NA	NA	-0.933497	-0.909218	NA	NA	-0.791556	NA	-0.879726	-0.749378	NA	-0.915655	-0.750769	-0.768498	-0.805807	-0.759539	-0.992736	-0.988551	-0.629833	-0.93945	-0.967007	-0.896529	-0.907575	-0.626972	-0.824218	-0.832332	-0.913142	-0.883585	-0.937395	-0.64263	-0.550166	-0.724938	NA	-0.845237	-0.749682	-0.900024	-0.91503	-0.637979	-0.864205	-0.981761	-0.832427	-0.804328	NA	-0.645949	-0.54043	NA	-0.844407	-1.07786	-0.831289
PE.O.16.0.20.4.	0.076671	0.0860431	0.0390874	0.166795	0.338841	0.125556	0.344813	-0.302162	0.149845	0.351609	-0.302436	0.106792	0.266083	0.28555	0.0607448	0.213158	0.111166	-0.0253853	0.372925	0.13608	-0.0761418	0.209475	-0.0763852	0.350901	0.111709	0.0649487	0.166124	-0.0980052	0.0800813	0.279046	0.570484	0.341189	0.0915349	-0.0174546	0.222418	-0.173822	0.000392953	0.318285	0.221363	-0.0470578	0.239456	0.0327573	0.171067	0.149845	0.45419	-0.16171	0.0509514	-0.176673	0.00291207
PE.O.16.0.20.5.	NA	NA	-0.663525	-0.742227	NA	-0.801058	-0.542452	-0.810584	-0.633357	-0.823879	NA	-0.880939	-0.504202	-0.668677	-0.589611	-0.949362	-0.911642	-0.672977	-0.826047	-1.00271	-0.798224	-0.465228	-0.696754	-0.809331	-0.909371	-0.680207	NA	-0.641499	-1.16863	NA	-0.743487	-0.851775	NA	-0.759788	-0.839654	-0.516908	NA	-0.592384	NA	-0.515665	-0.357724	-1.01355	NA	NA	-0.577494	NA	-0.684578	NA	-0.808524
PE.O.16.0.22.4.	-0.715721	-0.673061	-0.859354	NA	-0.835704	-0.784923	-0.899091	NA	-0.736287	-0.523678	NA	-0.821174	-0.781712	-0.678581	-0.789669	-0.718602	-0.73784	-0.837839	-0.417695	-0.720452	-0.868956	-0.965661	-0.727676	-0.640878	-0.668578	-0.884035	-0.660304	-0.776342	-0.701174	-0.451556	-0.352951	-0.722879	NA	-0.78801	-0.658241	NA	-0.77958	-0.501634	-0.718236	-0.849756	NA	-0.796263	-0.739272	-0.977659	-0.55191	-0.99265	-0.877702	-0.861648	-0.840485
PE.O.16.0.22.5.	-0.257282	-0.298695	-0.429938	-0.433004	-0.291739	-0.397137	-0.388692	-0.647387	-0.351339	-0.14892	-0.434303	-0.379179	-0.250543	-0.288717	-0.477574	-0.334667	-0.370574	-0.330647	-0.0289096	-0.369284	-0.459776	-0.425495	-0.387858	-0.320168	-0.396105	-0.511123	-0.354148	-0.287127	-0.233519	-0.0393759	0.015831	-0.31689	NA	-0.26752	-0.219277	-0.501095	-0.442648	-0.127672	-0.257147	-0.558518	-0.282198	-0.541598	-0.321412	-0.548888	-0.0758457	-0.463328	-0.31876	-0.406817	-0.341319
PE.O.16.0.22.6.	0.103517	0.0625584	0.273253	0.310995	0.414726	0.310536	0.378444	-0.106829	0.214302	0.252585	-0.115411	0.145741	0.205021	0.360283	0.0661322	0.147234	0.11131	0.214675	0.337895	0.217468	-0.0313908	0.356743	0.00982952	0.270514	0.173404	0.237117	0.155675	0.224511	0.195421	0.0801994	0.352767	0.289431	0.142147	0.270542	0.315142	0.222654	-0.054021	0.354043	0.199671	0.270859	0.399801	0.167933	0.194784	0.0218332	0.414358	0.000390894	0.258942	-0.00250422	0.28055
PE.O.18.0.16.0.	-0.806422	NA	-1.17938	NA	-0.725458	-1.2041	-0.901527	NA	-1.29347	-0.957045	NA	-0.962799	-1.20208	-0.856962	-0.792219	-0.983599	-0.887302	-0.721239	-0.801575	-0.97374	-0.831759	-0.816587	-0.966637	-0.887089	-1.15288	-0.77426	-0.883785	-0.742178	-0.834467	NA	-0.822822	-0.973665	NA	-0.80523	-0.571385	-0.985682	-0.701253	NA	NA	-1.10527	NA	-0.802923	-1.08781	-0.971709	-0.847297	NA	-0.750275	-0.807329	-0.72748
PE.O.18.0.18.1.	-0.46255	-0.654931	-0.692706	-0.72095	-0.442238	-0.467785	-0.640814	-0.670001	-0.693926	-0.644907	-0.692652	-0.573081	-0.48072	-0.56891	-0.608189	-0.594196	-0.577966	-0.60766	-0.465534	-0.702627	-0.636295	-0.703822	-0.614677	-0.451747	-0.64999	-0.76443	-0.61587	-0.496837	-0.511321	-0.504273	-0.601314	-0.517873	-0.493402	-0.448088	-0.549015	-0.765951	-0.56966	-0.700944	-0.587875	-0.744012	-0.635595	-0.717245	-0.495543	-0.598506	-0.471487	-0.797938	-0.570613	-0.567124	-0.520337
PE.O.18.0.18.2.	-0.159222	-0.326417	-0.205766	-0.438948	-0.107082	-0.0863394	-0.300332	-0.549471	-0.277721	-0.313302	-0.140385	-0.334162	-0.148252	-0.274114	-0.425654	-0.225066	-0.219414	-0.206649	-0.0725823	-0.154886	-0.340782	-0.313368	-0.261106	0.0441732	-0.216258	-0.5159	-0.239485	-0.104939	-0.149898	-0.110193	-0.256413	-0.208481	-0.357608	-0.0625508	-0.0986526	-0.571356	-0.187726	-0.346127	-0.236299	-0.348124	-0.296898	-0.336392	-0.197743	-0.348767	-0.171748	-0.45711	-0.26201	-0.234231	-0.126784
PE.O.18.0.20.3.	-0.85421	-0.710541	-0.963475	-0.896685	-0.730709	-0.76895	-0.613893	-0.738253	-0.714918	-0.752936	NA	-0.786778	-0.667775	-0.695947	-0.805646	-0.74443	-0.858675	-0.732097	-0.655206	-0.859216	-0.727676	-0.76485	-0.703187	-0.583525	-0.812175	-0.751122	-0.708527	-0.743581	-0.722375	-0.651844	-0.616173	-0.574072	NA	-0.723759	-0.690245	-0.91959	-0.562423	-0.697293	-0.779144	-0.917463	-0.864248	-0.777	-0.64882	NA	-0.580803	-0.872357	-0.656908	-0.732052	-0.726365
PE.O.18.0.20.4.	0.255457	0.158924	0.11273	0.165031	0.494202	0.419348	0.407648	0.0190774	0.322707	0.407871	-0.217307	0.29871	0.361763	0.363788	0.186088	0.209785	0.24822	0.136075	0.385625	0.110096	0.103472	0.332543	0.116545	0.387656	0.224657	0.0997274	0.36255	0.0584312	0.246754	0.351977	0.545263	0.474074	0.325472	0.193709	0.247439	-0.141073	0.274596	0.295138	0.148076	0.0463474	0.370788	0.233795	0.286104	0.303667	0.429696	0.0803421	0.21812	0.130281	0.224238
PE.O.18.0.20.5.	NA	NA	-0.765306	-0.807785	-0.592666	-0.644213	-0.392772	-0.608909	-0.581426	-0.805092	NA	-0.828175	-0.436572	-0.62764	-0.920379	-0.816632	-0.73774	-0.544418	-0.740802	-0.786638	-0.89232	-0.27275	-0.585137	-0.808799	-0.914418	-0.60518	-0.978471	-0.563514	-1.00055	-0.803739	-0.757621	-0.736572	NA	-0.656852	-0.742587	-0.404008	NA	-0.650514	NA	-0.38907	-0.197278	-0.904004	-0.585105	-0.993454	-0.573151	NA	-0.557312	-0.875964	-0.540633
PE.O.18.0.22.4.	NA	NA	-0.986506	-0.996946	-0.733042	-0.829756	NA	-1.06186	-0.8004	-0.873547	NA	-0.851125	-0.80801	-0.754322	-0.826749	-0.862547	-0.831809	-0.895461	-0.690033	-0.951827	-0.866156	-0.878354	-0.831791	-0.793754	-0.965571	-0.902184	-0.784256	-0.836636	-0.830301	-0.875742	-0.68802	-0.784194	NA	-0.761172	-0.921349	NA	-0.717247	-0.830858	-0.852544	-1.09279	NA	-0.952227	-0.774878	NA	-0.775496	NA	-0.919217	-0.793304	-0.743128
PE.O.18.0.22.5.	-0.553565	NA	-0.798522	-0.771605	-0.48675	-0.630671	-0.602426	-0.713382	-0.547299	-0.571858	-0.639271	-0.576995	-0.546028	-0.576422	-0.656044	-0.69235	-0.621699	-0.535428	-0.48153	-0.749666	-0.667999	-0.596583	-0.685791	-0.657443	-0.684491	-0.783366	-0.602738	-0.556241	-0.597774	-0.461316	-0.48586	-0.568645	NA	-0.513587	-0.549641	-0.576489	-0.647535	-0.589336	-0.715532	-0.703331	-0.378786	-0.707676	-0.588207	-0.595115	-0.466051	-0.683585	-0.566911	-0.546766	-0.556758
PE.O.18.0.22.6.	0.0508868	NA	0.0153389	0.0648909	0.176431	0.272482	0.167462	-0.10929	0.119476	-0.0193686	NA	0.0267577	0.0854066	0.161944	-0.0771462	-0.0679499	-0.0353896	0.101746	0.0885514	-0.0818212	-0.0879137	0.228356	-0.145308	0.0949597	-0.0367428	-0.0550372	0.0253483	0.0862721	-0.0913986	-0.162605	0.0245926	0.12944	NA	0.198654	0.0529833	0.0661015	-0.109461	0.145071	-0.0195376	0.110782	0.310069	0.0347517	0.123393	-0.0472327	0.16459	-0.140732	0.125087	-0.10661	0.182391
PE.P.16.0.16.0.	-0.978627	NA	NA	-0.927198	NA	-1.00453	-1.04716	-0.992911	-1.23753	-1.0216	NA	-1.1134	-0.990587	-0.899467	-1.06607	-0.943589	-0.939129	-0.925311	-0.815417	-0.9352	-1.23921	-1.01547	-1.03496	-0.889784	-0.904774	-1.13006	-0.984597	-1.0366	-1.02576	-0.985511	-0.860995	-0.960098	NA	-0.888591	-0.921977	-1.03717	NA	NA	-0.987312	-1.05537	NA	-1.11008	-1.11821	NA	-0.893294	NA	-1.02153	NA	-0.866216
PE.P.16.0.18.1.	0.139052	0.0626607	0.0429156	-0.0554471	0.0820529	0.0873179	-0.0526395	-0.0609708	0.0753792	0.0159681	-0.00130128	-0.0433326	0.279111	0.0717496	-0.0610126	0.0163166	0.173706	0.0124328	0.316169	0.150374	-0.0879503	-0.00098831	0.00416299	0.3216	0.201299	-0.132928	0.0219908	0.101267	0.0584375	0.159285	0.181475	0.163771	-0.104821	0.17116	0.175467	-0.0670758	0.0465353	0.0840927	0.096254	-0.0206801	0.160285	-0.134957	0.0674543	-0.020928	0.18892	-0.118738	0.0457762	-0.063227	0.103139
PE.P.16.0.18.2.	0.532363	0.545536	0.675757	0.319203	0.591145	0.5497	0.45883	0.159555	0.579435	0.430634	0.726834	0.394372	0.75268	0.500328	0.295639	0.506737	0.6523	0.495019	0.858241	0.780422	0.388341	0.536569	0.429605	0.896311	0.68268	0.300247	0.491176	0.607257	0.538376	0.662225	0.639567	0.600332	0.303033	0.693354	0.747525	0.223915	0.439599	0.524928	0.5828	0.472083	0.614069	0.307794	0.504447	0.490385	0.637214	0.258884	0.538946	0.340109	0.653696
PE.P.16.0.18.3.	NA	NA	-0.793188	NA	NA	-0.949543	-0.829921	NA	-0.906488	-1.17214	NA	-0.901581	NA	-1.00287	NA	NA	-0.823752	-0.650227	-0.760617	-1.03109	-1.12811	-1.10531	-0.903716	-1.00041	-1.06834	-0.758987	-1.0834	-1.05674	-1.12107	-1.15364	-0.970797	-0.992352	-0.608353	-0.859682	-1.16269	NA	NA	NA	NA	-1.00452	NA	-1.10296	NA	NA	-1.05219	NA	-0.819517	-0.972738	-0.934768
PE.P.16.0.20.3.	-0.0841767	-0.00773435	-0.16587	-0.141264	-0.111887	-0.0632152	-0.0864615	-0.192893	0.0514446	-0.075411	-0.311373	-0.0941172	0.170845	-0.0431558	-0.145154	0.0047701	-0.0274047	-0.121347	0.231791	0.00786417	0.0108752	0.00389353	-0.0475839	0.195087	0.0380573	-0.201237	0.00406294	-0.122556	-0.118971	0.174471	0.205342	0.249108	-0.0592751	-0.0683232	0.056273	-0.406982	0.0242754	0.109879	0.0444891	-0.2652	-0.0157171	-0.205855	-0.193557	-0.0628813	0.195743	-0.382296	-0.0309195	-0.194519	0.0481174
PE.P.16.0.20.4.	0.980774	0.981152	0.952616	1.09181	1.17772	0.944124	1.06627	0.78388	1.05961	1.13143	0.728725	0.957616	1.18657	1.07723	0.967446	0.897123	1.1038	0.952977	1.20485	1.04992	0.839512	1.10537	0.886431	1.17017	1.09859	0.898123	1.07364	0.817235	0.886849	1.08856	1.40717	1.27966	0.924456	0.925035	1.05925	0.71733	0.965227	1.14108	1.07299	0.849034	1.13908	0.825952	0.915776	1.05197	1.23105	0.736615	0.914388	0.599891	0.984059
PE.P.16.0.20.5.	-0.438172	-0.477946	-0.0488112	-0.0624172	-0.103377	-0.237923	0.269231	0.0468347	-0.305479	-0.370876	-0.667299	-0.3862	0.249173	-0.0741658	-0.508487	-0.509264	-0.190857	0.0845951	-0.366004	-0.432513	-0.403739	0.367333	-0.680276	-0.314078	-0.388035	-0.0079306	-0.573553	-0.242938	-0.634642	-0.328431	-0.178088	-0.180448	NA	-0.196193	-0.316793	0.373618	-0.467727	0.0948057	-0.407502	0.318215	0.505366	-0.616804	-0.186939	-0.307566	0.00313762	-0.668405	-0.00735032	-0.674343	-0.00532906
PE.P.16.0.22.4.	-0.118256	-0.209658	-0.35508	-0.430127	-0.287827	-0.22608	-0.461792	-0.342992	-0.143216	-0.178393	-0.309365	-0.263541	-0.145923	-0.175762	-0.220976	-0.158565	-0.124346	-0.360348	0.0728159	-0.160116	-0.314794	-0.469366	-0.192552	-0.141321	-0.0841543	-0.376726	-0.190556	-0.311331	-0.0886442	-0.00182092	0.132937	-0.136913	-0.147581	-0.165961	-0.206532	-0.592951	-0.0839117	-0.00747971	-0.194862	-0.558452	-0.406457	-0.331907	-0.1477	-0.350544	-0.120311	-0.3172	-0.33946	-0.286416	-0.27204
PE.P.16.0.22.5.	0.265597	0.196259	0.136575	0.0640857	0.248664	0.166837	0.095719	-0.0811022	0.230506	0.160978	0.240694	0.136089	0.334118	0.161975	0.094274	0.14574	0.231794	0.140851	0.344997	0.174253	0.0157675	0.111705	0.15591	0.213863	0.216865	0.0479654	0.15202	0.206215	0.262832	0.350076	0.400672	0.246454	0.207628	0.294509	0.255922	0.161161	0.128243	0.306866	0.233693	0.0630888	0.358372	0.0350045	0.15333	0.0604233	0.332006	0.0855747	0.1907	0.0749793	0.23882
PE.P.16.0.22.6.	0.767607	0.767157	0.894466	0.919447	1.06826	0.994682	0.971262	0.572844	0.917946	0.776677	0.563563	0.724533	0.900056	0.935485	0.668945	0.695701	0.793468	0.849999	0.928805	0.882331	0.608601	1.06897	0.675595	0.939103	0.883573	0.852798	0.795617	0.850974	0.742729	0.704852	0.986337	0.936261	0.579944	0.893288	0.967037	0.942109	0.670617	0.98101	0.845165	0.970698	1.13805	0.726658	0.830501	0.720384	0.99207	0.598372	0.921261	0.486406	1.00144
PE.P.18.0.16.0.	-0.437625	-0.458636	-0.592328	-0.664232	-0.426371	-0.505952	-0.644532	-0.747393	-0.553591	-0.491347	-0.619013	-0.539339	-0.388465	-0.432957	-0.649949	-0.488366	-0.455923	-0.563175	-0.271282	-0.496856	-0.660085	-0.66469	-0.539684	-0.377119	-0.51886	-0.640755	-0.465432	-0.457887	-0.429802	-0.43441	-0.402556	-0.491905	-0.577196	-0.379784	-0.432848	-0.585199	-0.596121	-0.532859	-0.501765	-0.613367	-0.609266	-0.69596	-0.572214	-0.472204	-0.385351	-0.560937	-0.448602	-0.566001	-0.452164
PE.P.18.0.16.1.	-1.00884	NA	NA	NA	NA	NA	-1.1568	NA	-1.06337	-1.08802	NA	-1.11912	-0.890859	-1.03734	-1.0369	-1.03028	-0.830442	-1.02872	-0.96205	-1.09863	-1.02499	-1.02665	-1.01738	-0.875366	-1.12582	NA	-1.07561	-0.919762	-1.22565	-0.969484	-0.847783	-0.863101	NA	-1.01288	-1.08378	-0.991103	NA	NA	NA	NA	NA	-1.14378	NA	NA	-0.898629	NA	-1.04171	-1.17623	-1.03283
PE.P.18.0.18.1.	0.226785	0.0774632	0.109862	0.0864833	0.167828	0.242053	0.0312242	-0.0853056	0.101734	0.115479	-0.0363037	0.104048	0.357754	0.134569	0.00985919	0.107194	0.251036	0.0653342	0.350251	0.132475	0.0297313	0.134391	0.0426607	0.359859	0.25412	-0.109838	0.0936281	0.183198	0.0797443	0.232349	0.203599	0.206252	0.0342041	0.239014	0.224365	0.0278956	0.120108	0.121474	0.133887	0.0876137	0.291333	-0.0669688	0.15456	0.0472218	0.288347	-0.134222	0.121673	0.0882794	0.212399
PE.P.18.0.18.2.	0.758624	0.707007	0.814515	0.541238	0.722221	0.80317	0.564831	0.263889	0.716571	0.589982	0.802206	0.589207	0.876827	0.649015	0.463305	0.703818	0.786369	0.667385	0.944111	0.811881	0.577081	0.712131	0.540248	1.0314	0.800991	0.401282	0.740496	0.786557	0.668585	0.846727	0.718734	0.705102	0.480105	0.795447	0.851191	0.379019	0.685763	0.639464	0.656047	0.653629	0.791997	0.534322	0.679262	0.627594	0.769456	0.460645	0.694661	0.669763	0.886474
PE.P.18.0.18.3.	NA	NA	-0.676921	-1.08098	-0.883626	-0.740827	-0.904554	NA	-0.920243	-0.965526	NA	-0.966736	-0.971901	-0.855336	NA	-0.955348	-0.839824	-0.538215	-0.685727	-1.02272	-1.07282	-0.944571	-0.904691	-0.826089	-0.867033	-0.459643	-0.981117	-0.876587	-0.957587	-0.923194	-0.893954	-0.939767	-0.223144	-0.790442	-1.08337	-0.946569	-0.932226	NA	-1.06375	-0.881184	-0.888968	-0.899658	-1.21628	-1.03047	-0.854343	-0.916637	-0.954141	-0.733503	-0.825881
PE.P.18.0.20.3.	0.134682	0.145899	-0.0572935	0.0216748	0.0211967	0.148247	0.0302629	-0.108626	0.134975	0.0511111	-0.240224	0.0425555	0.280205	0.0544403	-0.0223718	0.164775	0.0536418	0.0308855	0.256705	-0.0390742	0.137419	0.141948	0.0149949	0.274278	0.121765	-0.179276	0.130521	-0.0379423	-0.0456059	0.306667	0.252958	0.283971	0.023991	0.0406875	0.0834292	-0.2903	0.18291	0.139144	0.00756534	-0.157674	0.156941	-0.0154719	-0.00728901	0.0120189	0.300751	-0.251913	0.0840854	0.080131	0.190121
PE.P.18.0.20.4.	1.18805	1.15372	1.0444	1.21637	1.25418	1.17842	1.20137	0.884639	1.19328	1.29883	0.802019	1.18287	1.3549	1.2049	1.13818	1.11406	1.23144	1.03976	1.31447	1.07598	1.03613	1.32561	0.971725	1.3397	1.24174	0.99793	1.20666	0.960153	1.00849	1.30339	1.48664	1.35163	1.09363	1.03385	1.15784	0.83303	1.18024	1.27132	1.08677	1.04923	1.35622	1.04604	1.08286	1.20779	1.36269	0.893862	1.08655	0.882735	1.22856
PE.P.18.0.20.5.	-0.0470406	-0.180968	0.219625	0.243429	0.118217	0.134667	0.454731	0.300414	-0.00259703	-0.0572457	-0.632537	-0.0522529	0.621128	0.129218	-0.195615	-0.188121	0.0525876	0.413087	-0.0834129	-0.265161	-0.0594693	0.693063	-0.509469	-0.0803747	-0.0885402	0.103031	-0.146081	0.00291207	-0.387642	0.108749	0.019981	0.0544984	-0.209495	0.0727257	-0.0646888	0.624584	-0.216412	0.340261	-0.195767	0.615184	0.87642	-0.233798	-0.319434	-0.0616152	0.290729	-0.331286	0.322029	-0.276488	0.358423
PE.P.18.0.22.4.	-0.450406	-0.500223	-0.701868	-0.760339	-0.525542	-0.592782	-0.746748	-0.535225	-0.408829	-0.472132	-0.535479	-0.522837	-0.495292	-0.515756	-0.512726	-0.450076	-0.427274	-0.65136	-0.237822	-0.562705	-0.584777	-0.710817	-0.514269	-0.453168	-0.446308	-0.66124	-0.472648	-0.516424	-0.515791	-0.26592	-0.281793	-0.431586	-0.388546	-0.471635	-0.520296	-0.868519	-0.377857	-0.423543	-0.518482	-0.727957	-0.702092	-0.620308	-0.418916	-0.488304	-0.425423	-0.60774	-0.616696	-0.508342	-0.581942
PE.P.18.0.22.5.	0.00812367	-0.0108669	-0.155497	-0.202658	-0.0308264	-0.0947566	-0.166768	-0.41253	-0.070514	-0.0884621	-0.0750301	-0.130175	0.0570602	-0.108798	-0.205787	-0.148738	-0.0570247	-0.156968	0.0625356	-0.258947	-0.202432	-0.116276	-0.218448	-0.0879588	-0.0885456	-0.291285	-0.0985505	-0.0677427	-0.135238	0.105416	0.041094	-0.0607794	-0.0623676	-0.0129196	-0.0394708	-0.117216	-0.0737633	-0.0379546	-0.137617	-0.163323	0.17046	-0.251378	-0.0924714	-0.223472	0.0418292	-0.238143	-0.131421	-0.14724	0.00172784
PE.P.18.0.22.6.	0.722928	0.645313	0.774314	0.79318	0.873874	0.827309	0.821133	0.459887	0.771065	0.677195	0.361711	0.647643	0.791988	0.761902	0.534405	0.591385	0.625695	0.729667	0.839133	0.631247	0.531641	1.02314	0.445276	0.834451	0.697244	0.665605	0.696524	0.757361	0.499573	0.535709	0.754794	0.821773	0.544472	0.740699	0.780139	0.811028	0.586654	0.757378	0.633201	0.865417	1.06319	0.634092	0.614426	0.634803	0.869214	0.487382	0.815632	0.448547	0.924347
PE.P.18.1.16.0.	-0.508919	-0.450811	-0.4663	-0.54987	-0.315283	-0.419124	-0.609388	-0.631269	-0.498927	-0.488271	-0.370882	-0.599577	-0.296162	-0.417481	-0.674419	-0.582994	-0.28431	-0.576404	-0.247322	-0.352009	-0.75897	-0.577349	-0.468141	-0.328527	-0.320409	-0.535509	-0.525275	-0.502006	-0.358107	-0.486217	-0.417544	-0.454771	NA	-0.325708	-0.446372	-0.540925	-0.662042	-0.470846	-0.401742	-0.481963	-0.515204	-0.72897	-0.603339	-0.501486	-0.426457	-0.458158	-0.495313	-0.641608	-0.336343
PE.P.18.1.18.1.	0.0354406	-0.0559838	-0.0172799	-0.0831147	-0.0249396	0.100222	-0.156584	-0.210974	-0.0758161	-0.0950954	-0.217107	-0.0884219	0.208302	-0.0273298	-0.111348	-0.0774135	0.120571	-0.182185	0.175667	0.0404639	-0.231845	-0.0542603	-0.0636794	0.194337	0.127328	-0.249442	-0.166078	0.0428895	-0.0866359	0.0998303	0.00339871	0.0525907	-0.104821	0.0913442	0.0933608	-0.0763862	-0.180152	-0.00615904	0.0848837	-0.00515559	0.0822605	-0.312756	-0.0891514	-0.0627475	0.0941221	-0.154877	-0.0896907	-0.025256	0.0470831
PE.P.18.1.18.2.	0.390887	0.383326	0.492392	0.186651	0.457948	0.443466	0.242869	-0.0135507	0.383828	0.276222	0.505644	0.253989	0.539981	0.323981	0.166771	0.404333	0.526851	0.326958	0.647604	0.563484	0.190914	0.35342	0.286932	0.749248	0.524791	0.119484	0.318559	0.460355	0.330794	0.53752	0.431074	0.417813	0.16554	0.493444	0.572196	0.0832596	0.225388	0.347874	0.473737	0.373893	0.36417	0.122106	0.27135	0.272261	0.450742	0.172698	0.326203	0.319736	0.570309
PE.P.18.1.20.3.	-0.241319	-0.172456	-0.327995	-0.314077	-0.307767	-0.218286	-0.286929	-0.430527	-0.233161	-0.240671	-0.527949	-0.288148	-0.00355165	-0.275681	-0.345913	-0.161674	-0.193164	-0.344309	0.0157559	-0.246586	-0.264324	-0.200996	-0.265722	0.0144413	-0.108809	-0.449423	-0.214426	-0.322188	-0.412186	0.00881082	0.00332941	-0.0196424	-0.287374	-0.267214	-0.127771	-0.603688	-0.29168	-0.12068	-0.159464	-0.472214	-0.258584	-0.410766	-0.370558	-0.273644	-0.0300706	-0.524083	-0.23233	-0.312828	-0.140978
PE.P.18.1.20.4.	0.912507	0.883251	0.840214	1.0129	1.04157	0.881991	0.908165	0.654782	0.921768	1.04409	0.563277	0.881279	1.08803	0.913436	0.856363	0.866801	1.04285	0.796226	1.08862	0.912089	0.724493	1.02002	0.764358	1.0915	1.04119	0.780349	0.883858	0.74449	0.746472	1.06958	1.27091	1.12594	0.807336	0.818124	0.944061	0.573695	0.828667	1.04561	0.9925	0.715893	0.993108	0.724515	0.742452	0.927623	1.11821	0.67393	0.790533	0.624522	0.9386
PE.P.18.1.20.5.	-0.497545	-0.564637	-0.0400344	-0.0839295	-0.192087	-0.298247	0.117504	-0.0267753	-0.309365	-0.372364	NA	-0.467727	0.229411	-0.229385	-0.548914	-0.51737	-0.279049	0.0296463	-0.391969	-0.568759	-0.43814	0.323336	-0.761602	-0.396605	-0.357003	-0.0894824	-0.640615	-0.182475	-0.703151	-0.346993	-0.319022	-0.275458	NA	-0.264224	-0.35966	0.303206	-0.664147	0.0334789	-0.429779	0.257436	0.386809	-0.655708	-0.624313	-0.355879	-0.0693917	-0.661209	-0.0185044	-0.592666	0.00716132
PE.P.18.1.22.4.	-0.762683	-0.776684	-0.906401	-0.838319	-0.810057	-0.783434	-0.873785	-0.749329	-0.661579	-0.764955	NA	-0.812898	-0.691168	-0.704044	-0.729877	-0.714893	-0.678736	-0.809673	-0.656187	-0.830858	-0.911926	-1.14218	-0.75864	-0.679274	-0.640041	-0.908162	-0.737859	-0.838375	-0.797767	-0.609919	-0.621542	-0.742433	NA	-0.719445	-0.790459	-0.999218	-0.838873	-0.711249	-0.712393	-0.989505	NA	-0.87299	-0.751154	NA	-0.742877	-0.798667	-0.811548	-0.804243	-0.838612
PE.P.18.1.22.5.	-0.333609	-0.348226	-0.399279	-0.469003	-0.248742	-0.301981	-0.470476	-0.601893	-0.32706	-0.407645	-0.340622	-0.467847	-0.198181	-0.42033	-0.471642	-0.431183	-0.299386	-0.449809	-0.223905	-0.449943	-0.551476	-0.357003	-0.436097	-0.343252	-0.269315	-0.500469	-0.467938	-0.361099	-0.375507	-0.222529	-0.256399	-0.343697	-0.316853	-0.288417	-0.253524	-0.349825	-0.463351	-0.238167	-0.274602	-0.377549	-0.105427	-0.591131	-0.504516	-0.483463	-0.284905	-0.43385	-0.407956	-0.442015	-0.2657
PE.P.18.1.22.6.	0.487059	0.395436	0.696323	0.737148	0.804371	0.77233	0.70088	0.383793	0.618296	0.528895	0.280352	0.45502	0.65412	0.634095	0.38478	0.432709	0.538048	0.529737	0.625784	0.572243	0.314093	0.804774	0.354043	0.676792	0.651613	0.60551	0.449019	0.607839	0.350723	0.410771	0.601793	0.674794	0.3385	0.623563	0.677997	0.689723	0.326625	0.757378	0.601681	0.737119	0.819756	0.442105	0.452559	0.432157	0.705817	0.392899	0.616553	0.318658	0.788533
PE.P.18.2.18.2.	NA	-0.719336	-0.603606	-0.830529	-0.565141	-0.683613	-0.881596	-1.03109	-0.820586	-0.848578	-0.399757	-0.85623	-0.694971	-0.787025	-0.91664	-0.734199	-0.628028	-0.764607	-0.488582	-0.510837	-0.964095	-0.90118	-0.793234	-0.427755	-0.589373	-0.907436	-0.901071	-0.638946	-0.695756	-0.559859	-0.698147	-0.708223	NA	-0.635845	-0.560748	-0.853977	-0.825523	-0.763418	-0.715158	-0.804171	-0.944716	-0.930241	-0.989708	-0.761012	-0.693467	-0.931143	-0.828003	-0.794025	-0.531266
PE.P.18.2.20.4.	-0.474501	-0.348226	-0.384493	-0.362506	-0.0597901	-0.466049	-0.394692	-0.643487	-0.358284	-0.270845	-0.472092	-0.411608	-0.298451	-0.395326	-0.441299	-0.445036	-0.249418	-0.48114	-0.176947	-0.362363	-0.57553	-0.396642	-0.490631	-0.179598	-0.184927	-0.43856	-0.454839	-0.511876	-0.48436	-0.12363	0.0403633	-0.162168	-0.389103	-0.533782	-0.356917	-0.702926	-0.558327	-0.151386	-0.280481	-0.458355	-0.40918	-0.586568	-0.565658	-0.365065	-0.176815	-0.58167	-0.500949	-0.657751	-0.308399
PI.16.0.16.0.	-0.435372	-0.443646	-0.711641	-0.592058	-0.629472	-0.307585	-0.428795	-0.579651	-0.511119	-0.654869	NA	-0.683651	-0.22388	-0.5468	-0.488885	-0.562731	-0.536233	-0.412415	-0.666461	-0.517582	-0.597961	-0.456652	-0.683749	-0.508409	-0.671032	-0.584666	-0.55741	-0.4888	-0.372048	-0.151045	-0.381718	-0.422219	-0.352012	-0.436576	-0.594081	-0.474429	-0.477869	-0.684562	-0.544965	-0.719964	-0.620994	-0.577333	-0.0956236	-0.423998	-0.436792	-0.416558	-0.431438	-0.580023	-0.248435
PI.16.0.16.1.	-0.532562	-0.609594	NA	-0.696475	-0.619935	-0.377554	NA	-0.639992	-0.667965	-0.735672	NA	-0.571632	-0.349985	-0.597926	-0.358735	-0.5287	-0.604607	-0.451535	NA	-0.561989	-0.584893	-0.659432	-0.749051	-0.476353	-0.678893	-0.676782	-0.567019	-0.522046	-0.503561	-0.22283	-0.479708	-0.32091	-0.20636	-0.430015	-0.548808	-0.463995	-0.448276	NA	-0.65066	-0.959492	NA	-0.701092	0.0483262	-0.670037	-0.519634	-0.489137	-0.515995	-0.708351	-0.230982
PI.16.0.18.0.	-0.658989	-0.578147	-0.780158	NA	NA	-0.386092	-0.589745	NA	-0.68348	-0.748412	NA	-0.710374	-0.374419	-0.76452	-0.664141	-0.691411	-0.652735	-0.605874	-0.747319	-0.684392	-0.701302	-0.608616	-0.723214	-0.621735	-0.685129	-0.702778	-0.727186	-0.621959	-0.651339	-0.499826	-0.593648	-0.600987	NA	-0.593357	-0.781877	-0.571267	-0.55648	-0.733266	-0.762482	NA	-0.775094	-0.639651	-0.36936	-0.452973	-0.611862	-0.598158	-0.635775	-0.696081	-0.540904
PI.16.0.18.1.	0.230389	0.00509727	-0.0949675	-0.0101408	0.108934	0.295012	-0.0516541	-0.0186429	-0.0481085	-0.0421032	0.0153136	-0.0388465	0.260124	-0.0529573	0.174624	0.17809	0.20053	0.143363	-0.0762672	0.0852939	-0.0121262	0.0525837	0.0746137	0.169462	0.0655406	-0.113036	-0.00560433	0.172212	0.192568	0.289824	0.0951771	0.173082	0.226516	0.26198	0.0237698	0.104515	0.0987705	-0.25038	0.0924106	-0.166363	0.13389	-0.0301829	0.387155	0.209584	0.151812	0.171018	0.156373	0.105983	0.358514
PI.16.0.18.2.	0.188247	0.0855445	0.0130814	0.00194824	0.208617	0.274804	-0.094674	-0.195043	0.0134468	-0.0537949	0.169004	-0.0198829	0.190527	0.0204603	0.126923	0.174196	0.229765	0.157928	-0.0332933	0.268119	-0.00687788	-0.0461091	0.127205	0.268446	0.0858984	-0.0794584	0.125351	0.187973	0.319679	0.452962	0.108326	0.227428	0.235715	0.282128	0.19625	0.0755261	0.223889	-0.107022	0.132343	-0.149987	-0.0698688	-0.163859	0.314429	0.219017	0.0735898	0.214862	0.0507574	0.0965915	0.451934
PI.16.0.20.2.	-0.694045	NA	NA	NA	NA	-0.599439	NA	NA	NA	NA	NA	NA	-0.665807	NA	-0.777567	-0.666963	-0.729409	-0.777242	NA	-0.740614	NA	NA	-0.718841	-0.668482	-0.841622	NA	-0.713515	-0.644284	-0.808376	-0.642549	-0.76749	-0.773792	NA	-0.64418	-0.587649	-0.69978	NA	NA	-0.746377	NA	NA	-0.85459	-0.682248	NA	-0.744223	NA	-0.872151	-0.925913	-0.655122
PI.16.0.20.3.	-0.26692	-0.344946	-0.608223	-0.55599	-0.366118	-0.206199	-0.524688	-0.233444	-0.448593	-0.555716	-0.506094	-0.477984	-0.364164	-0.427038	-0.295434	-0.206054	-0.368283	-0.254691	-0.516752	-0.332949	-0.396972	-0.506055	-0.252166	-0.230631	-0.402677	-0.576901	-0.388691	-0.226419	-0.269436	-0.11293	-0.42327	-0.212407	-0.312488	-0.237852	-0.390119	-0.450801	-0.152325	-0.45033	-0.224836	-0.671065	-0.441856	-0.483023	-0.0146085	-0.313612	-0.326503	-0.528516	-0.353631	-0.264332	-0.112855
PI.16.0.20.4.	0.0905522	0.0258799	-0.17288	-0.0262908	0.139788	0.154721	-0.0532563	0.0480945	0.0111653	-0.0975272	-0.162245	-0.0207125	0.0935471	-0.0355832	0.176802	0.147226	0.0942032	0.138333	-0.128483	-0.0261656	-0.0432638	-0.0979312	0.0115368	0.11883	-0.0136647	-0.117888	-0.0919442	0.0408663	0.0720535	0.276309	0.15443	0.162568	0.222042	0.0822043	-0.0257007	-0.0182218	0.200175	-0.0616926	0.112675	-0.254822	-0.0324021	-0.135484	0.273109	0.16873	0.0731927	-0.0320523	0.0249618	-0.0558324	0.245748
PI.16.0.22.5.	-0.724414	NA	NA	-0.593953	-0.68272	-0.725931	NA	-0.562255	NA	-0.86316	NA	-0.767919	-0.5918	-0.669529	-0.612217	-0.6634	-0.666259	-0.597184	NA	-0.790707	-0.723218	-0.717232	-0.768929	-0.896529	NA	-0.847397	-0.674764	-0.642099	-0.646795	-0.537603	-0.694383	-0.664789	NA	-0.601395	-0.683486	-0.594549	-0.728466	NA	-0.809742	NA	NA	-0.72873	-0.582378	NA	-0.690355	-0.600994	-0.71379	-0.731041	-0.513095
PI.18.0.16.1.	-0.407861	-0.506373	-0.743863	-0.567263	-0.531611	-0.174069	-0.534706	-0.567415	-0.547095	-0.63027	NA	-0.564235	-0.0442045	-0.592504	-0.322229	-0.47392	-0.438366	-0.380504	-0.721009	-0.516728	-0.560634	-0.469768	-0.601311	-0.41709	-0.595965	-0.619453	-0.576761	-0.459386	-0.526452	-0.128204	-0.375156	-0.246405	-0.386292	-0.298482	-0.501741	-0.274746	-0.358021	-0.637382	-0.457678	-0.730446	-0.496668	-0.649106	-0.11774	NA	-0.426512	-0.226536	-0.514805	-0.50876	-0.205159
PI.18.0.18.0.	-0.462092	NA	-0.638063	-0.578872	-0.49712	-0.293765	-0.631337	-0.737318	-0.539563	-0.576552	NA	-0.607772	-0.325371	-0.629446	-0.515413	-0.515621	-0.413832	-0.512175	-0.512096	-0.514698	-0.630636	-0.459363	-0.528089	-0.433005	-0.515317	-0.581954	-0.565155	-0.374054	-0.480967	-0.431728	-0.507431	-0.509485	-0.517045	-0.382224	-0.562234	-0.427954	-0.596719	-0.692063	-0.487053	-0.685784	-0.550378	-0.579109	-0.259666	-0.400433	-0.470209	-0.450276	-0.503326	-0.486258	-0.289589
PI.18.0.18.1.	0.259693	0.0745206	0.0969928	0.156968	0.182851	0.430191	0.127475	-0.0199658	0.0748163	0.0596726	0.169553	0.0515827	0.392927	0.040289	0.161091	0.199062	0.31309	0.210871	0.0787477	0.193691	0.0321309	0.219006	0.181372	0.276737	0.183531	0.0484526	0.0895104	0.306089	0.198612	0.311988	0.167354	0.186117	0.228067	0.349284	0.0984629	0.253624	0.0399196	-0.0711683	0.218922	0.0155921	0.241969	0.022925	0.40678	0.278323	0.219179	0.230234	0.186481	0.194512	0.38571
PI.18.0.18.2.	0.535048	0.439102	0.490713	0.418429	0.597509	0.722514	0.38049	0.211418	0.335246	0.378426	0.616472	0.388169	0.587022	0.351206	0.41758	0.488459	0.635021	0.469547	0.365774	0.594381	0.344047	0.400358	0.504333	0.609095	0.535083	0.345013	0.451134	0.595248	0.601534	0.703636	0.429416	0.523332	0.473078	0.682844	0.509106	0.479972	0.510634	0.306556	0.514691	0.320645	0.295051	0.222176	0.656052	0.502585	0.424653	0.579062	0.372043	0.504779	0.709344
PI.18.0.18.3.	NA	NA	-0.788052	-0.725553	-0.80699	-0.651893	-0.8076	-0.894098	NA	-0.748205	NA	-0.709906	-0.643436	-0.802257	-0.692393	-0.697052	-0.716365	-0.713945	NA	-0.866586	-0.713526	-0.909578	-0.781384	-0.706018	-0.738737	-0.740519	-0.694302	-0.795721	-0.741157	-0.724149	-0.726165	-0.705231	NA	-0.654177	-0.76054	-0.712146	-0.715476	NA	-0.598896	NA	NA	-0.872522	-0.670203	NA	-0.772183	-0.746661	-0.761323	-0.649648	-0.590007
PI.18.0.20.2.	-0.455969	-0.624577	-0.518327	-0.542766	-0.548418	-0.247213	-0.597389	-0.491912	-0.524424	-0.685193	-0.417137	-0.58859	-0.407248	-0.623996	-0.550479	-0.395838	-0.564081	-0.51527	-0.597327	-0.461788	-0.485983	-0.546768	-0.491912	-0.358303	-0.407664	-0.630839	-0.65241	-0.274805	-0.527319	-0.343606	-0.606455	-0.530313	NA	-0.328223	-0.482106	-0.526804	-0.439668	-0.65367	-0.399027	-0.665773	-0.578049	-0.592532	-0.343985	-0.459726	-0.467004	NA	-0.530895	-0.420379	-0.38174
PI.18.0.20.3.	0.403918	0.301094	0.141841	0.283341	0.372359	0.523956	0.256872	0.337586	0.280623	0.157196	0.359278	0.326172	0.356242	0.235233	0.35116	0.440911	0.324113	0.326134	0.133599	0.289137	0.310519	0.173423	0.421649	0.473456	0.413087	0.280396	0.194257	0.47041	0.316107	0.464487	0.225022	0.361218	0.283074	0.51763	0.276708	0.263928	0.457499	0.249775	0.480395	0.116149	0.284863	0.185499	0.492153	0.390206	0.362624	-0.00273186	0.267709	0.452484	0.484831
PI.18.0.20.4.	1.02629	0.957002	0.865714	0.973769	1.11534	1.11273	0.979823	0.891714	0.905642	0.89429	0.884789	1.00731	1.01376	0.887952	1.07041	1.03855	1.02968	0.953994	0.815701	0.876025	0.883704	0.876935	0.964769	1.05414	1.03248	0.983865	0.831512	0.980093	0.962378	1.11087	1.01013	0.989943	0.953508	1.05581	0.869112	0.966536	1.0611	0.882583	1.07002	0.787242	0.934277	0.856646	1.05804	1.15238	0.990938	0.768035	0.893705	0.969512	1.0619
PI.18.0.22.4.	-0.58378	NA	-0.79899	-0.653596	-0.667514	-0.572336	-0.805459	-0.71002	-0.770957	-0.852302	NA	-0.672971	-0.566742	-0.716021	-0.591455	-0.602039	-0.63114	-0.619612	NA	-0.697637	-0.639128	-0.692849	-0.706764	-0.641477	-0.697395	-0.734614	-0.697321	-0.625223	-0.583604	-0.461899	-0.644901	-0.660092	NA	-0.647358	-0.724321	-0.674977	-0.497363	-0.780724	-0.597751	NA	NA	-0.716957	-0.463991	-0.669641	-0.597017	-0.855707	-0.751004	-0.692679	-0.592826
PI.18.0.22.5.	-0.375647	-0.555755	-0.623572	-0.447288	-0.329254	-0.447162	-0.530595	-0.475372	-0.523772	-0.620311	-0.662291	-0.50725	-0.317857	-0.628156	-0.438361	-0.509453	-0.435687	-0.324454	-0.705035	-0.5067	-0.501467	-0.371693	-0.567806	-0.530569	-0.539425	-0.579696	-0.53684	-0.432662	-0.431504	-0.32911	-0.497936	-0.470049	-0.495291	-0.343421	-0.569375	-0.308102	-0.410528	-0.69623	-0.475996	-0.581355	-0.324589	-0.587604	-0.510216	-0.483487	-0.432995	-0.421235	-0.478296	-0.453556	-0.317305
PI.18.0.22.6.	-0.461984	NA	-0.623813	-0.492149	-0.452833	-0.413968	-0.532396	-0.441802	-0.643538	-0.710951	NA	-0.668721	-0.341785	-0.628225	-0.563987	-0.624022	-0.579924	-0.418536	NA	-0.576666	-0.658955	-0.349309	-0.711494	-0.587873	-0.616821	-0.610909	-0.653828	-0.519301	-0.670508	-0.558064	-0.717032	-0.52873	NA	-0.417794	-0.624369	-0.330263	-0.586143	NA	-0.558248	-0.610701	-0.44966	-0.584661	-0.46806	-0.536334	-0.54588	-0.506831	-0.494475	-0.672238	-0.372126
PI.18.1.16.1.	-0.68543	NA	NA	-0.916282	-0.709075	-0.526136	-0.788458	-0.907162	-0.725878	-0.843897	NA	-0.749138	-0.458264	-0.74732	-0.66536	-0.681976	-0.689122	-0.636134	NA	NA	NA	-0.665374	-0.755506	-0.546295	-0.764985	NA	-0.773984	-0.663189	-0.804662	-0.500118	-0.682435	-0.638681	NA	-0.589847	NA	-0.633062	-0.585705	NA	-0.714331	NA	NA	-0.82405	-0.520837	NA	-0.684595	-0.584469	-0.678729	-0.703838	-0.644886
PI.18.1.18.1.	0.252682	-0.0316903	0.060214	0.035404	0.184231	0.483576	0.099254	-0.10725	0.0014233	0.0395079	0.22666	0.0121083	0.332157	0.024204	0.0411425	0.169328	0.265714	0.112832	0.0495657	0.0979354	-0.0915721	0.142445	0.211112	0.261846	0.205193	-0.101103	0.0182364	0.227763	0.138816	0.204759	0.13893	0.0939435	0.269035	0.301782	-0.0743429	0.119704	-0.0861354	-0.241821	0.293925	0.0392908	0.180316	-0.0797469	0.363996	0.355883	0.0835959	0.202898	0.12647	0.157619	0.214691
PI.18.1.18.2.	-0.0285648	-0.208918	-0.0882004	-0.245278	0.00697277	0.153692	-0.240178	-0.372591	-0.243607	-0.224751	0.056311	-0.240333	-0.0296049	-0.258686	-0.290477	-0.132455	0.00644871	-0.255527	-0.146789	-0.0777458	-0.348378	-0.277293	-0.0740633	0.0470978	-0.0449953	-0.335637	-0.171927	-0.0859891	-0.0308062	0.0700717	-0.213347	-0.129683	-0.152683	0.045371	-0.170808	-0.221113	-0.239905	-0.370065	-0.0169716	-0.296461	-0.4219	-0.432593	-0.0442148	-0.040091	-0.245237	0.0465126	-0.282449	-0.0990768	0.0686592
PI.18.1.20.3.	-0.621182	NA	-0.794114	-0.771907	NA	-0.496366	-0.680426	-0.582551	-0.616559	-0.738528	NA	-0.705948	-0.598383	-0.755691	-0.674195	-0.56832	-0.683448	-0.61617	-0.695094	-0.74984	-0.719218	-0.83469	-0.573033	-0.460058	-0.601637	-0.902671	-0.796466	-0.596626	-0.693531	-0.566278	-0.642694	-0.594563	NA	-0.449441	-0.708679	-0.64558	-0.527211	NA	-0.520408	NA	NA	-0.671501	-0.320825	NA	-0.693763	-0.712461	-0.714297	-0.50549	-0.561682
PI.18.1.20.4.	-0.102446	-0.26709	-0.303109	-0.224953	-0.114773	-0.0217037	-0.30242	-0.331774	-0.201317	-0.258634	-0.282509	-0.210032	-0.143484	-0.327865	-0.216582	-0.167018	-0.170143	-0.21288	-0.30114	-0.366965	-0.354783	-0.324253	-0.190922	-0.0407546	-0.200617	-0.375527	-0.291028	-0.268757	-0.240981	-0.0581981	-0.151446	-0.129802	-0.0910949	-0.112857	-0.317857	-0.37637	-0.12633	-0.432074	-0.0619367	-0.431455	-0.37657	-0.412407	-0.117	-0.0722399	-0.298768	-0.174278	-0.280124	-0.196942	-0.122515
PI.18.2.18.2.	-0.801974	NA	-0.718564	NA	NA	-0.652839	NA	NA	NA	-0.708635	NA	NA	-0.797089	-0.757536	NA	-0.721551	-0.665995	NA	-0.609711	-0.759115	NA	NA	-0.707079	-0.633948	-0.76086	-0.641295	-0.643325	-0.717329	-0.648213	-0.650142	-0.697178	-0.764671	NA	-0.607946	-0.867103	-0.604053	NA	NA	NA	NA	NA	NA	NA	NA	-0.623366	-0.669475	-0.807916	-0.529182	-0.593657
SM.14.0.	1.24909	1.21344	1.11199	0.960377	1.15305	1.12856	1.01226	0.810538	1.25538	0.940732	1.02553	1.1484	1.3641	1.12614	1.02501	1.10849	1.03842	1.22686	1.18745	1.01023	1.06868	1.06787	1.02414	1.10623	1.00793	1.04594	1.17023	1.10345	1.1281	1.19258	1.14265	1.34625	1.03642	1.28567	1.00858	1.15926	1.20377	0.984813	1.09494	1.02124	1.10538	1.08778	1.14539	1.19217	1.05896	1.24644	1.17737	1.2538	1.17958
SM.16.0.	2.22274	2.20841	2.16057	2.08966	2.2457	2.16881	2.09046	2.03772	2.20288	2.05303	2.0716	2.08264	2.23211	2.11301	2.07333	2.19119	2.17283	2.20229	2.23474	2.09637	2.0271	2.07672	2.11544	2.20699	2.18696	2.05252	2.21635	2.1752	2.15535	2.15675	2.14521	2.18655	2.10489	2.24052	2.13712	2.23108	2.19427	2.14501	2.1375	2.10203	2.12419	2.02044	2.13549	2.10846	2.12494	2.1503	2.12753	2.19225	2.23694
SM.18.0.	1.58401	1.47714	1.32359	1.37807	1.60424	1.39715	1.3142	1.43486	1.45533	1.28538	1.32631	1.40611	1.5353	1.45555	1.46761	1.41923	1.48498	1.41706	1.53014	1.31248	1.45284	1.30953	1.34772	1.48975	1.39473	1.41317	1.47346	1.46709	1.31435	1.49079	1.43345	1.50645	1.38961	1.49396	1.46069	1.58598	1.58328	1.34615	1.42131	1.45602	1.4343	1.36651	1.46602	1.40123	1.46904	1.39915	1.46232	1.5042	1.47507
SM.18.1.	1.2133	1.10156	1.00864	1.015	1.24429	1.05664	0.929521	1.01931	1.16198	1.01113	0.88077	1.02936	1.1976	1.18875	1.16028	1.0221	1.13271	1.02802	1.18177	0.936208	1.03159	0.96516	0.982998	1.2542	1.05516	1.0127	1.12171	1.06504	0.99192	1.11585	1.18658	1.18548	1.04521	1.20893	1.12167	1.26648	1.20886	1.00449	1.09708	1.03638	1.05017	0.995635	1.10987	1.00223	1.081	1.05414	1.0821	1.08392	1.12211
SM.20.0.	1.83902	1.66415	1.39314	1.53416	1.93067	1.46362	1.28934	1.25597	1.49163	1.42572	1.84443	1.49978	1.74553	1.47374	1.48795	1.64343	1.61303	1.48198	1.63119	1.43606	1.50886	1.37794	1.5141	1.68001	1.51487	1.4363	1.48489	1.6542	1.58775	1.72462	1.46398	1.57577	1.56603	1.75659	1.56377	1.54598	1.72814	1.38888	1.47759	1.46561	1.40268	1.45061	1.48824	1.66479	1.50801	1.53789	1.52603	1.63307	1.72016
SM.20.1.	0.914757	0.818781	0.715363	0.73778	0.890323	0.834071	0.707568	0.731767	0.886805	0.713226	0.680832	0.751524	0.938864	0.870094	0.837481	0.758578	0.900938	0.702929	0.893154	0.655445	0.741727	0.635663	0.750862	0.956354	0.780495	0.736253	0.809577	0.82538	0.715611	0.828309	0.893232	0.867814	0.889667	0.966061	0.78609	0.92904	0.854161	0.726689	0.801701	0.780899	0.723004	0.745745	0.8524	0.739802	0.787732	0.804666	0.785062	0.863452	0.832881
SM.22.0.	1.99484	1.8817	1.6642	1.75287	2.03086	1.71029	1.66106	1.42149	1.78237	1.70489	1.9094	1.71083	1.92858	1.72862	1.70511	1.90959	1.88583	1.74022	1.87054	1.74978	1.74026	1.5986	1.82157	1.92054	1.80202	1.69619	1.73352	1.88994	1.89871	1.9148	1.67534	1.85464	1.82358	1.98915	1.83443	1.78865	1.90346	1.69216	1.74812	1.70263	1.61966	1.69487	1.70948	1.82081	1.71484	1.7518	1.72735	1.83956	1.93326
SM.22.1.	1.67654	1.56068	1.45228	1.44122	1.64609	1.46613	1.36852	1.22633	1.60687	1.43552	1.48777	1.44905	1.68288	1.53354	1.46961	1.53872	1.58239	1.51588	1.58139	1.42927	1.40766	1.39827	1.52615	1.62599	1.5004	1.41435	1.53086	1.52522	1.57302	1.54232	1.51788	1.61558	1.52644	1.68933	1.4503	1.58327	1.5492	1.43617	1.50885	1.43121	1.37644	1.46811	1.49399	1.51362	1.48659	1.57141	1.48527	1.57968	1.58239
SM.24.0.	1.56744	1.56663	1.5138	1.45572	1.56765	1.56253	1.4849	1.36336	1.55569	1.4651	1.46271	1.43251	1.67088	1.48554	1.47231	1.56283	1.67743	1.53168	1.58789	1.53784	1.41366	1.31599	1.56285	1.55958	1.55855	1.50052	1.5402	1.55333	1.65461	1.54547	1.48651	1.52616	1.51818	1.6289	1.54662	1.59299	1.5428	1.55815	1.55445	1.4895	1.46681	1.41973	1.49313	1.43291	1.50076	1.50582	1.4277	1.53837	1.6209
SM.24.1.	1.82935	1.91896	1.88201	1.86462	1.87491	1.90664	1.7921	1.77544	1.92954	1.78061	1.68151	1.72676	1.94209	1.85865	1.81563	1.83097	1.91642	1.88543	1.92447	1.74219	1.71888	1.7532	1.86087	1.94349	1.88007	1.81703	1.88593	1.77354	1.83114	1.81391	1.85256	1.89038	1.8551	1.89473	1.84402	1.99314	1.89004	1.84653	1.89129	1.83351	1.8335	1.73196	1.88799	1.76144	1.86218	1.86248	1.76614	1.87068	1.84847
SM.26.0.	0.44867	0.316892	0.155472	0.102311	0.432033	-0.0711775	-0.443966	-0.0842059	0.103793	0.088889	-0.508532	0.0616126	0.298065	0.117834	0.101168	0.151888	0.224005	0.0400652	0.0552441	-0.418235	0.152411	-0.00214801	0.0642797	0.304397	0.12276	0.0159069	0.136656	0.153439	0.13572	0.325617	0.0592519	0.177449	0.441009	0.24135	-0.136965	0.0440146	0.164543	0.0426762	-0.339136	-0.0144269	0.0744733	-0.0636759	-0.447939	0.152158	0.0948252	0.228082	0.116311	0.277889	0.334142
SM.26.1.	-0.0301197	-0.0157057	-0.042773	-0.121889	-0.00754366	-0.12275	-0.182505	-0.0588138	-0.0406787	-0.19997	-0.312467	-0.181657	0.0321567	-0.061992	-0.136888	-0.102706	-0.0430654	-0.100537	-0.126845	-0.250412	-0.199403	-0.113004	-0.171771	-0.0624493	-0.0888568	-0.0805366	-0.0806243	-0.169304	-0.176347	-0.112253	-0.139671	-0.0749345	-0.0358466	-0.0863896	-0.175582	-0.0588275	-0.0891504	-0.0557963	-0.0914278	-0.0982131	-0.0436138	-0.188418	-0.189053	-0.0908095	-0.104677	-0.0201021	-0.114801	-0.0770854	-0.0640182
TAG.36.0.FA12.0	NA	NA	-1.57359	-1.34619	-1.61611	-1.11868	-1.55583	-1.01185	-1.52196	-1.39033	NA	-1.37594	-1.27929	-1.5082	-1.29497	-1.2	-1.28004	-1.41384	-1.09303	-1.49859	-1.25633	-1.43329	-1.36581	-1.15689	-1.17367	-1.32381	-1.46809	-1.42378	-1.43561	NA	-1.14058	-1.28379	NA	-1.06715	-1.44693	-1.27332	-1.29661	NA	-1.24119	-1.50969	NA	-1.43477	-1.26225	-1.16048	-1.35595	-1.65508	-1.39891	-1.31217	-1.15901
TAG.38.0.FA12.0	-1.37133	NA	NA	-1.06204	-1.56199	-1.26589	-1.41441	-0.377638	-1.45484	-1.36819	NA	-1.40255	-1.33237	-1.54093	-1.33569	-1.25948	-1.18067	-0.992548	-0.480225	-1.40017	-1.24575	-1.43487	-1.3261	-0.99227	-0.94965	-1.01721	-1.19986	-1.32299	-1.38415	NA	-0.861613	-1.32129	-1.29382	-1.03657	-1.34243	-1.34111	-1.4759	NA	-1.00728	NA	NA	-1.16427	-1.04545	-0.981425	-1.3254	-1.66472	-1.28384	-1.33066	-0.979114
TAG.40.0.FA12.0	-1.19903	-1.6359	NA	-1.17868	-1.24184	-1.33422	-1.09632	-0.944287	-1.48392	-1.24055	-1.32655	-1.39601	-1.31143	-1.33455	-1.14309	-1.18933	-1.03213	-0.903513	-1.428	-1.05726	-1.05635	-1.03754	-1.35339	-0.9838	-0.784117	-0.649338	-1.1144	-1.13191	-1.19155	-1.30473	-1.11707	-1.33699	-0.911356	-0.876139	-0.821038	-1.29517	-1.19564	NA	-0.88142	NA	NA	-0.872179	-0.555647	-0.76098	-1.14464	-1.59013	-0.89621	-1.36746	-1.0998
TAG.40.0.FA14.0	-1.1256	-1.15123	NA	-1.34287	NA	-1.42852	-1.33875	-1.19207	-1.35467	-1.552	-1.25063	-1.38851	-1.34774	-1.37588	-1.15506	-1.28181	-1.37308	-0.928202	-0.473799	-1.494	-1.07996	-1.33536	-1.39136	-0.964426	-0.930627	-0.531975	-1.26798	-1.25615	-1.25168	-1.30584	-1.04128	-1.23013	-0.682365	-1.05079	-1.2262	-0.943146	-1.24794	NA	-0.770222	NA	NA	-1.20777	-0.461205	-0.547962	-1.04322	-1.46056	-0.753204	-1.39178	-0.766768
TAG.40.0.FA16.0	-1.01355	-1.01611	-1.43476	-1.30517	-1.31038	-1.34043	-1.30033	-1.33442	-1.37544	-1.42618	-1.06162	-1.36504	-1.28246	-1.33631	-0.906115	-1.20836	-1.19164	-0.905631	-1.53319	-1.35623	-0.88049	-1.15386	-1.31149	-1.38474	-1.23423	-1.34722	-1.17107	-1.17856	-1.21867	-1.26752	-0.902256	-1.12488	-0.503186	-0.825594	-1.33342	-0.768212	-1.22479	NA	-0.641753	-1.3954	-1.47375	-1.13551	-0.222306	-0.714545	-0.903743	-1.40446	-0.681299	-1.42231	-0.339083
TAG.42.0.FA12.0	-0.807227	-1.1152	-1.56966	-1.05529	-1.20544	-1.23128	-1.27583	-0.409379	-1.20319	-1.38882	-1.1456	-1.25631	-1.1611	-1.26462	-0.72092	-1.15908	-1.24607	-0.938645	-1.45744	-1.18593	-0.708787	-1.47588	-1.21094	-1.2211	-0.935969	-0.872582	-0.835959	-1.05893	-0.993165	-0.848556	-0.842557	-1.06741	-0.240264	-0.890264	-1.19928	-0.795688	-1.02366	NA	-0.649722	NA	-1.33599	-1.09792	-0.0745304	-0.593259	-0.916511	-1.3271	-0.592283	-1.472	-0.473608
TAG.42.0.FA14.0	-0.719374	-0.912993	-1.52777	-1.38874	-1.26772	-1.20365	-1.12008	-0.487607	-1.08005	-1.30232	-1.09381	-1.16486	-1.18723	-1.26458	-0.61488	-1.03179	-1.14853	-0.827065	-1.51797	-1.09457	-0.581972	-1.27351	-1.09169	-1.24091	-1.261	-1.13272	-0.794887	-0.994142	-0.917698	-0.743254	-0.754664	-0.901074	-0.136971	-0.878962	-1.25987	-0.67272	-1.03307	NA	-0.461137	-1.67831	-1.30587	-0.952752	0.0342014	-0.459109	-0.816176	-1.2154	-0.476257	-1.359	-0.338627
TAG.42.0.FA16.0	-0.494005	-0.369121	-1.38414	-0.918499	-1.05981	-0.924202	-0.673626	-1.28079	-0.845339	-1.12623	-0.503469	-0.966677	-0.968749	-1.08564	-0.424142	-0.731574	-1.02636	-0.572192	-1.2648	-0.779143	-0.320003	-0.894359	-0.897664	-1.0612	-0.970677	-0.980291	-1.25358	-0.717055	-0.570309	-0.618575	-0.212265	-0.665278	0.11378	-0.741955	-0.992886	-0.385949	-0.674536	-1.42219	-0.970674	-1.42017	-0.859655	-0.717595	0.215372	-0.596307	-0.442169	-1.37099	-0.178163	-1.20423	0.140186
TAG.42.1.FA12.0	-0.907628	-1.35546	NA	-1.25325	-1.01076	-1.43086	-1.25033	-0.816746	-1.25809	-1.3156	-1.40088	-1.18952	-1.04681	-1.30546	-0.85527	-1.09499	-1.3373	-1.12734	-1.10525	-1.29988	-0.922008	-1.17481	-1.2146	-1.26963	-0.699023	-1.07834	-0.781103	-1.21653	-1.18181	-1.12638	-1.01348	-1.20937	-0.417317	-1.02401	-1.11133	-1.1076	-1.11226	NA	-0.826314	-1.68978	NA	-1.18624	-0.337021	-0.437357	-1.10861	-1.59522	-0.657592	-1.32081	-0.836865
TAG.42.1.FA14.0	-0.948437	-1.08772	-1.22501	-1.33414	-1.54647	-1.11181	-1.20384	-1.29483	-1.19114	-1.4281	-1.20775	-1.19584	-1.29353	-1.36871	-0.876151	-1.18427	-1.26457	-0.904744	-1.51129	-1.31728	-0.903418	-1.34239	-1.22151	-1.35408	-1.15232	-1.16947	-1.17992	-1.12923	-1.22321	-1.16303	-0.928508	-1.12301	-0.380009	-1.09115	-1.26825	-0.851826	-1.19388	NA	-0.624454	-1.31346	-1.44182	-1.23982	-0.264467	-0.707827	-0.9819	-1.37086	-0.65288	-1.3807	-0.605151
TAG.42.1.FA16.0	-0.868543	-0.611278	-1.42397	-1.05642	-1.38511	-1.16207	-1.00283	-1.17254	-1.03815	-1.39723	-0.871445	-1.05411	-1.12657	-1.26196	-0.515526	-0.924253	-1.10274	-0.814023	-1.42922	-1.09882	-0.540757	-1.18479	-1.21103	-1.20941	-1.30134	-1.07125	-1.42141	-0.953996	-0.959936	-0.853885	-0.444429	-0.897828	-0.0789792	-1.03445	-1.12741	-0.944391	-0.937798	NA	-1.1536	-1.32346	-1.08071	-1.09792	0.0568112	-0.888969	-0.687403	-1.28289	-0.436465	-1.28891	0.108153
TAG.42.1.FA16.1	-1.10364	-1.07361	NA	-1.35949	NA	-1.15329	-1.55459	-1.19641	-1.25449	-1.52641	-1.4186	-1.39901	-1.30774	-1.45473	-0.875474	-1.23748	-1.32607	-1.00958	-0.998093	-1.40058	-0.974822	-1.38582	-1.37243	-1.41099	-1.10056	-1.09345	-1.27211	-1.35445	-1.37297	-1.26661	-0.924274	-1.22984	-0.45972	-1.02556	-1.50335	-0.987541	-1.22004	NA	-0.899822	NA	-1.53754	-1.24831	-0.448527	-0.615975	-1.04398	NA	-0.778422	-1.4428	-0.456638
TAG.42.1.FA18.1	-0.767382	-0.863824	-1.4277	-0.991042	-1.10452	-0.917768	-1.03824	-1.32927	-1.07982	-1.23203	-0.808477	-1.06026	-1.04244	-1.20685	-0.731811	-0.974511	-1.06724	-0.931392	-1.25985	-1.22059	-0.625757	-0.954059	-1.09064	-1.27244	-1.12353	-1.26185	-0.980788	-0.944755	-0.869225	-1.21521	-0.779472	-0.909436	-0.453403	-0.962421	-1.18117	-0.754501	-1.09093	NA	-0.897811	-1.30819	-1.12867	-1.06711	-0.0169402	-0.721809	-0.840181	-1.32835	-0.550607	-1.35626	-0.319788
TAG.42.2.FA12.0	-1.30424	NA	NA	-1.20764	-1.01076	NA	-1.46028	-0.839707	-1.38299	-1.11131	-1.40088	-1.39689	-0.429378	-0.95902	-1.26941	-1.12476	-0.961115	-1.06448	-1.0147	-1.22533	-1.24054	-1.54425	-1.37236	-0.944478	-0.673063	-0.836693	-1.32037	-1.15347	-1.28042	-1.62848	-0.459809	-1.24575	-1.25243	-1.07862	-1.03962	-0.968443	-1.45005	NA	-1.23512	NA	NA	-1.12933	-0.929009	-0.92281	-1.27705	NA	-1.27057	-1.43848	-1.01242
TAG.42.2.FA18.2	-1.12239	-1.13759	NA	-1.48093	-1.13993	-0.885731	-1.47048	-1.54896	-1.3971	-1.39742	-0.862302	-1.31136	-0.877415	-1.41689	-1.13489	-1.25834	-1.28945	-1.11782	-1.37023	-1.21588	-1.00278	-1.18578	-1.34648	-1.0786	-1.21381	-1.34159	-1.35513	-1.30311	-1.19534	-1.41504	-0.946501	-1.20048	-0.866499	-1.14592	-1.30539	-1.17262	-1.29768	NA	-0.956798	-1.38848	NA	-1.43314	-0.562686	-0.477152	-1.08307	-1.35845	-0.900047	-1.57443	-0.407881
TAG.44.0.FA12.0	-0.469892	-0.635178	-1.45302	-0.979834	-0.877467	-0.978324	-0.880973	-1.42129	-0.865598	-1.05428	-0.728408	-1.00496	-1.05705	-1.16013	-0.336113	-0.746082	-0.917357	-0.647849	-1.28556	-0.656657	-0.273484	-1.13439	-0.920453	-1.01754	-0.915359	-0.843932	-1.24432	-0.760839	-0.54661	-0.404912	-0.344579	-0.734814	0.0525299	-0.654727	-0.962553	-0.563968	-0.756328	-1.6475	-1.0153	-1.41163	-0.923449	-0.7878	0.257328	-0.56849	-0.549777	-1.20888	-0.320476	-1.1795	0.0449594
TAG.44.0.FA14.0	-0.225738	-0.278284	-1.39073	-0.790127	-0.863727	-0.62609	-0.557141	-1.11583	-0.488658	-1.01331	-0.562783	-0.655368	-0.805975	-0.797706	0.0827593	-0.391839	-0.711092	-0.143848	-1.20936	-0.413789	0.114255	-0.846643	-0.73228	-0.692117	-0.958306	-0.58317	-1.1157	-0.381361	-0.212989	-0.0514069	-0.109616	-0.401244	0.43035	-0.235868	-0.485356	-0.513182	-0.530781	-1.24817	-0.424189	-1.33094	-0.703805	-0.401444	0.595498	-0.389765	-0.204069	-1.04106	0.0352366	-0.843445	0.49267
TAG.44.0.FA16.0	-0.0461498	-0.129396	-1.06124	-0.526886	-0.507059	-0.504092	-0.373264	-0.97862	-0.403425	-0.663496	-0.232143	-0.502814	-0.633743	-0.664045	0.15737	-0.260127	-0.450453	-0.0565423	-0.932067	-0.220694	0.23723	-0.63057	-0.516493	-0.555846	-0.86959	-0.458465	-0.790162	-0.285383	-0.0744893	0.0936032	0.129	-0.232899	0.53532	-0.203711	-0.415709	-0.346641	-0.30645	-1.01464	-0.43197	-1.20696	-0.471313	-0.247122	0.717579	-0.162074	-0.0411844	-0.910101	0.133811	-0.696035	0.585896
TAG.44.0.FA18.0	-0.984091	-1.09599	-1.54445	-1.17791	-1.51702	-1.45542	-1.29654	-1.35073	-1.29791	-1.40496	-1.13136	-1.33553	-1.30129	-1.38111	-1.04831	-1.20405	-1.19997	-1.07285	-1.10815	-1.30601	-0.891356	-1.22689	-1.22133	-1.39443	-1.31927	-1.38266	-1.33075	-1.17526	-1.17129	-1.31007	-0.918672	-1.15276	-0.73153	-1.03946	-1.38613	-0.925166	-1.20496	-1.55408	-0.832367	-1.44087	-1.42773	-1.13444	-0.355425	-0.718982	-1.06852	-1.4053	-0.794868	-1.42804	-0.793116
TAG.44.1.FA12.0	-0.327025	-0.554314	-1.34053	-0.858039	-0.846058	-0.706162	-0.785351	-1.26613	-0.624306	-1.02432	-0.844573	-0.649009	-0.825711	-0.971655	-0.175191	-0.614838	-0.863272	-0.439429	-1.05879	-0.681209	-0.189641	-1.04789	-0.854681	-0.810019	-0.893674	-0.737447	-1.11597	-0.610085	-0.515614	-0.336266	-0.426094	-0.645829	0.208433	-0.502859	-0.856007	-0.632287	-0.671	-1.42219	-0.697672	-1.55288	-0.916631	-0.730963	0.320003	-0.505181	-0.561358	-0.938966	-0.234255	-0.841776	0.0311554
TAG.44.1.FA14.0	-0.351758	-0.450264	-1.45246	-0.852559	-0.860732	-0.637694	-0.672306	-1.15773	-0.57205	-0.961912	-0.770244	-0.596736	-0.801929	-0.893285	-0.06133	-0.559873	-0.813825	-0.336857	-1.08756	-0.659412	-0.13823	-0.941322	-0.767384	-0.703025	-0.923054	-0.612867	-1.12999	-0.543294	-0.452396	-0.254177	-0.38706	-0.483627	0.325662	-0.406305	-0.717045	-0.512416	-0.585025	-1.39102	-0.522789	-1.42925	-0.862035	-0.545247	0.39913	-0.477323	-0.465985	-0.844931	-0.132642	-0.724654	0.14761
TAG.44.1.FA14.1	-1.06841	-0.999079	NA	-1.21565	NA	-1.31187	-1.21733	-1.44748	-1.12882	-1.64881	-1.38384	-1.24713	-1.3817	-1.26269	-0.670085	-1.14479	-1.29666	-0.834122	-1.42788	-1.27923	-0.724306	-1.03754	-1.3157	-1.32302	-1.33544	-1.13315	-1.44248	-1.21941	-1.20604	-0.815427	-0.913009	-1.10512	-0.189165	-0.97359	-1.39773	-1.06045	-1.26378	NA	-0.646731	NA	-1.41409	-1.2094	-0.336536	-0.500475	-0.989951	-1.46542	-0.705924	-1.36372	-0.310511
TAG.44.1.FA16.0	-0.141322	-0.0307754	-0.975058	-0.322485	-0.690147	-0.390369	-0.313085	-0.645639	-0.30178	-0.745669	-0.274809	-0.401543	-0.614052	-0.524985	0.0948686	-0.215649	-0.439922	-0.0760262	-0.782796	-0.291185	0.139556	-0.551326	-0.415955	-0.49971	-0.708789	-0.331438	-0.628082	-0.252727	-0.21512	-0.132197	0.129891	-0.258123	0.50405	-0.250385	-0.418518	-0.254772	-0.213487	-0.813653	-0.360213	-1.09379	-0.456057	-0.334659	0.533618	-0.138478	-0.0629239	-0.739095	0.132577	-0.557776	0.566072
TAG.44.1.FA16.1	-0.623476	-0.649129	-1.27989	-1.09475	-1.1315	-1.04772	-1.08161	-1.21784	-0.827895	-1.22927	-1.22754	-0.976053	-1.17662	-1.14542	-0.284749	-0.84811	-1.06914	-0.635007	-1.53883	-0.913218	-0.364855	-1.24302	-1.03401	-0.985934	-1.16987	-0.935634	-1.02066	-0.902955	-0.849614	-0.492274	-0.553423	-0.770807	0.00883248	-0.70579	-0.98314	-0.725185	-0.840245	-1.54713	-0.793453	-1.70602	-1.16069	-0.864156	0.130946	-0.536338	-0.721612	-1.19723	-0.503235	-1.01182	-0.030123
TAG.44.1.FA18.1	-0.177114	-0.203466	-0.970518	-0.411726	-0.672378	-0.414325	-0.340444	-0.758298	-0.384796	-0.649398	-0.220979	-0.392704	-0.520442	-0.548175	-0.0846417	-0.280228	-0.487429	-0.268929	-0.699159	-0.424949	-0.000804295	-0.534271	-0.428186	-0.511004	-0.732391	-0.412694	-0.794181	-0.273895	-0.165951	-0.34573	-0.0109706	-0.319359	0.331489	-0.307457	-0.635587	-0.298749	-0.290475	-0.817297	-0.460883	-1.09575	-0.561005	-0.39176	0.482864	-0.0934868	-0.215057	-0.662556	0.0779318	-0.561323	0.242143
TAG.44.2.FA12.0	-0.692452	-0.970007	-1.43031	-1.2028	-1.05981	-0.960217	-1.1586	-1.30137	-0.999991	-1.16297	-0.937879	-1.01181	-1.09345	-1.34501	-0.723367	-1.0843	-1.07523	-0.954483	-1.41168	-0.958551	-0.632246	-1.31927	-1.09781	-1.14626	-1.20225	-1.01929	-0.875418	-1.02991	-0.806383	-0.81298	-0.922776	-1.0606	-0.273669	-0.870216	-1.23314	-0.98357	-1.11806	NA	-1.12849	-1.63414	-1.45935	-1.04704	-0.21476	-0.631916	-0.975516	-1.30484	-0.666731	-1.18533	-0.476167
TAG.44.2.FA14.0	-0.768794	-1.03204	-1.52693	-1.19238	-1.00656	-1.17216	-1.16676	-1.47119	-1.02039	-1.2994	-0.979272	-1.03943	-1.17308	-1.32671	-0.733323	-1.15851	-1.13606	-0.848948	-1.38057	-1.00546	-0.665247	-1.32257	-1.1392	-1.1832	-1.13107	-1.1726	-1.21944	-1.07856	-0.818724	-0.792721	-0.977491	-1.06031	-0.334186	-0.854926	-1.15797	-1.01663	-1.20833	NA	-0.764474	-1.59756	-1.5539	-1.05732	-0.263948	-0.960917	-0.968165	-1.25071	-0.703899	-1.24648	-0.417622
TAG.44.2.FA16.0	-0.550069	-0.360974	-1.10583	-0.746789	-0.914691	-0.799355	-0.697224	-1.12967	-0.682093	-1.08841	-0.368418	-0.756505	-1.02749	-0.897697	-0.428408	-0.649497	-0.759558	-0.499367	-1.12338	-0.629072	-0.310376	-0.946112	-0.692768	-0.829068	-1.01479	-0.633575	-0.99951	-0.673819	-0.526901	-0.597274	-0.347993	-0.666713	0.0393722	-0.638898	-0.859797	-0.679698	-0.624305	-0.903365	-0.75982	-1.26738	-0.968292	-0.784549	0.00270466	-0.535683	-0.471295	-1.02324	-0.353291	-1.01412	0.378946
TAG.44.2.FA16.1	-0.95708	-0.934045	-1.41159	-1.11683	-1.40555	-1.1087	-1.19117	-1.19065	-1.0155	-1.32757	-1.36212	-1.09311	-1.11701	-1.29061	-0.589411	-1.05981	-1.19914	-0.865018	-1.5826	-1.20302	-0.692639	-1.32094	-1.19487	-1.16867	-1.28832	-1.14847	-1.44714	-1.12362	-1.19885	-0.840684	-0.786395	-0.974993	-0.248989	-0.972857	-1.24004	-0.903516	-0.989543	-1.5906	-0.934869	-1.59227	-1.39061	-1.16631	-0.348869	-0.747022	-0.963247	-1.47953	-0.818755	-1.1471	-0.364681
TAG.44.2.FA18.1	-0.770211	-0.767648	-1.36635	-0.880679	-1.13429	-0.93902	-0.924222	-1.09862	-0.88784	-1.25274	-0.728408	-0.919855	-1.08804	-1.10772	-0.554989	-0.810275	-0.969923	-0.796046	-1.24908	-1.02962	-0.528082	-1.08583	-0.979235	-1.08597	-1.27483	-1.04704	-1.32611	-0.887944	-0.806633	-0.911112	-0.698183	-0.825133	-0.210589	-0.866627	-1.16948	-0.754554	-0.925335	-1.45438	-0.888955	-1.51624	-1.14667	-1.01856	-0.0937461	-0.678881	-0.772855	-1.21845	-0.595007	-1.08793	-0.204842
TAG.44.2.FA18.2	-0.44102	-0.458846	-1.14284	-0.858716	-0.732448	-0.811914	-0.714754	-1.1761	-0.724882	-1.03895	-0.284268	-0.751566	-1.11028	-0.956958	-0.50151	-0.739673	-0.816048	-0.635007	-1.07924	-0.589694	-0.304197	-0.962515	-0.739545	-0.855806	-1.03499	-0.740307	-1.15506	-0.651931	-0.465649	-0.616242	-0.433334	-0.68608	-0.0779873	-0.604264	-0.947819	-0.830486	-0.726608	-1.04653	-0.813066	-1.35053	-1.0183	-0.724759	-0.060444	-0.543842	-0.536574	-1.15799	-0.385031	-0.987395	0.169927
TAG.44.3.FA18.2	-1.12239	-1.0677	-1.53524	-1.25986	-1.41081	-1.29641	-1.32781	-1.30772	-1.26719	-1.43635	-0.843128	-1.17356	-1.31516	-1.38506	-1.0347	-1.19322	-1.16058	-1.15645	-1.41051	-1.22901	-0.926439	-1.20251	-1.22169	-1.28672	-1.34074	-1.26018	-1.38222	-1.20841	-1.11406	-1.19711	-1.02708	-1.17907	-0.617129	-1.15361	-1.40067	-1.17704	-1.27267	-1.71021	-1.22055	-1.25524	NA	-1.35893	-0.57577	-0.798287	-1.11058	-1.50759	-0.984994	-1.44757	-0.309027
TAG.45.0.FA14.0	-1.03322	-1.07163	-1.39245	-1.55248	NA	-1.34465	-1.2222	-1.51724	-1.15084	-1.57283	-1.30051	-1.2139	-1.31467	-1.35901	-0.844752	-1.17374	-1.2923	-0.884467	-1.32041	-1.32971	-0.673608	-1.34551	-1.21161	-1.33308	-1.22124	-1.16275	-1.37912	-1.15229	-1.01139	-0.95619	-0.9946	-1.04399	-0.408038	-0.834189	-1.34572	-0.850231	-1.09085	NA	-0.685152	-1.58461	-1.37781	-1.05191	-0.213297	-0.395623	-1.02944	-1.4477	-0.642477	-1.362	-0.517424
TAG.45.0.FA15.0	-1.12883	-1.20186	-1.44501	-1.29425	NA	-1.28418	-1.24804	-1.64984	-1.26894	-1.50811	-1.33492	-1.17553	-1.28716	-1.38952	-0.858131	-1.22195	-1.26926	-0.927056	-1.44492	-1.28919	-0.760929	-1.39208	-1.1951	-1.38489	-1.27202	-1.20569	-1.38535	-1.16963	-1.11406	-1.0027	-0.996729	-1.1304	-0.506717	-0.927622	-1.42574	-0.894777	-1.0761	NA	-0.684068	-1.72785	-1.44541	-1.10672	-0.252215	-0.814408	-1.04946	-1.51951	-0.729105	-1.47137	-0.510414
TAG.45.0.FA16.0	-0.842633	-0.982688	-1.4258	-1.06744	-1.24544	-1.05732	-1.06953	-1.24206	-0.973409	-1.3636	-0.995359	-1.04185	-1.1069	-1.10887	-0.593347	-0.919455	-1.06141	-0.73513	-1.32611	-0.913355	-0.515844	-1.0723	-1.04345	-1.11551	-1.27002	-0.963855	-1.23224	-0.933545	-0.816042	-0.792721	-0.695814	-0.892339	-0.266473	-0.701989	-1.05391	-0.863644	-0.765155	-1.24817	-1.11646	-1.40921	-1.10092	-0.799945	-0.102736	-0.773244	-0.767231	-1.22159	-0.520974	-1.23147	-0.341253
TAG.45.1.FA15.0	-1.12239	-1.38063	-1.77709	-1.14547	NA	-1.26514	-1.43161	-1.42707	-1.19821	-1.55262	NA	-1.30413	-1.27865	-1.35053	-0.916176	-1.29072	-1.38901	-1.06205	-1.18104	-1.41209	-0.935962	-1.46971	-1.29145	-1.38892	-0.958895	-1.3356	-1.30959	-1.25414	-1.22303	-1.22821	-1.16591	-1.18526	-0.561429	-1.05726	-1.50951	-1.12503	-1.1318	NA	-0.807205	NA	NA	-1.187	-0.47194	-0.628972	-1.17774	-1.69701	-0.85208	-1.41752	-0.829878
TAG.45.1.FA16.0	-0.98642	-1.09808	-1.24198	-0.950787	-1.15731	-0.915351	-1.07579	-1.09132	-0.987603	-1.16821	-0.922021	-0.940279	-1.18177	-1.04621	-0.540425	-0.817259	-0.89654	-0.821697	-1.18603	-0.759083	-0.522474	-1.0744	-0.850627	-0.977981	-1.07653	-0.828432	-1.13617	-0.898848	-0.836508	-0.918826	-0.742765	-0.878524	-0.44795	-0.702682	-0.908135	-0.782592	-0.729341	-1.20738	-0.786605	-1.4341	-1.17516	-0.85686	-0.47886	-0.69027	-0.773883	-1.22744	-0.726398	-1.16048	-0.352046
TAG.45.1.FA18.1	-0.959268	-1.14688	-1.41637	-1.04292	-1.28323	-0.965095	-1.07203	-1.12538	-1.12015	-1.25495	-1.04523	-0.996398	-1.11466	-1.14332	-0.719653	-0.989266	-1.05809	-0.978463	-1.29642	-1.01001	-0.673768	-1.10816	-0.833703	-1.10086	-1.16883	-1.00772	-1.2749	-0.972411	-0.923266	-1.11401	-0.897747	-0.98735	-0.511171	-0.768738	-1.085	-0.881391	-0.888025	-1.37799	-0.971619	-1.43618	-1.28642	-0.892622	-0.402354	-0.726345	-0.948865	-1.37086	-0.701223	-1.15367	-0.66882
TAG.46.0.FA12.0	-0.598877	-0.84118	-1.44624	-0.974337	-0.961013	-0.923973	-0.955261	-1.25443	-0.928778	-1.11222	-0.851872	-0.996509	-1.08313	-1.17087	-0.481388	-0.773241	-0.960477	-0.703152	-1.23051	-0.827983	-0.354531	-1.13284	-1.00528	-0.994106	-0.966845	-0.911171	-1.27158	-0.829538	-0.659567	-0.605518	-0.500762	-0.892008	-0.17988	-0.692991	-1.00322	-0.916517	-0.858991	-1.55408	-0.996897	-1.5261	-1.05952	-0.81173	0.0594605	-0.651172	-0.719688	-1.28588	-0.464106	-1.07412	-0.256469
TAG.46.0.FA14.0	0.140615	0.186158	-0.684579	-0.129434	-0.426997	-0.146367	0.00652744	-0.422219	-0.0365901	-0.564787	-0.0406611	-0.153527	-0.344522	-0.227111	0.546446	0.114613	-0.107982	0.30718	-0.802897	0.197336	0.593642	-0.256959	-0.125144	-0.186107	-0.603243	-0.0576122	-0.478136	0.0895822	0.316492	0.427471	0.464725	0.0384901	0.748408	0.226059	0.0863145	0.0428655	0.12441	-0.575656	0.0818339	-0.894709	-0.184589	0.124131	0.930504	0.0285888	0.292479	-0.582337	0.348128	-0.347775	1.01652
TAG.46.0.FA16.0	0.447788	0.477485	-0.426751	0.160426	-0.0801	0.109113	0.282452	-0.117134	0.251774	-0.24458	0.288966	0.119048	-0.0462845	0.0314968	0.850438	0.419802	0.208517	0.592508	-0.401281	0.506633	0.877511	0.000286308	0.146065	0.095688	-0.337406	0.215459	-0.183716	0.382113	0.605543	0.743695	0.759147	0.326376	1.04793	0.508315	0.356448	0.306919	0.426473	-0.280966	0.3605	-0.595969	0.0809265	0.412382	1.2108	0.317733	0.603686	-0.299171	0.613358	-0.0857031	1.31426
TAG.46.0.FA18.0	-0.555229	-0.767648	-1.32783	-0.910256	-0.962897	-0.998774	-0.817372	-1.25299	-0.907606	-1.04441	-0.87609	-0.949084	-1.04421	-1.11023	-0.443508	-0.796841	-0.990941	-0.737325	-1.26972	-0.84252	-0.287712	-1.0247	-0.918375	-1.03027	-1.06127	-0.922881	-1.29659	-0.745923	-0.64983	-0.624858	-0.483778	-0.783832	-0.247035	-0.69482	-1.00609	-0.746238	-0.801451	NA	-1.006	-1.51524	-1.03044	-0.691919	0.117355	-0.662832	-0.65441	-1.2635	-0.399665	-1.11783	-0.272294
TAG.46.1.FA12.0	0.225653	-0.0468826	-0.675584	-0.191997	-0.131222	-0.0397804	-0.112447	-0.480916	-0.0610851	-0.372004	-0.0566407	-0.0321769	-0.306675	-0.32545	0.385384	0.0501653	-0.0847774	0.184591	-0.359972	0.0948364	0.451118	-0.283665	-0.109406	-0.0897064	-0.418941	-0.00569014	-0.375831	0.0504756	0.220503	0.259542	0.273955	-0.06141	0.70926	0.203071	-0.157519	0.00437969	0.050387	-0.583418	-0.0515547	-0.860215	-0.203028	-0.0124966	0.84632	0.247824	0.0801525	-0.39729	0.335509	-0.183565	0.605213
TAG.46.1.FA14.0	0.381156	0.320908	-0.606887	0.195284	-0.114039	0.256517	0.189276	-0.14781	0.251962	-0.21249	-0.0729857	0.237842	-0.18299	0.0293662	0.78079	0.292561	0.107615	0.458484	-0.510799	0.256541	0.731669	-0.0277491	0.120827	0.151609	-0.292405	0.272043	-0.216378	0.31048	0.357928	0.57444	0.41309	0.289605	1.00125	0.469648	0.21893	0.372882	0.303432	-0.28776	0.447485	-0.711156	-0.150831	0.310624	1.10295	0.250357	0.361718	-0.114263	0.534794	0.188668	1.01459
TAG.46.1.FA14.1	-0.590352	-0.554314	-1.3595	-0.802822	-1.2872	-0.925102	-0.808844	-1.11885	-0.649918	-1.27163	-0.993315	-0.859845	-0.897842	-0.897366	-0.189808	-0.687803	-0.933617	-0.38055	-1.36873	-0.795849	-0.199103	-1.0793	-0.994269	-0.935072	-1.10152	-0.862973	-1.11602	-0.757407	-0.644647	-0.326207	-0.411749	-0.635845	0.187978	-0.565933	-0.767569	-0.635321	-0.593982	-1.33132	-0.638551	-1.40495	-0.940263	-0.697495	0.0479741	-0.855484	-0.522999	-1.22776	-0.420641	-1.00059	0.25118
TAG.46.1.FA16.0	0.461904	0.375176	-0.457071	0.106328	0.0526817	0.174997	0.164732	-0.127571	0.272624	-0.134043	0.102043	0.260709	-0.0893939	0.0653672	0.829946	0.389605	0.161989	0.557884	-0.27472	0.351328	0.801975	-0.0132619	0.179461	0.201172	-0.258755	0.23696	-0.122948	0.306978	0.426989	0.680031	0.576061	0.366941	1.08321	0.487077	0.229674	0.395143	0.398788	-0.33452	0.387722	-0.639144	0.028343	0.291218	1.14364	0.402169	0.447723	-0.114485	0.545061	0.112466	1.14272
TAG.46.1.FA16.1	-0.0178868	0.0137585	-1.02422	-0.166077	-0.51709	-0.317044	-0.356051	-0.434436	-0.114392	-0.722442	-0.685207	-0.22844	-0.536026	-0.325074	0.497642	-0.0797817	-0.363112	0.0869492	-1.09293	-0.0901175	0.420182	-0.438814	-0.327514	-0.262849	-0.745554	-0.194545	-0.631104	-0.124351	-0.0993636	0.322831	0.171941	-0.0381512	0.646693	0.0306211	-0.123037	0.0443532	0.00145593	-0.697575	0.0624672	-1.16751	-0.565804	-0.139996	0.715649	-0.294433	0.0185591	-0.600561	0.0698203	-0.336899	0.807655
TAG.46.1.FA18.0	-0.837632	-0.899504	-1.17949	-1.2642	-1.34811	-1.14769	-1.01609	-1.24434	-1.10312	-1.27618	-0.936088	-1.08465	-1.24839	-1.24294	-0.777635	-0.933897	-1.11146	-0.96355	-1.26671	-1.15066	-0.674423	-1.16753	-1.12765	-1.22791	-1.1969	-1.19033	-1.37862	-1.03392	-0.950267	-1.05268	-0.776018	-1.03541	-0.556432	-0.923216	-1.27874	-0.8945	-1.00048	-1.73369	-1.24219	-1.3776	-1.17272	-0.973119	-0.165531	-0.887314	-0.910254	-1.34342	-0.667622	-1.25526	-0.575419
TAG.46.1.FA18.1	0.432042	0.154267	-0.490882	0.135292	0.0449623	0.258814	0.188195	-0.181884	0.208966	-0.0883464	0.152667	0.271492	-0.101576	-0.0219891	0.599954	0.267891	0.172118	0.373453	-0.164563	0.250369	0.673694	0.0317432	0.18862	0.149341	-0.206212	0.258346	-0.147596	0.309282	0.442807	0.468845	0.39268	0.206376	0.928178	0.464447	0.107443	0.285295	0.255231	-0.317981	0.30915	-0.657994	-0.105282	0.269045	1.04919	0.423189	0.284961	-0.0664949	0.537523	0.153326	0.740962
TAG.46.2.FA12.0	0.0539101	-0.209119	-0.665428	-0.286529	-0.150856	-0.183201	-0.314042	-0.563844	-0.219813	-0.501248	-0.0818947	-0.168952	-0.573016	-0.465187	0.160334	-0.181641	-0.294632	-0.0362772	-0.60976	0.00656388	0.270564	-0.471611	-0.289691	-0.200594	-0.549659	-0.10943	-0.582461	-0.177374	0.051896	0.133467	0.0328253	-0.229229	0.480968	0.0366263	-0.316679	-0.214144	-0.189209	-0.550522	-0.153346	-0.974264	-0.552732	-0.181512	0.598998	-0.0196923	-0.132645	-0.481945	-0.052561	-0.278121	0.562382
TAG.46.2.FA14.0	0.0706078	-0.0601358	-0.792916	-0.115066	-0.326801	-0.0577611	-0.169855	-0.567842	-0.0483519	-0.499221	-0.154968	-0.0876166	-0.651185	-0.317347	0.320643	-0.154434	-0.317293	0.105121	-0.774697	-0.0288659	0.313315	-0.461695	-0.254957	-0.167594	-0.586571	-0.0430104	-0.598873	-0.0925872	0.0460379	0.225296	-0.0703255	-0.100937	0.575702	0.101077	-0.222629	-0.0704919	-0.111276	-0.498929	0.0894337	-0.930047	-0.672628	-0.0355108	0.6359	-0.168967	-0.0564797	-0.374525	0.0838959	-0.122969	0.581111
TAG.46.2.FA14.1	-0.422148	-0.414052	-1.46637	-0.687511	-1.04587	-0.66445	-0.803611	-0.918681	-0.497793	-1.19255	-1.13985	-0.614002	-0.872378	-0.794356	-0.0335508	-0.628375	-0.932618	-0.361031	-1.34283	-0.834816	-0.183524	-1.00942	-0.870691	-0.745849	-1.18158	-0.758729	-1.13819	-0.691902	-0.757174	-0.261311	-0.481955	-0.450345	0.284386	-0.471804	-0.820433	-0.472277	-0.477827	-1.26494	-0.312961	-1.44039	-0.999891	-0.633016	0.107529	-0.784826	-0.575208	-1.03016	-0.387622	-0.628368	0.162107
TAG.46.2.FA16.0	0.0675255	-0.0655525	-0.668848	-0.326744	-0.105827	-0.228909	-0.306454	-0.538502	-0.122599	-0.501487	-0.0447734	-0.172694	-0.482833	-0.381168	0.246024	-0.0940545	-0.245741	0.0684904	-0.526358	0.0387548	0.294429	-0.413948	-0.229657	-0.202571	-0.511379	-0.0968852	-0.462585	-0.15122	0.0870629	0.196313	0.117356	-0.112904	0.593231	0.0789006	-0.204317	-0.082179	-0.0424538	-0.510812	-0.0595994	-0.946281	-0.488133	-0.131378	0.598379	-0.024648	-0.0326955	-0.501	0.0118328	-0.331561	0.721193
TAG.46.2.FA16.1	-0.143999	-0.155894	-1.22355	-0.194293	-0.508383	-0.343795	-0.534238	-0.441574	-0.178236	-0.739169	-0.790216	-0.291722	-0.662842	-0.469483	0.342197	-0.304517	-0.56105	-0.0701884	-1.08756	-0.409657	0.145202	-0.663112	-0.52528	-0.316829	-0.803436	-0.32602	-0.778263	-0.361237	-0.441766	0.0958663	-0.181408	-0.138137	0.499967	-0.0880336	-0.441472	-0.0629162	-0.20403	-0.898925	-0.056281	-1.20772	-0.767998	-0.309407	0.48297	-0.39558	-0.280167	-0.626423	-0.129897	-0.249117	0.413203
TAG.46.2.FA18.1	0.0307481	-0.102086	-0.80206	-0.112073	-0.398282	-0.0847264	-0.124409	-0.350091	-0.0929591	-0.463553	-0.0866713	-0.119071	-0.385018	-0.301369	0.231777	-0.0467511	-0.289823	0.034767	-0.433802	-0.238075	0.210145	-0.350298	-0.20454	-0.21764	-0.473949	-0.133907	-0.52692	-0.0762671	-0.0361976	-0.00459455	0.0488936	-0.101216	0.532899	0.0150974	-0.324271	-0.030398	-0.039861	-0.715535	0.0415372	-0.894531	-0.46219	-0.173158	0.558397	0.0634279	-0.0978994	-0.405873	0.0654959	-0.138603	0.295697
TAG.46.2.FA18.2	0.135708	-0.107413	-0.55508	-0.20533	-0.0616991	-0.0843373	-0.172319	-0.593168	-0.0997579	-0.379951	0.116056	-0.0511305	-0.613798	-0.351561	0.181847	-0.133128	-0.173009	0.0311033	-0.489342	0.102635	0.341889	-0.313601	-0.16783	-0.127934	-0.444455	0.00274199	-0.467413	-0.0594591	0.179279	0.21018	0.100496	-0.134726	0.519341	0.159992	-0.208295	-0.207575	-0.0585027	-0.440352	-0.0606416	-0.843929	-0.570047	-0.0316746	0.641748	0.02658	-0.0313168	-0.362698	0.0530919	-0.208402	0.633231
TAG.46.3.FA12.0	-0.591291	-0.871227	-1.32694	-0.82858	-0.79187	-0.809096	-1.0141	-1.18046	-0.840994	-1.13351	-0.815189	-0.850841	-1.12155	-1.13545	-0.530875	-0.92752	-0.995904	-0.774842	-1.37128	-0.666406	-0.460666	-1.21857	-0.979074	-0.879439	-1.12716	-0.772079	-1.41397	-0.962732	-0.724758	-0.552185	-0.728206	-0.915208	-0.225637	-0.676042	-1.04281	-0.913126	-0.921139	-1.23841	-0.718048	-1.47867	-1.29603	-0.931439	-0.160122	-0.803479	-0.864572	-1.09157	-0.847281	-0.871658	-0.222537
TAG.46.3.FA14.0	-0.65496	-0.866277	-1.42957	-0.931399	-1.16929	-0.847833	-0.865107	-1.23146	-0.802977	-1.28593	-0.97339	-0.89887	-1.11012	-1.12098	-0.562327	-1.01304	-1.00376	-0.745043	-1.52217	-1.00654	-0.542574	-1.30043	-1.13397	-0.997695	-1.12067	-0.896436	-1.28585	-1.02435	-0.849689	-0.592108	-0.899645	-0.932562	-0.172017	-0.669494	-1.15255	-0.993035	-0.993914	-1.40971	-0.714272	-1.61289	-1.44288	-0.899655	-0.237306	-1.10587	-0.884316	-1.10687	-0.73897	-0.874738	-0.237743
TAG.46.3.FA14.1	-0.84096	-0.94276	-1.61251	-1.14636	NA	-1.12212	-1.22362	-1.34016	-0.939571	-1.39004	-1.2803	-1.03676	-1.10269	-1.1668	-0.660998	-1.1201	-1.19738	-0.849609	-1.44755	-1.20523	-0.760821	-1.32239	-1.26538	-1.18825	-1.28306	-1.10273	-1.21192	-1.18869	-1.13805	-0.771144	-1.05747	-1.01997	-0.343824	-0.847543	-1.21873	-1.08602	-1.00082	-1.54267	-0.847435	-1.58718	-1.50323	-1.05579	-0.509248	-1.33414	-1.07654	-1.22288	-0.937917	-1.03466	-0.457869
TAG.46.3.FA16.0	-0.811888	-0.874976	-1.25317	-1.09793	-1.01287	-1.01031	-1.06571	-1.29755	-0.915874	-1.3067	-0.82754	-0.948346	-1.17386	-1.15721	-0.698641	-0.880142	-1.02065	-0.817497	-1.13347	-0.751788	-0.545155	-1.21779	-1.04131	-1.02392	-1.15598	-0.861318	-1.20273	-1.00032	-0.721682	-0.637703	-0.766155	-0.956583	-0.256397	-0.759859	-1.01176	-0.979103	-0.878967	-1.23521	-0.855167	-1.45478	-1.31255	-0.989852	-0.34634	-0.90415	-0.800268	-1.22943	-0.84695	-1.14545	-0.0377885
TAG.46.3.FA16.1	-0.629592	-0.778568	-1.39123	-0.797991	-0.903021	-0.837745	-1.08485	-1.07659	-0.772655	-1.13776	-1.04066	-0.761939	-1.17596	-1.05757	-0.41319	-0.900555	-1.03393	-0.719205	-1.35909	-0.826859	-0.457658	-1.25516	-0.99386	-0.844221	-1.22436	-0.830661	-1.32007	-0.934269	-0.943069	-0.513784	-0.756789	-0.798365	-0.196045	-0.576426	-1.05	-0.774748	-0.881637	-1.17842	-0.715213	-1.56265	-1.37006	-0.920704	-0.220184	-0.921664	-0.85789	-1.08586	-0.800434	-0.846066	-0.232984
TAG.46.3.FA18.1	-0.589415	-0.656656	-1.16615	-0.776566	-0.918084	-0.6906	-0.655993	-0.967155	-0.73797	-1.05999	-0.315228	-0.690023	-0.927357	-0.84818	-0.595356	-0.648422	-0.732275	-0.70787	-0.832355	-0.752026	-0.48068	-0.894842	-0.726546	-0.82323	-0.873713	-0.723965	-1.0875	-0.693903	-0.552942	-0.686823	-0.582295	-0.719156	-0.296546	-0.627544	-0.957865	-0.643016	-0.757752	-1.04653	-0.634621	-1.21185	-1.02694	-0.836742	-0.0940268	-0.505181	-0.656598	-1.00191	-0.664343	-0.929165	-0.16108
TAG.46.3.FA18.2	-0.338427	-0.472541	-0.973072	-0.498605	-0.590625	-0.470559	-0.563394	-0.885374	-0.458054	-0.808849	-0.232496	-0.442843	-0.854473	-0.683879	-0.221958	-0.482435	-0.620005	-0.370464	-0.801343	-0.440235	-0.161254	-0.718332	-0.572306	-0.507662	-0.754294	-0.468998	-0.934861	-0.507434	-0.35008	-0.286336	-0.380733	-0.474794	0.0879687	-0.330959	-0.656887	-0.543487	-0.460327	-0.856864	-0.376748	-1.17416	-1.00484	-0.567386	0.00407598	-0.387147	-0.45987	-0.74304	-0.401566	-0.571994	0.169692
TAG.46.3.FA18.3	-0.714354	-1.02845	-1.40713	-1.14151	-1.13429	-1.05134	-0.94866	-1.49889	-1.02851	-1.26552	-0.778869	-0.971169	-1.25719	-1.29211	-0.726443	-1.12117	-1.02724	-0.838511	-1.42571	-1.02445	-0.674221	-1.31447	-1.16717	-1.10993	-1.13287	-0.921517	-1.46511	-1.11131	-0.784545	-0.782367	-0.871958	-1.07768	-0.220563	-0.933479	-1.08269	-1.08943	-1.06451	NA	-0.731506	-1.50375	-1.46134	-1.11472	-0.325056	-0.767963	-0.994647	-1.21808	-0.770441	-1.0923	-0.308588
TAG.46.4.FA18.2	-0.968131	-0.926914	-1.35413	-1.1391	-1.18475	-1.11873	-1.14481	-1.42018	-1.13819	-1.35261	-0.524427	-1.05175	-1.32139	-1.27868	-1.08153	-1.10342	-1.03959	-1.1248	-1.28379	-1.09659	-0.875713	-1.36778	-1.09667	-1.15063	-1.21658	-1.12746	-1.49283	-1.10581	-0.900783	-1.03402	-0.996309	-1.13607	-0.800714	-0.993229	-1.28038	-1.09829	-1.18576	-1.26494	-1.02289	-1.5042	NA	-1.2443	-0.690812	-1.02397	-1.03264	-1.32038	-1.0924	-1.28416	-0.388539
TAG.47.0.FA14.0	-0.892321	-0.968448	-1.41299	-1.314	-1.59763	-1.16517	-1.14102	-1.3117	-1.0339	-1.38622	-1.29639	-1.12586	-1.16599	-1.22062	-0.668348	-0.980889	-1.22972	-0.763448	-1.47663	-1.12786	-0.472045	-1.17371	-1.13819	-1.20935	-1.14773	-1.10177	-1.34186	-1.02836	-0.908516	-0.825354	-0.840476	-0.969403	-0.349958	-0.73759	-1.10737	-0.813954	-0.930624	-1.56114	-1.12606	-1.65919	-1.19014	-0.892669	-0.210388	-0.90587	-0.85855	-1.53918	-0.661253	-1.27798	-0.389227
TAG.47.0.FA15.0	-0.627544	-0.753187	-1.22378	-0.819708	-1.10978	-0.807803	-0.782459	-1.07593	-0.801365	-1.18546	-0.808477	-0.859232	-0.899535	-0.904022	-0.383594	-0.681471	-0.870024	-0.505886	-1.30507	-0.761673	-0.254068	-0.872122	-0.820264	-0.917194	-1.20966	-0.839059	-1.0598	-0.69071	-0.549875	-0.463517	-0.460008	-0.606336	-0.106302	-0.476277	-0.785171	-0.614518	-0.510037	-1.11107	-0.773609	-1.27289	-0.97443	-0.576221	0.111866	-0.675826	-0.54686	-1.21251	-0.389846	-1.0189	0.0352693
TAG.47.0.FA16.0	-0.241833	-0.343645	-0.943246	-0.440534	-0.762332	-0.483372	-0.4287	-0.781712	-0.443014	-0.865601	-0.404189	-0.510544	-0.544587	-0.456338	-0.0255771	-0.323192	-0.569783	-0.105809	-0.97217	-0.353703	0.115413	-0.534192	-0.516844	-0.633561	-0.841709	-0.552755	-0.722557	-0.404755	-0.187231	-0.121144	-0.100283	-0.252201	0.263985	-0.147465	-0.429617	-0.300623	-0.135056	-0.656098	-0.426121	-1.13192	-0.529375	-0.213074	0.463819	-0.35788	-0.19279	-0.939873	-0.035191	-0.713189	0.333118
TAG.47.0.FA17.0	-0.804146	-0.990806	-1.53631	-1.18673	-1.22771	-1.05812	-1.10724	-1.27696	-1.04947	-1.36934	-1.30378	-1.13915	-1.12969	-1.156	-0.635665	-0.959802	-1.1511	-0.780727	-1.40695	-1.17525	-0.535257	-1.22554	-1.1712	-1.18149	-1.36409	-1.09319	-1.31739	-1.06488	-0.933582	-0.8368	-0.794158	-0.938799	-0.425326	-0.83667	-1.22991	-0.880037	-0.929572	-1.31709	-1.0153	-1.56852	-1.21362	-0.935787	-0.264359	-1.03081	-0.835775	-1.32396	-0.722124	-1.22434	-0.402695
TAG.47.1.FA14.0	-0.388465	-0.566479	-1.21356	-0.67745	-0.918084	-0.496317	-0.536161	-0.979076	-0.524649	-1.07947	-0.874536	-0.533542	-0.85107	-0.756488	-0.196532	-0.485557	-0.760951	-0.324435	-1.10102	-0.661351	-0.0736354	-0.718013	-0.641725	-0.713828	-1.09637	-0.637642	-0.869265	-0.537621	-0.454328	-0.354554	-0.504107	-0.487425	0.0995327	-0.265791	-0.694165	-0.491525	-0.421241	-0.98673	-0.460883	-1.24602	-0.874133	-0.420106	0.205171	-0.493689	-0.497746	-0.980229	-0.183966	-0.632768	-0.0743131
TAG.47.1.FA15.0	-0.427273	-0.597148	-1.14255	-0.653272	-0.875918	-0.504673	-0.552949	-1.04149	-0.490929	-1.04432	-0.956206	-0.562138	-0.841818	-0.732509	-0.168074	-0.52756	-0.77074	-0.35394	-1.26542	-0.682636	-0.0866378	-0.702845	-0.574931	-0.678372	-1.02896	-0.628731	-0.93329	-0.532009	-0.465931	-0.354554	-0.501713	-0.418183	0.109512	-0.278178	-0.685771	-0.421667	-0.330187	-0.937384	-0.417493	-1.34365	-0.951845	-0.391422	0.237366	-0.51981	-0.503098	-0.953871	-0.206609	-0.67948	0.0248213
TAG.47.1.FA16.0	-0.449753	-0.515876	-1.16963	-0.625929	-0.935458	-0.627564	-0.67065	-0.861015	-0.493415	-1.02863	-0.833144	-0.600984	-0.736973	-0.647959	-0.0901713	-0.471195	-0.695019	-0.266771	-1.15089	-0.612229	-0.0456644	-0.663737	-0.689648	-0.676333	-1.00764	-0.581515	-0.82432	-0.53562	-0.48983	-0.274172	-0.309695	-0.415417	0.126958	-0.2837	-0.586059	-0.372434	-0.299683	-0.99217	-0.442903	-1.24939	-0.75475	-0.436877	0.186827	-0.576488	-0.375314	-1.00362	-0.2464	-0.770456	0.171237
TAG.47.1.FA16.1	-0.315416	-0.661236	-0.958025	-0.646273	-0.541436	-0.340467	-0.629533	-0.567238	-0.393905	-0.783752	-0.865328	-0.59653	-0.472002	-0.553235	-0.197101	-0.418473	-0.569728	-0.349733	-0.800088	-0.530171	-0.231879	-0.59215	-0.618339	-0.554968	-0.744802	-0.514715	-0.566646	-0.474332	-0.508242	-0.335046	-0.433181	-0.337922	-0.0886864	-0.324929	-0.640322	-0.375236	-0.310317	-0.82344	-0.43042	-0.946333	-0.734717	-0.485152	0.0335817	-0.145902	-0.433495	-0.505828	-0.313751	-0.587048	-0.0654034
TAG.47.1.FA17.0	-0.961467	-1.14688	-1.7801	-1.26635	-1.44002	-1.26288	-1.26686	-1.33495	-1.19801	-1.43875	NA	-1.16568	-1.19785	-1.31755	-0.797622	-1.13511	-1.29626	-0.946636	-1.49845	-1.2677	-0.720638	-1.31849	-1.24766	-1.24661	-1.17158	-1.23516	-1.41352	-1.2361	-1.19685	-1.06776	-1.02949	-1.15076	-0.495345	-0.989746	-1.322	-1.10455	-1.10413	NA	-0.933365	-1.6853	-1.40086	-1.12701	-0.451256	-0.888676	-1.09503	-1.51779	-0.906083	-1.29986	-0.671511
TAG.47.1.FA18.1	-0.35666	-0.592539	-1.02422	-0.587896	-0.770742	-0.384815	-0.451401	-0.818502	-0.442444	-0.874306	-0.689237	-0.451234	-0.767951	-0.615747	-0.243303	-0.464368	-0.606244	-0.280782	-0.944305	-0.609454	-0.0842809	-0.511839	-0.497854	-0.609949	-0.859757	-0.464998	-0.757116	-0.423951	-0.366133	-0.385793	-0.471721	-0.429511	0.106499	-0.223756	-0.649311	-0.393582	-0.357891	-0.86906	-0.409032	-1.07648	-0.760379	-0.321281	0.233208	-0.36825	-0.461075	-0.778352	-0.12702	-0.513615	-0.136784
TAG.47.2.FA14.0	-0.69963	-0.939836	-1.4284	-0.929914	-1.15436	-0.824906	-0.890163	-1.11837	-0.818786	-1.30143	-1.02723	-0.867806	-1.25702	-1.0749	-0.59174	-0.922953	-1.05791	-0.738325	-1.40712	-0.903592	-0.459083	-1.09163	-0.92322	-0.958829	-1.26908	-0.904505	-1.2585	-0.906398	-0.743977	-0.652623	-0.929316	-0.839551	-0.305933	-0.629683	-1.05363	-0.92877	-0.795157	-1.14086	-0.768253	-1.53539	-1.36878	-0.732618	-0.213662	-0.968814	-0.863401	-1.18402	-0.656429	-0.919046	-0.401451
TAG.47.2.FA15.0	-0.652788	-0.867509	-1.34922	-0.9389	-1.15436	-0.8031	-0.889624	-1.28685	-0.747336	-1.27265	-0.985235	-0.859845	-1.21431	-1.05186	-0.549357	-0.887176	-1.06936	-0.709661	-1.3861	-0.931262	-0.432429	-1.10414	-0.869866	-0.936545	-1.21315	-0.924609	-1.14154	-0.899023	-0.737172	-0.598761	-0.942184	-0.752248	-0.255899	-0.590648	-1.08847	-0.903979	-0.694117	-1.14603	-0.718048	-1.56921	-1.37392	-0.716149	-0.169919	-0.858564	-0.851025	-1.08494	-0.650259	-0.890456	-0.373118
TAG.47.2.FA16.1	-0.972632	-0.966894	-1.61815	-0.997363	-1.28323	-1.01341	-1.17681	-1.12729	-0.899521	-1.39084	NA	-1.03823	-1.24452	-1.17123	-0.547402	-1.04525	-1.21332	-0.825041	-1.50584	-1.23099	-0.606562	-1.13864	-1.17909	-1.09294	-1.36385	-1.09443	-1.33857	-1.13315	-1.28148	-0.811762	-1.01791	-0.814586	-0.41444	-0.818627	-1.18062	-0.82272	-0.804876	-1.56712	-0.842355	-1.58599	-1.4275	-0.995046	-0.381433	-0.965357	-1.00993	-1.30788	-0.855099	-1.07326	-0.541627
TAG.47.2.FA18.1	-0.732186	-0.858958	-1.09801	-0.734136	-0.959137	-0.744511	-0.793204	-0.874676	-0.727295	-1.00756	-0.911761	-0.671443	-0.923561	-0.846332	-0.508187	-0.704726	-0.853403	-0.652556	-1.03257	-0.808342	-0.455249	-0.870762	-0.729897	-0.832903	-0.93452	-0.731416	-1.00253	-0.752125	-0.751272	-0.790399	-0.762498	-0.721417	-0.268517	-0.573404	-0.878297	-0.666357	-0.59898	-1.07871	-0.653002	-1.1697	-0.959243	-0.701685	-0.292333	-0.615305	-0.757449	-1.0663	-0.60622	-0.79069	-0.48624
TAG.47.2.FA18.2	-0.627544	-0.919897	-1.08994	-0.860223	-0.951713	-0.75153	-0.792854	-1.32892	-0.732972	-1.14034	-0.721811	-0.743713	-1.16603	-0.967939	-0.636852	-0.798333	-0.848483	-0.666678	-1.17785	-0.761365	-0.36719	-0.961693	-0.783323	-0.849985	-1.05944	-0.715309	-1.17261	-0.831902	-0.609098	-0.657712	-0.780855	-0.760406	-0.31382	-0.471371	-0.939158	-0.836145	-0.693895	-1.00891	-0.749504	-1.37023	-1.23651	-0.646176	-0.189855	-0.737896	-0.800082	-1.04313	-0.581906	-0.8659	-0.275844
TAG.48.0.FA14.0	0.110303	0.117427	-0.554499	0.0218226	-0.305093	-0.00350444	0.0483285	-0.210677	0.00481486	-0.397652	-0.124966	-0.03975	-0.32421	-0.127025	0.49616	0.173765	-0.0029432	0.286677	-0.573114	0.170939	0.621849	-0.101752	-0.0198241	-0.0654214	-0.398777	0.0621161	-0.348828	0.155856	0.27248	0.29795	0.342765	0.0229004	0.61204	0.287871	0.0652775	0.111997	0.162543	-0.322252	0.151158	-0.735819	-0.217661	0.153505	0.802787	0.114663	0.266941	-0.454918	0.270079	-0.149848	0.796188
TAG.48.0.FA16.0	0.86253	1.00571	0.375442	0.92496	0.53047	0.681971	0.879017	0.614633	0.760035	0.454511	0.93026	0.709043	0.665313	0.709238	1.35261	0.984444	0.853625	1.11838	0.22828	1.18795	1.42432	0.738134	0.794441	0.656594	0.473417	0.843369	0.530296	0.959577	1.15026	1.24981	1.31287	0.889257	1.41427	1.08796	0.979863	0.938624	1.15065	0.497363	0.944421	0.0867934	0.630019	1.02408	1.59885	0.82907	1.15026	0.234646	1.01438	0.490548	1.75353
TAG.48.0.FA18.0	0.0237341	0.0266996	-0.729546	-0.058794	-0.450723	-0.235937	-0.0573504	-0.31092	-0.182736	-0.590062	-0.242513	-0.259561	-0.431007	-0.293835	0.348484	0.0167993	-0.215647	0.181452	-0.740555	-0.0195458	0.503496	-0.294149	-0.223932	-0.282089	-0.564878	-0.104328	-0.569987	-0.0300741	0.104426	0.0978182	0.235912	-0.125445	0.47026	0.0967952	-0.116683	-0.0973841	-0.0278144	-0.56529	-0.0430548	-0.871772	-0.311874	0.0136056	0.681456	-0.103965	0.176437	-0.673612	0.138436	-0.38573	0.672095
TAG.48.1.FA12.0	-0.377986	-0.808747	-1.21868	-0.65912	-0.749437	-0.558371	-0.634492	-0.89399	-0.696681	-0.900496	-0.590912	-0.58171	-0.954137	-0.856483	-0.32912	-0.56564	-0.717149	-0.505666	-0.863072	-0.565542	-0.181775	-0.843171	-0.642751	-0.67345	-0.910917	-0.618885	-0.957981	-0.53758	-0.369079	-0.5332	-0.452137	-0.714548	-0.184076	-0.438039	-0.788494	-0.584826	-0.578336	-1.16192	-0.572056	-1.34002	-0.851428	-0.613421	0.15112	-0.381958	-0.630081	-0.970578	-0.424181	-0.673095	-0.339982
TAG.48.1.FA14.0	0.957877	0.884277	0.312833	0.993022	0.653373	0.930391	0.878605	0.676105	0.877986	0.514966	0.741301	0.927941	0.54287	0.784865	1.36059	1.03164	0.903162	1.12414	0.303227	1.07401	1.43876	0.758286	0.923793	0.860643	0.562092	1.00163	0.578425	1.03269	1.15308	1.21626	1.10074	0.91923	1.51265	1.20352	0.944413	1.0582	1.0866	0.590819	1.12125	0.161401	0.57425	1.01922	1.61895	1.02493	1.05767	0.484239	1.07831	0.802843	1.61126
TAG.48.1.FA14.1	-0.633719	-0.627301	-1.46461	-0.791476	-1.10452	-0.818285	-0.859843	-1.00462	-0.664362	-1.3162	-1.13417	-0.797688	-0.951456	-0.833142	-0.265349	-0.621193	-0.986795	-0.483908	-1.32025	-0.858894	-0.221029	-1.01583	-0.908909	-0.868768	-1.28742	-0.818799	-1.14821	-0.74323	-0.760389	-0.513784	-0.575338	-0.646613	0.0147413	-0.548664	-0.882086	-0.626283	-0.569821	-1.26729	-0.568009	-1.3446	-0.930376	-0.715187	-0.117936	-0.815908	-0.601931	-1.26686	-0.572898	-0.939238	-0.00777132
TAG.48.1.FA16.0	1.15354	1.1504	0.507015	1.20482	0.835243	1.07012	1.03882	0.902311	1.12604	0.695464	0.868609	1.08942	0.881404	1.00485	1.64752	1.25607	1.095	1.34043	0.441292	1.29124	1.65596	0.952018	1.09135	1.04505	0.742831	1.17042	0.81048	1.21043	1.30485	1.4926	1.39958	1.18586	1.75359	1.39323	1.17506	1.34468	1.36345	0.782132	1.33771	0.339905	0.755265	1.2211	1.82664	1.15556	1.27511	0.655239	1.25797	0.957945	1.95118
TAG.48.1.FA16.1	0.349803	0.494379	-0.28098	0.38643	0.117071	0.238193	0.181219	0.21768	0.420883	-0.0335711	-0.0475366	0.310379	0.286134	0.266636	1.01393	0.512667	0.28932	0.63351	-0.433665	0.581834	0.947978	0.183311	0.333016	0.307733	-0.0922404	0.34781	0.0849779	0.416079	0.428646	0.843527	0.69706	0.525373	1.0013	0.632764	0.498641	0.694343	0.717447	0.0244767	0.579411	-0.495378	-0.0232897	0.439589	1.11131	0.244911	0.556887	-0.0859236	0.463294	0.115343	1.36104
TAG.48.1.FA18.0	-0.149402	-0.296781	-1.06479	-0.443022	-0.508383	-0.339549	-0.382983	-0.521776	-0.371361	-0.694168	-0.484106	-0.406967	-0.621015	-0.524284	0.112761	-0.225778	-0.452561	-0.13307	-0.781501	-0.400374	0.164629	-0.573843	-0.483464	-0.406988	-0.77599	-0.386909	-0.75029	-0.284975	-0.254476	-0.214903	-0.09658	-0.294103	0.260212	-0.148599	-0.430936	-0.269378	-0.281116	-0.948792	-0.223881	-1.12933	-0.567012	-0.266165	0.427743	-0.236494	-0.209578	-0.749685	-0.0533528	-0.391633	0.238443
TAG.48.1.FA18.1	1.06876	0.947751	0.398001	1.08318	0.730754	1.02886	0.971797	0.785137	0.977812	0.627846	0.826908	1.03342	0.63665	0.890922	1.43134	1.10005	1.00793	1.21077	0.440912	1.13504	1.52129	0.860051	1.02227	0.958606	0.651677	1.10196	0.690333	1.11936	1.22868	1.29543	1.13816	1.01051	1.61898	1.29157	0.993881	1.14808	1.17317	0.672369	1.23309	0.22665	0.618888	1.11076	1.6962	1.09247	1.12212	0.581328	1.15902	0.909695	1.6357
TAG.48.2.FA12.0	0.222345	-0.18437	-0.478286	0.287103	0.0564905	0.203925	0.0648392	-0.08612	-0.0076043	-0.172827	0.101223	0.186421	-0.344904	-0.145745	0.334006	0.140815	-0.00607288	0.174281	-0.0969311	0.151624	0.427049	-0.169534	0.152338	0.0666158	-0.0776339	0.20169	-0.335854	0.239858	0.302311	0.160355	-0.00253707	-0.0299734	0.571355	0.285955	-0.113093	0.024277	0.0879526	-0.342623	0.292074	-0.552719	-0.329365	0.0770092	0.718	0.36704	-0.00428179	-0.298905	0.156318	0.103812	0.311203
TAG.48.2.FA14.0	0.85297	0.76432	0.359556	0.94765	0.641705	0.82993	0.708644	0.550892	0.824268	0.453494	0.73311	0.839726	0.357109	0.655384	1.189	0.853328	0.755019	0.964833	0.224128	1.0035	1.24995	0.532546	0.800261	0.807542	0.479796	0.915699	0.444695	0.858949	0.998284	1.12598	0.878805	0.805378	1.30867	1.06997	0.774252	0.958545	0.943139	0.638445	1.00276	0.0569162	0.252184	0.869961	1.40763	0.79458	0.856793	0.493461	0.849886	0.726532	1.49497
TAG.48.2.FA14.1	0.246221	0.190822	-0.578901	0.18002	-0.181297	0.108739	0.0192541	-0.102281	0.236412	-0.373405	-0.247244	0.151692	-0.0701952	0.0502002	0.60533	0.239695	-0.0499915	0.369527	-0.438265	-0.0158869	0.591694	-0.110834	0.00965222	0.0887708	-0.358442	0.117701	-0.232778	0.132874	0.101356	0.421895	0.223406	0.263861	0.916362	0.337407	-0.00134783	0.319147	0.371216	-0.379743	0.432929	-0.682657	-0.179602	0.167993	0.717022	0.0423958	0.195614	-0.26975	0.257003	0.0438416	0.797295
TAG.48.2.FA16.0	0.938637	0.887889	0.419253	0.956038	0.67298	0.828261	0.741928	0.547484	0.918777	0.48379	0.770535	0.855153	0.542642	0.74943	1.3241	0.938713	0.815853	1.06291	0.295361	1.05849	1.34327	0.577478	0.819421	0.854741	0.494003	0.95262	0.526777	0.890024	1.06073	1.22585	1.01068	0.923947	1.4804	1.13006	0.830451	1.03897	1.05263	0.657336	1.06778	0.127218	0.358834	0.922537	1.47421	0.824541	0.954607	0.531128	0.958344	0.720574	1.68732
TAG.48.2.FA16.1	0.606735	0.654134	-0.14919	0.696789	0.393129	0.580703	0.382104	0.567649	0.670223	0.168341	0.0360498	0.627082	0.375598	0.508728	1.20564	0.646727	0.407338	0.766121	-0.281245	0.546299	1.0469	0.326267	0.513941	0.603918	0.190936	0.556623	0.185898	0.589549	0.449329	0.935426	0.656172	0.774121	1.18595	0.878188	0.549583	0.952558	0.84242	0.242551	0.901574	-0.285293	-0.0126966	0.620706	1.17705	0.430161	0.618969	0.226526	0.574468	0.581283	1.30723
TAG.48.2.FA18.0	-0.601756	-0.848204	-1.33161	-0.965418	-0.775621	-0.856304	-0.951369	-1.21061	-0.840553	-1.12119	-0.657994	-0.842108	-1.14871	-1.08392	-0.602493	-0.840189	-0.948821	-0.76499	-1.11339	-0.734958	-0.39715	-1.05566	-0.928986	-0.929606	-1.03726	-0.796818	-1.19726	-0.780607	-0.600984	-0.74743	-0.655345	-0.884692	-0.447177	-0.639813	-0.947615	-0.866438	-0.80005	-1.27533	-0.939581	-1.46736	-1.22448	-0.815159	-0.143648	-0.743789	-0.775934	-1.25308	-0.693129	-0.976715	-0.303495
TAG.48.2.FA18.1	0.894363	0.717855	0.127102	0.946824	0.616738	0.868901	0.718447	0.708475	0.812194	0.442524	0.53443	0.878066	0.401891	0.652306	1.21019	0.859262	0.646603	0.940592	0.367052	0.730095	1.16705	0.544422	0.775315	0.779384	0.467613	0.853004	0.388582	0.837203	0.819204	0.986167	0.772453	0.832225	1.4027	1.01437	0.635674	0.934131	0.924769	0.342469	1.06911	0.0527202	0.288333	0.820973	1.39848	0.860018	0.75088	0.450302	0.869955	0.844713	1.21263
TAG.48.2.FA18.2	0.78794	0.672094	0.361949	0.789751	0.603669	0.716143	0.629452	0.275576	0.701047	0.423139	0.764238	0.777491	0.281235	0.574856	1.0515	0.738058	0.772813	0.869684	0.296521	1.00475	1.20158	0.439445	0.717439	0.720891	0.422889	0.869355	0.446464	0.782388	1.00927	1.08229	0.846738	0.688345	1.21918	1.02999	0.688759	0.746771	0.847443	0.628639	0.873478	0.0755281	0.160629	0.7883	1.29474	0.736406	0.785579	0.439349	0.768721	0.600062	1.36573
TAG.48.3.FA12.0	0.196467	-0.185652	-0.356836	0.196318	0.149008	0.167229	0.010447	-0.252638	-0.0344395	-0.143736	0.250131	0.144126	-0.488872	-0.21973	0.159257	0.0371404	0.00561599	0.0559332	-0.157886	0.225953	0.337109	-0.288413	0.151488	0.0732109	-0.121928	0.20283	-0.347468	0.200131	0.322392	0.187508	-0.0607728	-0.11848	0.437766	0.259796	-0.0933327	-0.11345	-0.00266467	-0.129198	0.213707	-0.469866	-0.552732	0.0598469	0.518709	0.251678	-0.0475286	-0.19183	-0.056768	0.0576304	0.410322
TAG.48.3.FA14.0	0.28739	0.196076	-0.278413	0.428385	0.0979653	0.264545	0.140165	-0.0661046	0.269044	-0.14025	0.108542	0.281166	-0.295533	0.0607414	0.558694	0.190097	0.104416	0.307299	-0.468155	0.331695	0.601007	-0.176267	0.142898	0.245674	-0.154118	0.287669	-0.211417	0.168046	0.261403	0.515697	0.143342	0.209439	0.691603	0.496944	0.12584	0.255038	0.28013	0.044049	0.467176	-0.505858	-0.444956	0.207605	0.695485	0.0580306	0.199547	0.0176509	0.160207	0.189606	0.854166
TAG.48.3.FA14.1	0.00982806	-0.022059	-0.601031	0.0328094	-0.302609	-0.118464	-0.267979	-0.353665	0.0358339	-0.487338	-0.315228	-0.039159	-0.271186	-0.176767	0.308679	-0.0411098	-0.25342	0.100877	-0.598438	-0.138645	0.335816	-0.441275	-0.169998	-0.0891239	-0.508598	-0.0723585	-0.417684	-0.192516	-0.102508	0.258198	-0.0234397	0.00241584	0.573718	0.154456	-0.2488	0.0161976	0.108997	-0.41741	0.178353	-0.745348	-0.592548	-0.0704628	0.413845	-0.261165	-0.0549013	-0.346071	-0.0340583	-0.106663	0.669588
TAG.48.3.FA16.0	0.259941	0.176009	-0.32631	0.173645	-0.0926455	0.0938076	0.0725986	-0.283914	0.192276	-0.282806	0.0640905	0.120857	-0.267016	0.00231943	0.505799	0.13735	-0.0122739	0.320571	-0.4346	0.147255	0.555517	-0.225782	0.00486314	0.0713677	-0.368917	0.180319	-0.231819	0.0192312	0.214641	0.45373	0.212124	0.132009	0.794047	0.311394	-0.017944	0.171126	0.234306	-0.22542	0.348384	-0.631315	-0.364331	0.10722	0.655737	-0.0152357	0.158223	-0.156077	0.177459	0.0331553	0.93691
TAG.48.3.FA16.1	0.237525	0.224836	-0.357712	0.367367	0.10351	0.241245	0.0211583	0.121272	0.308249	-0.144108	-0.114869	0.290405	-0.151555	0.0921203	0.665398	0.189175	0.0470107	0.357303	-0.578723	0.24411	0.586415	-0.202621	0.127079	0.265545	-0.13507	0.197626	-0.225132	0.147813	0.127485	0.506383	0.163991	0.31871	0.711518	0.518402	0.114461	0.372909	0.353386	0.0154267	0.476242	-0.576914	-0.508265	0.204074	0.622117	0.0241572	0.172008	0.000310179	0.108508	0.199396	0.795304
TAG.48.3.FA18.1	0.295395	0.005408	-0.277738	0.31157	0.213823	0.295128	0.105401	-0.0605707	0.147815	-0.073265	0.294991	0.279417	-0.264083	-0.0307024	0.406342	0.195158	0.110283	0.222311	-0.0312653	0.303426	0.494288	-0.151077	0.222468	0.191198	0.016244	0.283297	-0.205135	0.274446	0.377508	0.309604	0.107058	0.106048	0.625059	0.403656	0.0218478	0.130509	0.19049	-0.0432317	0.382262	-0.377108	-0.417527	0.182304	0.651032	0.321629	0.102123	-0.0639028	0.118224	0.172859	0.55016
TAG.48.3.FA18.2	0.583797	0.415702	-0.012903	0.640446	0.456772	0.545999	0.362203	0.229004	0.548909	0.196789	0.459845	0.564014	0.00890896	0.334346	0.800485	0.471756	0.352847	0.603207	0.0365522	0.596358	0.856055	0.0975275	0.465342	0.541957	0.224377	0.551661	0.0570394	0.455737	0.567256	0.757884	0.450163	0.491128	0.988487	0.773944	0.313652	0.539264	0.539418	0.295801	0.704015	-0.19109	-0.195507	0.467758	0.921227	0.476562	0.449209	0.291966	0.413443	0.502484	1.03829
TAG.48.3.FA18.3	0.018225	-0.175254	-0.563439	-0.171214	-0.450143	-0.225465	-0.159615	-0.585099	-0.24828	-0.540551	-0.117575	-0.148308	-0.849496	-0.347145	0.135328	-0.256076	-0.24895	-0.0864167	-0.820409	-0.16221	0.226494	-0.544389	-0.330578	-0.338238	-0.729447	-0.0826492	-0.624717	-0.334581	0.0672426	0.0718917	-0.111198	-0.289075	0.531846	-0.109666	-0.487712	-0.26312	-0.276692	-0.540732	0.0188526	-1.06996	-0.731171	-0.273624	0.329308	-0.29191	-0.182812	-0.420745	-0.136384	-0.252466	0.623113
TAG.48.4.FA12.0	-0.328049	-0.631579	-0.665722	-0.347563	-0.196549	-0.318483	-0.456369	-0.904547	-0.527218	-0.630006	-0.0470749	-0.318127	-1.02722	-0.694641	-0.392152	-0.526868	-0.49133	-0.496077	-0.616891	-0.241001	-0.178857	-0.786112	-0.368315	-0.441823	-0.614822	-0.298032	-0.856182	-0.369459	-0.186446	-0.249486	-0.469219	-0.656818	-0.113769	-0.220739	-0.578592	-0.673013	-0.560521	-0.46838	-0.291842	-0.917073	-1.05952	-0.501454	-0.0389126	-0.326358	-0.541812	-0.56752	-0.60392	-0.451498	0.0493055
TAG.48.4.FA14.0	-0.616446	-0.753187	-1.20716	-0.568122	-0.935458	-0.720751	-0.760281	-1.06612	-0.735504	-1.11836	-0.923754	-0.699846	-1.42061	-0.902637	-0.433188	-0.864981	-0.947884	-0.739321	-1.35049	-0.815283	-0.430684	-1.19894	-0.91423	-0.841067	-1.20897	-0.644661	-1.23622	-0.910157	-0.774106	-0.574145	-0.831663	-0.83759	-0.173249	-0.640431	-0.964353	-0.756799	-0.902025	-0.99768	-0.447456	-1.43509	-1.25878	-0.866444	-0.34801	-0.957022	-0.823056	-0.967463	-0.829598	-0.783061	-0.105369
TAG.48.4.FA14.1	-0.627544	-0.717696	-1.30177	-0.601402	-0.982202	-0.760735	-0.951105	-1.01123	-0.65603	-1.18029	-1.0185	-0.724663	-1.0587	-0.890653	-0.427368	-0.836805	-0.982527	-0.672049	-1.32035	-0.969567	-0.439861	-1.19212	-0.95927	-0.829876	-1.18189	-0.857912	-1.17261	-0.971948	-0.977508	-0.487635	-0.764936	-0.724705	-0.139627	-0.560852	-1.01303	-0.745491	-0.715949	-1.05912	-0.505593	-1.45121	-1.19014	-0.866619	-0.381433	-1.1162	-0.827958	-0.977623	-0.823491	-0.795882	-0.172112
TAG.48.4.FA16.0	-0.604655	-0.793916	-1.32803	-0.852713	-1.05981	-0.944569	-0.887982	-1.20484	-0.81957	-1.22513	-0.987241	-0.833385	-1.09405	-0.984562	-0.494764	-0.894429	-0.971562	-0.68478	-1.33512	-0.899942	-0.47391	-1.10611	-1.03618	-1.00024	-1.22159	-0.752199	-1.28143	-1.07075	-0.810012	-0.582675	-0.735326	-0.86803	-0.0579791	-0.762435	-1.13465	-0.694217	-0.9164	-1.16735	-0.55937	-1.40714	-1.17272	-0.977745	-0.490194	-1.13408	-0.805365	-1.13363	-0.803561	-0.934981	0.0287489
TAG.48.4.FA16.1	-0.475616	-0.616785	-1.18399	-0.425506	-0.750593	-0.577647	-0.712887	-0.757928	-0.517562	-1.01836	-0.908395	-0.592914	-1.04475	-0.72714	-0.253034	-0.679185	-0.86949	-0.517545	-1.23311	-0.771138	-0.298101	-1.02043	-0.788133	-0.642786	-1.07938	-0.634926	-1.02904	-0.803504	-0.796319	-0.387164	-0.709702	-0.59307	-0.0694843	-0.407764	-0.801551	-0.544693	-0.558042	-0.885874	-0.305195	-1.36665	-1.26414	-0.736149	-0.253322	-0.872291	-0.703714	-0.751427	-0.711993	-0.621084	-0.0372274
TAG.48.4.FA18.1	-0.642091	-0.953154	-1.04536	-0.722839	-0.796995	-0.636985	-0.711633	-0.988211	-0.780894	-1.02557	-0.511462	-0.667081	-1.00673	-0.887664	-0.620969	-0.755643	-0.827968	-0.739508	-0.841975	-0.728445	-0.499896	-1.06066	-0.774882	-0.811206	-0.911808	-0.686071	-1.02812	-0.772887	-0.601363	-0.675121	-0.791021	-0.839754	-0.308734	-0.551451	-0.898394	-0.826801	-0.80005	-0.981358	-0.547044	-1.2414	-1.20303	-0.826214	-0.387931	-0.707387	-0.814273	-0.986993	-0.82133	-0.756118	-0.295504
TAG.48.4.FA18.2	-0.0706741	-0.317837	-0.452968	-0.0547537	0.0515873	-0.0946452	-0.301038	-0.553265	-0.188581	-0.383699	0.168685	-0.069827	-0.619635	-0.375551	-0.0708993	-0.238482	-0.225758	-0.172361	-0.299513	0.0150242	0.0806227	-0.56921	-0.149107	-0.14582	-0.313672	-0.0788221	-0.59412	-0.156951	0.0549457	0.0537055	-0.226064	-0.309358	0.160831	0.0757123	-0.282671	-0.335034	-0.225863	-0.166259	-0.0341285	-0.703782	-0.887842	-0.249244	0.143807	-0.126858	-0.255713	-0.302937	-0.333458	-0.168729	0.308642
TAG.48.4.FA18.3	-0.207103	-0.419295	-0.902692	-0.334952	-0.509711	-0.380983	-0.392512	-0.70161	-0.413185	-0.738332	-0.41752	-0.308102	-1.06147	-0.620632	-0.0923394	-0.517683	-0.656554	-0.341349	-0.982815	-0.554158	-0.124734	-0.865525	-0.629344	-0.536224	-0.94064	-0.385015	-0.931725	-0.663274	-0.394041	-0.237649	-0.474621	-0.470642	0.295288	-0.343209	-0.788499	-0.587744	-0.566077	-0.867688	-0.129471	-1.19297	-0.991773	-0.560887	0.0300534	-0.539373	-0.520831	-0.59114	-0.471829	-0.340855	0.176073
TAG.48.4.FA20.4	-0.921479	-1.03024	-1.63445	-1.28141	-1.37807	-1.32819	-1.29192	-1.37392	-1.23473	-1.36537	NA	-1.15743	-1.33009	-1.19035	-0.741233	-1.24075	-1.18908	-1.08659	-1.4004	-1.39985	-0.80515	-1.24281	-1.24303	-1.28808	-1.06151	-1.05893	-1.13265	-1.37148	-0.944348	-0.94779	-0.838376	-1.20199	-0.504948	-1.06373	-1.44375	-1.19069	-1.29734	-1.51008	-0.830846	-1.66919	-1.46134	-1.16203	-0.572841	-0.788798	-0.929114	-1.56164	-0.850041	-1.38915	-0.522514
TAG.48.5.FA18.2	-0.974899	-1.27733	-1.23127	-0.985162	-0.918084	-1.02944	-1.11607	-1.34162	-1.07245	-1.2949	-0.651449	-1.02032	-1.38352	-1.25745	-1.10655	-1.16184	-1.06988	-1.14529	-1.17254	-0.98907	-0.863871	-1.36267	-1.12442	-1.10661	-1.22414	-1.05157	-1.36012	-1.16654	-0.909449	-0.942826	-1.12551	-1.20447	-0.75758	-0.896679	-1.29887	-1.21484	-1.16238	-1.10842	-0.868369	-1.44665	NA	-1.21114	-0.787785	-1.08716	-1.16039	-1.2028	-1.26675	-1.13116	-0.503107
TAG.48.5.FA18.3	-0.8166	-1.16608	-1.26	-1.02757	-0.959137	-1.00445	-1.0084	-1.31245	-1.0866	-1.27655	-0.729518	-0.984171	-1.34194	-1.23054	-0.896905	-1.1557	-1.12305	-1.06249	-1.31063	-1.05124	-0.814772	-1.36258	-1.13142	-1.12271	-1.23519	-1.00058	-1.41987	-1.18277	-0.90725	-0.973495	-1.10569	-1.19466	-0.507604	-0.896319	-1.19504	-1.22821	-1.23488	-1.26011	-0.865696	-1.45174	-1.56835	-1.16952	-0.706781	-1.15193	-1.14132	-1.14124	-1.12189	-1.01286	-0.485473
TAG.49.0.FA15.0	-0.688906	-0.721205	-1.19981	-0.699337	-1.04359	-0.678941	-0.713168	-1.0468	-0.676406	-1.09629	-0.822007	-0.731741	-0.885579	-0.799306	-0.425312	-0.601768	-0.805458	-0.442876	-1.23107	-0.712621	-0.199637	-0.735102	-0.683503	-0.829654	-1.07892	-0.741147	-0.917582	-0.628741	-0.539375	-0.580526	-0.564899	-0.580177	-0.161884	-0.373397	-0.778472	-0.566061	-0.397842	-1.04653	-0.666264	-1.25406	-0.88406	-0.500061	0.00274651	-0.650214	-0.550407	-1.10354	-0.417155	-0.901437	-0.170453
TAG.49.0.FA16.0	-0.103339	-0.102934	-0.618044	-0.153512	-0.543588	-0.251046	-0.220381	-0.382814	-0.161856	-0.627036	-0.267848	-0.260531	-0.280657	-0.209912	0.206263	-0.0461013	-0.314205	0.0716333	-0.701685	-0.102126	0.405	-0.220216	-0.193924	-0.304883	-0.577272	-0.265105	-0.428826	-0.178805	0.0327938	0.0893468	0.074249	-0.0617961	0.376887	0.119676	-0.19607	-0.07364	0.149255	-0.46838	-0.125333	-0.807772	-0.317286	-0.00760093	0.547986	-0.150721	0.0581361	-0.685755	0.0657817	-0.471181	0.54837
TAG.49.0.FA17.0	-0.51557	-0.495498	-1.06322	-0.551968	-0.978272	-0.645645	-0.63797	-0.749891	-0.611526	-0.995447	-0.659882	-0.700035	-0.674558	-0.710809	-0.17766	-0.474918	-0.733565	-0.295562	-1.05973	-0.506518	0.0304141	-0.610234	-0.658326	-0.700321	-1.0288	-0.643052	-0.855991	-0.619661	-0.375096	-0.275585	-0.287577	-0.48109	-0.0449307	-0.291411	-0.592986	-0.430441	-0.257843	-0.963914	-0.581646	-1.19354	-0.782655	-0.437658	0.145725	-0.619741	-0.335918	-1.11838	-0.307303	-0.864031	0.189858
TAG.49.0.FA18.0	-0.637885	-0.751294	-1.30854	-0.777838	-1.14853	-0.772198	-0.750751	-1.06271	-0.820276	-1.29552	-0.932528	-0.886715	-0.972514	-0.829537	-0.507158	-0.69899	-0.962343	-0.507169	-1.33791	-0.870674	-0.217179	-0.81407	-0.820147	-0.950645	-1.16306	-0.881176	-1.07459	-0.794019	-0.6493	-0.74848	-0.555092	-0.696648	-0.288428	-0.512238	-0.949794	-0.6757	-0.538374	-1.0634	-0.839838	-1.26641	-0.886578	-0.58375	-0.00193897	-0.763202	-0.583521	-1.34023	-0.478663	-1.02387	-0.259725
TAG.49.1.FA14.0	-0.472029	-0.615401	-1.21464	-0.690918	-0.916385	-0.561464	-0.619905	-0.841744	-0.597687	-1.08002	-0.922021	-0.62241	-0.885345	-0.711628	-0.251407	-0.481889	-0.774783	-0.337307	-1.18581	-0.705953	-0.0844282	-0.692386	-0.66366	-0.665772	-1.00488	-0.621376	-0.938019	-0.587093	-0.5092	-0.466254	-0.607837	-0.579693	-0.0388523	-0.356373	-0.697986	-0.546031	-0.415264	-1.0185	-0.468823	-1.33609	-0.959243	-0.492005	0.0533809	-0.597153	-0.529352	-1.07518	-0.33993	-0.739474	-0.127814
TAG.49.1.FA15.0	0.211675	-0.00751189	-0.244818	0.173762	-0.0645532	0.228895	0.146144	-0.18136	0.210538	-0.221877	-0.0321055	0.187911	-0.0217588	0.0555372	0.432662	0.280642	0.123893	0.39219	-0.35945	0.171949	0.647133	0.10882	0.290326	0.0976156	-0.107024	0.188422	-0.0776704	0.227064	0.313276	0.319067	0.191957	0.281426	0.668191	0.508163	0.0704147	0.293536	0.496157	-0.0450829	0.27967	-0.388574	-0.0923169	0.379027	0.820329	0.296415	0.24013	-0.248861	0.382721	0.0111835	0.665405
TAG.49.1.FA16.0	0.439986	0.293603	-0.0972264	0.389402	0.103186	0.382235	0.327728	0.0956395	0.406997	-0.0195662	0.155282	0.378658	0.205806	0.307647	0.726759	0.50786	0.300054	0.63718	-0.12187	0.412219	0.886433	0.354863	0.443626	0.322088	0.0652686	0.333659	0.165084	0.394828	0.514338	0.599311	0.507765	0.491701	0.920259	0.705226	0.323927	0.513461	0.734203	0.175445	0.481125	-0.246416	0.11506	0.5683	1.01657	0.475775	0.492275	-0.0771101	0.60536	0.186029	0.927313
TAG.49.1.FA16.1	-0.586616	-0.618867	-1.17196	-0.62008	-0.82908	-0.639579	-0.796477	-0.74895	-0.525915	-0.981027	-1.11757	-0.66574	-0.669415	-0.701407	-0.17154	-0.544824	-0.784217	-0.403354	-1.15479	-0.748506	-0.0966409	-0.740869	-0.677889	-0.65198	-1.05977	-0.685913	-0.852446	-0.653469	-0.69298	-0.361401	-0.529994	-0.466359	-0.0979234	-0.358705	-0.678565	-0.365852	-0.342676	-1.03029	-0.564	-1.30963	-0.934586	-0.548286	-0.0443198	-0.626029	-0.546459	-0.981859	-0.469783	-0.757943	-0.00437643
TAG.49.1.FA17.0	-0.263821	-0.378222	-0.996421	-0.454277	-0.711841	-0.389193	-0.484815	-0.574372	-0.361156	-0.871156	-0.844573	-0.435059	-0.577233	-0.519691	0.0345968	-0.286581	-0.592468	-0.147324	-0.980544	-0.534206	0.149664	-0.489373	-0.457344	-0.461532	-0.842225	-0.456182	-0.711128	-0.443952	-0.35958	-0.206369	-0.34675	-0.294707	0.169883	-0.150142	-0.521137	-0.27596	-0.139698	-0.833453	-0.266309	-1.09969	-0.733828	-0.30565	0.248345	-0.464037	-0.277004	-0.926734	-0.171377	-0.522724	0.203881
TAG.49.1.FA18.1	0.407297	0.159748	-0.163483	0.334807	0.0468128	0.363008	0.348952	-0.017105	0.368182	-0.051648	0.105304	0.353833	0.128441	0.26944	0.596771	0.433301	0.244747	0.55414	-0.174776	0.289168	0.78973	0.285435	0.442266	0.254429	0.0415417	0.312273	0.0968588	0.362378	0.465423	0.473663	0.334724	0.417944	0.849465	0.641948	0.177197	0.402026	0.645707	0.124432	0.43885	-0.273568	0.062159	0.547367	0.964954	0.43325	0.360541	-0.106347	0.562661	0.185632	0.697478
TAG.49.2.FA14.0	-0.327025	-0.597148	-0.995066	-0.348728	-0.751753	-0.479622	-0.555607	-0.639312	-0.456755	-0.869718	-0.761788	-0.420081	-0.88107	-0.658664	-0.189206	-0.39208	-0.614455	-0.32095	-1.04997	-0.523795	-0.000708786	-0.64905	-0.486667	-0.504104	-0.833428	-0.469497	-0.828964	-0.512868	-0.449036	-0.285973	-0.563855	-0.470083	-0.00490346	-0.267756	-0.629044	-0.507578	-0.304146	-0.820973	-0.290423	-1.2501	-0.917986	-0.393831	0.0353806	-0.516282	-0.459415	-0.848528	-0.382823	-0.543151	-0.0804805
TAG.49.2.FA15.0	0.134296	-0.09578	-0.229047	0.177944	-0.0903604	0.134001	0.00523426	-0.32285	0.182728	-0.23542	-0.0234966	0.118195	-0.115125	-0.0689604	0.32022	0.132962	0.0214421	0.206083	-0.461103	0.130309	0.524497	-0.10512	0.190742	0.0497629	-0.192239	0.0976181	-0.185894	0.0575639	0.191404	0.265591	0.044944	0.193565	0.472311	0.400854	-0.0626762	0.1217	0.369538	-0.00948124	0.216252	-0.497467	-0.357557	0.248188	0.628346	0.11614	0.0810558	-0.194362	0.144732	-0.0417635	0.613462
TAG.49.2.FA16.0	0.145984	0.0201974	-0.214195	0.149761	-0.0949427	0.124427	0.00477644	-0.28766	0.160349	-0.2276	0.0281656	0.108016	-0.116824	0.00959266	0.389823	0.180628	0.0289835	0.244346	-0.39955	0.178837	0.585618	-0.053353	0.158514	0.0707949	-0.211339	0.0820859	-0.13745	0.0396678	0.258149	0.347293	0.109589	0.19327	0.552746	0.408127	0.020963	0.158621	0.40377	0.0166801	0.202125	-0.479986	-0.321733	0.268391	0.642969	0.13222	0.15249	-0.205292	0.169532	-0.0714859	0.684795
TAG.49.2.FA16.1	-0.06253	-0.23854	-0.727718	-0.0195779	-0.344167	-0.0835674	-0.240395	-0.254307	-0.018415	-0.503528	-0.692285	-0.0898451	-0.264085	-0.254044	0.288107	-0.0658766	-0.322045	0.00134118	-0.797117	-0.280606	0.292866	-0.279261	-0.137357	-0.137293	-0.450829	-0.214158	-0.443792	-0.209482	-0.320116	0.0470213	-0.199037	0.0491864	0.356606	0.146507	-0.280462	0.0558853	0.184813	-0.428231	0.0677788	-0.848918	-0.630045	-0.02939	0.377348	-0.171819	-0.145061	-0.463075	-0.1098	-0.190154	0.264358
TAG.49.2.FA17.0	-0.54497	-0.678453	-1.24942	-0.783998	-0.899743	-0.698864	-0.811804	-1.00727	-0.683726	-1.15975	-0.922021	-0.72467	-1.03287	-0.858028	-0.40603	-0.689852	-0.914673	-0.537481	-1.19397	-0.795931	-0.230865	-0.955835	-0.777092	-0.775942	-1.15559	-0.741894	-1.09305	-0.817472	-0.670107	-0.519953	-0.759748	-0.659966	-0.195612	-0.480774	-0.874471	-0.774955	-0.540736	-1.01464	-0.562672	-1.37339	-1.20303	-0.654063	-0.190095	-0.821549	-0.685456	-1.1086	-0.625808	-0.81881	-0.19111
TAG.49.2.FA18.1	0.0827228	-0.103146	-0.507296	0.208092	-0.204051	0.120638	0.0234041	-0.092787	0.0962861	-0.346855	-0.352279	0.105486	-0.21709	-0.101894	0.367656	0.102941	-0.106847	0.151717	-0.59907	-0.102706	0.414496	-0.0712773	0.0709149	0.00773535	-0.26204	-0.00794588	-0.284027	0.0038022	-0.0533947	0.121575	-0.132987	0.151238	0.508352	0.286207	-0.156892	0.148385	0.291937	-0.277784	0.26365	-0.623834	-0.382534	0.13014	0.554139	0.0293897	-0.0141518	-0.265242	0.102847	0.0285769	0.295349
TAG.49.2.FA18.2	0.134119	-0.0854686	-0.212301	0.0485113	-0.0759158	0.0610329	0.0172273	-0.509406	0.0947352	-0.2152	0.0561579	0.10179	-0.176524	-0.0652288	0.201942	0.0954182	0.0297481	0.167597	-0.354225	0.145529	0.537684	-0.0623221	0.193646	0.0259544	-0.215651	0.0777139	-0.139391	0.0044892	0.271061	0.252675	0.0337638	0.100423	0.451252	0.406532	-0.078776	-0.0110023	0.32641	0.037111	0.0895814	-0.503847	-0.388107	0.224965	0.57436	0.121189	0.0590801	-0.225051	0.122341	-0.0885069	0.574738
TAG.49.3.FA15.0	-0.482146	-0.700562	-0.824174	-0.388607	-0.617054	-0.459436	-0.542815	-0.911905	-0.405814	-0.78833	-0.703646	-0.451948	-0.787101	-0.645881	-0.271745	-0.505103	-0.617392	-0.454022	-1.16147	-0.537471	-0.12235	-0.769111	-0.495222	-0.50704	-0.873969	-0.516084	-0.780072	-0.63687	-0.5366	-0.346979	-0.652055	-0.397308	-0.127985	-0.187524	-0.700292	-0.495695	-0.291768	-0.621336	-0.322009	-1.15884	-1.05765	-0.442293	-0.0510292	-0.590432	-0.572411	-0.731865	-0.550551	-0.574664	-0.0430981
TAG.49.3.FA16.0	-0.667101	-0.765692	-0.99065	-0.641669	-0.978272	-0.72758	-0.671276	-1.14804	-0.649178	-1.03783	-0.780115	-0.754204	-0.98168	-0.806491	-0.509436	-0.7223	-0.797437	-0.58899	-1.18581	-0.745141	-0.347937	-0.828106	-0.769126	-0.784283	-1.08077	-0.694189	-0.986604	-0.844264	-0.632023	-0.51195	-0.721366	-0.689123	-0.231711	-0.539118	-0.869692	-0.652685	-0.577722	-0.795876	-0.576824	-1.24787	-1.04474	-0.662749	-0.269728	-0.817312	-0.682187	-0.914363	-0.667037	-0.838741	-0.0888042
TAG.49.3.FA16.1	-0.407128	-0.572067	-0.888071	-0.40497	-0.547923	-0.414607	-0.56601	-0.698766	-0.366925	-0.786722	-0.785136	-0.413364	-0.729039	-0.601776	-0.18076	-0.488478	-0.601948	-0.402112	-0.997935	-0.562336	-0.111395	-0.748543	-0.491042	-0.435689	-0.733981	-0.52398	-0.740248	-0.585651	-0.622245	-0.305625	-0.643938	-0.343225	-0.153944	-0.17707	-0.637288	-0.371121	-0.288351	-0.59716	-0.294337	-1.0676	-1.05765	-0.443438	-0.0943076	-0.481195	-0.547679	-0.636161	-0.557469	-0.502234	-0.0955379
TAG.49.3.FA18.2	-0.210219	-0.385074	-0.62906	-0.104639	-0.403459	-0.232849	-0.345333	-0.644104	-0.187129	-0.555216	-0.422421	-0.183012	-0.572068	-0.388525	-0.0488278	-0.271268	-0.3928	-0.186053	-0.7841	-0.273416	0.111845	-0.463507	-0.27008	-0.237109	-0.524494	-0.283639	-0.615648	-0.390929	-0.306607	-0.105553	-0.444392	-0.205424	0.0436362	0.0327871	-0.450463	-0.274501	-0.0324228	-0.382872	-0.100617	-0.8754	-0.85611	-0.193739	0.0921465	-0.321844	-0.329119	-0.45042	-0.325537	-0.297531	0.115103
TAG.49.3.FA18.3	-0.639983	-0.908902	-1.16731	-0.929914	-1.08408	-0.847381	-0.740677	-1.29362	-0.86155	-1.13753	-0.879215	-0.82094	-1.23275	-0.967816	-0.650862	-0.845244	-0.907063	-0.691894	-1.31996	-1.0048	-0.47748	-1.00665	-0.907704	-1.0307	-1.31766	-0.795129	-1.15306	-1.06362	-0.73086	-0.76564	-0.839739	-0.858805	-0.221022	-0.716327	-1.15762	-0.908962	-0.758792	-1.07428	-0.731531	-1.41099	-1.27701	-0.84364	-0.353337	-0.81034	-0.887657	-1.03945	-0.821666	-0.881684	-0.342882
TAG.50.0.FA14.0	-0.643149	-0.679252	-1.22378	-0.681579	-0.988165	-0.728466	-0.691069	-0.90229	-0.810932	-1.14773	-0.792778	-0.807278	-0.935764	-0.824175	-0.405892	-0.582038	-0.768587	-0.570244	-1.2271	-0.657837	-0.206413	-0.831464	-0.745684	-0.814409	-0.993461	-0.719523	-1.03521	-0.630472	-0.556514	-0.670703	-0.519212	-0.767655	-0.344433	-0.468864	-0.691676	-0.67638	-0.675721	-1.0486	-0.686949	-1.28598	-0.826539	-0.600326	-0.0256819	-0.707387	-0.547001	-1.12769	-0.488949	-0.916969	-0.251226
TAG.50.0.FA16.0	0.899099	1.0391	0.552623	1.09325	0.717793	0.859599	0.952053	0.805203	0.896219	0.594086	0.880685	0.91517	0.821325	0.839732	1.37852	1.11054	1.02378	1.13779	0.454882	1.25972	1.52234	0.873412	1.0216	0.85192	0.743286	1.0609	0.758634	1.08346	1.20482	1.22659	1.2757	0.980016	1.3763	1.23099	1.09239	1.16954	1.25623	0.76718	1.07324	0.394164	0.744742	1.12882	1.56737	1.03582	1.21054	0.418296	1.05283	0.661376	1.66842
TAG.50.0.FA18.0	0.506971	0.685352	0.108014	0.560378	0.222658	0.370024	0.566927	0.395035	0.399967	0.0997566	0.436915	0.400089	0.323425	0.401049	0.934646	0.65219	0.499457	0.708357	-0.037366	0.759517	1.07885	0.437731	0.489386	0.36071	0.202902	0.56769	0.209917	0.602528	0.752269	0.744845	0.880521	0.483709	0.910467	0.744008	0.592149	0.626421	0.748911	0.269542	0.552442	-0.106611	0.361481	0.647964	1.17447	0.50229	0.830256	-0.124884	0.660758	0.189883	1.28244
TAG.50.1.FA14.0	0.360438	0.237807	-0.186607	0.487107	0.138671	0.434755	0.376378	0.234138	0.29269	0.0120738	0.191789	0.388579	-0.0377033	0.221688	0.677384	0.509898	0.32541	0.464578	-0.0795053	0.432007	0.796513	0.181429	0.440631	0.335422	0.225202	0.462321	-0.0228157	0.492545	0.487835	0.436424	0.401138	0.306036	0.719594	0.611133	0.357581	0.457273	0.476805	0.0839588	0.556392	-0.22742	0.0176153	0.466042	0.947441	0.486311	0.411469	-0.105829	0.440776	0.305465	0.763539
TAG.50.1.FA16.0	1.72858	1.7386	1.43277	1.92644	1.63478	1.79209	1.72737	1.6407	1.808	1.51135	1.72724	1.86077	1.70107	1.73784	2.22064	1.98996	1.93302	1.984	1.34591	2.15913	2.36217	1.69786	1.95397	1.78836	1.67363	1.96361	1.69722	1.93991	2.05335	2.11455	2.04531	1.86369	2.2538	2.13499	1.96698	2.07284	2.16849	1.69169	2.00708	1.25967	1.49846	1.94899	2.37356	1.96744	1.96568	1.34265	1.82327	1.58332	2.48653
TAG.50.1.FA16.1	0.416996	0.486315	-0.0885676	0.490316	0.289006	0.4127	0.264116	0.395255	0.466186	0.0923449	-0.0254682	0.459855	0.360407	0.404654	0.99394	0.605177	0.389064	0.626739	-0.285209	0.560422	0.990611	0.243039	0.470742	0.477691	0.202436	0.515199	0.176533	0.499324	0.413841	0.729936	0.617747	0.581933	0.922871	0.767441	0.513902	0.816699	0.767777	0.235587	0.697508	-0.180667	0.0326218	0.508743	0.969918	0.400811	0.569117	0.0188191	0.370426	0.284635	1.16749
TAG.50.1.FA18.0	0.557381	0.585557	-0.0333482	0.602334	0.310457	0.50631	0.49635	0.45653	0.504436	0.126286	0.268813	0.487084	0.293665	0.435151	1.00131	0.704373	0.489479	0.723391	-0.0710834	0.61054	1.07575	0.387436	0.514983	0.483464	0.274723	0.602264	0.151731	0.610907	0.597694	0.700028	0.733669	0.578071	0.957846	0.791405	0.561381	0.799727	0.747092	0.230262	0.698018	-0.0620025	0.254562	0.619927	1.14207	0.544905	0.678754	0.0241403	0.608535	0.386877	1.20778
TAG.50.1.FA18.1	1.52111	1.48788	1.20927	1.71733	1.41275	1.58962	1.51606	1.45839	1.59432	1.30362	1.47581	1.65062	1.49071	1.50971	1.99796	1.74458	1.71486	1.75407	1.12214	1.91504	2.13969	1.48531	1.73346	1.57456	1.46677	1.7538	1.48774	1.72686	1.81962	1.88034	1.78511	1.6404	2.04468	1.94083	1.71915	1.86908	1.94613	1.48223	1.80359	1.04302	1.2495	1.73079	2.14341	1.74885	1.73022	1.14479	1.59828	1.38824	2.20215
TAG.50.1.FA20.1	-0.856259	-0.994096	-1.53868	-0.82615	-1.33856	-0.894565	-1.0191	-1.14391	-0.997079	-1.40668	-1.16033	-0.970204	-1.23199	-1.1192	-0.58749	-0.857008	-1.07564	-0.714901	-1.43572	-0.861004	-0.489621	-1.06543	-0.984553	-1.01579	-1.15447	-0.820377	-1.29097	-0.803843	-0.75566	-0.720977	-0.849967	-1.01061	-0.376055	-0.78419	-1.03159	-0.886553	-0.868134	-1.33787	-0.745445	-1.53373	-1.30587	-0.882241	-0.28067	-0.99764	-0.76219	-1.39138	-0.778374	-1.11155	-0.436892
TAG.50.2.FA14.0	1.0823	0.890438	0.651793	1.38487	0.979866	1.21908	1.15916	1.04173	1.02984	0.812182	0.984216	1.27831	0.717022	0.996636	1.40518	1.22817	1.13664	1.15893	0.774117	1.23611	1.48525	0.913775	1.31213	1.15317	1.11565	1.21277	0.796695	1.32699	1.26777	1.20767	0.952126	1.06905	1.48567	1.43497	1.08714	1.1949	1.28794	0.967912	1.44713	0.630585	0.625616	1.18284	1.54337	1.31775	1.08108	0.763765	1.07364	1.14353	1.43503
TAG.50.2.FA14.1	-0.651707	-0.78977	-1.342	-0.694351	-1.13993	-0.702747	-0.772244	-0.839106	-0.733025	-1.13886	-0.939677	-0.617613	-0.91684	-0.75053	-0.389123	-0.589845	-0.84971	-0.570401	-0.966062	-0.863367	-0.331239	-0.861501	-0.780623	-0.772883	-0.95779	-0.771462	-1.07124	-0.700648	-0.722273	-0.628034	-0.703775	-0.689654	-0.29764	-0.491417	-0.818364	-0.568619	-0.552868	-1.1282	-0.53818	-1.21555	-0.977532	-0.7049	-0.199377	-0.760126	-0.677216	-1.17885	-0.648159	-0.744107	-0.328962
TAG.50.2.FA16.0	1.69906	1.70643	1.45197	1.87904	1.70352	1.76289	1.61146	1.56145	1.8003	1.52052	1.72009	1.84875	1.71478	1.70214	2.17774	1.91729	1.89026	1.88086	1.34767	2.13957	2.26911	1.5318	1.89479	1.82396	1.60479	1.91665	1.64332	1.84092	1.95623	2.10183	1.9253	1.85127	2.17769	2.12422	1.85621	2.05554	2.13236	1.773	1.99782	1.24878	1.27572	1.82765	2.23485	1.82525	1.87678	1.45404	1.64671	1.57351	2.44312
TAG.50.2.FA16.1	1.31526	1.31161	0.866883	1.45043	1.26008	1.41305	1.17114	1.339	1.43731	1.06211	0.913278	1.38491	1.34456	1.29815	1.88933	1.51611	1.34812	1.50908	0.664146	1.49149	1.84231	1.13456	1.42884	1.45766	1.19922	1.45759	1.13595	1.40687	1.29433	1.65412	1.42021	1.52936	1.84539	1.70262	1.40066	1.74049	1.72116	1.20744	1.68427	0.737994	0.864374	1.43195	1.80256	1.37055	1.42876	0.995968	1.23959	1.27947	1.98584
TAG.50.2.FA18.0	0.15636	0.088921	-0.291046	0.212065	-0.020134	0.133345	0.0637413	-0.121476	0.0983529	-0.217895	0.108219	0.107315	-0.253459	-0.0379699	0.399271	0.191685	0.0690244	0.22407	-0.377032	0.27914	0.557146	-0.111519	0.116588	0.11074	-0.115448	0.20358	-0.279555	0.170653	0.243466	0.249095	0.163515	0.0869196	0.432497	0.364128	0.0870681	0.206284	0.204248	-0.0481857	0.2363	-0.465659	-0.295708	0.170586	0.63688	0.109037	0.191038	-0.283823	0.123766	-0.0252794	0.679212
TAG.50.2.FA18.1	1.66004	1.57672	1.21979	1.88353	1.58661	1.77855	1.63567	1.68542	1.73424	1.40258	1.41625	1.80448	1.57276	1.60341	2.14201	1.83978	1.70661	1.81392	1.20895	1.80602	2.1295	1.50185	1.82121	1.76484	1.61753	1.77748	1.44107	1.81283	1.70722	1.90152	1.67744	1.79739	2.14609	2.01738	1.68111	1.95922	1.99438	1.52386	2.02873	1.14126	1.19574	1.78217	2.12183	1.80792	1.70972	1.34188	1.61487	1.69032	2.17433
TAG.50.2.FA18.2	1.26378	1.24232	1.16681	1.48537	1.29907	1.32225	1.20156	0.96041	1.35388	1.1831	1.44181	1.4345	1.20078	1.25123	1.60809	1.48512	1.54586	1.4105	1.04569	1.81162	1.85741	1.11763	1.49792	1.40338	1.22783	1.53122	1.29367	1.44485	1.63985	1.69069	1.51572	1.33516	1.67315	1.71976	1.44152	1.5016	1.65222	1.46207	1.46248	0.880628	0.811204	1.37312	1.77995	1.45	1.44555	1.02851	1.23307	1.08386	2.0312
TAG.50.2.FA20.2	-0.852812	-0.866277	-1.41049	-0.954302	-1.36084	-0.944513	-1.17318	-1.08574	-1.01713	-1.36879	-1.20112	-0.948178	-1.23231	-1.05563	-0.520017	-0.894482	-1.04481	-0.722218	-1.33769	-0.784638	-0.501032	-1.3083	-0.986593	-0.986703	-1.12821	-0.781725	-1.26127	-0.890793	-0.649356	-0.543572	-0.846996	-0.96774	-0.323011	-0.719764	-1.09561	-1.04495	-0.792414	-1.15126	-0.808371	-1.59751	-1.51465	-0.946202	-0.319428	-0.777068	-0.731353	-1.35047	-0.862637	-1.04813	-0.263711
TAG.50.3.FA14.0	1.05673	0.86509	0.829206	1.36257	1.06656	1.20269	1.09729	0.816138	1.04163	0.85397	1.18161	1.24582	0.657086	0.971268	1.27962	1.16152	1.16396	1.05737	0.773421	1.35313	1.42586	0.803012	1.31262	1.19082	1.08365	1.19655	0.786765	1.23007	1.27043	1.2501	0.896232	1.00534	1.36766	1.43158	1.05379	1.07891	1.20387	1.16665	1.38404	0.613077	0.44633	1.13292	1.37579	1.2188	1.0347	0.866439	0.925009	1.12725	1.43686
TAG.50.3.FA14.1	-0.102728	-0.260237	-0.560955	0.122915	-0.27852	-0.0268454	-0.15897	-0.148252	-0.064889	-0.412932	-0.272476	0.0794043	-0.229215	-0.137443	0.172831	0.0333354	-0.173975	-0.0597732	-0.403108	-0.210948	0.192661	-0.29417	-0.0395609	-0.0913241	-0.216706	-0.128063	-0.39037	-0.0329598	-0.0825398	-0.0167098	-0.20128	-0.0720723	0.296684	0.171293	-0.214907	0.0172768	0.0873421	-0.3246	0.197312	-0.604943	-0.516801	-0.133507	0.21331	-0.0413755	-0.144221	-0.447782	-0.180251	-0.0207108	0.218554
TAG.50.3.FA16.0	1.1909	1.15993	0.912111	1.37626	1.22193	1.21894	1.05568	0.989277	1.30433	1.00589	1.08605	1.29976	1.11518	1.17504	1.61548	1.31339	1.28698	1.28504	0.680132	1.48109	1.67859	0.906062	1.2751	1.33296	1.015	1.3256	1.02975	1.18946	1.2619	1.5661	1.29147	1.31436	1.61146	1.60825	1.23839	1.45593	1.52164	1.24191	1.47715	0.661184	0.614967	1.20416	1.56251	1.17845	1.21932	1.02018	1.01479	1.07476	1.90217
TAG.50.3.FA16.1	1.14021	1.12773	0.820399	1.30359	1.20051	1.23114	0.959216	1.12292	1.31665	0.945024	0.880957	1.26239	1.09604	1.14201	1.64861	1.27339	1.19914	1.27792	0.547403	1.3878	1.62623	0.883251	1.24298	1.32828	1.0525	1.21643	0.966495	1.15931	1.12925	1.50542	1.20765	1.33841	1.57314	1.57589	1.18378	1.50177	1.48845	1.18982	1.48332	0.639956	0.531058	1.19158	1.46399	1.11835	1.17225	0.980578	0.92612	1.11996	1.80791
TAG.50.3.FA18.0	-0.624489	-0.684078	-1.03923	-0.570059	-0.83047	-0.602618	-0.635917	-1.00732	-0.69491	-1.00176	-0.593341	-0.668531	-1.07922	-0.788973	-0.466068	-0.662019	-0.774873	-0.573972	-1.10525	-0.627893	-0.280407	-0.952583	-0.710585	-0.715261	-0.915368	-0.614961	-1.09931	-0.703688	-0.581543	-0.596532	-0.655856	-0.746764	-0.321852	-0.47129	-0.763468	-0.67638	-0.636125	-0.810039	-0.448984	-1.21445	-1.07289	-0.694526	-0.229281	-0.704126	-0.663559	-1.00548	-0.695493	-0.744107	-0.146606
TAG.50.3.FA18.1	1.16323	1.01098	0.875983	1.42967	1.15865	1.30522	1.16847	1.07959	1.21186	0.961228	1.21145	1.34522	0.861417	1.09708	1.48624	1.28029	1.23956	1.21809	0.852085	1.38351	1.54056	0.935466	1.38285	1.29571	1.17777	1.26707	0.88102	1.307	1.32164	1.35369	1.02938	1.19857	1.5242	1.54051	1.15164	1.30598	1.35929	1.21035	1.50409	0.684101	0.557276	1.21935	1.48178	1.2933	1.15344	0.958567	1.04221	1.2037	1.59811
TAG.50.3.FA18.2	1.36813	1.27354	1.13138	1.60672	1.41289	1.46253	1.29776	1.18266	1.4531	1.18903	1.35319	1.53382	1.19065	1.33556	1.72334	1.48513	1.47903	1.45018	0.957833	1.64917	1.79538	1.07124	1.51496	1.54312	1.31633	1.48851	1.16037	1.45663	1.50402	1.67775	1.34582	1.44146	1.74187	1.77782	1.36658	1.54781	1.63509	1.46103	1.67133	0.903664	0.730678	1.4354	1.66913	1.44339	1.37908	1.20313	1.19047	1.34898	1.88518
TAG.50.3.FA18.3	0.432754	0.339608	0.178328	0.562403	0.236477	0.312784	0.390713	0.0786102	0.316237	0.210604	0.477646	0.488393	0.0305125	0.257346	0.664931	0.406673	0.518226	0.411361	-0.164605	0.606271	0.858659	0.127058	0.380105	0.31624	0.0375048	0.52686	0.208448	0.278153	0.62177	0.642036	0.477367	0.298822	0.943375	0.589729	0.212093	0.441932	0.481122	0.261273	0.589336	-0.228433	-0.102367	0.346332	0.778487	0.360463	0.3965	0.1427	0.270049	0.208422	1.234
TAG.50.3.FA20.3	-0.526768	-0.597811	-1.27611	-0.719174	-1.08159	-0.893694	-0.967655	-0.570035	-0.775758	-1.10952	-1.18816	-0.597043	-1.02798	-0.681469	-0.181335	-0.628596	-0.746499	-0.536054	-1.13498	-0.730673	-0.236352	-1.06616	-0.79977	-0.889111	-1.15043	-0.429203	-1.00404	-0.854548	-0.428004	-0.354979	-0.487262	-0.636155	-0.0819686	-0.552601	-0.963588	-0.921022	-0.700126	-0.881609	-0.595725	-1.41209	-1.22188	-0.751688	-0.133812	-0.81451	-0.498249	-1.01935	-0.630232	-0.696722	0.0239768
TAG.50.4.FA14.0	0.49	0.317778	0.430017	0.781937	0.561189	0.637487	0.573903	0.167147	0.500186	0.365769	0.834097	0.653619	0.00679853	0.427962	0.646061	0.554674	0.614967	0.473484	0.324512	0.83354	0.851435	0.206142	0.679058	0.624185	0.499989	0.639653	0.186523	0.553386	0.749748	0.754694	0.376265	0.374406	0.758342	0.842176	0.503203	0.427919	0.560633	0.738191	0.776554	0.193375	-0.228067	0.524833	0.751752	0.553786	0.466199	0.420441	0.31636	0.525299	0.969915
TAG.50.4.FA14.1	-0.298326	-0.469076	-0.594939	-0.132772	-0.370865	-0.186702	-0.412871	-0.370601	-0.262527	-0.487882	-0.233913	-0.137272	-0.435425	-0.322163	-0.0962975	-0.224788	-0.298066	-0.303516	-0.468084	-0.257862	-0.00548345	-0.608056	-0.2256	-0.249932	-0.284066	-0.296502	-0.555692	-0.280604	-0.261335	-0.145108	-0.425732	-0.316424	0.0239792	0.0040481	-0.376812	-0.302628	-0.132417	-0.292836	-0.0436564	-0.649889	-0.86323	-0.32392	-0.0678795	-0.33832	-0.361398	-0.505988	-0.443341	-0.244119	0.109038
TAG.50.4.FA16.0	0.136236	0.0979649	-0.125682	0.352765	0.0685996	0.082966	0.0554559	-0.0684481	0.165748	-0.0839187	-0.0370382	0.217024	-0.232506	0.0746231	0.500406	0.15309	0.138303	0.214114	-0.42914	0.255166	0.519451	-0.147852	0.102857	0.129698	-0.179335	0.248135	-0.164916	-0.00228423	0.185039	0.39114	0.203944	0.138168	0.632584	0.36129	0.00697842	0.300759	0.243735	0.0510432	0.427538	-0.421927	-0.414111	0.0212775	0.45653	-0.0384582	0.11397	-0.0463366	-0.0412111	0.0450099	0.914031
TAG.50.4.FA16.1	0.327039	0.279675	-0.0129259	0.524694	0.412727	0.436651	0.182031	0.383978	0.526148	0.184699	0.104817	0.457422	0.150665	0.33097	0.818676	0.37886	0.330736	0.415075	-0.314779	0.477674	0.747205	0.00364944	0.355462	0.528142	0.216773	0.396928	0.0616638	0.245419	0.168118	0.639891	0.303201	0.497206	0.707748	0.711536	0.308565	0.592872	0.582852	0.369954	0.687392	-0.188423	-0.402361	0.293699	0.5488	0.192004	0.280664	0.29405	-0.00428869	0.364382	0.915967
TAG.50.4.FA18.1	0.133942	-0.063998	-0.165949	0.39603	0.0554057	0.279923	0.251464	-0.0206697	0.140297	-0.10058	0.276001	0.246251	-0.26826	0.0438459	0.337694	0.157392	0.0803474	0.157796	-0.171597	0.191002	0.431124	-0.0959693	0.207689	0.140056	0.0397735	0.185826	-0.213909	0.0970068	0.227554	0.251204	-0.014155	0.0647964	0.499705	0.416526	0.0383148	0.133889	0.184067	0.0304069	0.461255	-0.337662	-0.411989	0.0884256	0.461245	0.115484	0.0489144	-0.0755159	0.01852	0.170104	0.56277
TAG.50.4.FA18.2	0.701674	0.532548	0.625715	0.979698	0.837761	0.8177	0.665126	0.520471	0.762391	0.619344	1.02628	0.888836	0.339484	0.693364	0.94713	0.777483	0.828222	0.669044	0.536029	1.05491	1.09369	0.403775	0.906821	0.88584	0.760338	0.861631	0.433453	0.758915	0.923991	1.0051	0.624815	0.686321	0.93416	1.10435	0.751338	0.77964	0.829607	0.989111	0.969408	0.410929	-0.0874779	0.734447	0.9031	0.745962	0.682621	0.651855	0.450086	0.761819	1.15916
TAG.50.4.FA18.3	0.425218	0.257028	0.021695	0.621877	0.273838	0.396836	0.386178	0.219568	0.381506	0.131297	0.335935	0.476326	-0.146149	0.291879	0.699022	0.346479	0.336228	0.381718	-0.197067	0.369985	0.679008	0.0304194	0.329621	0.317759	0.045593	0.457109	-0.0243599	0.192924	0.364319	0.535773	0.335448	0.333241	0.878196	0.546667	0.123824	0.416688	0.362392	0.186831	0.662755	-0.271384	-0.282943	0.23763	0.65695	0.228277	0.252516	0.211517	0.163268	0.39417	0.98404
TAG.50.4.FA20.3	-0.857993	-0.985917	-1.42239	-0.970973	-1.27541	-1.16217	-1.29019	-0.770866	-1.00228	-1.2664	-1.41293	-0.892855	-1.08745	-1.05087	-0.562585	-1.03552	-1.18016	-1.00874	-1.36574	-1.12133	-0.738251	-1.3704	-1.10248	-1.12623	-1.12613	-0.919858	-1.21242	-1.2226	-1.03962	-0.839385	-0.919849	-0.943898	-0.440277	-0.858763	-1.46298	-1.12922	-1.03856	-1.33363	-0.913531	-1.64794	-1.58499	-1.19991	-0.578727	-1.14292	-0.967715	-1.27774	-1.04595	-0.931884	-0.54723
TAG.50.4.FA20.4	-0.249895	-0.362128	-1.17434	-0.48191	-0.730232	-0.792724	-0.588352	-0.720544	-0.587307	-0.910415	-1.00363	-0.462395	-0.672591	-0.480782	0.0449263	-0.567327	-0.46153	-0.367979	-0.894243	-0.685921	-0.0449918	-0.775978	-0.773462	-0.746614	-1.06882	-0.294889	-0.928929	-0.843151	-0.235221	-0.231211	-0.0526342	-0.495357	0.150026	-0.453273	-1.01755	-0.627891	-0.674536	-0.670647	-0.524001	-1.27289	-0.887842	-0.537352	-0.0123825	-0.596307	-0.274316	-0.793514	-0.424803	-0.781423	0.333969
TAG.50.5.FA14.0	-0.255065	-0.437702	-0.362447	-0.0735293	-0.319444	-0.166641	-0.127173	-0.669865	-0.336571	-0.518737	0.0639118	-0.177811	-0.924323	-0.42567	-0.187344	-0.380343	-0.301745	-0.342358	-0.714434	-0.134495	-0.0358177	-0.539243	-0.262473	-0.293198	-0.503833	-0.115972	-0.675932	-0.407287	-0.132504	-0.147736	-0.402397	-0.463934	0.0797785	-0.0959617	-0.480946	-0.385709	-0.404516	-0.297234	-0.0511567	-0.68794	-0.892937	-0.380702	-0.0584664	-0.36875	-0.39253	-0.368976	-0.424588	-0.259736	0.289599
TAG.50.5.FA16.0	-0.761778	-0.906196	-1.06672	-0.607576	-0.933689	-1.0148	-0.842958	-0.925592	-0.887732	-1.01697	-1.04754	-0.721809	-1.0511	-0.880299	-0.458737	-0.84457	-0.832851	-0.670845	-1.29433	-0.887417	-0.451545	-0.834435	-0.954347	-1.00988	-1.15206	-0.556993	-1.12195	-1.09429	-0.732844	-0.65686	-0.78092	-0.840453	-0.227963	-0.64001	-1.1094	-0.414366	-0.967266	-0.864957	-0.657803	-1.2465	-1.04112	-0.974083	-0.651355	-0.972816	-0.788248	-0.992226	-0.848906	-0.921073	0.028602
TAG.50.5.FA16.1	-0.442352	-0.529823	-0.958088	-0.347875	-0.597897	-0.522023	-0.669665	-0.49562	-0.474152	-0.74037	-0.87765	-0.437398	-0.914665	-0.570697	-0.101413	-0.607956	-0.640957	-0.54683	-1.1717	-0.623034	-0.252768	-0.909508	-0.619911	-0.527016	-0.79465	-0.520878	-0.947635	-0.799792	-0.767683	-0.35286	-0.616947	-0.474673	-0.060827	-0.364089	-0.759934	-0.338955	-0.548526	-0.577057	-0.278186	-1.17447	-1.24705	-0.698702	-0.380427	-0.868817	-0.656996	-0.579371	-0.829978	-0.497522	0.0405014
TAG.50.5.FA18.1	-0.672734	-0.881298	-1.04733	-0.571355	-0.866743	-0.656173	-0.759404	-0.920709	-0.769227	-1.02938	-0.751152	-0.668597	-0.97329	-0.814423	-0.584039	-0.836223	-0.836568	-0.742405	-0.96611	-0.884138	-0.521437	-0.983154	-0.835833	-0.878448	-0.960101	-0.676957	-1.09931	-0.914462	-0.775082	-0.758049	-0.834421	-0.848775	-0.345655	-0.540263	-1.00327	-0.594217	-0.840012	-0.947143	-0.481212	-1.14873	-1.15362	-0.880766	-0.578727	-0.793256	-0.84018	-0.973785	-0.888084	-0.743153	-0.287363
TAG.50.5.FA18.2	-0.209438	-0.411454	-0.299355	0.0496004	-0.217075	-0.0989983	-0.12972	-0.529013	-0.195467	-0.372944	0.153541	-0.0800203	-0.705125	-0.288786	-0.111004	-0.227804	-0.188338	-0.263472	-0.424687	-0.0461975	0.0797203	-0.507524	-0.170676	-0.163223	-0.31989	-0.140332	-0.546466	-0.32267	-0.0661663	-0.0229955	-0.27915	-0.331744	0.0756247	0.0475176	-0.290653	-0.353646	-0.238843	-0.114441	-0.0227327	-0.565094	-0.852593	-0.295521	-0.0172854	-0.305536	-0.330803	-0.255064	-0.441652	-0.195243	0.35354
TAG.50.5.FA18.3	-0.0605868	-0.246439	-0.309805	0.132007	-0.153483	-0.0276037	-0.0578563	-0.319246	-0.106198	-0.340446	0.0894199	-0.0253823	-0.72357	-0.205413	0.0729532	-0.168705	-0.127535	-0.195039	-0.541525	-0.0657957	0.120805	-0.542096	-0.152004	-0.119467	-0.347286	-0.0156241	-0.568539	-0.31797	-0.0320788	0.0417694	-0.227889	-0.235616	0.293888	0.0776868	-0.348677	-0.266613	-0.18499	-0.177296	0.132846	-0.612242	-0.882807	-0.234396	0.0626402	-0.266668	-0.284214	-0.175781	-0.360193	-0.0505344	0.428572
TAG.50.5.FA20.4	-0.521133	-0.62096	-1.36473	-0.657209	-0.893261	-0.968808	-0.915029	-0.801284	-0.756735	-1.07108	-1.41321	-0.661821	-0.80583	-0.696655	-0.17636	-0.833956	-0.837363	-0.625986	-1.06569	-1.07064	-0.399233	-1.08777	-1.04404	-0.965357	-1.17642	-0.566611	-1.19089	-1.13328	-0.691444	-0.527473	-0.397795	-0.693633	-0.0698083	-0.734018	-1.36016	-0.883262	-0.93561	-1.03631	-0.672196	-1.44976	-1.19269	-0.874579	-0.38467	-0.784826	-0.629747	-0.995121	-0.702776	-0.916917	-0.10503
TAG.50.5.FA20.5	-1.03582	-1.08772	-1.37833	-0.839986	-1.19514	-1.25725	-0.848618	-0.980668	-1.00892	-1.42928	-1.39093	-0.933251	-1.10608	-1.05724	-0.660603	-1.17288	-0.936621	-0.640694	-1.59761	-1.34223	-0.615613	-0.89929	-1.32572	-1.3189	-1.20752	-0.59471	-1.2963	-1.22413	-0.959599	-0.911112	-0.924979	-1.0877	-0.505832	-0.853893	-1.31148	-0.484745	-1.35104	-1.06772	-0.849462	-1.25493	-0.887842	-1.18823	-0.829774	-0.912985	-0.816452	-1.20262	-0.778024	-1.21156	-0.173572
TAG.50.6.FA20.4	-1.00066	-1.11739	-1.70547	-1.25661	-1.24544	-1.35622	-1.41791	-1.37983	-1.27672	-1.40532	NA	-1.07339	-1.24653	-1.12693	-0.872592	-1.30761	-1.13666	-1.2137	-1.3102	-1.37148	-0.997898	-1.39605	-1.30411	-1.36555	-1.2824	-1.07898	-1.16696	-1.26233	-1.07317	-0.982413	-0.979276	-1.18213	-0.768778	-1.10464	-1.38255	-1.41087	-1.35121	-1.29339	-1.11403	-1.67805	NA	-1.35014	-0.976317	-1.16426	-1.11876	-1.37086	-1.24231	-1.36915	-0.652261
TAG.51.0.FA16.0	-0.389646	-0.421941	-0.78004	-0.334061	-0.702411	-0.474984	-0.474165	-0.545743	-0.433097	-0.802839	-0.547178	-0.497782	-0.530807	-0.440378	-0.0951833	-0.286416	-0.481684	-0.169801	-0.906564	-0.43352	0.116399	-0.406893	-0.420874	-0.528796	-0.752531	-0.463472	-0.640282	-0.405108	-0.295668	-0.260284	-0.250727	-0.371953	0.0483528	-0.136051	-0.441379	-0.230728	-0.172503	-0.671518	-0.350749	-0.913557	-0.523316	-0.339752	0.125293	-0.409643	-0.220098	-0.892193	-0.216834	-0.664589	0.268748
TAG.51.0.FA17.0	-0.547512	-0.605841	-0.969878	-0.498127	-0.860732	-0.618711	-0.637642	-0.680368	-0.596241	-0.962667	-0.767811	-0.634046	-0.704944	-0.651095	-0.266141	-0.433762	-0.717414	-0.348111	-1.00945	-0.59219	0.0164277	-0.573047	-0.538973	-0.665788	-0.859842	-0.616377	-0.78582	-0.570671	-0.434025	-0.419947	-0.411128	-0.544673	-0.216001	-0.319715	-0.565248	-0.451187	-0.314219	-0.842408	-0.541957	-1.09189	-0.716419	-0.475169	0.000298516	-0.532024	-0.393316	-1.18143	-0.410822	-0.849062	-0.0123436
TAG.51.0.FA18.0	-0.581072	-0.614023	-1.11293	-0.600721	-0.982202	-0.741266	-0.689332	-0.70866	-0.711132	-1.09234	-0.82615	-0.755051	-0.838863	-0.69411	-0.359329	-0.51742	-0.794373	-0.431224	-1.14649	-0.732367	-0.0834863	-0.709298	-0.684853	-0.775099	-0.988518	-0.743034	-0.892206	-0.660109	-0.532919	-0.504691	-0.454937	-0.640646	-0.32534	-0.394226	-0.699931	-0.580128	-0.417034	-0.947143	-0.679441	-1.14901	-0.794747	-0.523201	-0.0311657	-0.703044	-0.458075	-1.22477	-0.450065	-0.894272	-0.0983337
TAG.51.1.FA15.0	-0.38436	-0.586683	-0.72943	-0.296756	-0.563449	-0.262829	-0.319227	-0.584491	-0.361883	-0.710156	-0.523735	-0.310618	-0.608168	-0.421253	-0.180086	-0.215047	-0.395233	-0.2364	-0.765765	-0.409809	0.0633423	-0.417427	-0.212809	-0.391365	-0.473807	-0.312367	-0.591866	-0.294747	-0.272873	-0.395014	-0.446024	-0.305366	-0.0846433	-0.042308	-0.470186	-0.339556	-0.122726	-0.512019	-0.213966	-0.807513	-0.638519	-0.210741	0.158779	-0.225203	-0.331373	-0.779812	-0.277047	-0.441282	-0.110853
TAG.51.1.FA16.0	0.383055	0.294284	-0.087441	0.433358	0.0752222	0.339275	0.261072	0.254115	0.363648	-0.00827578	0.146505	0.353788	0.211427	0.322456	0.69091	0.542673	0.315285	0.57578	-0.115839	0.42907	0.908108	0.330125	0.437385	0.343645	0.119191	0.370141	0.201054	0.402711	0.472088	0.557828	0.454092	0.435977	0.778886	0.673489	0.372811	0.535694	0.730157	0.117825	0.489848	-0.154076	0.118942	0.489554	0.853827	0.425043	0.489675	-0.12978	0.439173	0.150762	0.932677
TAG.51.1.FA17.0	0.321444	0.16596	-0.102087	0.34065	0.0172055	0.313813	0.211596	0.163759	0.301932	-0.0661001	0.0836519	0.306214	0.147052	0.241683	0.602962	0.451603	0.248648	0.494338	-0.102376	0.334322	0.825514	0.268341	0.380222	0.287492	0.051691	0.310489	0.120883	0.33825	0.404509	0.44748	0.350846	0.366796	0.682298	0.591091	0.278102	0.428523	0.630157	0.0799589	0.407838	-0.20049	0.0452109	0.423432	0.783479	0.36065	0.410892	-0.239837	0.381127	0.0924317	0.814005
TAG.51.1.FA18.0	-0.24394	-0.362514	-0.740541	-0.215977	-0.510377	-0.258287	-0.321886	-0.394311	-0.288246	-0.646643	-0.471661	-0.287137	-0.454828	-0.309964	-0.00196918	-0.125118	-0.359713	-0.0878781	-0.764143	-0.308821	0.247965	-0.299324	-0.212504	-0.328604	-0.489853	-0.251417	-0.52895	-0.273422	-0.207013	-0.237649	-0.207163	-0.216615	0.0265829	0.00199722	-0.3351	-0.185679	0.00440836	-0.461336	-0.169399	-0.755806	-0.443588	-0.141739	0.270344	-0.182114	-0.178097	-0.766967	-0.147423	-0.417476	0.133862
TAG.51.1.FA18.1	0.451211	0.270793	0.0174363	0.541638	0.177256	0.455853	0.371132	0.297738	0.447564	0.0858332	0.201792	0.453384	0.25037	0.41237	0.706875	0.59788	0.388407	0.620531	-0.0185124	0.452147	0.959487	0.399202	0.564089	0.434902	0.244252	0.441495	0.267189	0.473177	0.532475	0.568145	0.442338	0.495081	0.834495	0.738917	0.387296	0.511497	0.775291	0.223207	0.571646	-0.0915097	0.157903	0.566034	0.906502	0.539129	0.501574	-0.0192595	0.530132	0.272781	0.862994
TAG.51.2.FA15.0	0.360017	0.0323297	0.117662	0.569154	0.25573	0.584778	0.487888	0.195475	0.4207	0.127853	0.194841	0.524184	0.207472	0.360779	0.565892	0.566534	0.404392	0.452955	0.0212399	0.398796	0.771179	0.231718	0.656912	0.422034	0.357899	0.484846	0.191645	0.513679	0.47115	0.371249	0.177494	0.467947	0.641621	0.730555	0.234499	0.447516	0.678429	0.319672	0.668166	-0.0164543	-0.0299123	0.559506	0.795016	0.63185	0.330641	0.108562	0.378807	0.402557	0.529603
TAG.51.2.FA16.0	0.579187	0.451762	0.166178	0.74164	0.369542	0.537894	0.394913	0.513729	0.583778	0.267977	0.330939	0.634831	0.442891	0.509444	0.887856	0.73497	0.544876	0.734742	0.149355	0.652591	1.05429	0.491687	0.666162	0.591953	0.36849	0.587532	0.369924	0.567826	0.600462	0.763775	0.565774	0.631998	0.908529	0.833285	0.566748	0.686069	0.935575	0.418359	0.753314	0.0876244	0.206884	0.649707	0.916089	0.584435	0.64162	0.195029	0.521776	0.382594	1.0463
TAG.51.2.FA16.1	-0.177114	-0.265758	-0.799838	-0.122467	-0.420992	-0.201339	-0.341117	-0.181842	-0.143772	-0.596	-0.751152	-0.170439	-0.3835	-0.275103	0.189811	-0.0838999	-0.392561	-0.0651245	-0.877853	-0.321865	0.249434	-0.384909	-0.208822	-0.166476	-0.43621	-0.27121	-0.488668	-0.269725	-0.403903	-0.0965546	-0.321119	-0.0852551	0.184021	0.079318	-0.295505	-0.00569006	0.115591	-0.47167	0.0485724	-0.883786	-0.625177	-0.181264	0.148971	-0.276266	-0.199418	-0.549891	-0.313731	-0.305573	0.167697
TAG.51.2.FA17.0	0.225223	0.109564	-0.170845	0.331004	0.0302519	0.233193	0.0655411	-0.00525387	0.25381	-0.0879429	0.0803949	0.251231	0.0364359	0.108436	0.468171	0.291492	0.125738	0.318695	-0.201082	0.279882	0.712405	0.0314763	0.27643	0.222535	-0.0392771	0.200305	-0.0261583	0.165904	0.268883	0.380801	0.147465	0.268007	0.513627	0.483458	0.146017	0.274651	0.517221	0.113983	0.323948	-0.319963	-0.245889	0.295056	0.586184	0.183391	0.256278	-0.15513	0.143748	0.0241797	0.751231
TAG.51.2.FA18.1	0.876295	0.617235	0.489967	1.04264	0.71316	1.00247	0.893714	0.793724	0.925121	0.576083	0.602326	0.978184	0.721129	0.818757	1.14378	1.03966	0.876409	0.976945	0.46854	0.892063	1.29092	0.760905	1.06257	0.908743	0.783566	0.958797	0.67799	0.950218	0.875751	0.937684	0.719271	0.959169	1.18969	1.20721	0.769923	0.98653	1.21019	0.766481	1.15038	0.409638	0.456705	1.03327	1.27386	1.04259	0.863929	0.569336	0.844392	0.835391	1.08751
TAG.51.2.FA18.2	0.17285	0.0388073	-0.0999345	0.273	0.0211411	0.173542	0.0609581	-0.241765	0.181242	-0.0777728	0.136187	0.229965	-0.0492837	0.0751324	0.321038	0.252846	0.167056	0.262834	-0.212915	0.325364	0.677303	0.00951132	0.307807	0.171688	-0.013666	0.202264	-0.00445703	0.129611	0.312409	0.335148	0.0903543	0.164737	0.457745	0.476683	0.108099	0.11131	0.45294	0.182336	0.229933	-0.31699	-0.329015	0.270302	0.534304	0.187024	0.179618	-0.155904	0.097511	-0.00777832	0.715732
TAG.51.3.FA15.0	0.366385	0.0317078	0.334128	0.616086	0.381752	0.592722	0.46641	0.031121	0.445654	0.223422	0.394225	0.555679	0.16132	0.348761	0.464725	0.549042	0.474787	0.405472	0.105374	0.514699	0.761686	0.177824	0.689002	0.473891	0.403959	0.464167	0.202485	0.447218	0.530433	0.431728	0.121274	0.427336	0.550809	0.766852	0.251087	0.384094	0.650488	0.561284	0.624719	0.101996	-0.210949	0.500945	0.679042	0.576448	0.291227	0.206764	0.269315	0.410935	0.624373
TAG.51.3.FA16.1	-0.196369	-0.260847	-0.66795	0.00951249	-0.314325	-0.146509	-0.366205	-0.0683373	-0.0737636	-0.462212	-0.650522	-0.110357	-0.324737	-0.251516	0.184642	-0.0897641	-0.3103	-0.0867342	-0.804855	-0.221872	0.26428	-0.344737	-0.153896	-0.107633	-0.33333	-0.211851	-0.452234	-0.26361	-0.381303	-0.0303786	-0.354125	-0.0598842	0.123233	0.102378	-0.262051	0.0255188	0.11604	-0.32696	0.0957396	-0.781034	-0.718986	-0.185758	-0.0052209	-0.279513	-0.212898	-0.472915	-0.360838	-0.243802	0.14839
TAG.51.3.FA17.0	-0.289791	-0.482594	-0.76919	-0.233231	-0.532233	-0.358427	-0.484943	-0.647088	-0.337895	-0.672684	-0.56582	-0.320338	-0.614142	-0.487943	-0.151934	-0.356315	-0.497644	-0.274507	-0.938255	-0.395819	0.0767386	-0.610812	-0.391758	-0.335426	-0.657827	-0.439236	-0.680811	-0.532258	-0.454577	-0.219234	-0.551366	-0.326959	-0.0965425	-0.114568	-0.506192	-0.344316	-0.16329	-0.47167	-0.201089	-0.925717	-0.937415	-0.375714	-0.143638	-0.495025	-0.436313	-0.652804	-0.561822	-0.472482	0.098935
TAG.51.3.FA18.2	0.592749	0.339454	0.459432	0.814043	0.563161	0.710643	0.576525	0.271218	0.65251	0.416225	0.537984	0.737469	0.425846	0.546351	0.752271	0.73723	0.655601	0.63389	0.267337	0.734231	1.03866	0.375581	0.818903	0.676649	0.543661	0.640856	0.395373	0.581481	0.687352	0.738484	0.409548	0.636706	0.804994	0.968323	0.507418	0.603432	0.890929	0.706946	0.809677	0.207351	0.0224678	0.681958	0.846977	0.712137	0.537201	0.392187	0.462895	0.549421	0.948906
TAG.51.3.FA18.3	-0.621456	-0.912993	-1.01675	-0.733081	-0.961013	-0.798674	-0.725631	-1.08158	-0.718718	-0.996788	-0.775152	-0.695821	-1.14431	-0.816367	-0.585852	-0.769993	-0.817083	-0.654988	-1.25778	-0.867107	-0.340297	-0.916513	-0.81297	-0.864232	-1.14301	-0.723549	-1.02266	-0.957197	-0.685538	-0.662862	-0.855126	-0.804889	-0.314958	-0.62378	-1.03273	-0.778817	-0.678161	-0.967347	-0.598596	-1.2853	-1.19783	-0.783917	-0.435755	-0.855484	-0.814118	-0.996192	-0.820827	-0.822545	-0.219022
TAG.51.4.FA15.0	-0.0850847	-0.426833	0.0306651	0.13393	-0.0152073	0.0981546	-0.00983013	-0.528248	0.00313333	-0.151437	0.0941132	0.0798622	-0.408591	-0.122129	-0.0576063	0.0238861	0.0300423	-0.137454	-0.379333	0.107789	0.30279	-0.264267	0.198531	0.0122078	-0.0828697	0.0404234	-0.255336	-0.131207	0.0960921	0.0242039	-0.296734	-0.0723158	0.0299445	0.3106	-0.193665	-0.177525	0.10988	0.246571	0.135206	-0.310316	-0.691548	-0.0318694	0.151371	0.0529445	-0.192953	-0.136582	-0.258831	-0.0767317	0.247016
TAG.51.4.FA16.1	-0.598877	-0.681658	-0.942679	-0.40696	-0.640677	-0.53283	-0.812319	-0.579508	-0.520079	-0.813242	-0.922021	-0.472077	-0.777583	-0.656602	-0.281116	-0.531315	-0.66716	-0.575017	-1.1228	-0.589329	-0.173289	-0.793977	-0.578639	-0.475505	-0.710779	-0.62218	-0.816955	-0.732186	-0.769499	-0.42591	-0.773974	-0.49571	-0.376055	-0.309846	-0.649542	-0.490319	-0.367586	-0.580579	-0.351156	-1.03848	-1.19269	-0.641252	-0.536105	-0.701965	-0.653117	-0.752564	-0.855746	-0.64008	-0.278352
TAG.51.4.FA18.2	0.113469	-0.118705	0.214484	0.350856	0.247666	0.304971	0.155962	-0.156777	0.233253	0.0910386	0.346132	0.329111	-0.109011	0.127111	0.213271	0.252321	0.265676	0.115131	-0.138749	0.367411	0.566226	-0.0125889	0.425542	0.279384	0.188088	0.237093	-0.00157061	0.106032	0.308431	0.307575	-0.102502	0.157694	0.231546	0.561732	0.0835461	0.101779	0.367479	0.485437	0.324626	-0.056071	-0.515188	0.185346	0.287609	0.249153	0.028945	0.101463	-0.087117	0.161771	0.4264
TAG.51.4.FA18.3	-0.237649	-0.513139	-0.467454	-0.131964	-0.457157	-0.300343	-0.232762	-0.64316	-0.371194	-0.521415	-0.404714	-0.216152	-0.75718	-0.412501	-0.189827	-0.293394	-0.404296	-0.328376	-0.811533	-0.436725	0.0260466	-0.51433	-0.275222	-0.395647	-0.584448	-0.2764	-0.647494	-0.537032	-0.30154	-0.289979	-0.514475	-0.346872	0.0532629	-0.159814	-0.605034	-0.482672	-0.261478	-0.419846	-0.049803	-0.806516	-0.853762	-0.353186	-0.08364	-0.364271	-0.456576	-0.471911	-0.473305	-0.333702	0.054525
TAG.51.4.FA20.4	-0.742715	-0.977889	-1.49834	-1.0966	-1.24908	-1.18606	-1.10534	-1.39716	-1.04332	-1.32937	-1.55123	-0.91687	-0.994996	-0.908151	-0.669272	-1.06802	-1.0474	-0.889414	-1.31808	-1.28601	-0.624073	-1.14793	-1.19581	-1.18077	-1.34972	-0.928211	-1.30507	-1.33347	-0.812596	-0.917272	-0.733486	-0.884475	-0.479243	-0.931663	-1.42264	-1.1216	-0.981523	-1.09691	-1.1094	-1.46775	-1.31593	-0.964328	-0.639509	-0.985051	-0.849856	-1.33301	-0.898124	-1.26125	-0.484567
TAG.51.5.FA18.2	-0.698426	-0.957686	-0.657548	-0.511449	-0.725834	-0.614882	-0.588079	-1.1395	-0.685043	-0.829056	-0.410537	-0.559327	-1.02946	-0.715161	-0.760917	-0.693899	-0.691433	-0.848495	-0.917848	-0.61441	-0.451162	-0.822784	-0.590329	-0.643088	-0.729128	-0.618703	-0.950018	-0.798669	-0.601421	-0.697912	-0.950989	-0.791148	-0.592687	-0.432956	-0.847496	-0.826707	-0.704264	-0.507213	-0.643366	-0.876903	-1.31933	-0.757722	-0.59957	-0.760727	-0.868357	-0.736314	-0.913197	-0.713158	-0.258942
TAG.51.5.FA18.3	-0.660437	-1.02666	-0.688828	-0.540629	-0.794425	-0.653074	-0.618195	-1.05678	-0.721111	-0.872507	-0.586895	-0.599034	-1.15928	-0.792009	-0.694687	-0.736685	-0.75661	-0.847168	-1.15217	-0.819592	-0.473477	-0.979645	-0.668432	-0.755854	-0.920395	-0.654758	-1.04943	-0.989129	-0.698192	-0.706419	-0.94084	-0.783713	-0.410162	-0.529998	-1.05165	-0.920129	-0.764641	-0.719413	-0.53557	-1.10291	-1.29603	-0.771922	-0.607603	-0.813646	-0.937578	-0.719621	-0.976628	-0.680924	-0.369712
TAG.52.0.FA16.0	0.211971	0.31576	-0.0967664	0.334001	0.0550435	0.154799	0.261052	0.218878	0.146469	-0.121797	0.181688	0.179353	0.0804445	0.247108	0.613063	0.444014	0.279016	0.407791	-0.131935	0.473117	0.767443	0.153607	0.338354	0.157918	0.134428	0.371866	0.0671882	0.37148	0.433552	0.38877	0.51409	0.204183	0.500055	0.535641	0.384757	0.408398	0.457017	0.0627772	0.344049	-0.176786	0.144831	0.360109	0.775614	0.34148	0.519934	-0.344911	0.328985	0.0346265	0.865923
TAG.52.0.FA18.0	0.363786	0.476481	0.0486056	0.506091	0.198471	0.305502	0.437132	0.392642	0.310763	0.0735264	0.31389	0.343895	0.229094	0.391094	0.76287	0.600561	0.425582	0.555493	0.0563385	0.638527	0.915832	0.295759	0.495139	0.332778	0.31093	0.528756	0.235724	0.531048	0.565475	0.551603	0.645776	0.377701	0.619196	0.675956	0.521028	0.573413	0.608999	0.225092	0.495162	-0.0213239	0.298509	0.507017	0.940914	0.498299	0.665539	-0.173491	0.476441	0.205057	0.997746
TAG.52.0.FA20.0	-0.658238	-0.747534	-1.10693	-0.742395	-1.01927	-0.765362	-0.814209	-1.02814	-0.931272	-1.19284	-0.722904	-0.825732	-0.780898	-0.672636	-0.627011	-0.754559	-0.874706	-0.63673	-1.16296	-0.704418	-0.451464	-0.746431	-0.854991	-1.02817	-1.11105	-0.845886	-1.09492	-0.788862	-0.64463	-0.826611	-0.607032	-0.816007	-0.536997	-0.570396	-0.975239	-0.595376	-0.775923	-1.01272	-0.844888	-1.2687	-0.859655	-0.735347	-0.243009	-0.753387	-0.634647	-1.20474	-0.607953	-0.987592	-0.230106
TAG.52.1.FA16.0	1.31192	1.29567	1.04271	1.56003	1.27588	1.44345	1.36103	1.36703	1.34818	1.09422	1.26939	1.44899	1.24722	1.39013	1.73674	1.63621	1.52391	1.54015	1.06862	1.68564	1.88712	1.2263	1.6188	1.42271	1.43479	1.56223	1.26726	1.5782	1.56232	1.52482	1.44314	1.406	1.66963	1.75604	1.52785	1.6358	1.67931	1.33292	1.64797	1.04484	1.15769	1.51058	1.81883	1.61258	1.54886	0.916772	1.33364	1.24721	1.93938
TAG.52.1.FA16.1	-0.557832	-0.476033	-0.993074	-0.422917	-0.693181	-0.511914	-0.620905	-0.466258	-0.522807	-0.898222	-0.908395	-0.506814	-0.666761	-0.53162	-0.112354	-0.375622	-0.569369	-0.431425	-1.07173	-0.445024	-0.0272107	-0.641443	-0.500238	-0.529246	-0.602874	-0.412756	-0.776461	-0.453938	-0.539026	-0.429427	-0.41722	-0.476105	-0.344433	-0.203536	-0.408481	-0.181877	-0.280882	-0.701294	-0.364393	-0.97042	-0.785647	-0.500203	-0.0940268	-0.542347	-0.412907	-0.940692	-0.609821	-0.664681	-0.0216675
TAG.52.1.FA18.0	1.19174	1.21353	0.894199	1.45614	1.09836	1.24531	1.23643	1.21056	1.19547	0.921943	1.15265	1.26833	1.09266	1.24333	1.61023	1.47708	1.35363	1.40437	0.883814	1.52841	1.75504	1.11316	1.41894	1.24609	1.24287	1.42979	1.05624	1.40548	1.41531	1.38298	1.34808	1.24429	1.51408	1.58851	1.39183	1.49526	1.51601	1.1637	1.45551	0.874553	1.06693	1.36483	1.70745	1.43145	1.44313	0.713647	1.23205	1.08203	1.79016
TAG.52.1.FA18.1	1.42535	1.36402	1.1813	1.71523	1.42508	1.58309	1.4801	1.49071	1.47857	1.25663	1.39151	1.60205	1.39254	1.50651	1.84181	1.76026	1.64967	1.63494	1.19405	1.80706	1.98971	1.34004	1.76802	1.56519	1.60167	1.65483	1.37263	1.70335	1.67685	1.6447	1.53735	1.53651	1.79181	1.87111	1.63991	1.74545	1.81295	1.48088	1.79589	1.16191	1.22935	1.62273	1.91652	1.76416	1.62003	1.08878	1.4152	1.40575	2.00196
TAG.52.1.FA20.0	-0.616446	-0.750351	-1.21621	-0.81245	-0.974377	-0.684876	-0.822085	-1.03248	-0.894887	-1.22798	-0.977302	-0.827257	-0.750128	-0.767847	-0.563795	-0.75123	-0.935357	-0.647217	-1.12454	-0.825138	-0.539173	-0.809941	-0.902701	-0.960506	-1.02509	-0.792673	-1.13254	-0.784632	-0.834451	-0.83423	-0.742765	-0.800289	-0.514768	-0.650909	-0.946648	-0.495261	-0.773819	-1.16463	-0.825031	-1.23265	-1.0132	-0.818825	-0.317811	-0.761963	-0.73501	-1.20807	-0.651203	-0.923642	-0.358307
TAG.52.1.FA20.1	-0.476336	-0.543648	-0.810364	-0.238721	-0.709727	-0.363424	-0.498268	-0.49416	-0.474574	-0.853448	-0.550107	-0.455475	-0.448378	-0.517236	-0.0821339	-0.250901	-0.377842	-0.209786	-0.814437	-0.104509	0.113168	-0.42959	-0.30696	-0.462069	-0.575535	-0.234674	-0.607132	-0.258394	-0.187566	-0.139897	-0.248184	-0.417988	-0.0592425	-0.178786	-0.432611	-0.196192	-0.105982	-0.488506	-0.245056	-0.928806	-0.652284	-0.319144	0.163709	-0.502449	-0.206368	-0.942848	-0.399181	-0.676551	0.187638
TAG.52.2.FA14.0	-0.678441	-0.873723	-1.18267	-0.483335	-1.02577	-0.574514	-0.713031	-0.722333	-0.758264	-1.09033	-0.776387	-0.657193	-1.00451	-0.843475	-0.465647	-0.598875	-0.737723	-0.622414	-1.06034	-0.59705	-0.366686	-0.818735	-0.553231	-0.694688	-0.737808	-0.463346	-1.02904	-0.530974	-0.489237	-0.645099	-0.808743	-0.786285	-0.406628	-0.462711	-0.859182	-0.72465	-0.57059	-0.841118	-0.456188	-1.18386	-1.11138	-0.711568	-0.188129	-0.681958	-0.645743	-1.16019	-0.708406	-0.748875	-0.409588
TAG.52.2.FA16.0	2.07138	1.94393	1.91355	2.41762	2.14151	2.28064	2.13659	2.14534	2.20193	1.97587	2.06902	2.31171	2.10381	2.1967	2.50432	2.41367	2.36115	2.24778	1.91278	2.48755	2.602	1.96489	2.49095	2.27847	2.30799	2.31389	2.02661	2.392	2.32829	2.30338	2.13894	2.22113	2.45637	2.53843	2.28752	2.44673	2.50718	2.21711	2.51189	1.88291	1.7999	2.26168	2.48108	2.46177	2.22712	1.78285	2.01864	2.1018	2.61518
TAG.52.2.FA16.1	0.46629	0.409031	0.129708	0.790066	0.470212	0.651211	0.457089	0.691418	0.592077	0.32656	0.224231	0.663323	0.453365	0.551523	0.938932	0.715639	0.600635	0.592345	0.0925627	0.672647	0.991345	0.403886	0.737002	0.64482	0.634705	0.654153	0.323567	0.675333	0.515879	0.649964	0.505145	0.636868	0.778611	0.905977	0.648998	0.881463	0.828706	0.497894	0.863106	0.156261	0.129288	0.5938	0.83216	0.672324	0.574597	0.156028	0.345344	0.520445	0.919299
TAG.52.2.FA18.0	1.01335	1.05527	0.850817	1.18162	1.03123	1.09847	1.0286	0.874011	1.07029	0.837938	1.11235	1.13349	0.896978	1.05802	1.35563	1.2793	1.20736	1.17363	0.752007	1.44733	1.59061	0.856659	1.24681	1.1483	1.07079	1.22616	0.884874	1.18613	1.2665	1.25258	1.20027	1.07896	1.27793	1.45224	1.19942	1.24193	1.33924	1.16313	1.25451	0.792844	0.715198	1.14463	1.44802	1.19284	1.19815	0.693709	0.934447	0.913078	1.67335
TAG.52.2.FA18.1	2.31138	2.16742	2.12375	2.65872	2.37712	2.51985	2.37046	2.40375	2.43944	2.21966	2.28765	2.5422	2.34679	2.43619	2.73291	2.649	2.58988	2.46945	2.14254	2.69751	2.82043	2.21524	2.71981	2.50627	2.54751	2.53572	2.26505	2.62357	2.54921	2.52822	2.3786	2.46216	2.69515	2.75656	2.51471	2.68166	2.73783	2.43335	2.73599	2.10207	2.04231	2.48737	2.70587	2.70015	2.44872	2.02515	2.25269	2.35258	2.80692
TAG.52.2.FA18.2	1.16265	1.11831	1.15414	1.41793	1.28658	1.30053	1.18701	0.978962	1.248	1.08511	1.33808	1.37693	1.10939	1.2457	1.47517	1.48026	1.46024	1.32734	1.03246	1.66189	1.71566	1.0268	1.51474	1.38342	1.33851	1.40549	1.1444	1.38132	1.47304	1.45255	1.28656	1.23898	1.43995	1.63853	1.37493	1.41765	1.52095	1.43745	1.4713	1.01892	0.801345	1.2921	1.52722	1.44102	1.31987	0.950218	1.06876	1.11439	1.79916
TAG.52.2.FA20.0	-0.944179	-1.08567	-1.13837	-0.795947	-0.944413	-0.851208	-0.983543	-1.06269	-0.972053	-1.14704	-0.895183	-0.859109	-0.99958	-0.94078	-0.751714	-0.809577	-0.864579	-0.893703	-1.16135	-0.73317	-0.614174	-1.06415	-0.761932	-0.908842	-0.873624	-0.840259	-1.12015	-0.832047	-0.830017	-0.944474	-0.963412	-0.967157	-0.699983	-0.658781	-0.978694	-0.740425	-0.794199	-0.99035	-0.775769	-1.19315	-1.21902	-0.90578	-0.678212	-0.732082	-0.908157	-1.17629	-0.976214	-1.00332	-0.510219
TAG.52.2.FA20.1	-0.404675	-0.480565	-0.866493	-0.0896478	-0.632659	-0.210022	-0.454615	-0.291573	-0.3751	-0.789942	-0.59172	-0.293907	-0.436142	-0.441585	0.0325559	-0.193554	-0.408156	-0.182056	-0.827727	-0.249297	0.066803	-0.48549	-0.267307	-0.347993	-0.462854	-0.134142	-0.658099	-0.199118	-0.33011	-0.159226	-0.348121	-0.272227	0.0436362	-0.109664	-0.44565	-0.105544	-0.0572946	-0.533691	-0.0428544	-0.83791	-0.735607	-0.351335	0.172504	-0.428174	-0.22369	-0.827693	-0.405015	-0.432487	0.0868839
TAG.52.2.FA20.2	-0.440355	-0.359822	-0.734509	-0.347074	-0.671412	-0.453861	-0.65675	-0.396367	-0.430547	-0.756265	-0.521665	-0.375908	-0.473815	-0.461479	-0.0330943	-0.28503	-0.343875	-0.208716	-0.735712	-0.0198901	0.15407	-0.640702	-0.262757	-0.364985	-0.510867	-0.215435	-0.609357	-0.272736	-0.123269	0.000120967	-0.225383	-0.369497	0.0373511	-0.125098	-0.442788	-0.329485	-0.0899828	-0.325385	-0.253107	-0.983726	-0.900692	-0.331042	0.0700419	-0.493689	-0.157675	-0.846623	-0.432783	-0.62747	0.295566
TAG.52.3.FA14.0	-0.593175	-0.690596	-0.904998	-0.347951	-0.745985	-0.455651	-0.638996	-0.566265	-0.620434	-0.916342	-0.518921	-0.417913	-0.948594	-0.647959	-0.33135	-0.474437	-0.560667	-0.457485	-0.855376	-0.33396	-0.209534	-0.814333	-0.378144	-0.460534	-0.56805	-0.386977	-0.884066	-0.393635	-0.339562	-0.392227	-0.622897	-0.594598	-0.246548	-0.264043	-0.660783	-0.627278	-0.381035	-0.482821	-0.312215	-1.07727	-1.01152	-0.552065	-0.105859	-0.574876	-0.466289	-0.923029	-0.614671	-0.574344	-0.177166
TAG.52.3.FA16.0	2.08501	1.94728	2.15767	2.38952	2.27911	2.30117	2.12108	1.95944	2.2344	2.07035	2.27813	2.35581	2.1022	2.19998	2.40371	2.41658	2.4301	2.23208	1.99621	2.59226	2.60774	1.9329	2.50405	2.34716	2.34616	2.36349	2.05964	2.34607	2.37609	2.38855	2.10929	2.2005	2.38247	2.57462	2.30793	2.34886	2.48246	2.42088	2.47444	2.00833	1.65558	2.22645	2.36627	2.40805	2.18234	1.93325	1.92697	2.09388	2.66169
TAG.52.3.FA16.1	1.17728	1.03701	0.948487	1.62766	1.3098	1.4972	1.24354	1.49042	1.3536	1.14945	1.02828	1.4483	1.17482	1.31139	1.6295	1.4613	1.4042	1.24187	0.915685	1.42268	1.65017	1.06584	1.58187	1.44889	1.49897	1.46708	1.09476	1.45403	1.20909	1.35922	1.10686	1.37119	1.51597	1.63256	1.34754	1.59725	1.57464	1.3514	1.64961	0.994556	0.724509	1.31162	1.40015	1.47936	1.25332	1.03424	0.983415	1.35641	1.5295
TAG.52.3.FA18.0	0.328172	0.317376	0.173535	0.52449	0.363439	0.432328	0.358013	0.24241	0.393914	0.197833	0.387066	0.454914	0.139809	0.337796	0.637076	0.482512	0.465858	0.372255	-0.0554487	0.625901	0.813122	0.154195	0.494908	0.473386	0.35901	0.465046	0.129245	0.402244	0.445156	0.543572	0.372833	0.396737	0.567487	0.720263	0.472372	0.543424	0.58577	0.446232	0.58049	0.0482087	-0.0657734	0.355731	0.663671	0.383103	0.396417	0.0921211	0.170815	0.283194	0.960543
TAG.52.3.FA18.1	2.12122	1.97508	2.14264	2.4448	2.2927	2.36023	2.15773	2.1286	2.278	2.10563	2.26872	2.38822	2.15041	2.24283	2.47477	2.43687	2.44538	2.24969	1.99806	2.58481	2.62436	1.948	2.53157	2.38459	2.38139	2.38313	2.08308	2.3786	2.37961	2.40344	2.12748	2.24556	2.42642	2.60134	2.32955	2.41405	2.51212	2.4305	2.53659	2.01122	1.68105	2.26964	2.39295	2.45473	2.2021	1.96896	1.96931	2.16935	2.67183
TAG.52.3.FA18.2	2.05517	1.90769	2.12515	2.35759	2.24385	2.2631	2.08504	1.94696	2.20286	2.05286	2.24993	2.32711	2.06927	2.16691	2.37489	2.38757	2.40346	2.19159	1.96441	2.55503	2.56956	1.89813	2.4666	2.31436	2.31353	2.31911	2.02793	2.30567	2.33803	2.35611	2.07089	2.16581	2.3425	2.53761	2.26728	2.32086	2.44768	2.40634	2.439	1.96662	1.61953	2.19341	2.31989	2.37922	2.14656	1.9164	1.89385	2.06659	2.62021
TAG.52.3.FA18.3	0.306241	0.198838	0.244736	0.549376	0.273071	0.348587	0.372004	0.0887634	0.269657	0.144804	0.423927	0.413446	-0.0581592	0.290104	0.513712	0.410122	0.454236	0.265162	-0.0349788	0.53915	0.694606	0.0677165	0.427439	0.313941	0.246105	0.507569	0.111369	0.253549	0.474189	0.422889	0.304471	0.234417	0.659574	0.536346	0.228296	0.360711	0.399396	0.372877	0.588438	-0.0188558	-0.093942	0.233683	0.584418	0.370428	0.288898	0.0797881	0.103381	0.231829	0.949995
TAG.52.3.FA20.0	-0.540765	-0.670542	-0.50318	-0.234108	-0.340548	-0.333425	-0.507714	-0.675693	-0.42521	-0.566387	-0.373771	-0.293248	-0.540912	-0.445758	-0.245096	-0.202886	-0.206798	-0.429278	-0.63564	-0.0434385	-0.0356418	-0.722341	-0.14451	-0.276806	-0.315541	-0.281885	-0.557576	-0.311489	-0.254098	-0.252832	-0.521763	-0.452574	-0.254905	-0.0571276	-0.353354	-0.301953	-0.154471	-0.20918	-0.16222	-0.65705	-0.975978	-0.432576	-0.266902	-0.216912	-0.454095	-0.70118	-0.670212	-0.516444	0.0632233
TAG.52.3.FA20.1	-0.79654	-0.941296	-0.904654	-0.413846	-0.757598	-0.540641	-0.723798	-0.774102	-0.66241	-0.927055	-0.634166	-0.550188	-0.86399	-0.740058	-0.41297	-0.542868	-0.587253	-0.603211	-0.979541	-0.383626	-0.293997	-0.87673	-0.474045	-0.575882	-0.649955	-0.465562	-0.927063	-0.521247	-0.49133	-0.496374	-0.790394	-0.672047	-0.413009	-0.358243	-0.66606	-0.551597	-0.432374	-0.538159	-0.350833	-1.00312	-1.24129	-0.630668	-0.311778	-0.635022	-0.635474	-0.953232	-0.810875	-0.719409	-0.275877
TAG.52.3.FA20.2	-0.243096	-0.249105	-0.537656	-0.108	-0.326365	-0.161731	-0.397591	-0.144675	-0.218338	-0.527171	-0.326498	-0.114303	-0.374764	-0.242779	0.157055	-0.115154	-0.204521	-0.0777604	-0.596474	0.0016939	0.185	-0.554476	-0.0775719	-0.131637	-0.294819	-0.0836028	-0.4809	-0.131834	-0.126796	0.0913282	-0.226688	-0.140312	0.18762	0.0633101	-0.297813	-0.135788	0.0310109	-0.160306	0.0368941	-0.725017	-0.808239	-0.215305	0.170246	-0.287738	-0.129576	-0.558917	-0.375716	-0.251732	0.326011
TAG.52.3.FA20.3	-0.119212	-0.10677	-0.620294	-0.1337	-0.375723	-0.316942	-0.454012	0.105559	-0.183123	-0.398343	-0.479085	-0.0639362	-0.200319	-0.119832	0.329216	0.0271279	-0.033438	-0.0516378	-0.464129	0.0221768	0.376863	-0.37347	-0.0738071	-0.203664	-0.331345	0.114994	-0.293386	-0.270147	0.175346	0.222607	0.145771	-0.0140522	0.32514	0.0994674	-0.364338	-0.150821	0.0954528	-0.0987677	-0.07099	-0.850127	-0.599011	-0.116738	0.276177	-0.154371	0.102758	-0.42614	-0.142299	-0.307427	0.59789
TAG.52.3.FA22.1	-1.11921	-1.20144	-1.10887	-0.834999	-0.939018	-0.927342	-1.07361	-1.14597	-0.977456	-1.14398	-0.96376	-0.851268	-1.11119	-1.00904	-0.800707	-0.812561	-0.789186	-1.04486	-1.2279	-0.641822	-0.617939	-1.29241	-0.720767	-0.860567	-0.860698	-0.850746	-1.08971	-0.883616	-0.8673	-0.8675	-1.0908	-1.00227	-0.795513	-0.628079	-0.911773	-0.894188	-0.7812	-0.783287	-0.718997	-1.23489	-1.49886	-1.01804	-0.841686	-0.804843	-1.01058	-1.32322	-1.25774	-1.06658	-0.552143
TAG.52.4.FA14.0	-0.427918	-0.545996	-0.92371	-0.271951	-0.626524	-0.486686	-0.607186	-0.43554	-0.493948	-0.815665	-0.556771	-0.324631	-0.868923	-0.511818	-0.15754	-0.39272	-0.471264	-0.384538	-0.783055	-0.323844	-0.119558	-0.874834	-0.356769	-0.448796	-0.547602	-0.209881	-0.82392	-0.482143	-0.227813	-0.265095	-0.519775	-0.469865	-0.0934514	-0.201766	-0.67814	-0.587097	-0.438635	-0.361426	-0.228157	-1.09679	-1.03044	-0.529317	-0.0771899	-0.531296	-0.34582	-0.740624	-0.507159	-0.446734	-0.0312821
TAG.52.4.FA16.0	1.61583	1.49615	1.83654	1.97874	1.87729	1.81764	1.67852	1.36933	1.77444	1.67519	1.9834	1.89505	1.53806	1.73891	1.85827	1.95941	1.9946	1.69227	1.58008	2.18299	2.13121	1.47271	2.00963	1.9004	1.8396	1.90098	1.60894	1.77839	1.96497	1.9755	1.65161	1.68853	1.8721	2.10162	1.83979	1.77363	1.93719	2.11193	1.92287	1.60375	1.11532	1.74914	1.81043	1.81755	1.68623	1.6089	1.36815	1.62636	2.30924
TAG.52.4.FA16.1	1.11219	0.998979	1.12617	1.5641	1.38541	1.4695	1.18067	1.32323	1.33735	1.1935	1.19537	1.44739	1.08562	1.29195	1.4966	1.40483	1.42481	1.21972	0.935338	1.477	1.60208	0.928493	1.53661	1.47717	1.46009	1.40651	1.07456	1.35048	1.21784	1.38745	1.03569	1.29881	1.38771	1.60993	1.35114	1.40455	1.48051	1.53135	1.54995	1.09666	0.541689	1.23898	1.23293	1.36525	1.16046	1.16735	0.839396	1.32206	1.56281
TAG.52.4.FA18.0	-0.534947	-0.561572	-0.744453	-0.345221	-0.615355	-0.513694	-0.537058	-0.700544	-0.565242	-0.738124	-0.657994	-0.444448	-0.87725	-0.591285	-0.312824	-0.494091	-0.53087	-0.553199	-0.963219	-0.424493	-0.177063	-0.667707	-0.509051	-0.551493	-0.628208	-0.393308	-0.84551	-0.604078	-0.531251	-0.439118	-0.541455	-0.58446	-0.311552	-0.330558	-0.60908	-0.466311	-0.49218	-0.511415	-0.309032	-0.873444	-0.898092	-0.622261	-0.341013	-0.661036	-0.545939	-0.732022	-0.705793	-0.598115	0.024106
TAG.52.4.FA18.1	1.3432	1.20383	1.3871	1.71606	1.52582	1.61938	1.44824	1.40651	1.50481	1.36271	1.49301	1.61135	1.22846	1.44437	1.65624	1.57897	1.59973	1.38896	1.12557	1.71418	1.81124	1.13967	1.70086	1.61795	1.58589	1.61139	1.28721	1.49979	1.5127	1.58133	1.29407	1.45667	1.64535	1.76061	1.51205	1.56783	1.64858	1.63347	1.72446	1.21065	0.853877	1.40969	1.54069	1.55804	1.36562	1.31283	1.10401	1.48536	1.87587
TAG.52.4.FA18.2	1.7825	1.66923	2.02526	2.13453	2.09759	2.03299	1.80446	1.6591	2.00351	1.89339	2.15861	2.11747	1.77006	1.94234	2.04037	2.14879	2.18725	1.9137	1.76605	2.3789	2.32026	1.66204	2.23818	2.13173	2.06691	2.07353	1.79842	1.97541	2.13302	2.17122	1.80576	1.89497	2.00913	2.31223	2.05845	2.01362	2.14812	2.33763	2.09976	1.79741	1.22174	1.95252	1.93686	2.01226	1.864	1.81591	1.50797	1.84829	2.40801
TAG.52.4.FA18.3	1.2053	1.02152	1.20778	1.48912	1.22478	1.24736	1.27735	1.04591	1.21341	1.10121	1.31871	1.39314	0.876488	1.21377	1.41553	1.31963	1.40469	1.12324	0.881928	1.43452	1.57493	0.927283	1.37367	1.25018	1.20054	1.35166	1.03944	1.17652	1.37465	1.33187	1.16415	1.1674	1.5894	1.47052	1.12898	1.23992	1.32248	1.2942	1.52587	0.943697	0.732382	1.13857	1.38135	1.3118	1.14957	1.05734	0.930113	1.20251	1.78942
TAG.52.4.FA20.0	-0.541603	-0.71857	-0.335941	-0.21075	-0.299729	-0.360218	-0.529001	-0.784178	-0.412435	-0.511764	-0.209089	-0.298128	-0.630711	-0.440123	-0.360619	-0.236007	-0.182167	-0.500792	-0.625514	-0.00130174	-0.0726481	-0.705528	-0.176616	-0.272188	-0.348594	-0.299276	-0.581389	-0.395281	-0.222494	-0.189208	-0.558932	-0.507616	-0.343824	-0.0976129	-0.343123	-0.416535	-0.233905	-0.084994	-0.288025	-0.56081	-1.05022	-0.434675	-0.41605	-0.328992	-0.510738	-0.576542	-0.802119	-0.565808	0.121316
TAG.52.4.FA20.2	-0.784641	-0.756996	-0.874023	-0.53164	-0.747133	-0.661909	-0.878751	-0.727401	-0.712989	-0.903518	-0.609887	-0.552025	-0.936618	-0.746947	-0.444906	-0.645487	-0.598298	-0.668052	-0.929458	-0.401073	-0.360023	-1.07943	-0.537292	-0.592037	-0.644966	-0.570598	-1.03751	-0.660528	-0.587722	-0.439118	-0.810372	-0.683905	-0.395509	-0.394534	-0.754376	-0.771288	-0.543181	-0.524892	-0.405324	-1.09182	-1.45935	-0.690416	-0.460043	-0.732082	-0.675974	-0.944519	-0.923597	-0.663056	-0.295504
TAG.52.4.FA20.3	0.01428	-0.00513405	-0.520301	0.0474709	-0.178497	-0.122246	-0.318966	0.304941	-0.0257295	-0.316806	-0.414283	0.134937	-0.190692	0.0156794	0.482169	0.111772	-0.0282373	-0.00140352	-0.4275	-0.0172785	0.36138	-0.436283	-0.00300297	-0.0665599	-0.245338	0.153319	-0.281718	-0.183132	0.0481041	0.237304	0.0798919	0.131702	0.416188	0.215455	-0.338537	-0.0465949	0.103639	-0.0165649	0.182068	-0.729165	-0.621733	-0.122156	0.322241	-0.0850741	0.0914003	-0.21697	-0.179206	-0.0222976	0.566766
TAG.52.4.FA20.4	0.356851	0.390837	-0.117267	0.410766	0.101561	-0.0313662	0.16935	0.0857754	0.170906	0.00943645	-0.317373	0.308169	0.2398	0.313176	0.761272	0.252414	0.417961	0.3712	-0.0698981	0.262028	0.727889	0.139352	0.172584	0.0820484	-0.0770735	0.478665	0.039966	-0.0320037	0.590451	0.556736	0.66373	0.332972	0.745045	0.361032	-0.0978287	0.263563	0.348282	0.245833	0.273333	-0.373521	-0.06826	0.260139	0.599279	0.315151	0.473897	-0.0447997	0.239236	-0.074095	1.08094
TAG.52.4.FA22.1	-1.04053	-1.0796	-0.833309	-0.648145	-0.810077	-0.758832	-0.912763	-1.03707	-0.838305	-0.941847	-0.729518	-0.722307	-1.10193	-0.913455	-0.710719	-0.714962	-0.685792	-0.930556	-1.16877	-0.52867	-0.496888	-1.20507	-0.615941	-0.727725	-0.760723	-0.729193	-1.04879	-0.85219	-0.745126	-0.692332	-1.01896	-0.909656	-0.670574	-0.528649	-0.823331	-0.781052	-0.677517	-0.636354	-0.608998	-1.07489	-1.37392	-0.901701	-0.789363	-0.750968	-0.957381	-1.00017	-1.20133	-0.892718	-0.376762
TAG.52.4.FA22.4	-0.954903	-1.06575	-1.28496	-0.879586	-1.10714	-1.18792	-1.1613	-1.26696	-1.03323	-1.28784	-1.27248	-0.946921	-1.31645	-1.06956	-0.555172	-0.978833	-0.96068	-0.848209	-1.32981	-0.846731	-0.542428	-1.24148	-1.00347	-1.0782	-1.24285	-0.743002	-1.2403	-1.11838	-0.74566	-0.776719	-0.835859	-1.01558	-0.515672	-0.795811	-1.21812	-1.08779	-0.943785	-0.841118	-0.936434	-1.41743	-1.52612	-0.960586	-0.532969	-0.867918	-0.859185	-1.36083	-0.982896	-1.20186	-0.446094
TAG.52.5.FA14.0	-0.40836	-0.506641	-0.932167	-0.285519	-0.632659	-0.570119	-0.525303	-0.543459	-0.501881	-0.827129	-0.776387	-0.306808	-0.773336	-0.474963	-0.102315	-0.449153	-0.451512	-0.336564	-0.800969	-0.504521	-0.143333	-0.734446	-0.519616	-0.560474	-0.696803	-0.149366	-0.812289	-0.569878	-0.265081	-0.299972	-0.456759	-0.514451	-0.0652944	-0.276669	-0.863107	-0.489716	-0.532895	-0.41887	-0.346295	-1.04792	-0.849105	-0.547067	-0.16434	-0.485757	-0.352152	-0.665642	-0.47478	-0.528495	0.0708772
TAG.52.5.FA16.0	0.840177	0.707869	1.02439	1.17292	0.94659	0.933797	0.938624	0.531559	0.868448	0.77797	1.16933	1.01036	0.52642	0.858568	0.994519	0.963303	1.04208	0.75972	0.57442	1.16215	1.2293	0.652122	1.01113	0.953758	0.809303	1.04246	0.718317	0.774904	1.07434	1.07237	0.841047	0.77742	1.14736	1.14948	0.808319	0.87322	0.91452	1.05885	1.05909	0.67297	0.360981	0.736792	0.961922	0.860862	0.795644	0.7721	0.542321	0.797886	1.57792
TAG.52.5.FA16.1	0.678111	0.583902	0.832934	1.07211	0.998462	0.990933	0.746191	0.74395	0.891364	0.793316	0.90333	1.02752	0.565795	0.830421	1.00146	0.927682	0.978098	0.694921	0.536322	1.06656	1.14935	0.467945	1.04247	1.0529	0.985315	0.975987	0.621922	0.787837	0.824043	0.997656	0.604523	0.808741	0.93669	1.17008	0.88394	0.816032	0.940178	1.2101	1.05377	0.657898	0.0580195	0.717054	0.721792	0.83441	0.700351	0.86197	0.321841	0.863497	1.22539
TAG.52.5.FA18.1	0.417917	0.285265	0.337492	0.744193	0.489423	0.57239	0.513515	0.440613	0.489904	0.352977	0.463778	0.636903	0.12169	0.426999	0.670914	0.503412	0.556937	0.354886	0.0764734	0.580486	0.772488	0.273031	0.599925	0.564607	0.512624	0.62489	0.215629	0.388353	0.44827	0.536647	0.293709	0.420604	0.75786	0.715354	0.41646	0.537808	0.499538	0.594757	0.728348	0.15439	-0.0984425	0.339984	0.48401	0.466663	0.337196	0.392944	0.162366	0.551015	0.886027
TAG.52.5.FA18.2	0.999509	0.88408	1.24762	1.38051	1.29562	1.24533	1.07856	0.836196	1.18839	1.11065	1.35561	1.31876	0.824291	1.11782	1.23669	1.27442	1.30754	0.993136	0.863834	1.43936	1.46777	0.779345	1.34883	1.334	1.26084	1.27049	0.966831	1.07269	1.22936	1.32533	0.924671	1.0759	1.23369	1.46084	1.20431	1.12636	1.24007	1.50089	1.33322	0.950006	0.381888	1.01221	1.07453	1.14286	1.00574	1.14694	0.622587	1.09814	1.65815
TAG.52.5.FA18.3	0.979596	0.821401	1.10062	1.28624	1.07178	1.04211	1.0278	0.798082	1.01647	0.950761	1.20062	1.16848	0.601421	0.991595	1.14201	1.07363	1.18371	0.862229	0.668544	1.22381	1.33686	0.657658	1.1386	1.07252	0.943581	1.1565	0.794991	0.867698	1.16499	1.14939	0.914227	0.935462	1.3039	1.24295	0.888504	0.917776	1.01625	1.13765	1.20542	0.716192	0.343722	0.850143	1.02805	0.974952	0.877273	0.967415	0.571583	1.00343	1.63877
TAG.52.5.FA20.3	-0.484345	-0.537257	-0.948393	-0.436592	-0.68315	-0.649087	-0.80543	-0.306012	-0.575344	-0.806038	-0.794065	-0.3181	-0.845071	-0.536536	-0.180936	-0.458552	-0.522276	-0.566164	-0.803358	-0.540583	-0.257846	-1.08294	-0.494829	-0.552916	-0.6756	-0.383489	-0.817943	-0.781017	-0.399578	-0.317545	-0.560393	-0.453884	-0.174072	-0.294575	-0.856656	-0.72306	-0.559418	-0.448624	-0.380654	-1.17891	-1.13533	-0.634392	-0.321296	-0.728631	-0.483017	-0.630039	-0.803561	-0.451351	-0.109673
TAG.52.5.FA20.4	0.414313	0.388995	-0.245894	0.486664	0.143575	0.00402994	0.118096	0.287131	0.245473	-0.040617	-0.401049	0.434244	0.2258	0.367178	0.848628	0.283264	0.344097	0.36119	-0.172301	0.0645285	0.657475	0.0151406	0.11471	0.148976	-0.0803073	0.45598	-0.0373257	-0.06916	0.373529	0.519742	0.542976	0.388976	0.822536	0.366518	-0.207016	0.261338	0.260803	0.185984	0.422764	-0.413057	-0.193455	0.200246	0.557493	0.258223	0.394244	0.0923605	0.137107	0.136891	0.994169
TAG.52.5.FA20.5	-0.49551	-0.485656	-0.457134	-0.106907	-0.441531	-0.603124	-0.167971	0.0359546	-0.377063	-0.617792	-1.09125	-0.229382	-0.176701	-0.259889	0.0445302	-0.410194	-0.175729	-0.0465788	-0.964391	-0.618279	0.0490286	0.00975711	-0.720613	-0.731601	-0.835874	0.0892888	-0.69698	-0.552997	-0.267086	-0.263715	-0.244973	-0.390518	0.0650631	-0.110829	-0.745134	0.431684	-0.549873	-0.123482	-0.455152	-0.409406	-0.0957775	-0.481295	-0.154884	-0.328177	-0.13819	-0.594286	-0.209925	-0.63893	0.579018
TAG.52.5.FA22.5	-0.426629	-0.578361	-0.514586	-0.261649	-0.527357	-0.482023	-0.435853	-0.593518	-0.413443	-0.679012	-0.447793	-0.369805	-0.736958	-0.465794	-0.121579	-0.427101	-0.394298	-0.224132	-0.786697	-0.311359	-0.0659968	-0.516991	-0.440922	-0.514717	-0.69699	-0.149999	-0.659691	-0.461794	-0.276589	-0.249152	-0.376417	-0.459083	-0.0205324	-0.195493	-0.55605	-0.284585	-0.396244	-0.38467	-0.293266	-0.822789	-0.790679	-0.38896	0.021849	-0.493023	-0.345345	-0.678387	-0.347882	-0.570183	0.217985
TAG.52.6.FA14.0	-0.671602	-0.756996	-0.935565	-0.443384	-0.78933	-0.804188	-0.570935	-0.733279	-0.702529	-1.01934	-1.11218	-0.542369	-0.823074	-0.673338	-0.35185	-0.784753	-0.674872	-0.412286	-1.14524	-0.795543	-0.372076	-0.563015	-0.845825	-0.875549	-1.03396	-0.247655	-1.07232	-0.820367	-0.567267	-0.602502	-0.685841	-0.724749	-0.365683	-0.502842	-1.04885	-0.308161	-0.900745	-0.63076	-0.655458	-1.00698	-0.732055	-0.746151	-0.366012	-0.811726	-0.51329	-0.857527	-0.51474	-0.844728	0.0303652
TAG.52.6.FA16.0	-0.109185	-0.314717	-0.15483	0.0595403	-0.235073	-0.224533	-0.04803	-0.35486	-0.199297	-0.333191	-0.0927811	-0.0723274	-0.449094	-0.211329	0.0096425	-0.219961	-0.130237	-0.0682175	-0.612622	-0.215686	0.103071	-0.20226	-0.261969	-0.334683	-0.488555	0.131363	-0.485554	-0.356719	-0.0763618	-0.11182	-0.224916	-0.285698	0.230735	-0.015242	-0.54106	0.16916	-0.363123	-0.202317	0.0474672	-0.48316	-0.399061	-0.322053	-0.0458063	-0.35351	-0.174043	-0.234138	-0.225068	-0.246358	0.597468
TAG.52.6.FA16.1	0.0200691	-0.146646	0.0557573	0.353824	0.145639	0.131082	0.0786555	-0.00731759	0.120762	-0.0262617	0.133607	0.201769	-0.312176	0.0221182	0.255437	0.0332853	0.123893	-0.0975656	-0.377943	0.125854	0.328756	-0.18838	0.125121	0.169059	0.0283895	0.171534	-0.234947	-0.123696	-0.0545176	0.148521	-0.132157	0.014896	0.249779	0.279571	-0.0502908	0.181153	-0.00773583	0.243506	0.259068	-0.276916	-0.542895	-0.15846	-0.0826666	-0.117719	-0.0966467	0.136716	-0.415601	0.098817	0.534709
TAG.52.6.FA18.1	-0.505424	-0.776562	-0.593755	-0.201422	-0.554509	-0.581197	-0.466026	-0.511483	-0.587931	-0.693289	-0.660829	-0.353213	-0.671652	-0.522486	-0.391637	-0.566118	-0.49658	-0.549825	-0.809572	-0.616828	-0.3337	-0.522431	-0.536057	-0.619517	-0.61473	-0.335077	-0.84236	-0.673461	-0.568242	-0.589913	-0.692746	-0.607826	-0.268517	-0.342106	-0.75141	-0.263247	-0.740109	-0.432737	-0.396233	-0.681721	-0.730289	-0.719912	-0.604089	-0.5238	-0.637093	-0.61556	-0.735261	-0.53849	-0.131636
TAG.52.6.FA18.2	0.0849077	-0.0718268	0.158075	0.440672	0.255616	0.212119	0.136392	-0.148281	0.190933	0.110931	0.303515	0.319953	-0.275052	0.120758	0.241631	0.146979	0.255106	-0.0638825	-0.216001	0.26882	0.419439	-0.136967	0.249807	0.274026	0.159986	0.284653	-0.126571	-0.0466557	0.145577	0.261397	-0.0528254	0.0354347	0.354659	0.389173	0.0620063	0.0690475	0.0684027	0.438178	0.305245	-0.125879	-0.541181	-0.0659773	0.032663	0.0364306	-0.0396362	0.208461	-0.339313	0.150438	0.687857
TAG.52.6.FA18.3	0.223786	0.0508844	0.291428	0.55173	0.319617	0.321283	0.340651	-0.0186769	0.262542	0.197368	0.415657	0.400231	-0.254709	0.220694	0.341808	0.23671	0.352791	0.0527592	-0.185662	0.318775	0.484834	-0.154077	0.31724	0.325112	0.156828	0.361191	-0.00636744	0.0103376	0.222376	0.343906	0.100335	0.130755	0.541233	0.414347	0.0776297	0.0759223	0.11429	0.351577	0.446351	-0.0373645	-0.460294	0.000850619	0.184239	0.0726285	0.0373876	0.310563	-0.284282	0.287004	0.776034
TAG.52.6.FA20.4	-0.0812917	-0.125356	-0.623906	-0.0500254	-0.282443	-0.434219	-0.375003	-0.349612	-0.282271	-0.485116	-0.701558	-0.0186015	-0.341203	-0.114919	0.182224	-0.306786	-0.138249	-0.259841	-0.443633	-0.387772	0.0721502	-0.531133	-0.377523	-0.345383	-0.491302	-0.0526791	-0.563432	-0.634534	-0.0486392	0.00903369	-0.0435815	-0.170814	0.199809	-0.114435	-0.726358	-0.408802	-0.378944	-0.178136	-0.108002	-0.797748	-0.745529	-0.36614	-0.0502671	-0.258052	-0.184201	-0.29196	-0.399653	-0.380577	0.336314
TAG.52.6.FA20.5	-0.381451	-0.426386	-0.373114	0.00454437	-0.345532	-0.504224	-0.115117	0.0827902	-0.238237	-0.568756	-1.15329	-0.16195	-0.166908	-0.218238	0.104913	-0.506361	-0.278193	0.0442709	-0.992249	-0.76904	0.0171263	-0.0577535	-0.752234	-0.677659	-0.794496	0.132225	-0.808728	-0.602083	-0.39704	-0.244844	-0.313934	-0.275521	0.118007	-0.0522622	-0.82873	0.518291	-0.607758	-0.170365	-0.240327	-0.389682	-0.138931	-0.473279	-0.318786	-0.3799	-0.164571	-0.47594	-0.206973	-0.430841	0.475077
TAG.52.6.FA22.6	-0.552641	-0.713348	-0.545496	-0.0885288	-0.511044	-0.55439	-0.217273	-0.520419	-0.32076	-0.834081	-0.928998	-0.442031	-0.536459	-0.421007	-0.068135	-0.529626	-0.53656	0.0617665	-1.07787	-0.40282	-0.0975411	-0.0876412	-0.750322	-0.717883	-0.836586	0.164948	-0.710763	-0.37478	-0.476391	-0.471779	-0.390938	-0.416013	-0.160684	-0.218508	-0.590264	0.199645	-0.608774	-0.443951	-0.476911	-0.656078	-0.28106	-0.298007	0.111866	-0.573271	-0.114028	-0.784527	0.0547754	-0.797045	0.463363
TAG.52.7.FA16.0	-0.439692	-0.49029	-0.81774	-0.434976	-0.723652	-0.555064	-0.520363	-0.602311	-0.474544	-0.857109	-0.568878	-0.53782	-0.616233	-0.496081	-0.162999	-0.329675	-0.544788	-0.260839	-0.949208	-0.506799	0.0447862	-0.468577	-0.48735	-0.601329	-0.796422	-0.480153	-0.66661	-0.470534	-0.395365	-0.323432	-0.311757	-0.430414	-0.00798457	-0.20089	-0.483652	-0.272447	-0.249555	-0.69665	-0.434431	-0.95776	-0.544041	-0.389548	0.0756421	-0.47604	-0.274633	-0.935449	-0.297151	-0.70811	0.229633
TAG.52.7.FA18.1	-0.681902	-0.862602	-1.11034	-0.623727	-0.959137	-0.695034	-0.707538	-0.765561	-0.728938	-1.03397	-0.853347	-0.628236	-0.864757	-0.694427	-0.446176	-0.594507	-0.7069	-0.551998	-1.08618	-0.745426	-0.207105	-0.639309	-0.656648	-0.764018	-0.890907	-0.619837	-0.832944	-0.65854	-0.646986	-0.569245	-0.705956	-0.666287	-0.359956	-0.380611	-0.735774	-0.501064	-0.452795	-0.926268	-0.566	-1.0673	-0.835425	-0.588859	-0.293209	-0.701965	-0.643244	-1.14293	-0.626821	-0.864052	-0.238088
TAG.52.7.FA20.5	-0.810329	-0.976302	-0.713927	-0.477775	-0.771956	-1.01898	-0.523471	-0.52485	-0.76214	-1.0308	-1.40732	-0.589661	-0.684784	-0.674165	-0.508651	-0.896728	-0.774734	-0.557956	-1.29594	-1.24821	-0.553218	-0.58732	-1.22936	-1.16176	-1.22487	-0.344513	-1.25915	-1.11007	-0.802754	-0.798582	-0.882677	-0.816687	-0.494483	-0.529993	-1.27132	-0.202818	-1.26598	-0.561212	-0.781218	-0.760657	-0.675725	-1.01806	-0.943073	-0.941153	-0.717147	-0.907595	-0.767388	-0.902801	-0.158912
TAG.52.7.FA22.6	-0.827798	-1.04856	-0.979073	-0.38397	-0.871306	-0.821619	-0.531929	-0.670216	-0.564626	-1.12694	-1.46976	-0.702422	-0.821165	-0.718567	-0.363029	-0.91346	-1.00744	-0.263707	-1.43666	-0.984001	-0.536303	-0.498882	-1.2235	-1.0601	-1.24068	-0.204044	-1.11212	-0.821347	-1.0875	-0.936295	-0.964969	-0.697367	-0.512966	-0.544676	-1.04821	-0.0835724	-1.05837	-0.974296	-0.75982	-0.922363	-0.616278	-0.632722	-0.397026	-0.985051	-0.589305	-1.14525	-0.367196	-1.07092	-0.096105
TAG.52.8.FA16.1	-0.901824	-0.921292	-1.56677	-0.937389	-1.2268	-1.00513	-1.11496	-1.01663	-0.994849	-1.40328	-1.62272	-1.01387	-1.09623	-1.059	-0.6331	-0.96959	-1.17527	-0.78863	-1.46265	-1.18064	-0.524419	-1.11759	-1.10612	-1.04495	-1.25739	-1.02125	-1.26175	-1.09315	-1.14272	-0.884423	-1.00388	-0.893045	-0.61485	-0.737847	-1.12182	-0.727689	-0.725261	-1.18811	-0.831139	-1.48417	-1.30395	-1.00027	-0.620118	-1.17694	-0.933169	-1.44584	-0.972554	-1.14227	-0.469273
TAG.52.8.FA18.2	-0.91351	-1.05044	-1.09799	-0.82391	-1.07665	-0.903992	-1.0173	-1.27229	-0.902162	-1.14558	-0.905054	-0.849108	-1.08799	-0.965247	-0.764655	-0.859135	-0.88425	-0.79894	-1.27424	-0.776365	-0.438282	-0.990106	-0.840553	-0.891163	-1.09075	-0.845909	-1.03138	-0.953544	-0.747792	-0.751646	-0.960182	-0.916225	-0.701369	-0.611432	-0.975262	-0.814471	-0.684731	-0.858202	-0.847435	-1.17649	-1.21095	-0.835507	-0.584694	-0.825828	-0.886197	-1.18856	-0.942959	-1.10805	-0.312343
TAG.53.0.FA16.0	-0.279583	-0.349594	-0.0411045	0.167476	-0.0833272	-0.295383	-0.0224889	-0.0495856	-0.111821	-0.371968	-0.595783	-0.0538259	-0.1042	-0.0397405	0.0954655	-0.184286	-0.0155944	0.0252135	-0.616513	-0.2715	0.118116	0.0853356	-0.383454	-0.386586	-0.443636	0.292963	-0.48095	-0.302202	-0.135883	-0.138088	-0.160305	-0.142105	0.0530187	0.0619387	-0.517074	0.504489	-0.284674	0.178781	-0.140366	-0.0979576	-0.0992658	-0.281078	-0.119464	-0.199043	-0.0249585	-0.291935	-0.147447	-0.411124	0.598828
TAG.53.1.FA16.0	-0.451793	-0.52029	-0.680295	-0.417233	-0.730232	-0.531113	-0.464825	-0.549806	-0.551203	-0.867953	-0.527904	-0.577131	-0.594059	-0.497247	-0.225299	-0.343562	-0.484094	-0.331404	-0.85808	-0.498864	-0.0917037	-0.466912	-0.460429	-0.63193	-0.606284	-0.383516	-0.767244	-0.393792	-0.441376	-0.376764	-0.309679	-0.466537	-0.0545236	-0.285552	-0.547156	-0.207791	-0.363123	-0.643653	-0.350749	-0.775588	-0.584917	-0.481919	-0.0481812	-0.410193	-0.29694	-0.897538	-0.389429	-0.713609	0.278104
TAG.53.1.FA17.0	-0.235572	-0.383048	-0.643783	-0.152095	-0.480769	-0.189933	-0.271079	-0.255986	-0.265565	-0.545419	-0.391765	-0.163552	-0.453087	-0.218864	-0.029479	-0.0511469	-0.29382	-0.105048	-0.577111	-0.239141	0.276714	-0.294811	-0.114372	-0.215469	-0.293818	-0.188736	-0.423779	-0.197404	-0.166972	-0.247822	-0.305864	-0.237519	-0.060827	0.0476041	-0.279162	-0.178551	0.0158292	-0.403075	-0.0809344	-0.62684	-0.468412	-0.136641	0.123784	-0.103965	-0.14952	-0.719788	-0.25441	-0.353773	0.05269
TAG.53.1.FA18.0	-0.321434	-0.402905	-0.713082	-0.253454	-0.576437	-0.312279	-0.35913	-0.324072	-0.328013	-0.605344	-0.497569	-0.279772	-0.501488	-0.299221	-0.0838369	-0.101798	-0.352941	-0.146361	-0.679325	-0.283079	0.22792	-0.322782	-0.23273	-0.337247	-0.382902	-0.29324	-0.516913	-0.280087	-0.252236	-0.301472	-0.270759	-0.324246	-0.0993087	-0.0395854	-0.315512	-0.245001	-0.0722064	-0.498344	-0.191957	-0.728628	-0.476684	-0.220873	0.115818	-0.247707	-0.186907	-0.856512	-0.258803	-0.472669	0.0518103
TAG.53.1.FA18.1	-0.021922	-0.168786	-0.337799	0.106075	-0.203722	0.0601262	-0.0188622	-0.0522752	-0.0328111	-0.285482	-0.161226	0.0881279	-0.195811	0.0139409	0.185069	0.170748	-0.012053	0.120189	-0.33436	-0.0176545	0.435964	-0.0433368	0.13027	-0.000764641	-0.0276138	0.0461826	-0.224375	0.0284265	0.0229145	-0.0120545	-0.0682322	-0.00882023	0.218895	0.282568	-0.0663727	0.173974	0.216009	-0.175901	0.187288	-0.394337	-0.241007	0.0840559	0.300882	0.129052	0.0439265	-0.480913	-0.0376389	-0.107732	0.3472
TAG.53.2.FA16.0	-0.0775315	-0.161685	-0.385038	0.0636912	-0.268101	-0.0680618	-0.191573	-0.0316055	-0.086997	-0.40249	-0.151139	-0.0565736	-0.144774	-0.130002	0.200466	0.121719	-0.0698806	0.073273	-0.42351	0.0417262	0.346355	-0.172209	0.096193	-0.0686132	-0.131464	-0.0166029	-0.318958	-0.00671374	-0.0101111	0.0488697	-0.0219895	-0.0528267	0.251484	0.179603	-0.130441	0.105742	0.214113	-0.167624	0.131229	-0.47886	-0.419676	-0.00134049	0.263093	0.0132915	0.0722284	-0.521562	-0.119069	-0.232613	0.528797
TAG.53.2.FA17.0	0.540711	0.279675	0.203247	0.728422	0.399979	0.664813	0.556033	0.505775	0.509924	0.267462	0.36351	0.679249	0.343844	0.545237	0.707721	0.720252	0.528594	0.616065	0.234739	0.54692	0.970437	0.383619	0.737744	0.620783	0.561347	0.542057	0.373122	0.614744	0.5809	0.493987	0.339429	0.545223	0.702798	0.826203	0.44584	0.615904	0.796908	0.442492	0.800121	0.151912	0.152744	0.626027	0.733516	0.70767	0.513383	0.150803	0.387113	0.492554	0.710016
TAG.53.2.FA18.1	0.822488	0.57348	0.461965	1.02879	0.669296	0.947223	0.835303	0.845045	0.793517	0.576833	0.639964	0.956872	0.663686	0.834684	1.02048	1.01183	0.83143	0.898435	0.537964	0.849528	1.26513	0.705432	1.05551	0.898416	0.859136	0.837612	0.6605	0.914795	0.843242	0.804686	0.651426	0.834666	1.0197	1.12282	0.772493	0.913834	1.08919	0.719708	1.11043	0.425804	0.470681	0.936282	1.03607	0.989329	0.818342	0.453455	0.699892	0.781442	1.0307
TAG.53.2.FA18.2	-0.21771	-0.381836	-0.437174	-0.118485	-0.311366	-0.212017	-0.310872	-0.4922	-0.307131	-0.464956	-0.233558	-0.184445	-0.464872	-0.280672	-0.156904	-0.137842	-0.245075	-0.187551	-0.541525	-0.143904	0.17069	-0.400148	-0.114382	-0.214406	-0.281096	-0.213888	-0.463896	-0.249439	-0.165776	-0.174379	-0.360091	-0.31421	-0.161884	0.0323144	-0.333536	-0.223397	-0.0718533	-0.184908	-0.113388	-0.540762	-0.640664	-0.209862	-0.0597616	-0.195336	-0.231113	-0.554716	-0.417983	-0.379532	0.191498
TAG.53.3.FA16.0	-0.211001	-0.298774	-0.471217	-0.0411782	-0.351497	-0.220536	-0.364121	-0.291873	-0.208139	-0.471104	-0.172167	-0.152311	-0.295315	-0.269056	-0.00307232	-0.0394359	-0.184556	-0.0922922	-0.453101	0.00907991	0.210886	-0.358274	-0.0411836	-0.190102	-0.248198	-0.13541	-0.410559	-0.199124	-0.0942164	-0.0342192	-0.203978	-0.200231	0.013673	0.0570159	-0.277124	-0.129664	0.0847442	-0.132462	-0.0540142	-0.53188	-0.639233	-0.176457	0.0267062	-0.193327	-0.0854176	-0.563934	-0.364097	-0.363559	0.328899
TAG.53.3.FA17.0	0.531315	0.262184	0.404619	0.717591	0.496299	0.679059	0.530546	0.359215	0.508199	0.374725	0.543409	0.685246	0.31515	0.542121	0.590784	0.662913	0.581597	0.521783	0.321938	0.643526	0.939072	0.352401	0.73459	0.629823	0.601417	0.587677	0.370047	0.569709	0.598177	0.544323	0.252767	0.505922	0.61893	0.837961	0.470441	0.529669	0.738046	0.647994	0.744633	0.262674	-0.0148964	0.55032	0.570789	0.664655	0.46258	0.250511	0.307347	0.493798	0.804744
TAG.53.3.FA18.2	0.5495	0.310142	0.419419	0.74417	0.513532	0.66967	0.528813	0.380686	0.522685	0.378101	0.577469	0.687946	0.317842	0.534109	0.624897	0.678968	0.604242	0.537465	0.300901	0.674894	0.954058	0.363218	0.758901	0.641525	0.620542	0.607674	0.388033	0.55566	0.605496	0.595184	0.29486	0.510846	0.639664	0.851273	0.478403	0.548893	0.767804	0.677865	0.762486	0.265266	0.00645441	0.573484	0.618595	0.655289	0.485362	0.286874	0.324674	0.498137	0.865154
TAG.53.4.FA16.0	-0.595067	-0.705631	-0.909992	-0.557932	-0.790598	-0.744826	-0.802746	-0.68539	-0.648359	-0.916755	-0.67923	-0.56279	-0.778402	-0.684925	-0.40139	-0.517147	-0.632448	-0.526855	-0.876307	-0.546072	-0.252985	-0.788553	-0.57297	-0.700902	-0.820179	-0.522807	-0.884066	-0.768372	-0.533526	-0.510124	-0.588778	-0.605121	-0.408745	-0.444314	-0.801397	-0.624479	-0.461051	-0.549203	-0.522789	-1.01378	-1.03932	-0.654294	-0.488127	-0.661848	-0.504186	-0.984095	-0.772474	-0.79783	-0.105328
TAG.53.4.FA17.0	0.0648364	-0.154219	0.08435	0.289765	0.106256	0.199433	0.0880814	-0.198572	0.0760283	-0.0283667	0.258774	0.228231	-0.155907	0.0343553	0.065792	0.201933	0.173495	-0.0184312	-0.119394	0.253443	0.479911	-0.0944294	0.239087	0.189909	0.127022	0.160433	-0.108346	0.0063669	0.18148	0.145578	-0.17873	0.0127876	0.140346	0.381826	-0.00891611	-0.0232111	0.21467	0.337116	0.201132	-0.118746	-0.544041	0.0341375	0.0587081	0.0986308	-0.027402	-0.10934	-0.234753	0.0258826	0.418418
TAG.53.4.FA18.2	0.414035	0.221231	0.430885	0.665641	0.490953	0.580854	0.38412	0.363217	0.458759	0.358837	0.587915	0.618255	0.265071	0.425691	0.500591	0.600611	0.551605	0.392778	0.242438	0.630418	0.835113	0.31331	0.667729	0.602455	0.532895	0.51914	0.299461	0.430682	0.511318	0.540826	0.214379	0.415638	0.463668	0.74236	0.430651	0.46059	0.634298	0.688234	0.613129	0.277554	-0.117785	0.417369	0.387378	0.484461	0.373639	0.315141	0.156987	0.415608	0.795999
TAG.53.4.FA18.3	-0.264707	-0.562182	-0.550453	-0.182468	-0.479527	-0.364217	-0.290886	-0.546455	-0.443994	-0.549752	-0.336717	-0.221714	-0.780777	-0.420942	-0.289397	-0.327543	-0.394163	-0.407154	-0.795392	-0.446232	-0.021622	-0.590071	-0.303784	-0.407263	-0.476261	-0.335174	-0.66529	-0.545359	-0.356392	-0.402535	-0.617271	-0.45382	-0.0927675	-0.217381	-0.620755	-0.504161	-0.350461	-0.436781	-0.185075	-0.77743	-0.898092	-0.44205	-0.302152	-0.375304	-0.503252	-0.601283	-0.605422	-0.358032	-0.00170853
TAG.53.4.FA20.4	-0.714354	-0.741954	-1.28311	-0.776645	-1.14853	-1.05173	-0.968804	-1.05047	-0.947652	-1.17916	-1.48919	-0.783813	-0.815671	-0.739717	-0.540048	-0.860512	-0.889274	-0.688652	-1.18035	-1.13406	-0.445391	-0.967106	-0.975926	-1.07291	-1.17872	-0.805457	-1.10161	-1.18205	-0.74788	-0.699788	-0.645642	-0.74391	-0.410162	-0.785618	-1.36843	-0.952774	-0.753481	-0.870437	-0.924069	-1.36903	-1.10507	-0.823099	-0.614902	-0.871107	-0.663541	-1.19246	-0.835786	-1.10864	-0.339329
TAG.53.5.FA20.4	-0.387876	-0.522515	-0.932856	-0.387491	-0.67529	-0.699805	-0.582826	-0.551748	-0.534498	-0.811921	-1.12916	-0.379883	-0.507239	-0.384771	-0.161162	-0.508237	-0.516771	-0.415573	-0.811163	-0.840267	-0.189415	-0.600255	-0.608651	-0.669191	-0.789406	-0.417202	-0.792571	-0.912571	-0.471279	-0.433481	-0.381304	-0.389911	-0.1423	-0.397764	-1.00522	-0.609178	-0.462142	-0.50246	-0.45879	-1.04319	-0.847949	-0.539299	-0.351828	-0.481195	-0.408579	-0.724067	-0.573804	-0.717436	-0.113253
TAG.53.6.FA20.4	-0.690085	-0.911625	-1.09196	-0.826824	-0.968599	-0.957945	-0.945136	-0.990336	-0.876197	-1.0366	-1.25351	-0.706921	-0.854378	-0.649862	-0.617282	-0.908065	-0.773569	-0.823074	-1.03824	-1.12658	-0.58474	-0.96124	-0.944748	-0.942302	-1.02236	-0.703481	-1.07876	-1.23804	-0.740394	-0.768934	-0.789086	-0.746543	-0.606963	-0.717367	-1.28698	-1.06688	-0.945015	-0.683006	-0.865696	-1.22023	-1.24129	-0.925253	-0.747265	-0.817312	-0.819165	-0.901591	-0.979017	-0.989691	-0.430113
TAG.54.0.FA16.0	-0.818182	-0.945705	-1.02472	-0.687511	-1.0742	-0.847337	-0.756007	-0.796675	-0.872092	-1.19285	-0.771466	-0.881528	-0.779587	-0.712619	-0.710144	-0.772854	-0.85689	-0.577813	-1.16405	-0.774073	-0.525687	-0.643116	-0.947956	-1.02164	-1.03961	-0.631036	-1.14134	-0.73537	-0.73599	-0.964756	-0.72856	-0.902568	-0.712613	-0.581482	-0.974432	-0.353683	-0.885238	-0.710736	-0.902432	-0.837476	-0.764172	-0.779614	-0.390912	-0.820132	-0.625168	-1.31258	-0.670016	-1.10235	-0.252179
TAG.54.0.FA18.0	-0.410835	-0.396601	-0.723781	-0.487536	-0.564957	-0.534191	-0.420522	-0.410898	-0.458582	-0.691395	-0.391255	-0.439749	-0.570515	-0.325074	-0.168635	-0.214647	-0.413469	-0.371712	-0.669301	-0.275104	0.0814097	-0.466107	-0.363507	-0.468496	-0.516	-0.381555	-0.550828	-0.229064	-0.263282	-0.323828	-0.212784	-0.444793	-0.316099	-0.148919	-0.273214	-0.194084	-0.295801	-0.597895	-0.296579	-0.735814	-0.355694	-0.286244	0.175173	-0.343482	-0.186671	-0.934195	-0.360703	-0.56299	-0.024325
TAG.54.1.FA16.0	-0.192224	-0.28404	-0.509675	-0.0922406	-0.424257	-0.101106	-0.227735	-0.328411	-0.309485	-0.592685	-0.156153	-0.234319	-0.238132	-0.086228	0.00497505	-0.0280039	-0.147981	-0.0649015	-0.447489	-0.0359223	0.161582	-0.192768	-0.0938608	-0.283271	-0.223831	-0.120187	-0.495677	-0.07252	0.0102422	-0.21092	-0.125112	-0.252418	0.0216224	0.0481621	-0.246752	-0.0154136	-0.121215	-0.32696	-0.0983998	-0.538686	-0.248495	-0.196269	0.236432	-0.127144	-0.0243029	-0.714776	-0.131693	-0.357837	0.292042
TAG.54.1.FA18.0	0.446067	0.390701	0.170946	0.58851	0.363172	0.494453	0.499216	0.507776	0.429304	0.274362	0.500604	0.56625	0.310364	0.599676	0.755413	0.749172	0.611558	0.51913	0.244667	0.704524	1.00503	0.42617	0.659384	0.535305	0.533042	0.628508	0.363402	0.717891	0.703563	0.565806	0.618856	0.477127	0.544396	0.837169	0.72544	0.74758	0.70084	0.378198	0.695754	0.176152	0.405974	0.62056	1.00147	0.700563	0.653881	-0.0161588	0.428201	0.455658	0.878512
TAG.54.1.FA18.1	0.415795	0.303119	0.16095	0.583495	0.350879	0.514896	0.446352	0.455781	0.412395	0.270376	0.492953	0.580187	0.347271	0.570127	0.7146	0.699308	0.590007	0.496082	0.227916	0.6524	0.907399	0.435484	0.653333	0.500398	0.529287	0.588314	0.325527	0.644474	0.675218	0.512307	0.550345	0.439089	0.521838	0.799839	0.669501	0.726804	0.644613	0.373034	0.698436	0.177859	0.313499	0.570397	0.920058	0.685239	0.578303	0.0364105	0.369552	0.416889	0.815169
TAG.54.1.FA20.0	-0.0600332	-0.241449	-0.398856	-0.0437943	-0.342353	-0.042535	-0.12625	-0.332584	-0.246496	-0.485965	-0.0796502	-0.119391	-0.13595	0.0362453	-0.0157798	0.00992588	-0.0999645	-0.051558	-0.34991	-0.0323186	0.143693	-0.11659	-0.0348753	-0.247679	-0.187823	-0.0600849	-0.412744	-0.0348039	0.00215977	-0.249819	-0.0869851	-0.17566	0.0242403	0.098508	-0.155564	0.102806	-0.0991112	-0.231393	-0.0164312	-0.405123	-0.213621	-0.114179	0.27007	-0.0210383	-0.0448266	-0.563174	-0.0832129	-0.242646	0.315041
TAG.54.1.FA20.1	-0.639983	-0.791838	-0.898782	-0.34834	-0.824937	-0.473722	-0.64365	-0.548947	-0.674203	-0.975992	-0.668482	-0.544549	-0.621947	-0.582933	-0.315917	-0.358594	-0.52397	-0.427427	-0.854246	-0.31462	-0.154484	-0.571632	-0.374375	-0.567066	-0.537063	-0.345085	-0.758584	-0.371058	-0.400228	-0.457019	-0.523447	-0.602441	-0.402425	-0.30637	-0.525546	-0.389817	-0.327573	-0.600109	-0.369038	-0.907941	-0.75382	-0.556326	-0.166301	-0.554454	-0.384906	-1.09492	-0.666091	-0.758261	-0.182216
TAG.54.2.FA16.0	0.253673	0.182875	0.102434	0.623331	0.171059	0.500349	0.260533	0.375881	0.294772	-0.0344417	0.324513	0.406173	0.321077	0.333848	0.605438	0.576341	0.443683	0.450717	0.122261	0.636139	0.74751	0.285676	0.602088	0.3932	0.473994	0.578562	0.153789	0.578843	0.546245	0.463456	0.325351	0.354139	0.547536	0.639131	0.377091	0.509523	0.597525	0.406134	0.62459	0.0844319	0.0976091	0.402169	0.708542	0.43459	0.52131	-0.112613	0.224638	0.223849	0.777463
TAG.54.2.FA18.0	1.07232	0.93813	0.894033	1.36975	1.09028	1.22641	1.13215	1.16023	1.10918	1.01058	1.19986	1.29386	0.984084	1.20837	1.39401	1.40369	1.33178	1.12474	0.935398	1.39232	1.57248	1.06416	1.39221	1.2366	1.28752	1.25564	0.999467	1.35338	1.35291	1.18954	1.15547	1.12764	1.19342	1.52815	1.35729	1.41052	1.35384	1.13631	1.4413	0.920726	0.887429	1.23669	1.42993	1.42558	1.19946	0.770909	0.966184	1.18078	1.48245
TAG.54.2.FA18.1	1.32515	1.13849	1.1242	1.72633	1.35749	1.54135	1.4165	1.4877	1.38877	1.30743	1.4576	1.58079	1.27609	1.49956	1.67868	1.67786	1.61917	1.40159	1.21031	1.67377	1.81957	1.35295	1.72432	1.53452	1.61097	1.53145	1.29049	1.66438	1.63535	1.45049	1.38532	1.42043	1.4994	1.81263	1.63993	1.70294	1.65387	1.39803	1.76326	1.19638	1.15121	1.49434	1.71003	1.74266	1.46286	1.07065	1.2333	1.4543	1.70288
TAG.54.2.FA18.2	0.212267	0.159863	0.117682	0.344824	0.26844	0.310772	0.203157	0.0922371	0.208308	0.111935	0.440684	0.346906	0.0756231	0.299805	0.391874	0.473302	0.420927	0.272692	0.0507662	0.586342	0.688936	0.157519	0.453186	0.36666	0.397974	0.381597	0.0692552	0.410213	0.442503	0.35515	0.265226	0.216966	0.269064	0.601279	0.442079	0.434136	0.446379	0.382993	0.425965	0.111679	-0.0892862	0.312293	0.536192	0.399448	0.317317	-0.0538331	0.095739	0.230225	0.721908
TAG.54.2.FA20.0	-0.363282	-0.431329	-0.495926	-0.252947	-0.43757	-0.254575	-0.417083	-0.674148	-0.443265	-0.641955	-0.216525	-0.348944	-0.354503	-0.308428	-0.277986	-0.235444	-0.311611	-0.309331	-0.587827	-0.137611	-0.0818853	-0.427087	-0.266673	-0.444312	-0.385931	-0.25974	-0.657634	-0.309494	-0.207488	-0.395014	-0.33868	-0.423633	-0.286823	-0.119966	-0.380432	-0.164719	-0.308622	-0.318755	-0.250491	-0.565497	-0.616278	-0.397124	-0.142096	-0.319604	-0.321459	-0.665806	-0.419601	-0.484477	0.199183
TAG.54.2.FA20.1	0.238083	0.0990323	0.0451215	0.630691	0.112967	0.483602	0.268475	0.391138	0.291628	-0.0396357	0.248381	0.41972	0.31814	0.323561	0.597823	0.570017	0.429442	0.432976	0.113072	0.604715	0.74015	0.293479	0.596694	0.388535	0.45627	0.563932	0.141508	0.575894	0.496326	0.437454	0.282013	0.346232	0.540995	0.623369	0.328874	0.524975	0.600594	0.350418	0.635187	0.0502355	0.0635774	0.403108	0.683359	0.429604	0.486994	-0.161951	0.20719	0.216524	0.682141
TAG.54.2.FA20.2	-0.577414	-0.605166	-0.80057	-0.384745	-0.741426	-0.502146	-0.770894	-0.42673	-0.649178	-0.839267	-0.534234	-0.453381	-0.658043	-0.53404	-0.269411	-0.341811	-0.483613	-0.413684	-0.7386	-0.258763	-0.112702	-0.773362	-0.302613	-0.486766	-0.458837	-0.367836	-0.75062	-0.384044	-0.354196	-0.31989	-0.500564	-0.557145	-0.344433	-0.276426	-0.573306	-0.529758	-0.313772	-0.328541	-0.329696	-0.905673	-0.97443	-0.494241	-0.210388	-0.550634	-0.335784	-0.990666	-0.686152	-0.669776	-0.0356988
TAG.54.3.FA16.0	0.439023	0.402057	0.40753	0.697167	0.432468	0.638388	0.386454	0.527384	0.507189	0.259897	0.639916	0.640062	0.44249	0.514144	0.79087	0.750572	0.656423	0.594439	0.373139	0.89931	0.935887	0.327053	0.838976	0.65318	0.695621	0.718436	0.363011	0.739237	0.767881	0.728711	0.500983	0.531729	0.722583	0.850023	0.562568	0.554479	0.784929	0.789977	0.805124	0.275409	0.0765507	0.584418	0.824598	0.591565	0.687758	0.12755	0.328779	0.439714	1.02262
TAG.54.3.FA16.1	-0.637885	-0.726523	-0.748018	-0.23829	-0.636205	-0.283545	-0.631097	-0.269677	-0.499532	-0.790336	-0.663683	-0.40521	-0.577738	-0.520817	-0.230003	-0.354687	-0.484854	-0.541724	-0.83721	-0.389693	-0.172812	-0.663281	-0.278141	-0.407763	-0.370498	-0.382925	-0.778522	-0.322825	-0.530303	-0.443264	-0.624166	-0.457343	-0.386009	-0.213102	-0.5183	-0.295274	-0.28936	-0.474986	-0.172585	-0.815413	-0.94457	-0.511481	-0.219434	-0.486018	-0.443151	-0.845159	-0.737317	-0.498929	-0.290668
TAG.54.3.FA18.0	1.12497	0.996742	1.14573	1.36695	1.24466	1.30318	1.15687	1.12387	1.17332	1.11953	1.40939	1.35589	1.02635	1.22241	1.32233	1.41661	1.41888	1.16697	1.07445	1.55615	1.5752	1.0749	1.46498	1.35428	1.3946	1.31137	1.0413	1.38307	1.37918	1.27614	1.10277	1.16835	1.19742	1.5744	1.3885	1.40245	1.43776	1.3898	1.44173	1.12467	0.75336	1.24426	1.32794	1.40708	1.19635	0.939571	0.946042	1.22096	1.61886
TAG.54.3.FA18.1	1.84497	1.626	1.7636	2.36692	1.96928	2.16497	1.98684	2.12069	1.95812	1.89179	2.05275	2.18279	1.84929	2.03366	2.17979	2.23683	2.21811	1.87773	1.80347	2.24787	2.28465	1.85914	2.36508	2.1424	2.29609	2.06391	1.86627	2.25414	2.18631	1.96075	1.85346	1.98155	2.03783	2.38107	2.14934	2.24086	2.22666	2.04041	2.39207	1.79092	1.52143	1.9997	2.06293	2.35804	1.95398	1.68644	1.70391	2.07641	2.20304
TAG.54.3.FA18.2	1.09846	0.969979	1.14143	1.37545	1.24523	1.30535	1.13585	1.15041	1.17209	1.10715	1.41104	1.36741	1.02075	1.21182	1.31802	1.40122	1.41686	1.15314	1.07596	1.54511	1.56373	1.0409	1.46903	1.35823	1.41904	1.30573	1.03949	1.37063	1.38259	1.27025	1.09479	1.15429	1.18248	1.57004	1.38878	1.37059	1.41822	1.37998	1.45387	1.09626	0.713457	1.22797	1.30341	1.40679	1.18164	0.946067	0.914823	1.21676	1.61155
TAG.54.3.FA18.3	-0.672734	-0.758914	-0.816677	-0.578172	-0.742561	-0.624594	-0.594282	-0.794469	-0.779441	-0.840993	-0.453638	-0.587892	-0.931276	-0.679373	-0.597318	-0.58264	-0.566036	-0.796719	-0.950023	-0.52336	-0.342148	-0.80809	-0.5941	-0.673353	-0.688195	-0.589883	-0.898115	-0.7246	-0.551141	-0.661139	-0.713981	-0.79436	-0.539857	-0.464402	-0.696731	-0.614157	-0.697809	-0.666317	-0.468327	-0.917703	-0.951845	-0.722597	-0.450625	-0.64953	-0.710531	-0.903285	-0.900281	-0.69012	-0.214965
TAG.54.3.FA20.1	0.00770321	-0.0517581	0.0257465	0.432737	0.0287145	0.333194	0.0562087	0.0938823	0.128974	-0.148396	0.221131	0.23734	0.0936246	0.108613	0.332686	0.326202	0.274035	0.161187	-0.0530651	0.524221	0.53809	-0.0151356	0.415039	0.28713	0.277691	0.388356	-0.0435332	0.333726	0.338424	0.320505	0.0581524	0.146152	0.288808	0.481865	0.177477	0.253047	0.399387	0.31529	0.422941	-0.0686524	-0.29216	0.166641	0.450015	0.189106	0.242287	-0.233846	-0.101463	0.0372457	0.583798
TAG.54.3.FA20.2	0.30826	0.270793	0.184116	0.519868	0.258801	0.456316	0.195762	0.499854	0.334287	0.0958915	0.413345	0.493186	0.296611	0.368439	0.661689	0.592395	0.476096	0.449255	0.215946	0.681219	0.752956	0.0815037	0.66865	0.469262	0.527768	0.533814	0.166059	0.551785	0.556108	0.572084	0.372415	0.398799	0.630198	0.656309	0.336688	0.3897	0.621795	0.616185	0.666174	0.0451494	-0.0676849	0.42124	0.656969	0.415857	0.531775	-0.0373392	0.180021	0.296218	0.824474
TAG.54.3.FA20.3	-0.270057	-0.285007	-0.704612	-0.202375	-0.429755	-0.395818	-0.523153	0.0587892	-0.332227	-0.543122	-0.540658	-0.155556	-0.354458	-0.196072	0.118746	-0.0724151	-0.1755	-0.218265	-0.531159	-0.204729	0.12564	-0.507119	-0.150571	-0.34855	-0.289889	-0.0342765	-0.444934	-0.350629	-0.0969584	-0.110366	-0.106222	-0.193769	-0.0394563	-0.0517503	-0.482902	-0.304869	-0.0525281	-0.125461	-0.140366	-0.77901	-0.632851	-0.293718	-0.00667554	-0.259606	-0.0740152	-0.621438	-0.420357	-0.355002	0.267616
TAG.54.4.FA16.0	0.578996	0.546514	0.451184	0.780737	0.575961	0.631983	0.443166	0.690792	0.621703	0.422078	0.65337	0.755444	0.525381	0.680637	0.953069	0.84477	0.773099	0.672752	0.424574	0.925488	1.0464	0.363406	0.885145	0.720692	0.732663	0.855171	0.464904	0.68336	0.878595	0.864791	0.662942	0.688822	0.856358	0.941736	0.537477	0.608439	0.878897	0.933562	0.857246	0.298549	0.169373	0.644568	0.886319	0.686607	0.794588	0.373144	0.437716	0.575945	1.18349
TAG.54.4.FA16.1	-0.394996	-0.446504	-0.542065	-0.0538751	-0.36463	-0.142187	-0.475388	-0.0302744	-0.307158	-0.52517	-0.325183	-0.142645	-0.39835	-0.324716	-0.0181772	-0.174602	-0.221503	-0.344922	-0.541	-0.161902	0.0276102	-0.593899	-0.063005	-0.141841	-0.129044	-0.141341	-0.554191	-0.20443	-0.295136	-0.158684	-0.462815	-0.243867	-0.161483	-0.0124721	-0.303993	-0.206525	-0.117642	-0.123729	-0.0277514	-0.591274	-0.988567	-0.348448	-0.15254	-0.283195	-0.257924	-0.547002	-0.649856	-0.270278	-0.0111273
TAG.54.4.FA18.0	0.736267	0.65569	0.872925	0.976836	0.9425	0.90409	0.775007	0.613735	0.801632	0.765078	1.16211	0.993627	0.594647	0.836884	0.873801	1.01192	1.04391	0.703553	0.676136	1.21544	1.15823	0.662834	1.04416	0.986493	0.997733	0.927599	0.637027	0.903735	1.0172	0.946921	0.659624	0.761355	0.805426	1.18422	0.972169	0.917267	0.971939	1.14605	1.01978	0.813322	0.283923	0.787665	0.837484	0.929695	0.782982	0.661513	0.497164	0.802682	1.32195
TAG.54.4.FA18.1	1.74669	1.55245	1.8765	2.25474	1.98691	2.07818	1.8711	1.96424	1.88858	1.86074	2.13996	2.12836	1.74514	1.9183	2.01023	2.09945	2.17407	1.79326	1.79308	2.18892	2.18055	1.62904	2.27022	2.10678	2.22043	2.03647	1.72986	2.11037	2.1054	1.91216	1.72581	1.86613	1.89021	2.28108	2.07497	2.02688	2.10192	2.13631	2.2571	1.79525	1.27442	1.87907	1.84045	2.20569	1.82961	1.75978	1.49501	1.96556	2.24945
TAG.54.4.FA18.2	1.50559	1.34877	1.67556	1.97669	1.76086	1.81596	1.60718	1.67304	1.63791	1.62934	1.92668	1.86873	1.507	1.67779	1.7505	1.84335	1.92118	1.55314	1.56429	1.99479	1.94441	1.39899	1.99306	1.8656	1.96421	1.77726	1.48671	1.84838	1.86364	1.70503	1.46738	1.60823	1.62697	2.03336	1.83673	1.78054	1.86064	1.92859	1.98078	1.56219	1.02407	1.63596	1.5886	1.93202	1.59188	1.52056	1.22535	1.69804	2.05031
TAG.54.4.FA18.3	0.278474	0.125651	0.261175	0.505616	0.325489	0.401072	0.412445	0.267151	0.247631	0.219096	0.550811	0.484187	-0.0333326	0.333802	0.41255	0.45866	0.474122	0.186501	0.0886953	0.501006	0.632256	0.117619	0.473656	0.39109	0.419222	0.436381	0.0977081	0.325257	0.436395	0.312629	0.221951	0.235313	0.501275	0.585272	0.349209	0.340994	0.317935	0.396921	0.592342	0.153184	-0.115213	0.208137	0.449279	0.429439	0.243397	0.13055	0.0184118	0.379682	0.744489
TAG.54.4.FA20.1	-0.676149	-0.754136	-0.632437	-0.228274	-0.610295	-0.360924	-0.597491	-0.504409	-0.540004	-0.768263	-0.452463	-0.40063	-0.65684	-0.613214	-0.393365	-0.443429	-0.447749	-0.617234	-0.784887	-0.27472	-0.219137	-0.756419	-0.302541	-0.381787	-0.389492	-0.353999	-0.785414	-0.460314	-0.458986	-0.42591	-0.684313	-0.545436	-0.44795	-0.248676	-0.512931	-0.475584	-0.363896	-0.345907	-0.212313	-0.750731	-1.03397	-0.600044	-0.302521	-0.537708	-0.517106	-0.79608	-0.840136	-0.550271	-0.174548
TAG.54.4.FA20.2	0.12192	0.0720949	0.106109	0.330555	0.148278	0.261646	-0.0292535	0.226104	0.169774	-0.0125853	0.377276	0.348316	0.0796249	0.192266	0.392913	0.353257	0.343376	0.181383	0.0321282	0.593391	0.540954	-0.163789	0.470397	0.347952	0.368682	0.361253	-0.0152707	0.280004	0.382657	0.456297	0.11344	0.210635	0.369053	0.507974	0.182336	0.141814	0.401954	0.546494	0.444109	-0.0709676	-0.408196	0.174577	0.390674	0.17043	0.281719	-0.0549443	-0.151182	0.148877	0.655573
TAG.54.4.FA20.3	0.643942	0.555084	0.303604	0.735317	0.536491	0.577496	0.406426	0.983116	0.601932	0.402455	0.386981	0.851806	0.596076	0.751662	1.04421	0.868231	0.796624	0.653154	0.420211	0.716504	0.988388	0.357952	0.829257	0.630523	0.67209	0.893089	0.521411	0.567425	0.818766	0.806623	0.713065	0.747397	0.899858	0.893762	0.38145	0.608024	0.833305	0.8085	0.860361	0.196462	0.196791	0.610592	0.856041	0.719018	0.787624	0.371338	0.439532	0.62015	1.14289
TAG.54.4.FA20.4	0.259146	0.257306	-0.133563	0.39006	0.165334	0.0233395	0.11606	0.189325	0.147663	-0.0283664	-0.231789	0.381223	0.162367	0.333352	0.616928	0.327869	0.38846	0.275812	-0.0486386	0.208252	0.57899	0.128529	0.217482	0.0387728	0.0760064	0.459245	-0.00647811	0.0405074	0.398825	0.34628	0.474965	0.290378	0.495317	0.366961	-0.0838957	0.303428	0.365685	0.323218	0.263056	-0.199982	-0.0341476	0.238067	0.454665	0.378651	0.433272	-0.0920309	0.100402	-0.0149697	0.79738
TAG.54.4.FA22.1	-0.827798	-1.0677	-0.748972	-0.376346	-0.672378	-0.566189	-0.765938	-0.720297	-0.788684	-0.784374	-0.51079	-0.532908	-0.902305	-0.727179	-0.646286	-0.542731	-0.477129	-0.825081	-0.841406	-0.423243	-0.47701	-1.02244	-0.370202	-0.54878	-0.446472	-0.631529	-0.913501	-0.537269	-0.553603	-0.694184	-0.913823	-0.775403	-0.770402	-0.336474	-0.572543	-0.613101	-0.541855	-0.516878	-0.40972	-0.874598	-1.30919	-0.777549	-0.796379	-0.449335	-0.789023	-0.882994	-1.11257	-0.694427	-0.374786
TAG.54.4.FA22.4	-0.64421	-0.601807	-1.07708	-0.493851	-0.838903	-0.884357	-0.810687	-0.789865	-0.59424	-0.930047	-1.14851	-0.514283	-0.64859	-0.626881	-0.120324	-0.549379	-0.475602	-0.470738	-0.960455	-0.505421	-0.0778934	-0.694607	-0.60695	-0.76527	-0.914783	-0.371797	-0.78831	-0.765772	-0.327269	-0.214903	-0.289464	-0.534902	-0.15869	-0.453705	-0.868962	-0.6078	-0.355206	-0.472773	-0.560028	-1.27021	-1.0252	-0.554491	-0.182653	-0.652132	-0.360189	-0.983495	-0.652032	-0.921613	-0.0130208
TAG.54.5.FA16.0	0.653944	0.569394	0.447332	0.906085	0.641235	0.565489	0.548301	0.672083	0.657485	0.458623	0.473768	0.851237	0.593165	0.792785	1.01935	0.804093	0.87251	0.697703	0.458412	0.80854	1.04899	0.54019	0.788729	0.652747	0.631698	0.948986	0.483631	0.600971	0.88856	0.859481	0.771226	0.716638	0.94306	0.940586	0.446263	0.800005	0.840377	0.91717	0.834551	0.353205	0.345871	0.618302	0.835105	0.751611	0.802351	0.469168	0.494043	0.517424	1.30415
TAG.54.5.FA16.1	-0.231447	-0.244378	-0.493701	0.0196795	-0.228062	-0.161321	-0.381038	0.157749	-0.120795	-0.397439	-0.322129	0.0160662	-0.265749	-0.117109	0.215853	-0.0634051	-0.092202	-0.17783	-0.460448	-0.0952319	0.152307	-0.473063	-0.0753803	-0.0904229	-0.0920028	-0.0233365	-0.369093	-0.259483	-0.176053	-0.0110909	-0.188648	-0.0389818	0.0503235	0.0853088	-0.325111	-0.119977	-6.25852e-05	0.0554807	0.0817304	-0.591696	-0.721568	-0.277075	-0.0205916	-0.21036	-0.0947773	-0.268438	-0.470355	-0.135116	0.223695
TAG.54.5.FA18.0	-0.0181379	-0.12335	0.0983268	0.237103	0.0389874	0.104374	0.10599	-0.195116	-0.0388022	-0.0876152	0.383998	0.143058	-0.319993	0.0126025	0.0425061	0.0976723	0.147985	-0.135091	-0.297879	0.212036	0.309287	-0.11016	0.114291	0.0782165	0.0561184	0.152839	-0.220957	-0.0265765	0.121078	0.0483664	-0.0947601	-0.072697	0.0758565	0.258793	-0.0327745	0.126856	0.0120352	0.162987	0.227999	-0.0786327	-0.347225	-0.144748	0.0413824	-0.0134658	-0.0382922	-0.149535	-0.260374	-0.00204064	0.566526
TAG.54.5.FA18.1	1.33738	1.18343	1.58574	1.75321	1.59938	1.62217	1.51273	1.40258	1.46733	1.42741	1.82826	1.66055	1.25867	1.48821	1.51181	1.62722	1.69619	1.33243	1.3819	1.77638	1.72192	1.20088	1.78887	1.66218	1.75576	1.61085	1.26924	1.56518	1.672	1.50998	1.30651	1.39777	1.49414	1.82547	1.61664	1.49486	1.56047	1.81699	1.77003	1.39605	0.834926	1.38143	1.37239	1.66801	1.38845	1.44181	1.00374	1.49401	1.95122
TAG.54.5.FA18.2	1.34526	1.2115	1.68211	1.75558	1.69642	1.64129	1.43427	1.3625	1.5074	1.50075	1.93396	1.72246	1.29072	1.51674	1.50049	1.70349	1.77359	1.34479	1.4281	1.89371	1.76894	1.20552	1.85039	1.74591	1.81695	1.62675	1.32583	1.60928	1.74611	1.59092	1.30551	1.41897	1.41828	1.89925	1.65115	1.5338	1.63405	1.95626	1.78617	1.44561	0.734985	1.38877	1.32649	1.71063	1.42368	1.48108	0.961625	1.49909	1.9894
TAG.54.5.FA18.3	0.827534	0.614112	0.922575	1.20337	0.95845	1.04087	1.05843	0.887535	0.842481	0.819879	1.15508	1.1026	0.563559	0.910303	0.94558	0.999917	1.07411	0.70828	0.678155	1.06384	1.13177	0.615254	1.15746	1.00747	1.0695	1.05167	0.661697	0.921917	0.990944	0.849459	0.71947	0.80574	1.05446	1.13913	0.905888	0.896255	0.876618	1.01145	1.19514	0.781496	0.343202	0.76055	0.855322	1.05002	0.765048	0.829261	0.491732	1.00129	1.24937
TAG.54.5.FA20.2	-0.58848	-0.611278	-0.563296	-0.374133	-0.536456	-0.428177	-0.675892	-0.406456	-0.533814	-0.673182	-0.353679	-0.346793	-0.722993	-0.51773	-0.336247	-0.39077	-0.362783	-0.626318	-0.720811	-0.243005	-0.199582	-0.869333	-0.304491	-0.368504	-0.370276	-0.338607	-0.735313	-0.542885	-0.375836	-0.309817	-0.616812	-0.501327	-0.332996	-0.265228	-0.569657	-0.613161	-0.370546	-0.182074	-0.300372	-0.858291	-1.12647	-0.598173	-0.368117	-0.579729	-0.488081	-0.645733	-0.935019	-0.477026	-0.0210159
TAG.54.5.FA20.3	0.474526	0.371135	0.242213	0.541794	0.416133	0.373126	0.170006	0.7456	0.456357	0.323341	0.322646	0.681428	0.358772	0.571055	0.780818	0.64309	0.652603	0.380377	0.253683	0.605783	0.806181	0.0604961	0.626512	0.518092	0.505524	0.675857	0.319707	0.288108	0.640895	0.693312	0.507311	0.555178	0.666053	0.734664	0.206714	0.326598	0.60072	0.757319	0.64766	0.0532454	-0.174183	0.391113	0.591111	0.473191	0.552148	0.340861	0.113387	0.464564	0.977063
TAG.54.5.FA20.4	1.07838	0.989103	0.74193	1.23064	0.988356	0.867504	0.927335	1.10464	0.995112	0.799888	0.556885	1.23796	1.02547	1.20106	1.4377	1.14442	1.2721	1.03833	0.843232	1.00716	1.38317	0.912498	1.06368	0.933628	0.951259	1.28855	0.833286	0.83648	1.1967	1.16388	1.21873	1.09521	1.3687	1.21994	0.664202	1.06589	1.12257	1.16308	1.17661	0.673395	0.662867	0.993861	1.14376	1.20641	1.15976	0.827922	0.82748	0.830129	1.60179
TAG.54.5.FA20.5	-0.582912	-0.681658	-0.51325	-0.173805	-0.45598	-0.653472	-0.225825	-0.0955345	-0.521516	-0.732154	-1.08617	-0.330528	-0.333689	-0.344291	-0.19118	-0.490551	-0.321376	-0.219844	-1.0133	-0.749028	-0.195336	-0.102377	-0.774266	-0.80893	-0.767602	-0.0366477	-0.82593	-0.591031	-0.460313	-0.574145	-0.455553	-0.51534	-0.246062	-0.254842	-0.798436	0.315289	-0.68546	-0.174511	-0.515591	-0.329435	-0.149904	-0.612387	-0.440908	-0.428748	-0.267965	-0.77594	-0.375587	-0.746187	0.236979
TAG.54.5.FA22.1	-0.91351	-1.08364	-0.646645	-0.50326	-0.600349	-0.581604	-0.72296	-0.833537	-0.75575	-0.795779	-0.373771	-0.532908	-1.008	-0.755898	-0.739959	-0.551136	-0.510157	-0.919991	-0.830647	-0.420612	-0.486011	-1.01729	-0.428931	-0.56595	-0.463112	-0.59395	-0.972649	-0.659231	-0.543029	-0.707374	-0.925274	-0.869371	-0.754433	-0.394678	-0.616204	-0.731474	-0.634483	-0.425748	-0.487137	-0.852443	-1.35868	-0.83106	-0.821119	-0.552922	-0.828622	-0.799663	-1.26887	-0.7419	-0.272777
TAG.54.5.FA22.4	-0.520334	-0.506104	-1.07047	-0.411665	-0.686135	-0.754903	-0.725159	-0.519742	-0.558397	-0.903689	-1.17557	-0.410321	-0.67025	-0.534399	0.0292026	-0.480801	-0.5314	-0.391965	-0.961829	-0.62764	-0.0937979	-0.823633	-0.58009	-0.690172	-0.856789	-0.348081	-0.835095	-0.719151	-0.499718	-0.256881	-0.384461	-0.397291	-0.0620987	-0.415798	-0.920436	-0.533007	-0.351011	-0.541378	-0.360213	-1.25527	-1.06903	-0.542081	-0.192978	-0.682988	-0.415684	-0.861434	-0.680642	-0.699251	-0.0614002
TAG.54.5.FA22.5	-0.215726	-0.275749	-0.327674	0.0585203	-0.240048	-0.26781	-0.16843	-0.0961848	-0.0156009	-0.30373	-0.348567	0.0161537	-0.0554984	-0.0959468	0.336802	0.0249264	0.0332778	0.150533	-0.401971	0.0925801	0.374414	0.0943803	-0.0673105	-0.221793	-0.365434	0.217991	-0.156972	-0.0231887	0.115693	0.113559	0.105187	0.00414677	0.220725	0.163521	-0.0998064	0.309231	0.155464	0.103863	-0.119559	-0.426179	-0.238729	0.120024	0.386934	-0.0255552	0.133328	-0.357523	0.0341633	-0.295559	0.547538
TAG.54.6.FA16.0	0.389293	0.291726	0.358575	0.710849	0.467136	0.289044	0.440582	0.446986	0.462014	0.242403	0.0929447	0.578416	0.425852	0.561049	0.730235	0.505899	0.679466	0.530945	0.171444	0.525377	0.775651	0.567378	0.394557	0.328575	0.30086	0.80896	0.245604	0.26972	0.578563	0.576833	0.526173	0.450361	0.654712	0.6935	0.171061	0.870428	0.466063	0.701327	0.513849	0.291875	0.362265	0.346698	0.523273	0.497414	0.572759	0.274143	0.351309	0.207708	1.14073
TAG.54.6.FA16.1	-0.102728	-0.140819	-0.378038	0.110017	-0.147088	-0.210626	-0.247662	0.137566	-0.0810349	-0.349178	-0.500836	0.0478679	-0.120756	0.00540573	0.28422	-0.0837153	-0.0181737	-0.0965922	-0.386144	-0.191807	0.175323	-0.271509	-0.137538	-0.115411	-0.180579	0.0896308	-0.354483	-0.279044	-0.145378	0.0609411	-0.118795	0.019867	0.118637	0.125941	-0.383666	0.138806	-0.0555626	0.0592253	0.0577693	-0.460127	-0.456995	-0.239526	-0.0686733	-0.177258	-0.0297579	-0.135829	-0.327654	-0.161285	0.338004
TAG.54.6.FA18.1	0.717287	0.557966	0.985503	1.13921	0.926892	0.95178	0.982733	0.70455	0.802261	0.746405	1.20439	0.978857	0.529576	0.81501	0.82624	0.863841	0.992376	0.625491	0.611828	1.01122	1.0393	0.687353	1.0458	0.943074	0.972773	1.00528	0.585746	0.793997	0.904075	0.828695	0.653225	0.703145	0.899058	1.07798	0.863546	0.951077	0.709031	1.07285	1.07196	0.780062	0.363402	0.619849	0.674856	0.842431	0.68314	0.837462	0.384271	0.826918	1.27128
TAG.54.6.FA18.2	0.963442	0.876895	1.39134	1.33153	1.32565	1.22273	1.10433	0.81047	1.0829	1.10101	1.62371	1.30557	0.840289	1.10384	1.05803	1.26234	1.36605	0.869495	1.01426	1.48628	1.37572	0.830813	1.40708	1.30712	1.34062	1.2446	0.917673	1.12178	1.34143	1.24007	0.950856	0.997332	1.07773	1.44385	1.22744	0.968079	1.10636	1.6235	1.34989	1.00457	0.376686	0.936311	0.906282	1.21581	1.0195	1.16086	0.547274	1.05137	1.70492
TAG.54.6.FA18.3	0.730122	0.532597	1.00671	1.08002	0.934778	0.948185	0.943292	0.571424	0.774629	0.772835	1.21744	1.01699	0.44815	0.809325	0.755687	0.877154	0.998553	0.595964	0.634611	1.01044	1.0133	0.483164	1.06291	0.945809	0.983093	0.940282	0.5777	0.754328	0.931027	0.821254	0.628485	0.681302	0.890052	1.05397	0.851416	0.663439	0.700086	1.05715	1.08505	0.745507	0.123406	0.578632	0.634513	0.825939	0.626294	0.847223	0.240168	0.853801	1.26544
TAG.54.6.FA20.3	-0.203624	-0.326626	-0.444997	-0.171024	-0.284418	-0.368074	-0.484675	0.0325496	-0.275122	-0.405053	-0.431833	-0.0408457	-0.427529	-0.162576	0.0131805	-0.173529	-0.0769788	-0.442394	-0.539322	-0.282067	0.000893659	-0.674897	-0.220113	-0.24201	-0.221591	-0.117651	-0.444934	-0.558928	-0.176588	-0.0970236	-0.269263	-0.181546	-0.0796418	-0.069307	-0.567291	-0.458137	-0.274945	-0.0184994	-0.156509	-0.689366	-0.86323	-0.414601	-0.222819	-0.347306	-0.236593	-0.264149	-0.662716	-0.188769	0.24315
TAG.54.6.FA20.4	0.909845	0.846401	0.691301	1.07288	0.902877	0.709965	0.710102	0.797272	0.833987	0.71316	0.517469	1.05441	0.834453	1.04605	1.19607	0.944075	1.14793	0.800863	0.726055	0.890779	1.1932	0.63094	0.888042	0.815486	0.818419	1.06868	0.68345	0.554152	1.0619	1.09022	1.02082	0.923025	1.13969	1.07709	0.537601	0.782452	0.901454	1.12429	0.969858	0.501673	0.367993	0.765968	0.901373	0.963339	0.917128	0.801854	0.517661	0.683957	1.48844
TAG.54.6.FA20.5	0.282641	0.131502	0.415799	0.742651	0.454683	0.229548	0.681941	0.792791	0.43607	0.197185	-0.288271	0.585471	0.57043	0.536283	0.695018	0.364569	0.609373	0.634239	-0.0785015	0.106535	0.644621	0.77494	0.121788	0.0625827	0.189613	0.897345	0.0593023	0.218535	0.449156	0.368366	0.367242	0.370506	0.655201	0.635577	0.0651433	1.20166	0.182895	0.738395	0.404135	0.59759	0.676924	0.215481	0.272061	0.513522	0.569976	0.175002	0.447944	0.198708	1.07253
TAG.54.6.FA22.5	-0.160764	-0.226531	-0.440525	0.183479	-0.178807	-0.178357	-0.0483955	0.0671579	-0.0126208	-0.37278	-0.574283	0.0538348	-0.083184	-0.0557859	0.397556	-0.0317519	-0.0722342	0.132223	-0.535222	-0.0989124	0.287058	-0.047321	-0.126917	-0.196141	-0.398966	0.254275	-0.318846	-0.11892	-0.11149	0.0867421	-0.087509	0.0446154	0.263985	0.168134	-0.294071	0.39259	0.0670007	0.0558076	0.0193736	-0.437106	-0.244447	0.00843161	0.298305	-0.1696	0.0378547	-0.3267	-0.0648167	-0.16212	0.434899
TAG.54.6.FA22.6	-0.145343	-0.246439	0.0554972	0.516502	0.0856464	-0.0081653	0.237353	0.190475	0.249057	-0.207619	-0.322999	0.148065	0.241859	0.216491	0.438579	0.102294	0.171201	0.500908	-0.485168	0.31121	0.515099	0.618882	-0.0821438	-0.0658275	-0.167178	0.65889	-0.120917	0.20584	0.0682314	0.0359352	0.150553	0.197822	0.212682	0.402734	0.0814849	0.904722	0.158043	0.241167	-0.00106124	0.137532	0.354145	0.263752	0.510427	0.104686	0.385702	-0.244979	0.464393	-0.374278	0.986224
TAG.54.7.FA16.1	-0.368878	-0.437702	-0.414122	0.0497557	-0.241839	-0.429381	-0.318789	-0.0542091	-0.265565	-0.553769	-0.783875	-0.170027	-0.226323	-0.161419	0.0328736	-0.372994	-0.231725	-0.204656	-0.669066	-0.478443	-0.0723895	-0.128144	-0.511009	-0.393517	-0.446491	-0.00109305	-0.618111	-0.5189	-0.435186	-0.252496	-0.341122	-0.205215	-0.173661	-0.0721769	-0.635307	0.294276	-0.41329	-0.131455	-0.240717	-0.400254	-0.366613	-0.465058	-0.355634	-0.445139	-0.210803	-0.329292	-0.366878	-0.47565	0.261441
TAG.54.7.FA18.1	-0.132081	-0.346238	0.067891	0.27762	-0.0766513	-0.079792	0.13727	-0.0858288	-0.127448	-0.258753	0.131624	0.0630536	-0.29673	-0.0778193	-0.0621913	-0.142333	-0.0498993	-0.185993	-0.452488	-0.132561	0.0734918	-0.0539473	-0.0991339	-0.158356	-0.156825	0.121017	-0.427813	-0.149215	-0.15434	-0.220479	-0.3195	-0.237701	0.0120655	0.0785361	-0.298894	0.224882	-0.331817	0.0278006	0.0780886	-0.132679	-0.340351	-0.279472	-0.189046	-0.134198	-0.192404	-0.0712827	-0.248442	-0.114734	0.314301
TAG.54.7.FA18.2	0.368865	0.253961	0.842255	0.839058	0.699368	0.591886	0.610112	0.143403	0.457272	0.437671	1.04094	0.68064	0.170164	0.516168	0.436692	0.52856	0.691395	0.292035	0.331769	0.709261	0.696647	0.333195	0.691119	0.626415	0.62037	0.700573	0.26529	0.385333	0.606326	0.583396	0.30756	0.330877	0.479781	0.75295	0.534277	0.493277	0.274016	0.933237	0.704678	0.449696	-0.0599006	0.192004	0.201067	0.464707	0.330328	0.570938	-0.0857009	0.429438	1.12704
TAG.54.7.FA18.3	0.351093	0.155322	0.692897	0.71173	0.549045	0.481157	0.554854	-0.00732205	0.352131	0.331217	0.898806	0.625028	-0.0316955	0.381868	0.302863	0.416153	0.573044	0.0921524	0.182273	0.560279	0.552489	0.0793128	0.568392	0.514154	0.484165	0.510506	0.136154	0.192591	0.489242	0.426348	0.231649	0.21228	0.508523	0.575563	0.394284	0.0926714	0.146864	0.722709	0.610253	0.358173	-0.313895	0.072977	0.136273	0.301674	0.17335	0.483133	-0.189038	0.403709	0.954269
TAG.54.7.FA20.4	0.210193	0.147169	-0.0383242	0.322992	0.175063	-0.0519131	0.0136947	0.0222401	0.11023	-0.0227937	-0.284667	0.312667	0.0516111	0.293409	0.414899	0.0729914	0.311676	-0.00863371	-0.0803962	-0.0164559	0.346259	-0.154152	0.0288808	0.0669478	0.0200995	0.305995	-0.109076	-0.31988	0.206058	0.276548	0.241467	0.178989	0.376307	0.229472	-0.265134	-0.0114495	-0.0162255	0.292402	0.165341	-0.248644	-0.415389	-0.0874272	0.0504083	0.0781574	0.10769	0.170702	-0.279826	-0.0294566	0.66684
TAG.54.7.FA20.5	0.124097	0.0065637	0.459712	0.572733	0.401205	0.0779834	0.509573	0.574329	0.278808	0.137834	-0.327818	0.467608	0.414345	0.419837	0.478847	0.237214	0.499663	0.444399	-0.187925	-0.0321285	0.50106	0.560468	-0.0259611	-0.0419314	0.0111364	0.739471	-0.0789646	-0.000517496	0.292231	0.253827	0.198129	0.211228	0.443469	0.494936	-0.0789316	0.974838	-0.00713932	0.741236	0.234841	0.497129	0.408989	0.0310124	-0.0370185	0.281562	0.360854	0.19868	0.158554	0.0790408	0.990327
TAG.54.7.FA22.5	-0.662647	-0.854145	-0.783343	-0.32401	-0.631778	-0.669155	-0.526209	-0.534077	-0.550584	-0.860955	-0.939677	-0.474799	-0.746692	-0.603185	-0.282988	-0.642542	-0.575421	-0.519667	-0.978902	-0.626178	-0.314496	-0.569684	-0.651494	-0.756071	-0.844106	-0.294827	-0.893381	-0.688445	-0.592022	-0.474568	-0.788074	-0.560228	-0.403123	-0.34912	-0.847511	-0.293219	-0.627976	-0.321083	-0.522789	-0.845975	-0.844497	-0.639301	-0.377182	-0.726345	-0.57905	-0.755463	-0.667323	-0.656438	-0.192553
TAG.54.7.FA22.6	-0.023445	-0.187452	0.117146	0.661227	0.195597	0.145974	0.415675	0.419691	0.328138	-0.240346	-0.504129	0.289914	0.307249	0.288306	0.573753	0.110306	0.121095	0.514599	-0.550668	0.148351	0.458842	0.588715	-0.151182	0.0158005	-0.0909909	0.720229	-0.23045	0.208734	-0.135245	0.0188466	-0.0175842	0.282204	0.262329	0.426034	-0.0119366	0.998161	0.0717037	0.220755	0.225744	0.211667	0.32968	0.267147	0.377348	0.0297896	0.378052	-0.158522	0.452845	-0.153119	0.842881
TAG.54.8.FA18.2	-0.474177	-0.643937	-0.116821	-0.0842759	-0.343713	-0.401737	-0.224341	-0.607039	-0.469944	-0.510738	-0.0705431	-0.241927	-0.646015	-0.389067	-0.440345	-0.516559	-0.351979	-0.547465	-0.759488	-0.421302	-0.269029	-0.428717	-0.428216	-0.473581	-0.513868	-0.159863	-0.737725	-0.560345	-0.423968	-0.438602	-0.62102	-0.598132	-0.388027	-0.171226	-0.605191	-0.236981	-0.719272	-0.142405	-0.292351	-0.417275	-0.793727	-0.685162	-0.60591	-0.606125	-0.532205	-0.29113	-0.674874	-0.489513	0.133885
TAG.54.8.FA18.3	-0.215726	-0.505031	0.069121	-0.0788677	-0.197196	-0.243568	-0.0446245	-0.651428	-0.30475	-0.339686	0.216879	-0.0814693	-0.779896	-0.296436	-0.380986	-0.38618	-0.185676	-0.603116	-0.598909	-0.30099	-0.218174	-0.560789	-0.243555	-0.282042	-0.359417	-0.151405	-0.623919	-0.598403	-0.276617	-0.316766	-0.447689	-0.489919	-0.100351	-0.204323	-0.498788	-0.486709	-0.752886	-0.173956	-0.123455	-0.381695	-0.874133	-0.737327	-0.619816	-0.4768	-0.546133	-0.15804	-0.83944	-0.270571	0.235372
TAG.54.8.FA20.4	-0.482878	-0.565247	-0.943246	-0.690293	-0.785548	-0.970586	-0.839636	-0.840862	-0.811248	-0.928881	-1.22132	-0.545086	-0.739144	-0.544541	-0.423109	-0.897597	-0.676386	-0.868476	-0.939425	-1.14536	-0.676458	-0.959774	-1.00484	-0.874251	-0.98096	-0.627101	-1.03752	-1.30913	-0.702827	-0.627237	-0.552126	-0.634262	-0.378028	-0.721519	-1.35319	-0.890951	-1.11179	-0.716501	-0.836963	-1.13851	-1.13533	-1.03531	-0.797811	-0.715011	-0.742089	-0.643812	-1.03949	-0.875554	-0.230837
TAG.54.8.FA20.5	-0.51164	-0.65514	-0.229998	-0.183401	-0.335175	-0.700081	-0.195403	-0.117924	-0.45137	-0.600234	-1.06884	-0.260685	-0.357561	-0.303171	-0.30044	-0.600322	-0.336185	-0.342696	-0.995662	-0.907908	-0.346406	-0.253423	-0.857666	-0.746787	-0.712862	-0.046885	-0.869569	-0.850186	-0.558049	-0.481905	-0.569613	-0.512332	-0.343215	-0.293789	-0.903056	0.153987	-0.917134	-0.0483934	-0.596131	-0.248014	-0.341429	-0.796065	-0.824125	-0.582994	-0.438011	-0.398426	-0.65127	-0.595566	0.124102
TAG.54.8.FA22.6	-0.538262	-0.754136	-0.233787	0.162014	-0.259792	-0.37132	0.00804786	-0.199688	-0.204073	-0.613845	-0.77392	-0.170974	-0.344069	-0.232457	-0.0566417	-0.442399	-0.42745	-0.13452	-0.861864	-0.315425	-0.125851	0.0561804	-0.59445	-0.452625	-0.524156	0.195577	-0.758424	-0.315217	-0.582314	-0.488212	-0.70189	-0.328081	-0.334186	-0.0368198	-0.512666	0.27587	-0.582058	-0.122988	-0.272723	-0.18058	-0.244735	-0.296988	-0.323046	-0.476681	-0.232406	-0.567892	-0.129365	-0.62527	0.227451
TAG.55.1.FA16.0	-0.191101	-0.373054	0.192403	0.449599	0.194284	-0.0327637	0.243014	-0.0597544	0.054158	-0.242409	-0.315657	0.184076	0.0769943	0.163585	0.194075	0.0287785	0.178031	0.110267	-0.389504	0.121673	0.291325	0.401586	-0.144488	-0.0627272	-0.0718225	0.523063	-0.269796	0.0261154	-0.0802538	-0.0647049	-0.117204	0.00635616	-0.0786483	0.266579	-0.0601689	0.615309	-0.0293917	0.349173	0.057249	0.25724	0.0945872	-0.0137706	-0.00134832	-0.00429021	0.143359	-0.17197	0.0621808	-0.337911	0.628175
TAG.55.1.FA18.1	-0.198647	-0.376227	-0.0582031	0.132667	-0.0990568	-0.286389	0.0394557	0.0867233	-0.222917	-0.370073	-0.469214	0.00213058	-0.0312621	-0.00762666	-0.0738864	-0.237857	-0.058091	-0.122135	-0.50119	-0.428358	-0.098062	0.0250111	-0.371877	-0.341389	-0.243662	0.137045	-0.472692	-0.275805	-0.188111	-0.31405	-0.292892	-0.191895	-0.155915	0.0476104	-0.489624	0.307276	-0.390375	0.177054	-0.193147	-0.00325683	-0.131546	-0.356704	-0.295439	-0.0609929	-0.147665	-0.217167	-0.272044	-0.312786	0.219801
TAG.55.2.FA18.1	-0.380293	-0.671327	-0.543052	-0.265348	-0.569512	-0.39621	-0.372267	-0.44851	-0.481246	-0.631285	-0.390237	-0.314168	-0.427475	-0.293232	-0.282132	-0.28189	-0.361919	-0.389396	-0.639624	-0.506285	-0.159793	-0.326833	-0.313217	-0.480726	-0.405579	-0.305182	-0.643084	-0.328766	-0.336945	-0.469007	-0.424989	-0.433762	-0.319542	-0.12206	-0.431421	-0.158642	-0.335918	-0.500691	-0.190829	-0.563715	-0.525509	-0.41052	-0.111498	-0.188556	-0.357439	-0.673543	-0.455137	-0.471858	-0.0490309
TAG.55.2.FA18.2	-0.440355	-0.619564	-0.1169	-0.156661	-0.263549	-0.550009	-0.226025	-0.388987	-0.453259	-0.52344	-0.56582	-0.252081	-0.327268	-0.224931	-0.391613	-0.53676	-0.271241	-0.469712	-0.643275	-0.578889	-0.341933	-0.286445	-0.622792	-0.554775	-0.490839	-0.098657	-0.706059	-0.621423	-0.419976	-0.458634	-0.536743	-0.447334	-0.472637	-0.210306	-0.654678	-0.0238728	-0.741758	0.103716	-0.542678	-0.152467	-0.510914	-0.64518	-0.698056	-0.469442	-0.415457	-0.264248	-0.647321	-0.62237	0.116626
TAG.55.3.FA18.1	-0.183683	-0.463687	-0.454032	0.0028923	-0.323757	-0.132375	-0.257584	-0.140653	-0.235995	-0.376554	-0.11004	-0.0670554	-0.240973	-0.187068	-0.0651278	-0.00352428	-0.165649	-0.223506	-0.33916	-0.154306	0.0813935	-0.224677	0.0173341	-0.159943	-0.124581	-0.199766	-0.37906	-0.122819	-0.0807507	-0.186894	-0.247581	-0.197162	-0.128727	0.0730952	-0.16431	-0.0575178	0.0535338	-0.292836	0.107658	-0.465581	-0.57249	-0.176294	-0.00982152	0.0103234	-0.17066	-0.447355	-0.366853	-0.192642	0.118595
TAG.55.3.FA18.2	-0.679592	-0.830853	-0.628705	-0.544842	-0.696236	-0.638697	-0.64194	-0.750644	-0.710058	-0.830248	-0.454817	-0.605522	-0.703373	-0.613214	-0.654458	-0.592787	-0.593176	-0.690964	-0.831001	-0.627971	-0.418802	-0.676138	-0.584491	-0.671545	-0.5916	-0.552849	-0.906921	-0.65975	-0.56107	-0.613151	-0.740246	-0.691616	-0.639406	-0.382247	-0.700038	-0.50861	-0.588894	-0.566658	-0.555314	-0.745624	-0.983804	-0.753059	-0.589007	-0.56376	-0.635367	-0.773577	-0.848171	-0.760515	-0.17025
TAG.55.4.FA18.1	-0.32093	-0.564633	-0.480587	-0.168829	-0.414	-0.306211	-0.444696	-0.242087	-0.367625	-0.486471	-0.20976	-0.202865	-0.365004	-0.366184	-0.226241	-0.175365	-0.317129	-0.357184	-0.437533	-0.262494	-0.07181	-0.48866	-0.114761	-0.300503	-0.238158	-0.289554	-0.524397	-0.316733	-0.214805	-0.357536	-0.398551	-0.302661	-0.295455	-0.080507	-0.374295	-0.325672	-0.131311	-0.300933	-0.115481	-0.578747	-0.785647	-0.343411	-0.248488	-0.211404	-0.272018	-0.528921	-0.552634	-0.31168	0.00785099
TAG.55.4.FA18.2	-0.501585	-0.735534	-0.591522	-0.424892	-0.589026	-0.477741	-0.651043	-0.528066	-0.573691	-0.666405	-0.259489	-0.402696	-0.592657	-0.561764	-0.528917	-0.393775	-0.476178	-0.594823	-0.667635	-0.386482	-0.298981	-0.67673	-0.33575	-0.440769	-0.407067	-0.517453	-0.748042	-0.525007	-0.41283	-0.46461	-0.662713	-0.549595	-0.551491	-0.244317	-0.50804	-0.503033	-0.321619	-0.375752	-0.318855	-0.719339	-1.1331	-0.588355	-0.485387	-0.462793	-0.524016	-0.67887	-0.798754	-0.569861	-0.053138
TAG.55.5.FA18.1	-0.510078	-0.667418	-0.741678	-0.418331	-0.613661	-0.594821	-0.591802	-0.413196	-0.543481	-0.705351	-0.584502	-0.422593	-0.524025	-0.497536	-0.404634	-0.43053	-0.506032	-0.546284	-0.63045	-0.60472	-0.303785	-0.580411	-0.440131	-0.602887	-0.545796	-0.470603	-0.690533	-0.625437	-0.463677	-0.559609	-0.556736	-0.477536	-0.503186	-0.357083	-0.727487	-0.470415	-0.421624	-0.449146	-0.43509	-0.758897	-0.871686	-0.571981	-0.554845	-0.500816	-0.45165	-0.700359	-0.696064	-0.543031	-0.271824
TAG.55.5.FA18.2	-0.704483	-0.860169	-0.677121	-0.568585	-0.654379	-0.699384	-0.837561	-0.634865	-0.689374	-0.764824	-0.385684	-0.540821	-0.734476	-0.699966	-0.683715	-0.546646	-0.61065	-0.764834	-0.741454	-0.505714	-0.445133	-0.839773	-0.491466	-0.610684	-0.573909	-0.656898	-0.889612	-0.766487	-0.520651	-0.626443	-0.805059	-0.671956	-0.740547	-0.416798	-0.721362	-0.756799	-0.558244	-0.420824	-0.525824	-0.857759	-1.22448	-0.740147	-0.757178	-0.611788	-0.637857	-0.766967	-1.00377	-0.713601	-0.204552
TAG.55.5.FA20.4	-0.294512	-0.515876	-0.829748	-0.296395	-0.59465	-0.593316	-0.532455	-0.374595	-0.497165	-0.712905	-0.945118	-0.262445	-0.442983	-0.305952	-0.172964	-0.401674	-0.379156	-0.369841	-0.66519	-0.710006	-0.140881	-0.486656	-0.500509	-0.556616	-0.573112	-0.339467	-0.716443	-0.769404	-0.438392	-0.437573	-0.409094	-0.361871	-0.224247	-0.314732	-0.958077	-0.469952	-0.313818	-0.416924	-0.391247	-0.823709	-0.782655	-0.487646	-0.431512	-0.393456	-0.3453	-0.681113	-0.581206	-0.616248	-0.158662
TAG.55.7.FA15.0	-1.18039	-1.4727	-1.01889	-0.860805	-1.08159	-0.897451	-0.913123	-1.06563	-1.00923	-1.27832	-0.971446	-0.950585	-1.0433	-0.953102	-0.924035	-1.01538	-1.02873	-0.94795	-1.32305	-1.24709	-0.864644	-0.865835	-1.06122	-1.08147	-1.08112	-0.820189	-1.2476	-1.00833	-1.14463	-1.07217	-1.1723	-1.03754	-0.958867	-0.8034	-1.3609	-0.790348	-0.882281	-0.858202	-0.981861	-1.05069	-1.00816	-1.04351	-1.01933	-0.990041	-0.942399	-1.40694	-0.962262	-1.18208	-0.815562
TAG.55.7.FA22.6	-0.719374	-1.02666	-0.640682	-0.184552	-0.555986	-0.591785	-0.249481	-0.456775	-0.469279	-0.930787	-1.12579	-0.44667	-0.463076	-0.353656	-0.375128	-0.606146	-0.639812	-0.277521	-1.04327	-0.717338	-0.320771	-0.08239	-0.772968	-0.750301	-0.744071	-0.110889	-0.907739	-0.539732	-0.846926	-0.866119	-0.76301	-0.49609	-0.633432	-0.344934	-0.851221	0.0367	-0.586995	-0.434754	-0.601487	-0.504718	-0.351623	-0.453191	-0.432259	-0.529843	-0.389874	-0.909695	-0.294173	-0.87089	-0.187016
TAG.56.1.FA16.0	-1.18405	-1.04114	-1.19035	-0.94811	-1.2872	-1.08952	-1.07612	-1.2177	-1.15381	-1.41672	-0.922021	-1.19306	-1.12025	-0.937506	-0.802376	-0.867433	-0.955386	-0.904241	-1.28002	-0.823822	-0.677263	-1.09559	-1.09979	-1.17282	-1.04007	-0.893529	-1.43209	-0.89693	-0.720559	-1.12388	-0.8005	-1.12645	-0.800714	-0.841656	-1.1059	-0.885059	-1.14773	-1.00891	-0.893192	-1.34044	-1.05952	-1.01523	-0.538174	-0.712899	-0.781635	-1.53015	-0.986196	-1.31373	-0.301462
TAG.56.1.FA18.1	-0.633719	-0.843509	-0.867667	-0.620639	-0.79187	-0.686079	-0.62944	-0.745178	-0.764577	-0.938496	-0.508781	-0.664354	-0.585537	-0.455862	-0.58567	-0.565046	-0.596575	-0.602699	-0.824816	-0.630233	-0.462727	-0.543441	-0.656478	-0.781817	-0.717825	-0.60272	-0.941894	-0.505656	-0.435007	-0.81298	-0.623668	-0.759325	-0.604736	-0.433971	-0.731631	-0.37824	-0.778975	-0.63555	-0.597158	-0.77052	-0.627256	-0.669759	-0.228139	-0.391799	-0.55766	-1.05071	-0.629806	-0.787121	-0.243076
TAG.56.10.FA18.2	-0.69963	-0.926914	-0.727718	-0.600207	-0.804797	-0.79515	-0.75265	-0.833298	-0.801623	-0.911441	-0.555282	-0.652551	-0.863766	-0.717445	-0.748453	-0.696821	-0.692075	-0.767755	-0.929827	-0.72224	-0.536321	-0.798536	-0.677531	-0.768575	-0.694517	-0.656494	-1.01636	-0.764629	-0.664179	-0.742216	-0.816023	-0.814246	-0.748207	-0.494237	-0.772413	-0.614256	-0.722006	-0.614399	-0.619246	-0.818557	-1.03044	-0.845939	-0.653361	-0.689222	-0.737356	-0.877271	-0.919889	-0.846969	-0.259532
TAG.56.2.FA16.0	-0.897998	-0.809826	-0.901554	-0.568333	-0.988165	-0.681074	-0.861895	-0.869076	-0.830643	-1.19831	-0.795355	-0.878573	-0.82609	-0.7363	-0.561882	-0.588072	-0.68456	-0.628579	-1.02809	-0.526901	-0.388724	-0.762908	-0.708655	-0.885763	-0.743248	-0.584862	-1.17485	-0.670933	-0.564376	-0.783505	-0.621233	-0.837924	-0.558424	-0.598481	-0.804687	-0.58161	-0.733404	-0.785549	-0.566	-1.0543	-0.760379	-0.795322	-0.435755	-0.326979	-0.561088	-1.27282	-0.818769	-1.00691	-0.18079
TAG.56.2.FA18.0	-0.606598	-0.71857	-0.795197	-0.367185	-0.696236	-0.485254	-0.648286	-0.487489	-0.627069	-0.80783	-0.481588	-0.432652	-0.626558	-0.454609	-0.41394	-0.3514	-0.477421	-0.531678	-0.724851	-0.344778	-0.194076	-0.546698	-0.382201	-0.530819	-0.478126	-0.397701	-0.792571	-0.371722	-0.336984	-0.541608	-0.570973	-0.592161	-0.562436	-0.223216	-0.435106	-0.372833	-0.387483	-0.572173	-0.309029	-0.729369	-0.619679	-0.524497	-0.268718	-0.386577	-0.422857	-1.00139	-0.702392	-0.62363	-0.240745
TAG.56.2.FA20.0	-0.330105	-0.607872	-0.543052	-0.31694	-0.488934	-0.229235	-0.268496	-0.558298	-0.473633	-0.571076	-0.18434	-0.305473	-0.293971	-0.119875	-0.343619	-0.227535	-0.23496	-0.422162	-0.508	-0.284625	-0.229295	-0.287669	-0.183337	-0.409028	-0.228924	-0.356871	-0.589304	-0.193099	-0.0955314	-0.564401	-0.369338	-0.440372	-0.341394	-0.0624986	-0.37616	-0.0913777	-0.394971	-0.416924	-0.19934	-0.498999	-0.47816	-0.407096	-0.0655071	-0.00334853	-0.339967	-0.680465	-0.414257	-0.328743	-0.0128696
TAG.56.2.FA20.1	-0.639983	-0.814169	-0.83644	-0.34036	-0.748283	-0.454675	-0.618839	-0.464758	-0.642671	-0.822691	-0.474122	-0.405891	-0.62517	-0.466258	-0.406169	-0.324296	-0.457236	-0.584491	-0.694511	-0.368029	-0.232309	-0.518892	-0.337025	-0.485813	-0.434821	-0.391766	-0.764051	-0.350819	-0.326719	-0.553526	-0.620924	-0.618384	-0.562436	-0.21908	-0.443573	-0.371506	-0.363123	-0.586992	-0.297484	-0.726125	-0.654498	-0.523683	-0.275607	-0.313787	-0.45575	-1.01229	-0.744539	-0.618639	-0.336752
TAG.56.3.FA16.0	-0.899907	-0.866277	-0.972034	-0.596682	-0.980232	-0.766565	-0.975794	-0.808178	-0.877857	-1.25759	-0.989256	-0.850315	-0.902491	-0.868517	-0.597769	-0.656498	-0.76233	-0.72295	-1.09537	-0.623079	-0.428216	-0.965009	-0.768041	-0.915518	-0.798547	-0.617792	-1.15829	-0.788442	-0.676943	-0.734002	-0.706038	-0.893849	-0.641819	-0.664518	-0.936902	-0.793633	-0.754961	-0.776571	-0.628405	-1.09311	-1.11779	-0.853916	-0.565389	-0.580071	-0.672057	-1.3512	-0.954573	-0.99036	-0.356741
TAG.56.3.FA18.0	-0.501585	-0.530959	-0.564112	-0.253916	-0.477052	-0.32405	-0.533094	-0.300099	-0.431942	-0.63973	-0.313094	-0.293114	-0.537586	-0.356816	-0.254007	-0.229902	-0.308003	-0.401421	-0.568136	-0.146416	-0.0320608	-0.507936	-0.17869	-0.30313	-0.249335	-0.226751	-0.65792	-0.247636	-0.25852	-0.329	-0.451732	-0.417434	-0.408038	-0.0943618	-0.343976	-0.311159	-0.165776	-0.25347	-0.185691	-0.572375	-0.713019	-0.376844	-0.226262	-0.399859	-0.285905	-0.811244	-0.59453	-0.422133	-0.0753964
TAG.56.3.FA18.1	0.144778	-0.0530802	0.0318962	0.557992	0.112333	0.439495	0.17469	0.463493	0.161866	0.0911307	0.383913	0.444619	0.239717	0.330896	0.387399	0.437113	0.4158	0.130984	0.176841	0.471314	0.47491	0.237694	0.560979	0.350851	0.477946	0.450674	0.0780126	0.463742	0.477106	0.19018	0.152554	0.243561	0.224691	0.588895	0.361142	0.401091	0.457591	0.310226	0.618956	0.119983	-0.0574613	0.245092	0.378344	0.588811	0.284641	-0.0321731	0.0403956	0.297576	0.465941
TAG.56.3.FA18.2	-0.422148	-0.58733	-0.467725	-0.262527	-0.467896	-0.304458	-0.486734	-0.537824	-0.509952	-0.605196	-0.0751959	-0.332	-0.431733	-0.283548	-0.423041	-0.281301	-0.28606	-0.507068	-0.526887	-0.178814	-0.186995	-0.444541	-0.253013	-0.380177	-0.245109	-0.350896	-0.670863	-0.26576	-0.161615	-0.460256	-0.469318	-0.499565	-0.478411	-0.0955978	-0.361691	-0.320026	-0.356854	-0.285245	-0.216219	-0.513785	-0.704635	-0.462046	-0.292771	-0.132653	-0.389302	-0.630899	-0.607836	-0.443858	0.114847
TAG.56.3.FA20.0	-0.437707	-0.687325	-0.544826	-0.407448	-0.585844	-0.369568	-0.47624	-0.676543	-0.590265	-0.618315	-0.119479	-0.414207	-0.498243	-0.319171	-0.563683	-0.36392	-0.34257	-0.60511	-0.597793	-0.357466	-0.404522	-0.505872	-0.339777	-0.495089	-0.338566	-0.445295	-0.733015	-0.352184	-0.211088	-0.638518	-0.574562	-0.554596	-0.591608	-0.215362	-0.5228	-0.332934	-0.538498	-0.359297	-0.305691	-0.612218	-0.76322	-0.590158	-0.396463	-0.227782	-0.51852	-0.637895	-0.659169	-0.474943	0.0753799
TAG.56.3.FA20.1	-0.133389	-0.438161	-0.257147	0.316716	-0.177257	0.185206	-0.0942	0.211291	-0.0786094	-0.180354	0.126393	0.170692	-0.0761198	0.0422921	0.110803	0.156445	0.13167	-0.145577	-0.101154	0.230984	0.224231	-0.0112505	0.31085	0.0850567	0.23063	0.170052	-0.228683	0.219045	0.184251	-0.0595089	-0.130528	-0.0374092	-0.0598756	0.334975	0.0835715	0.144714	0.232349	0.0354018	0.385188	-0.148607	-0.341069	-0.0269267	0.0972978	0.293996	0.0184565	-0.370546	-0.274358	0.0302283	0.153701
TAG.56.3.FA20.2	-0.710626	-0.712484	-0.818975	-0.455437	-0.764718	-0.560457	-0.830455	-0.365563	-0.69617	-0.82751	-0.554539	-0.4647	-0.721744	-0.555223	-0.445582	-0.467465	-0.523585	-0.645441	-0.714121	-0.426395	-0.309801	-0.824695	-0.407773	-0.555999	-0.436382	-0.546752	-0.863732	-0.516521	-0.473978	-0.572038	-0.678951	-0.621787	-0.574699	-0.35301	-0.57026	-0.552898	-0.43326	-0.482257	-0.366427	-0.866124	-1.02868	-0.612013	-0.499969	-0.555291	-0.509989	-0.980229	-0.838866	-0.603592	-0.387112
TAG.56.4.FA16.0	-0.597921	-0.620262	-0.924908	-0.473068	-0.824937	-0.617483	-0.792031	-0.354074	-0.649743	-0.929063	-0.87609	-0.451234	-0.621208	-0.562583	-0.199346	-0.41652	-0.487715	-0.529694	-0.777866	-0.510763	-0.136201	-0.859348	-0.488897	-0.690784	-0.604927	-0.345783	-0.837158	-0.640962	-0.475506	-0.39269	-0.4181	-0.54587	-0.321852	-0.430797	-0.869922	-0.67676	-0.375603	-0.460262	-0.443911	-1.02457	-0.999891	-0.617303	-0.26068	-0.548358	-0.36781	-0.998501	-0.761053	-0.734471	-0.157308
TAG.56.4.FA18.0	-0.0703907	-0.178019	-0.306184	0.102551	-0.106615	-0.0633456	-0.220797	0.0482199	-0.0725191	-0.257356	-0.117846	0.119926	-0.216607	0.0114286	0.161465	0.108337	0.0495515	-0.0859681	-0.291895	0.0471526	0.314925	-0.2241	0.156359	-0.00726134	0.0428313	0.102277	-0.292984	-0.00657382	0.00169489	-0.00917012	-0.126735	-0.0161472	-0.0376467	0.213485	-0.180229	0.0947743	0.234285	0.169575	0.107695	-0.238378	-0.440413	-0.0762686	-0.0255987	-0.0445818	0.0746217	-0.388275	-0.246656	-0.0436722	0.249489
TAG.56.4.FA18.1	0.285896	0.11525	0.22708	0.63731	0.275695	0.50221	0.212222	0.652432	0.319939	0.22929	0.523528	0.613517	0.247937	0.383807	0.515119	0.545247	0.539893	0.266252	0.295361	0.573661	0.627719	0.15853	0.659994	0.488115	0.59547	0.488997	0.16991	0.519314	0.537681	0.374984	0.216514	0.381829	0.333927	0.700559	0.397121	0.405582	0.616802	0.569171	0.715711	0.187307	-0.137129	0.336087	0.403744	0.517906	0.422052	0.0954133	0.0421237	0.456133	0.595019
TAG.56.4.FA18.2	-0.2294	-0.361743	-0.0944655	0.187382	-0.130944	0.0651791	-0.222519	0.0176763	-0.142948	-0.186744	0.258318	0.109135	-0.166391	-0.0567035	-0.0603439	0.0733478	0.0981839	-0.188484	-0.108233	0.207233	0.134086	-0.253763	0.211417	0.080401	0.164077	0.109656	-0.293738	0.0859835	0.162255	-0.100085	-0.259004	-0.130441	-0.199964	0.245122	-0.0154946	-0.0475121	0.116441	0.168694	0.246106	-0.168746	-0.618316	-0.152509	-0.103965	0.124734	-0.0640919	-0.278018	-0.464581	-0.0573357	0.332766
TAG.56.4.FA20.1	-0.253767	-0.44324	-0.147367	0.213364	-0.158787	0.0919151	-0.190997	0.026676	-0.191764	-0.186673	0.218635	0.120733	-0.196126	-0.0808941	-0.0821444	0.0523324	0.0887376	-0.239611	-0.108898	0.183714	0.109502	-0.197965	0.195623	0.0699757	0.191987	0.115062	-0.348352	0.09525	0.154726	-0.143799	-0.285395	-0.154069	-0.207018	0.256235	-0.0485446	-0.0251048	0.103813	0.131764	0.287525	-0.222321	-0.59836	-0.166061	-0.106847	0.15229	-0.0943466	-0.3301	-0.479409	-0.0665662	0.173456
TAG.56.4.FA20.2	-0.147368	-0.27135	-0.236752	0.162967	-0.225981	0.0348847	-0.27799	0.261513	-0.156233	-0.232844	0.0473357	0.167596	-0.17682	-0.0601335	0.0557444	0.0826447	0.0517612	-0.187235	-0.139697	0.111638	0.140797	-0.350908	0.182788	0.022248	0.148705	0.0188906	-0.294087	0.0264857	0.038745	-0.0277702	-0.241822	-0.0642332	-0.0833039	0.203122	-0.0751298	-0.0810618	0.114117	0.101369	0.248125	-0.341085	-0.655981	-0.128265	-0.0479887	0.0385773	-0.0409828	-0.378576	-0.420754	0.0188717	0.0558558
TAG.56.4.FA20.3	-0.098174	-0.254786	-0.427876	0.0662197	-0.17203	-0.147451	-0.29622	0.255591	-0.126877	-0.280407	-0.278332	0.14835	-0.167455	0.00928529	0.131186	0.0570663	0.0393936	-0.172483	-0.269376	-0.126445	0.190702	-0.292167	0.0664478	-0.115349	0.00911844	0.0371458	-0.344073	-0.102075	-0.0318879	-0.0799993	-0.13213	-0.0170496	-0.055777	0.157735	-0.281198	0.00350919	0.127955	0.0611663	0.0856764	-0.350833	-0.52882	-0.124465	-0.0841818	-0.00777594	0.00653286	-0.406936	-0.33555	-0.0306043	0.155626
TAG.56.4.FA20.4	-0.186635	-0.309907	-0.501543	-0.0537452	-0.20968	-0.329046	-0.339147	-0.244411	-0.315201	-0.434828	-0.520291	-0.038181	-0.259898	-0.131745	0.0118589	-0.0776735	-0.0420958	-0.253555	-0.494174	-0.259426	0.0762129	-0.271418	-0.201941	-0.343061	-0.201269	-0.0399041	-0.495842	-0.296702	-0.289176	-0.265095	-0.198711	-0.195501	-0.265964	-0.0561624	-0.519129	-0.0139116	-0.00539448	-0.043437	-0.151125	-0.436629	-0.524411	-0.207961	-0.20181	-0.113589	-0.0636659	-0.564756	-0.403782	-0.343774	-0.00898845
TAG.56.4.FA22.4	-0.761778	-0.802329	-1.22071	-0.66439	-0.868259	-0.993286	-0.966316	-0.738022	-0.817756	-1.08015	-1.17557	-0.62863	-0.864768	-0.746452	-0.347403	-0.641078	-0.650189	-0.673656	-0.959282	-0.765883	-0.319849	-0.953638	-0.730069	-0.905532	-0.851302	-0.544103	-1.00709	-0.885183	-0.609666	-0.571338	-0.581085	-0.739703	-0.458132	-0.62963	-1.04447	-0.811192	-0.51355	-0.583418	-0.642517	-1.26735	-1.15832	-0.78146	-0.536028	-0.695547	-0.548908	-1.16808	-0.942365	-0.987512	-0.355507
TAG.56.5.FA16.0	0.0785209	-0.00581211	-0.22474	0.286688	-0.0207808	-0.0152851	-0.026923	0.156796	0.0568601	-0.203659	-0.213806	0.317831	0.0401125	0.110228	0.481603	0.221252	0.236007	0.159071	-0.0994613	0.136775	0.532698	-0.060046	0.184582	0.000998302	0.0502903	0.338177	-0.141718	0.0654565	0.207219	0.292339	0.210506	0.110071	0.373396	0.287277	-0.226129	0.195014	0.340126	0.330917	0.288259	-0.311621	-0.248786	0.0672743	0.263702	0.169127	0.270528	-0.232099	-0.0730828	-0.06117	0.490795
TAG.56.5.FA18.0	0.259013	0.10433	0.00151757	0.494047	0.321583	0.20224	0.154834	0.289617	0.242638	0.101357	0.090598	0.510073	0.196286	0.341542	0.470274	0.400782	0.475963	0.176655	0.0262264	0.256866	0.552921	0.220404	0.393466	0.246222	0.337878	0.443751	0.0261792	0.243758	0.247696	0.283735	0.20741	0.298283	0.244939	0.500219	0.017865	0.493911	0.506084	0.539577	0.413601	0.108734	-0.0842816	0.21653	0.16084	0.355873	0.385877	0.00131652	0.018508	0.230099	0.502423
TAG.56.5.FA18.1	0.593548	0.452117	0.3954	0.85942	0.598671	0.622366	0.493621	0.916612	0.593533	0.45994	0.568559	0.892112	0.540349	0.689993	0.867225	0.775224	0.82546	0.52418	0.490947	0.692517	0.907946	0.435577	0.81793	0.671158	0.769523	0.791091	0.413957	0.623218	0.714813	0.674667	0.575618	0.677183	0.687202	0.864609	0.485829	0.727816	0.859221	0.877135	0.868154	0.372883	0.155159	0.584341	0.613945	0.7451	0.718497	0.444701	0.34241	0.669394	0.844177
TAG.56.5.FA18.2	-0.0329564	-0.16412	0.0886638	0.237601	0.0689506	0.122543	-0.141397	0.177401	0.0296202	-0.010407	0.381511	0.280247	-0.0896854	0.057706	0.11789	0.218798	0.263175	-0.0611475	0.0340143	0.359408	0.310193	-0.198136	0.31742	0.213568	0.304995	0.184831	-0.16729	0.123567	0.233782	0.154479	-0.115428	0.0472075	-0.0165004	0.393975	0.0813249	0.0233433	0.242759	0.459461	0.340418	-0.102804	-0.612232	-0.0127497	-0.04522	0.085041	0.0779797	-0.0578519	-0.414137	0.106349	0.410523
TAG.56.5.FA20.1	-0.646338	-0.774566	-0.362088	-0.201014	-0.535749	-0.359228	-0.548959	-0.530202	-0.582406	-0.60318	-0.0766756	-0.311473	-0.651773	-0.522704	-0.548253	-0.408358	-0.380775	-0.679723	-0.532589	-0.189744	-0.329089	-0.648809	-0.265236	-0.348306	-0.254174	-0.320548	-0.782177	-0.431247	-0.288771	-0.508306	-0.686485	-0.598569	-0.664159	-0.210942	-0.495827	-0.573728	-0.402878	-0.202613	-0.170741	-0.550876	-1.02174	-0.619069	-0.570027	-0.396918	-0.520013	-0.636625	-0.958878	-0.502005	-0.102168
TAG.56.5.FA20.2	-0.222911	-0.346609	-0.15954	0.0309213	-0.19752	-0.0916093	-0.385867	0.0477532	-0.250912	-0.253969	0.121725	0.081073	-0.287399	-0.190737	-0.112409	-0.0418392	0.00720391	-0.31128	-0.18533	0.0777313	0.00134641	-0.51066	0.112203	-0.0240128	0.0790634	-0.0607864	-0.405809	-0.112148	0.00572549	-0.0631829	-0.326542	-0.177703	-0.180298	0.135428	-0.166995	-0.295323	-0.00736772	0.134771	0.13703	-0.418292	-0.853762	-0.268847	-0.226612	-0.0953043	-0.171266	-0.280609	-0.610148	-0.082887	0.0355695
TAG.56.5.FA20.3	0.341872	0.142009	0.0452328	0.491258	0.260498	0.283615	0.0861614	0.822946	0.244804	0.184443	0.129478	0.627441	0.282597	0.451429	0.547039	0.500938	0.520374	0.167356	0.246102	0.283755	0.476636	-0.0076196	0.482651	0.300143	0.456396	0.446557	0.124824	0.187381	0.43118	0.332276	0.291746	0.419167	0.352581	0.548057	0.135678	0.254786	0.435834	0.472862	0.519171	-0.0217102	-0.172716	0.226222	0.285505	0.444932	0.374229	0.188425	-0.00741026	0.449565	0.52262
TAG.56.5.FA20.4	0.712784	0.515111	0.406785	0.889522	0.753107	0.613842	0.593694	0.750692	0.646826	0.51815	0.425173	0.942307	0.679758	0.808108	0.917136	0.817489	0.905423	0.535668	0.457676	0.645855	0.94578	0.63433	0.758065	0.620172	0.752122	0.859107	0.459477	0.580006	0.641739	0.690872	0.66768	0.735303	0.660661	0.903378	0.387477	0.885564	0.905576	0.899292	0.811436	0.504336	0.319824	0.664673	0.567252	0.775861	0.800077	0.434187	0.390829	0.624679	0.849898
TAG.56.5.FA22.4	0.142181	0.0598726	-0.201898	0.304576	0.0265918	0.0209011	0.0181561	0.245998	0.13402	-0.124008	-0.243238	0.35484	0.096223	0.215556	0.597698	0.301207	0.315453	0.234027	-0.00605688	0.210115	0.59226	-0.0518995	0.260679	0.0835036	0.110525	0.42207	-0.0319312	0.0738979	0.292613	0.366756	0.313974	0.230412	0.479598	0.306129	-0.196531	0.15828	0.408519	0.376952	0.361765	-0.310622	-0.280434	0.165043	0.341685	0.275929	0.326082	-0.14524	-0.0429217	-0.0167441	0.520424
TAG.56.5.FA22.5	-0.320426	-0.42728	-0.431487	0.0145015	-0.268482	-0.29598	-0.188299	-0.076103	-0.171761	-0.454767	-0.424067	-0.0343583	-0.217613	-0.183223	0.147378	-0.0978378	-0.102915	-0.0191353	-0.447594	-0.134059	0.187942	-0.0753218	-0.157055	-0.303448	-0.301406	0.0869872	-0.366543	-0.067122	-0.115187	-0.13783	-0.130357	-0.188489	-0.0498554	0.0500303	-0.299595	0.189123	0.0400086	0.0688446	-0.124366	-0.32446	-0.27238	-0.119414	0.0374915	-0.104509	0.0188181	-0.589574	-0.194148	-0.30691	0.242047
TAG.56.6.FA16.0	0.382257	0.225135	0.345533	0.762993	0.499631	0.324673	0.528975	0.606998	0.463401	0.26441	0.296354	0.721108	0.446982	0.474502	0.733663	0.563059	0.644683	0.618572	0.212556	0.483666	0.855612	0.5272	0.532831	0.367281	0.424954	0.769194	0.191682	0.554477	0.466996	0.584569	0.425802	0.428364	0.638841	0.727624	0.220417	0.894513	0.692561	0.834965	0.632868	0.339631	0.350869	0.380163	0.468916	0.538678	0.622603	0.224566	0.378447	0.364927	0.884856
TAG.56.6.FA18.0	-0.00869631	-0.133929	-0.0691116	0.242662	0.17903	-0.0418919	0.00150132	0.0192931	0.0120785	-0.0551058	-0.0776649	0.303302	0.0150569	0.141518	0.201321	0.139441	0.281921	-0.0495375	-0.153328	0.0513787	0.298434	0.081988	0.102137	-0.00391486	0.0923544	0.319308	-0.165814	-0.0558876	0.00815485	0.0794585	-0.0433175	0.0445427	-0.0646534	0.302799	-0.189544	0.404484	0.184004	0.388345	0.113465	0.00790475	-0.139157	-0.0204942	-0.112083	0.052258	0.142886	-0.124496	-0.186188	-0.0713678	0.380975
TAG.56.6.FA18.1	0.732626	0.557224	0.5706	1.02003	0.77547	0.653425	0.737896	1.00802	0.702274	0.591092	0.593124	1.01494	0.740798	0.857626	0.963674	0.831631	0.963449	0.756238	0.580493	0.681967	1.00062	0.687746	0.853064	0.711043	0.819931	0.950598	0.546904	0.755173	0.820791	0.782937	0.718046	0.785389	0.846646	0.987475	0.531392	1.03535	0.896916	1.03607	0.899518	0.57833	0.494737	0.621144	0.654302	0.847411	0.843936	0.639682	0.561724	0.714825	1.05622
TAG.56.6.FA18.2	0.289127	0.208058	0.290681	0.510754	0.430793	0.302546	0.172513	0.426932	0.326974	0.276784	0.449158	0.583746	0.23797	0.400409	0.498082	0.490721	0.601302	0.179591	0.279142	0.49845	0.627698	0.124495	0.524186	0.421927	0.475437	0.543936	0.165096	0.23225	0.496866	0.483574	0.301639	0.360111	0.333543	0.608367	0.229304	0.343522	0.517358	0.753042	0.501881	0.171864	-0.255819	0.26739	0.224474	0.3327	0.387628	0.281341	-0.0641201	0.329092	0.656801
TAG.56.6.FA18.3	-0.704483	-0.799155	-0.650602	-0.485418	-0.701375	-0.60014	-0.680616	-0.584883	-0.742301	-0.776228	-0.397415	-0.444344	-0.874578	-0.617541	-0.609717	-0.59332	-0.473885	-0.811897	-0.815315	-0.541736	-0.464646	-0.939068	-0.480175	-0.589189	-0.5482	-0.510127	-0.881768	-0.820329	-0.56628	-0.644271	-0.783597	-0.700727	-0.482583	-0.464968	-0.860434	-0.804986	-0.63799	-0.410184	-0.40869	-0.889838	-1.35868	-0.839069	-0.685822	-0.760635	-0.68135	-0.752313	-1.12891	-0.575258	-0.341694
TAG.56.6.FA20.2	-0.53993	-0.65363	-0.444203	-0.467048	-0.544307	-0.507647	-0.662474	-0.430624	-0.598936	-0.613048	-0.146183	-0.290888	-0.590803	-0.529579	-0.493807	-0.45619	-0.325538	-0.719324	-0.551796	-0.291134	-0.384011	-0.843782	-0.329925	-0.438791	-0.333258	-0.436958	-0.753585	-0.62203	-0.370904	-0.45274	-0.61536	-0.562779	-0.507604	-0.282571	-0.609015	-0.719051	-0.480295	-0.147594	-0.29051	-0.795695	-1.20303	-0.688047	-0.620759	-0.566923	-0.528432	-0.650257	-1.03025	-0.487943	-0.213414
TAG.56.6.FA20.3	0.265728	0.082324	0.0912967	0.339436	0.212312	0.135086	-0.0333993	0.615593	0.144138	0.155475	0.15223	0.527348	0.171245	0.360023	0.367871	0.333786	0.456917	0.00800332	0.205258	0.218875	0.332751	-0.160278	0.355125	0.227931	0.350685	0.330777	0.0232861	0.0057445	0.34777	0.268836	0.190451	0.294232	0.207579	0.443014	-0.00804705	0.0321283	0.266012	0.50265	0.353469	-0.127999	-0.411566	0.0643824	0.0770763	0.311196	0.232807	0.198722	-0.23165	0.315593	0.47209
TAG.56.6.FA20.4	0.934427	0.754858	0.675978	1.09385	0.949533	0.784697	0.782969	1.00704	0.850462	0.763348	0.667087	1.14424	0.925011	1.09704	1.12592	0.973837	1.15557	0.780353	0.785331	0.822764	1.0642	0.733391	0.965542	0.848979	0.985583	1.0315	0.735128	0.692767	0.996175	0.922206	0.937569	0.963879	0.942525	1.10113	0.642509	0.929061	0.966571	1.12193	0.975784	0.682387	0.465155	0.777562	0.769907	1.05578	0.946319	0.824103	0.57247	0.802429	1.1642
TAG.56.6.FA20.5	-0.305568	-0.515327	-0.277907	0.049911	-0.172336	-0.398537	0.0644039	0.195491	-0.259689	-0.491046	-0.731745	-0.0206278	-0.0838172	-0.0672261	-0.128302	-0.293209	-0.0814591	-0.0172097	-0.686064	-0.581282	-0.0970402	0.149282	-0.469817	-0.541016	-0.374696	0.125958	-0.588835	-0.307611	-0.288617	-0.42143	-0.343943	-0.263765	-0.26292	0.0506303	-0.517327	0.605367	-0.337169	0.0918498	-0.275642	0.0499264	0.0668221	-0.394304	-0.452928	-0.111941	-0.107112	-0.504702	-0.229398	-0.357461	0.201639
TAG.56.6.FA22.4	-0.0930699	-0.104209	-0.185638	0.166982	-0.0433639	-0.155988	-0.184784	0.0575715	0.0114227	-0.219325	-0.229676	0.181191	-0.0831508	0.0732861	0.353554	0.124749	0.195251	-0.00104949	-0.156632	0.163277	0.424391	-0.252077	0.10386	-0.00486374	-0.0265925	0.223212	-0.165962	-0.1317	0.139736	0.26191	0.0958581	0.0478045	0.253182	0.223653	-0.223942	-0.0606591	0.222809	0.354462	0.141832	-0.408962	-0.556259	-0.01046	0.12328	0.0529057	0.101947	-0.197291	-0.269544	-0.176947	0.384705
TAG.56.6.FA22.5	0.567541	0.405294	0.526767	0.985789	0.689097	0.592864	0.769975	0.840392	0.751456	0.498214	0.422285	0.896653	0.711181	0.717819	0.997779	0.788375	0.833954	0.810314	0.45602	0.730296	1.04274	0.810341	0.792681	0.600343	0.652674	0.985753	0.466233	0.790511	0.703589	0.757589	0.664348	0.73472	0.861968	0.91384	0.551384	1.11494	0.929148	1.01706	0.84766	0.581551	0.587206	0.740008	0.866704	0.779095	0.845187	0.400872	0.618617	0.6297	1.03741
TAG.56.6.FA22.6	-0.243517	-0.337412	0.0208279	0.456595	0.0871634	0.00348417	0.217492	0.202393	0.0746243	-0.343687	-0.427378	0.135335	0.0808533	0.142981	0.288038	0.0425446	0.0747027	0.311045	-0.432232	0.119731	0.351322	0.459387	-0.132982	-0.113903	-0.0398915	0.54408	-0.271619	0.167215	-0.108649	-0.238949	-0.0513188	0.0469631	-0.0601925	0.241633	-0.0177426	0.743594	0.0364483	0.211036	0.0258655	0.2597	0.297602	0.123609	0.2551	0.0979054	0.294999	-0.427954	0.244899	-0.370855	0.659596
TAG.56.7.FA16.0	0.261791	0.0948815	0.498193	0.868131	0.575032	0.345765	0.598158	0.530254	0.497358	0.22249	0.220259	0.652747	0.486596	0.526452	0.654546	0.504471	0.60421	0.564452	0.124007	0.502529	0.773739	0.765288	0.426945	0.349075	0.406647	0.873656	0.120052	0.524996	0.373031	0.451679	0.307614	0.427177	0.422076	0.717468	0.308217	1.04408	0.535314	0.860474	0.533468	0.569083	0.51383	0.369636	0.416147	0.485056	0.620651	0.194597	0.471057	0.214614	0.945202
TAG.56.7.FA16.1	-0.671602	-0.762774	-0.644768	-0.137198	-0.492116	-0.543128	-0.445368	-0.159909	-0.470394	-0.719215	-0.833144	-0.316254	-0.522391	-0.476516	-0.211966	-0.510494	-0.435939	-0.48918	-0.818447	-0.651106	-0.233217	-0.460145	-0.489444	-0.589934	-0.50191	-0.250714	-0.780072	-0.513512	-0.688054	-0.510124	-0.705676	-0.482348	-0.446405	-0.287631	-0.761884	-0.100672	-0.436992	-0.176459	-0.340269	-0.5485	-0.688337	-0.610108	-0.550857	-0.58808	-0.423907	-0.660106	-0.698899	-0.571799	-0.262871
TAG.56.7.FA18.0	-0.671602	-0.854145	-0.63287	-0.420842	-0.539295	-0.794171	-0.539746	-0.600815	-0.6696	-0.768135	-0.777626	-0.479778	-0.677073	-0.542139	-0.555187	-0.684907	-0.489043	-0.632964	-1.0416	-0.845001	-0.456398	-0.475377	-0.812708	-0.828241	-0.766211	-0.335566	-0.960818	-0.790206	-0.749445	-0.727942	-0.753841	-0.691519	-0.629887	-0.473312	-0.936373	-0.112914	-0.732793	-0.315285	-0.595247	-0.523694	-0.667262	-0.787939	-0.79469	-0.69027	-0.585137	-0.795576	-0.806359	-0.775668	-0.262427
TAG.56.7.FA18.1	0.45087	0.274901	0.499153	0.863972	0.605662	0.421315	0.641475	0.749457	0.502235	0.294752	0.215243	0.724458	0.61163	0.677046	0.693309	0.531984	0.700543	0.600458	0.301133	0.447538	0.672399	0.756735	0.450786	0.423083	0.526879	0.840611	0.265569	0.472132	0.517873	0.412562	0.436568	0.534415	0.497253	0.765434	0.29427	1.03251	0.465628	0.771541	0.625913	0.626339	0.552984	0.395854	0.385055	0.595928	0.629994	0.426446	0.464406	0.353337	0.939041
TAG.56.7.FA18.2	0.437882	0.295133	0.444737	0.66355	0.572177	0.329462	0.401925	0.468407	0.439795	0.391824	0.455152	0.691736	0.43887	0.56494	0.579919	0.526654	0.702643	0.401462	0.374101	0.476885	0.700384	0.355578	0.534999	0.44495	0.513606	0.67438	0.272468	0.37297	0.582799	0.565551	0.43091	0.444569	0.478223	0.716008	0.267312	0.616545	0.52914	0.908403	0.503813	0.351079	0.103203	0.339675	0.238927	0.42676	0.512499	0.445866	0.131911	0.372554	0.870724
TAG.56.7.FA18.3	-0.370572	-0.53553	-0.497961	-0.219716	-0.370382	-0.518152	-0.486677	-0.282249	-0.481661	-0.499591	-0.348105	-0.142923	-0.673508	-0.352997	-0.272359	-0.390519	-0.210296	-0.618951	-0.575363	-0.494651	-0.251819	-0.704326	-0.39038	-0.458698	-0.459909	-0.221646	-0.684975	-0.736532	-0.388668	-0.366607	-0.454302	-0.430537	-0.226101	-0.292618	-0.77532	-0.517797	-0.465825	-0.181791	-0.298471	-0.661271	-0.943129	-0.66659	-0.554352	-0.505866	-0.438002	-0.439841	-0.846154	-0.356507	-0.0707143
TAG.56.7.FA20.3	-0.111047	-0.214297	-0.217621	-0.13673	-0.129279	-0.297774	-0.386768	0.122736	-0.266126	-0.199771	-0.0984582	0.143693	-0.190372	-0.0418732	-0.0206829	-0.105469	0.111212	-0.395299	-0.145912	-0.206268	-0.0406666	-0.519232	-0.0998629	-0.166562	-0.093253	-0.0431286	-0.338164	-0.490116	-0.0329073	-0.0888883	-0.122925	-0.0982056	-0.15869	0.00775324	-0.475641	-0.450103	-0.235197	0.155389	-0.103938	-0.485511	-0.746443	-0.388239	-0.360961	-0.186367	-0.14565	-0.106313	-0.658648	-0.106796	0.19237
TAG.56.7.FA20.4	0.783561	0.657977	0.641637	0.840045	0.796475	0.569523	0.585808	0.654575	0.668256	0.623845	0.55631	0.960228	0.763434	0.943092	0.868529	0.762939	0.992122	0.532292	0.727581	0.637524	0.829351	0.472393	0.734383	0.703585	0.791615	0.815041	0.550138	0.431697	0.901811	0.794505	0.79544	0.78639	0.740805	0.921771	0.423132	0.580452	0.662338	0.984226	0.73637	0.488291	0.22002	0.55631	0.50123	0.842318	0.725797	0.784607	0.310985	0.598488	1.12212
TAG.56.7.FA20.5	0.0847095	-0.0934904	0.26014	0.491613	0.297071	0.0430459	0.562432	0.641008	0.138029	0.0166565	-0.307174	0.438101	0.471114	0.431564	0.301061	0.139033	0.397202	0.348437	-0.140402	-0.255208	0.24606	0.58186	-0.0652417	-0.0957982	0.126008	0.572584	-0.174158	0.0193707	0.198082	0.0287941	0.097418	0.186006	0.163491	0.477334	-0.0883355	0.920361	-0.0622212	0.595324	0.0978577	0.564315	0.493475	-0.0610002	-0.169574	0.34614	0.281635	0.114151	0.152546	0.119007	0.612897
TAG.56.7.FA22.4	-0.870327	-0.874976	-0.880625	-0.561064	-0.773175	-0.849171	-0.814735	-0.708711	-0.720846	-0.929385	-0.932528	-0.548889	-0.925234	-0.718417	-0.441372	-0.700227	-0.567221	-0.804861	-0.951899	-0.651503	-0.393804	-0.94231	-0.654723	-0.756035	-0.775984	-0.522279	-0.93858	-0.892566	-0.671522	-0.571338	-0.75251	-0.713516	-0.515672	-0.553766	-0.961137	-0.761455	-0.631582	-0.391024	-0.586722	-1.06152	-1.26477	-0.81904	-0.675002	-0.782591	-0.706997	-0.865065	-1.0867	-0.849228	-0.354168
TAG.56.7.FA22.5	0.331441	0.203891	0.47718	0.744744	0.569913	0.423534	0.524543	0.528562	0.580372	0.349524	0.313588	0.713573	0.489907	0.544243	0.735894	0.594307	0.681387	0.540647	0.308359	0.602351	0.847713	0.540514	0.609655	0.446752	0.45356	0.802649	0.281684	0.481007	0.518509	0.636351	0.399643	0.518635	0.571947	0.766854	0.371382	0.810732	0.662669	0.976705	0.59986	0.435338	0.278518	0.479152	0.584651	0.441027	0.571048	0.337812	0.284458	0.388593	0.906907
TAG.56.7.FA22.6	0.627672	0.391381	0.940414	1.40341	1.01514	0.901259	1.16861	1.11253	0.987178	0.560164	0.407065	1.06939	1.00781	1.06294	1.15685	0.941414	1.01903	1.11385	0.403433	0.990389	1.17683	1.38683	0.785354	0.804354	0.847684	1.4489	0.597866	1.03276	0.690396	0.655517	0.721202	0.942876	0.821829	1.1246	0.844479	1.66797	0.897088	1.13185	0.984775	1.15858	1.16145	0.975248	0.999626	0.949565	1.11622	0.556433	1.10521	0.535213	1.44278
TAG.56.8.FA16.0	-0.17639	-0.345124	0.237783	0.479681	0.237906	-0.0134785	0.275302	-0.0319245	0.11792	-0.196005	-0.257236	0.24534	0.0908458	0.212592	0.212523	0.0643086	0.21186	0.163058	-0.329834	0.166391	0.321566	0.434148	-0.0710195	-0.0208006	-0.0438191	0.57251	-0.260105	0.0572913	-0.0530201	-0.0531001	-0.0909169	0.0440353	-0.0367448	0.289306	-0.0214452	0.653154	-0.00115583	0.400039	0.0901716	0.305625	0.109363	0.0295778	0.00651751	0.00363548	0.189838	-0.155102	0.0780351	-0.28924	0.667079
TAG.56.8.FA16.1	-0.780262	-0.882573	-0.448797	0.015487	-0.381625	-0.494671	-0.305925	-0.159632	-0.419694	-0.749501	-0.883944	-0.31189	-0.421205	-0.357817	-0.239966	-0.534874	-0.438636	-0.383839	-0.876393	-0.680868	-0.323106	-0.167862	-0.610287	-0.588269	-0.47906	-0.0515196	-0.860795	-0.490557	-0.809797	-0.639336	-0.769406	-0.471113	-0.608081	-0.287179	-0.697341	0.115275	-0.566829	-0.120774	-0.417493	-0.277004	-0.442224	-0.565422	-0.66862	-0.655026	-0.409036	-0.594849	-0.53841	-0.670055	-0.197623
TAG.56.8.FA18.1	-0.212571	-0.376227	0.0115645	0.179456	-0.0470153	-0.21541	0.0719697	0.149866	-0.17606	-0.330632	-0.430157	0.0680296	0.0115235	0.0462033	-0.0370685	-0.192195	-0.0177714	-0.0714849	-0.426986	-0.39589	-0.073911	0.0681343	-0.312468	-0.314749	-0.185019	0.177785	-0.460842	-0.238377	-0.175916	-0.304488	-0.234502	-0.14281	-0.119182	0.0952021	-0.437383	0.35145	-0.361038	0.213089	-0.134007	0.0658341	-0.0917091	-0.320168	-0.259442	-0.0146635	-0.101516	-0.164514	-0.22348	-0.269214	0.251848
TAG.56.8.FA18.2	0.142528	0.028114	0.416087	0.574216	0.408894	0.150509	0.374968	0.263037	0.24074	0.136657	0.077633	0.45782	0.319239	0.431087	0.339272	0.239694	0.450658	0.255418	0.0976762	0.279806	0.429771	0.459104	0.1608	0.18791	0.224184	0.638849	-0.00480159	0.142304	0.282294	0.226746	0.146778	0.232164	0.132281	0.502796	0.0649257	0.678849	0.112533	0.667802	0.236066	0.402139	0.173131	0.147533	0.0237649	0.244051	0.325502	0.291418	0.0857737	0.00569081	0.812158
TAG.56.8.FA18.3	-0.149742	-0.408872	-0.350397	-0.181241	-0.253111	-0.539144	-0.287238	-0.268292	-0.344882	-0.403495	-0.405241	-0.0229567	-0.469342	-0.204078	-0.164817	-0.356421	-0.104244	-0.411322	-0.492764	-0.541571	-0.180412	-0.49101	-0.417951	-0.428001	-0.427955	-0.107218	-0.59391	-0.622022	-0.247403	-0.301848	-0.262269	-0.317045	-0.0455432	-0.193857	-0.803628	-0.34226	-0.493067	-0.0827403	-0.254191	-0.549727	-0.639948	-0.642286	-0.556451	-0.375536	-0.326191	-0.232861	-0.689068	-0.296514	0.104837
TAG.56.8.FA20.4	0.522074	0.426368	0.395549	0.524949	0.48869	0.224518	0.278085	0.264572	0.319654	0.326879	0.233279	0.613497	0.41416	0.592211	0.514989	0.33636	0.639042	0.185368	0.39344	0.27243	0.46064	0.169543	0.321298	0.3259	0.370755	0.501224	0.241949	0.00190187	0.556041	0.505095	0.508487	0.434023	0.459281	0.495545	0.0763003	0.148584	0.223881	0.66856	0.317143	0.165046	-0.0384246	0.185206	0.180683	0.429047	0.388677	0.497653	0.0152743	0.244784	0.874663
TAG.56.8.FA20.5	0.0515632	-0.139202	0.365159	0.365076	0.301921	-0.0496434	0.492784	0.454994	0.0377499	0.0177925	-0.300505	0.370585	0.395839	0.325937	0.14123	0.0380115	0.34006	0.180476	-0.127846	-0.316306	0.106035	0.408547	-0.166498	-0.139064	0.0354603	0.533608	-0.238433	-0.0804005	0.159658	0.000496006	0.0262959	0.0782194	0.036337	0.365605	-0.191356	0.721019	-0.234629	0.698026	-0.0466206	0.565887	0.279036	-0.188744	-0.375569	0.215044	0.188033	0.215777	-0.049149	0.00951875	0.611233
TAG.56.8.FA22.5	-0.366631	-0.556117	-0.205091	0.0709858	-0.198818	-0.297177	-0.183846	-0.189051	-0.178483	-0.400405	-0.496918	-0.0508879	-0.338337	-0.226057	-0.0433347	-0.257075	-0.158322	-0.286273	-0.555578	-0.293073	-0.00577236	-0.197749	-0.260292	-0.333601	-0.34265	0.0247444	-0.476467	-0.348774	-0.355986	-0.202164	-0.399796	-0.263307	-0.163489	-0.059449	-0.485966	0.0115495	-0.257383	0.128321	-0.180791	-0.291393	-0.42575	-0.331081	-0.234687	-0.40553	-0.237388	-0.318425	-0.505845	-0.347275	0.11635
TAG.56.8.FA22.6	0.437178	0.191576	0.896851	1.24211	0.920715	0.7141	1.00878	0.824043	0.831925	0.471669	0.321067	0.914392	0.811516	0.920063	0.920583	0.750494	0.883284	0.878469	0.319483	0.889937	0.977149	1.17268	0.61302	0.684993	0.687468	1.30661	0.437879	0.786996	0.543503	0.558503	0.528907	0.762567	0.552669	0.981343	0.689239	1.43519	0.657409	1.08035	0.786372	1.05479	0.873551	0.80214	0.688871	0.690516	0.875547	0.512808	0.82739	0.337382	1.34827
TAG.56.9.FA18.3	-0.425344	-0.629435	-0.428213	-0.38222	-0.495321	-0.738491	-0.417326	-0.571947	-0.57307	-0.677282	-0.819267	-0.298191	-0.645515	-0.382496	-0.449694	-0.703485	-0.337794	-0.612748	-0.749511	-0.868048	-0.538887	-0.478177	-0.800842	-0.724143	-0.744622	-0.224816	-0.859089	-0.911849	-0.57798	-0.615467	-0.53244	-0.558587	-0.380009	-0.465963	-1.00586	-0.356866	-0.89481	-0.390567	-0.59173	-0.584473	-0.629346	-0.861819	-0.831731	-0.707055	-0.555779	-0.385571	-0.802926	-0.656649	-0.0129689
TAG.56.9.FA20.4	-0.00429464	-0.157575	-0.244054	-0.275411	-0.194613	-0.58225	-0.31912	-0.270066	-0.371338	-0.395584	-0.544268	-0.0468818	-0.203603	-0.0460865	-0.0772597	-0.465842	-0.0672601	-0.400976	-0.412613	-0.64746	-0.305378	-0.376841	-0.521758	-0.42203	-0.454876	-0.0830491	-0.537395	-0.91273	-0.184864	-0.226443	-0.100022	-0.189445	-0.0816355	-0.228216	-0.900678	-0.381625	-0.6964	-0.0943586	-0.401286	-0.48959	-0.574332	-0.626243	-0.597775	-0.365759	-0.285963	-0.101706	-0.647591	-0.43926	0.23559
TAG.56.9.FA20.5	-0.279583	-0.453581	0.148144	-0.0361961	-0.0465572	-0.454201	0.109957	-0.00197255	-0.320951	-0.317187	-0.579755	-0.0133857	0.0194127	-0.0294888	-0.260124	-0.413001	-0.0399705	-0.24632	-0.511335	-0.750027	-0.297646	0.0320878	-0.629838	-0.569952	-0.424188	0.147824	-0.615648	-0.550443	-0.254955	-0.332214	-0.31171	-0.320479	-0.320118	-0.0282377	-0.635548	0.257171	-0.705921	0.390543	-0.507541	0.1307	-0.104447	-0.617603	-0.818134	-0.275054	-0.216497	-0.0474314	-0.478988	-0.392823	0.338595
TAG.56.9.FA22.6	-0.339479	-0.551921	0.219239	0.460585	0.123308	-0.0434547	0.278432	0.034986	0.0560465	-0.35987	-0.477839	0.106039	-0.0341656	0.112505	0.119285	-0.127652	-0.0399551	-0.00346656	-0.615809	-0.0783895	0.110317	0.362598	-0.278468	-0.135542	-0.107562	0.483298	-0.432243	-0.097987	-0.397833	-0.325016	-0.382777	-0.049898	-0.207908	0.161977	-0.186909	0.535251	-0.280631	0.240099	-5.09043e-05	0.311165	0.0687853	-0.058854	-0.173939	-0.269882	0.00776038	-0.155102	-0.0764617	-0.402856	0.485323
TAG.57.2.FA18.1	-0.346377	-0.554314	-0.0174137	0.0777013	-0.13654	-0.328925	0.0145746	-0.0188183	-0.289684	-0.515949	-0.562027	-0.10418	-0.0494902	-0.038616	-0.186617	-0.333876	-0.188385	-0.167569	-0.515301	-0.398964	-0.23549	0.0832985	-0.429364	-0.403042	-0.272598	0.153623	-0.543954	-0.278967	-0.372263	-0.487059	-0.410003	-0.244528	-0.463716	0.00654378	-0.360793	0.224386	-0.479089	-0.0411841	-0.253386	0.137917	-0.13377	-0.344545	-0.461649	-0.249945	-0.199379	-0.345665	-0.310742	-0.537304	0.0564586
TAG.57.3.FA18.2	-0.599835	-0.708188	-0.161957	-0.186031	-0.336958	-0.602512	-0.299905	-0.512285	-0.545438	-0.679126	-0.652378	-0.383281	-0.329854	-0.288079	-0.557362	-0.62333	-0.384762	-0.567801	-0.67245	-0.522664	-0.496725	-0.23377	-0.680705	-0.596912	-0.525792	-0.151198	-0.734496	-0.626962	-0.546055	-0.610082	-0.63084	-0.518567	-0.714039	-0.269131	-0.602125	-0.217532	-0.765315	-0.132714	-0.598596	-0.102042	-0.548075	-0.677237	-0.816088	-0.584636	-0.49027	-0.466224	-0.703658	-0.850087	-0.0725554
TAG.58.10.FA18.2	-0.586616	-0.693893	-0.122809	-0.195017	-0.309265	-0.577501	-0.282187	-0.51549	-0.527016	-0.625281	-0.677256	-0.363747	-0.318998	-0.25177	-0.527864	-0.589487	-0.371679	-0.517245	-0.659528	-0.522199	-0.475343	-0.229769	-0.669736	-0.605941	-0.507337	-0.117596	-0.720835	-0.588857	-0.501392	-0.612382	-0.608534	-0.496408	-0.802461	-0.269327	-0.586917	-0.183214	-0.743861	-0.0865786	-0.577319	-0.0798318	-0.522223	-0.666402	-0.827946	-0.583814	-0.479016	-0.429474	-0.703254	-0.815455	-0.0604572
TAG.58.10.FA20.4	0.00722961	-0.0225877	-0.337323	-0.136242	-0.111904	-0.585479	-0.213744	-0.012275	-0.300045	-0.402717	-0.869908	-0.00208506	0.103308	0.189166	0.0496689	-0.397859	0.0506212	-0.16745	-0.220036	-0.721249	-0.258472	-0.02123	-0.696468	-0.402933	-0.37306	0.0995889	-0.409666	-0.834336	-0.180056	-0.0336106	0.0910738	-0.0138272	-0.118094	-0.209929	-0.871283	-0.0871231	-0.643339	0.0523627	-0.459197	-0.161989	-0.16235	-0.451491	-0.415758	-0.182766	-0.0386618	-0.0723524	-0.396304	-0.525089	0.317203
TAG.58.10.FA20.5	-0.534947	-0.704782	-0.673675	-0.557286	-0.525974	-0.95043	-0.353772	-0.153214	-0.769301	-0.840655	NA	-0.406967	-0.185058	-0.263964	-0.473557	-0.866827	-0.428356	-0.424935	-0.914662	-1.50485	-0.692227	-0.215689	-1.26094	-1.06624	-0.993962	-0.234747	-0.984737	-1.13093	-0.760902	-0.668074	-0.502187	-0.578976	-0.618274	-0.544499	-1.38231	-0.00354512	-1.12831	-0.203503	-1.0417	-0.222452	-0.222286	-1.04135	-1.19678	-0.646712	-0.446299	-0.578435	-0.72735	-0.823099	-0.146183
TAG.58.10.FA22.5	-0.896097	-1.1023	-0.658999	-0.654056	-0.729128	-0.822188	-0.6833	-0.71156	-0.669122	-0.942019	-0.668482	-0.710888	-0.791073	-0.722732	-0.770483	-0.930356	-0.757134	-0.94625	-1.00212	-0.962381	-0.760812	-0.750427	-0.889913	-0.929265	-0.898162	-0.581047	-1.14305	-1.01682	-0.908592	-0.95619	-0.953946	-0.882716	-0.638204	-0.731429	-1.17698	-0.517797	-1.09676	-0.505425	-0.876303	-0.700553	-0.807186	-1.04211	-1.0187	-1.06709	-0.838119	-0.791468	-1.03314	-0.948459	-0.509511
TAG.58.10.FA22.6	-0.271406	-0.481578	0.417138	0.399891	0.195203	-0.056478	0.324193	0.166721	-0.0269049	-0.246719	-0.383175	0.134088	0.180743	0.219988	0.0124244	-0.148329	0.0696589	0.0118615	-0.381374	-0.0773839	0.0363142	0.413462	-0.264522	-0.178048	-0.0389455	0.514227	-0.324322	-0.115663	-0.229842	-0.356682	-0.296353	-0.0417733	-0.335379	0.226482	-0.170573	0.474472	-0.342561	0.358143	-0.0600159	0.495668	0.161873	-0.122802	-0.323522	-0.116378	0.0544814	-0.0570747	-0.112	-0.404194	0.451337
TAG.58.2.FA18.1	-0.911541	-1.1087	-1.07069	-0.855202	-1.04132	-0.884368	-0.8967	-1.01142	-0.995805	-1.09046	-0.593341	-0.881164	-0.834767	-0.549846	-0.742735	-0.723784	-0.670658	-0.865148	-0.9467	-0.74033	-0.692488	-0.871963	-0.777323	-1.01064	-0.744923	-0.765091	-1.21399	-0.652958	-0.493781	-1.08797	-0.784216	-1.03994	-0.840887	-0.667895	-0.923038	-0.722394	-1.06894	-0.764521	-0.70046	-1.0625	-0.834305	-0.981872	-0.455502	-0.25849	-0.731578	-1.40568	-1.02136	-1.02015	-0.184969
TAG.58.3.FA18.1	-0.961467	-0.994096	-0.888803	-0.607576	-0.939018	-0.744417	-0.83042	-0.716225	-0.891011	-0.96486	-0.627968	-0.726113	-0.752769	-0.552689	-0.712295	-0.660698	-0.616299	-0.871732	-0.866307	-0.64381	-0.624951	-0.649263	-0.656098	-0.823441	-0.549315	-0.71995	-1.08942	-0.648782	-0.502029	-0.936295	-0.754953	-0.882436	-0.838978	-0.581381	-0.781571	-0.635707	-0.765212	-0.729261	-0.548559	-0.863964	-0.728531	-0.864658	-0.55032	-0.0688088	-0.721105	-1.15389	-0.995267	-0.849916	-0.263624
TAG.58.5.FA18.1	-0.686559	-0.758914	-0.870893	-0.442057	-0.722565	-0.650839	-0.767092	-0.27692	-0.721207	-0.885609	-0.824765	-0.423503	-0.662254	-0.588315	-0.397384	-0.516698	-0.515153	-0.717421	-0.729469	-0.663393	-0.334959	-0.772798	-0.501568	-0.728629	-0.539503	-0.497014	-0.916312	-0.651438	-0.544697	-0.591375	-0.634642	-0.613657	-0.631065	-0.483395	-0.893553	-0.62433	-0.441103	-0.45282	-0.428062	-0.913557	-1.03932	-0.730094	-0.396193	-0.548508	-0.51948	-0.946633	-0.842022	-0.641462	-0.494544
TAG.58.6.FA16.0	-0.90375	-0.931178	-1.13828	-0.653058	-1.05278	-0.518628	-0.958311	-0.943036	-0.820785	-1.34024	-0.794065	-0.726263	-0.771298	-0.798818	-0.562385	-0.686466	-0.897763	-0.67167	-0.985995	-0.779248	-0.352654	-0.948666	-0.683687	-0.968508	-0.769008	-0.588259	-1.08351	-0.601032	-0.798682	-0.666329	-0.82829	-0.863327	-0.694486	-0.610603	-1.14916	-0.668052	-0.586995	-0.563927	-0.615579	-1.12829	-0.988567	-0.920368	-0.294087	-0.932522	-0.689698	-1.11737	-0.780874	-0.893171	-0.475431
TAG.58.6.FA18.0	-0.619445	-0.742879	-0.766617	-0.342032	-0.580332	-0.744594	-0.578057	-0.351127	-0.616278	-0.807744	-0.727302	-0.350315	-0.595708	-0.520353	-0.356081	-0.512825	-0.412405	-0.490539	-0.790702	-0.638676	-0.217506	-0.439985	-0.547556	-0.718282	-0.581053	-0.321142	-0.840784	-0.522255	-0.63744	-0.503493	-0.685638	-0.58371	-0.61485	-0.367137	-0.79685	-0.184925	-0.388126	-0.240995	-0.516782	-0.521257	-0.630045	-0.671349	-0.627032	-0.518544	-0.393637	-0.883374	-0.683777	-0.669082	-0.282439
TAG.58.6.FA18.1	-0.205167	-0.380628	-0.440253	0.0979296	-0.291201	-0.187037	-0.254382	0.145435	-0.241267	-0.43623	-0.330468	0.0506427	-0.152447	-0.126544	0.0565049	-0.0955056	-0.0494724	-0.21659	-0.326123	-0.252569	0.100917	-0.226791	-0.0792549	-0.307204	-0.106231	0.0112669	-0.450539	-0.139184	-0.149226	-0.201269	-0.247531	-0.162336	-0.148083	0.00866381	-0.428259	0.0187408	0.00714973	0.0523627	0.0102675	-0.373018	-0.416243	-0.269667	-0.0753266	-0.128006	-0.0810137	-0.441539	-0.33555	-0.226079	-0.0655462
TAG.58.6.FA20.4	-0.784641	-0.885135	-0.926889	-0.619475	-0.850408	-0.794972	-0.901931	-0.494956	-0.858185	-0.990662	-0.975342	-0.531607	-0.682643	-0.589956	-0.595298	-0.68042	-0.573214	-0.873942	-0.84576	-0.87816	-0.593707	-0.894173	-0.711798	-0.845425	-0.681955	-0.544866	-1.02307	-0.967733	-0.72116	-0.731973	-0.741731	-0.713632	-0.772031	-0.606194	-1.09608	-0.780649	-0.696802	-0.493686	-0.695035	-0.935457	-1.09476	-0.852773	-0.854275	-0.691031	-0.594819	-0.941358	-1.03402	-0.857323	-0.560132
TAG.58.6.FA22.4	-0.453159	-0.581543	-0.651699	-0.170189	-0.454806	-0.519121	-0.487346	-0.0713651	-0.46279	-0.593953	-0.673334	-0.186887	-0.42257	-0.335563	-0.146254	-0.313575	-0.22675	-0.468295	-0.530927	-0.404779	-0.153532	-0.591069	-0.280615	-0.472242	-0.316471	-0.253972	-0.593374	-0.508636	-0.329801	-0.370994	-0.411141	-0.355469	-0.388702	-0.271868	-0.627677	-0.411294	-0.254598	-0.182639	-0.226137	-0.701627	-0.926207	-0.456221	-0.400993	-0.282374	-0.319867	-0.635889	-0.705843	-0.484772	-0.310849
TAG.58.6.FA22.5	-0.471316	-0.607194	-0.530847	-0.107901	-0.36463	-0.434294	-0.308774	-0.0922025	-0.38092	-0.602466	-0.598239	-0.157758	-0.330049	-0.285937	-0.123431	-0.29809	-0.239328	-0.33506	-0.534137	-0.405682	-0.0726106	-0.172945	-0.317448	-0.474652	-0.368533	-0.124446	-0.588529	-0.265218	-0.359537	-0.408262	-0.411693	-0.328163	-0.447177	-0.161593	-0.469614	0.0259585	-0.194635	-0.11011	-0.261343	-0.34844	-0.412413	-0.352496	-0.307479	-0.279106	-0.217457	-0.673783	-0.44786	-0.432043	-0.180592
TAG.58.7.FA16.0	-0.815024	-0.855344	-1.02647	-0.510855	-0.96669	-0.600867	-0.936268	-0.715132	-0.74568	-1.22474	-0.511462	-0.653155	-0.693169	-0.660315	-0.450027	-0.59253	-0.764078	-0.549423	-1.00335	-0.771787	-0.330462	-0.858212	-0.709513	-0.924658	-0.847271	-0.419489	-1.02166	-0.715772	-0.687911	-0.628034	-0.748888	-0.74595	-0.516578	-0.538755	-1.10875	-0.579236	-0.648339	-0.480568	-0.644914	-0.996255	-0.887842	-0.843063	-0.370814	-0.923455	-0.595175	-1.03199	-0.714854	-0.814046	-0.320182
TAG.58.7.FA18.0	-0.648478	-0.833127	-0.566049	-0.216656	-0.458928	-0.666921	-0.401469	-0.286566	-0.523721	-0.726133	-0.753493	-0.314969	-0.461627	-0.389161	-0.343671	-0.519122	-0.378038	-0.459389	-0.859919	-0.577631	-0.259172	-0.187714	-0.584276	-0.684758	-0.545472	-0.134581	-0.844956	-0.512587	-0.63936	-0.573442	-0.666028	-0.516007	-0.654088	-0.286246	-0.676873	0.0469659	-0.462142	-0.173401	-0.461026	-0.27503	-0.367376	-0.580929	-0.657177	-0.484448	-0.349892	-0.817013	-0.564656	-0.727202	-0.146306
TAG.58.7.FA18.1	-0.0963657	-0.287921	-0.0804349	0.366529	0.0287145	-0.0553232	0.109186	0.387116	0.0053187	-0.234226	-0.139565	0.225294	0.109464	0.113008	0.206255	0.0328331	0.151079	0.0122646	-0.170424	-0.13521	0.194409	0.188068	0.0278952	-0.125287	0.0330886	0.265618	-0.217366	0.0457574	-0.019293	-0.0991404	-0.154055	0.018399	-0.0880099	0.224708	-0.19779	0.448905	0.0854751	0.2885	0.122045	0.109253	-0.0441937	-0.0857658	-0.0387453	0.0382654	0.110931	-0.183245	-0.0852191	-0.0671784	0.181044
TAG.58.7.FA18.2	-0.573788	-0.606517	-0.515286	-0.229345	-0.399829	-0.473804	-0.516947	-0.311949	-0.475801	-0.609332	-0.4449	-0.241104	-0.446967	-0.406227	-0.292016	-0.381988	-0.260545	-0.516914	-0.518739	-0.398853	-0.150101	-0.539388	-0.343987	-0.512974	-0.362931	-0.227828	-0.682981	-0.471588	-0.354847	-0.299598	-0.549472	-0.475582	-0.462113	-0.209392	-0.628458	-0.298733	-0.32433	-0.0332895	-0.364813	-0.474558	-0.771858	-0.55756	-0.432115	-0.516442	-0.374012	-0.558616	-0.716343	-0.52035	-0.192553
TAG.58.7.FA20.4	-0.508521	-0.629435	-0.767693	-0.500611	-0.628268	-0.67072	-0.834038	-0.313707	-0.680607	-0.753825	-0.838821	-0.348014	-0.543874	-0.421073	-0.337768	-0.506113	-0.373587	-0.709661	-0.621443	-0.749191	-0.440852	-0.826238	-0.58597	-0.676438	-0.526031	-0.384334	-0.818015	-0.888959	-0.526547	-0.509517	-0.498857	-0.476034	-0.524815	-0.440324	-1.01314	-0.711569	-0.562366	-0.311081	-0.548325	-0.818029	-0.993384	-0.727187	-0.758645	-0.646405	-0.417911	-0.703766	-0.931848	-0.663764	-0.35299
TAG.58.7.FA22.4	-0.540765	-0.679252	-0.603624	-0.307223	-0.49084	-0.599615	-0.593905	-0.35286	-0.548027	-0.63102	-0.642267	-0.278077	-0.533176	-0.425685	-0.314671	-0.396852	-0.279352	-0.630303	-0.540377	-0.451638	-0.257332	-0.720801	-0.389228	-0.504781	-0.392771	-0.320208	-0.694236	-0.639498	-0.35641	-0.393618	-0.539257	-0.466582	-0.510277	-0.356102	-0.695891	-0.586668	-0.368319	-0.152582	-0.439299	-0.728332	-1.09476	-0.580247	-0.575947	-0.428302	-0.449579	-0.591827	-0.898271	-0.576282	-0.348944
TAG.58.7.FA22.5	-0.0104202	-0.182837	0.0458086	0.38411	0.140461	0.0563506	0.163713	0.420914	0.149282	-0.0781019	-0.147926	0.330973	0.199633	0.191185	0.298374	0.169475	0.233813	0.0699355	-0.0332592	0.0536743	0.284638	0.262601	0.22492	0.029102	0.14865	0.312982	-0.046541	0.14749	0.0728281	0.0438099	-0.0457637	0.16974	0.0325128	0.29479	-0.0269586	0.469547	0.228503	0.388345	0.239553	0.184053	-0.00153246	0.114531	0.127463	0.153771	0.165794	-0.0971135	-0.0576037	0.0653217	0.207975
TAG.58.7.FA22.6	-0.294987	-0.532097	-0.0130124	0.365596	0.0283294	-0.0816203	0.228584	0.294822	-0.0739462	-0.40348	-0.445477	0.114784	0.102443	0.15393	0.126975	-0.0890889	0.0361895	0.0779433	-0.520741	-0.0830161	0.131475	0.446331	-0.227051	-0.203629	-0.0798088	0.433313	-0.356327	0.030568	-0.283072	-0.432972	-0.223199	-0.0350931	-0.332402	0.167282	-0.134197	0.668286	-0.0869136	0.106633	0.0380019	0.31864	0.270854	-0.0236082	-0.0260785	0.0497113	0.12772	-0.434538	0.0435046	-0.3946	0.310758
TAG.58.8.FA18.1	-0.154874	-0.389977	0.136524	0.426373	0.121757	-0.0213689	0.281426	0.413792	0.036806	-0.240338	-0.296799	0.21475	0.223631	0.204065	0.137577	0.0137732	0.115522	0.0727171	-0.271001	-0.159596	0.104167	0.416195	-0.0598708	-0.112858	0.0251361	0.420945	-0.246769	0.0708561	-0.122446	-0.225812	-0.21608	0.0326423	-0.196479	0.241409	-0.104236	0.625122	-0.0803439	0.291359	0.0754738	0.348507	0.208916	-0.0103483	-0.143953	0.0611983	0.109066	-0.14029	0.027228	-0.181961	0.24684
TAG.58.8.FA18.2	-0.419609	-0.589276	-0.168656	0.053392	-0.18506	-0.353412	-0.18589	-0.0801448	-0.282944	-0.450386	-0.320827	-0.0575289	-0.205023	-0.174286	-0.180353	-0.272288	-0.128233	-0.320918	-0.433104	-0.309106	-0.0934031	-0.108606	-0.282952	-0.381638	-0.255599	0.0517067	-0.487063	-0.325258	-0.274105	-0.325016	-0.46304	-0.296075	-0.390733	-0.0179748	-0.437155	0.073372	-0.315427	0.139243	-0.221632	-0.0806205	-0.391324	-0.386938	-0.413204	-0.346493	-0.222703	-0.351362	-0.483066	-0.417657	-0.0089089
TAG.58.8.FA20.3	-0.478506	-0.646896	-0.946152	-0.657264	-0.767117	-0.952275	-0.890478	-0.0617751	-0.734169	-0.834436	-1.01162	-0.325699	-0.495534	-0.42414	-0.339637	-0.650281	-0.429182	-0.738681	-0.673659	-1.09445	-0.581477	-0.84466	-0.838465	-0.855616	-0.73888	-0.494675	-0.896887	-1.07762	-0.678413	-0.531283	-0.424794	-0.463407	-0.503186	-0.588164	-1.2656	-0.757562	-0.765155	-0.394236	-0.696148	-1.01953	-1.03575	-0.870311	-0.888507	-0.676842	-0.477449	-0.673392	-0.934563	-0.6475	-0.387851
TAG.58.8.FA20.4	-0.197507	-0.250891	-0.624035	-0.235918	-0.266578	-0.621354	-0.551574	-0.019245	-0.375147	-0.46206	-0.772691	-0.0424547	-0.181823	-0.0585073	0.0447088	-0.317256	-0.043513	-0.407774	-0.341756	-0.631485	-0.176729	-0.474622	-0.427084	-0.48776	-0.388321	-0.100775	-0.54693	-0.816265	-0.281884	-0.158684	-0.0673462	-0.132	-0.195179	-0.27956	-0.866817	-0.475087	-0.412558	-0.0727407	-0.384597	-0.635996	-0.621047	-0.478286	-0.537645	-0.270242	-0.146359	-0.354863	-0.640145	-0.447947	-0.0253282
TAG.58.8.FA22.5	-0.133062	-0.286623	0.0554604	0.261973	0.110423	-0.0469948	0.0780221	0.216852	0.0354565	-0.129433	-0.216184	0.237585	0.0960936	0.107194	0.127549	0.0583868	0.14847	-0.090863	-0.0645253	-0.0230272	0.132	0.0964037	0.107134	-0.0604954	0.0275639	0.256372	-0.133651	-0.0425062	0.0195336	-0.0387092	-0.159916	0.0377902	-0.149638	0.18875	-0.168817	0.226197	0.0357495	0.408679	0.0643909	0.112756	-0.229455	-0.0563289	-0.0505473	-0.0460343	0.0233982	-0.0297989	-0.291578	-0.0671784	0.171715
TAG.58.8.FA22.6	0.147531	-0.158297	0.617643	0.867027	0.53691	0.39911	0.74518	0.836112	0.439319	0.109359	-0.0381671	0.575368	0.659755	0.63873	0.532369	0.371022	0.50639	0.537153	-0.0171617	0.345169	0.512751	0.919126	0.228483	0.28298	0.408118	0.906554	0.0963771	0.480426	0.150834	0.00903369	0.0816843	0.438578	0.104985	0.688746	0.33412	1.13972	0.275866	0.593669	0.473072	0.892869	0.70306	0.415784	0.268421	0.430337	0.513629	0.123583	0.486547	0.0858033	0.706435
TAG.58.9.FA18.1	-0.370007	-0.542479	0.00712068	0.128394	-0.119691	-0.307715	0.0428053	0.0210578	-0.244565	-0.487846	-0.538506	-0.0895505	-0.0203679	-0.011353	-0.164969	-0.298349	-0.138738	-0.190729	-0.497519	-0.37258	-0.204943	0.101848	-0.401878	-0.363666	-0.238664	0.169499	-0.48405	-0.260047	-0.349064	-0.495198	-0.386749	-0.222699	-0.432737	0.00533686	-0.34856	0.265276	-0.438162	0.028149	-0.24009	0.16107	-0.123411	-0.311546	-0.41844	-0.223958	-0.165129	-0.337443	-0.29086	-0.520631	0.0737397
TAG.58.9.FA18.2	-0.457282	-0.646896	0.027771	0.098765	-0.0818347	-0.328623	-0.01666	-0.04902	-0.242763	-0.455285	-0.4449	-0.0827686	-0.0722914	-0.0677948	-0.236399	-0.320754	-0.136732	-0.288765	-0.459744	-0.30349	-0.200356	0.0695759	-0.392794	-0.376664	-0.240677	0.155293	-0.517408	-0.283307	-0.341118	-0.442744	-0.522425	-0.275676	-0.509384	0.00541534	-0.370622	0.224616	-0.466621	0.153436	-0.269584	0.152426	-0.178365	-0.348552	-0.528405	-0.307705	-0.208251	-0.307751	-0.389471	-0.555352	0.0609579
TAG.58.9.FA20.4	0.160874	0.0927235	-0.339724	-0.0798879	-0.0553452	-0.483306	-0.217988	0.130225	-0.146369	-0.251416	-0.683205	0.188908	0.15027	0.268656	0.26609	-0.168769	0.179599	-0.105712	-0.0732583	-0.60553	-0.0576908	-0.16936	-0.400385	-0.262812	-0.199959	0.153945	-0.330778	-0.667222	-0.0234332	0.113992	0.247763	0.159064	0.111011	-0.0649532	-0.73633	-0.126373	-0.322748	0.132449	-0.288517	-0.288823	-0.281373	-0.290847	-0.248889	-0.000202194	0.0950436	-0.0190684	-0.337919	-0.288054	0.321276
TAG.58.9.FA22.5	-0.418344	-0.554914	-0.161344	-0.105124	-0.262419	-0.407587	-0.21553	-0.293386	-0.318256	-0.442693	-0.503469	-0.138582	-0.257474	-0.245266	-0.21666	-0.32516	-0.185676	-0.457395	-0.39611	-0.403843	-0.205936	-0.249509	-0.300201	-0.426628	-0.380014	-0.0819834	-0.541185	-0.489606	-0.346734	-0.342002	-0.411063	-0.319743	-0.317244	-0.174945	-0.604534	-0.181335	-0.394971	0.102104	-0.303098	-0.192128	-0.51358	-0.462544	-0.486755	-0.447481	-0.317029	-0.309831	-0.652694	-0.438725	-0.0705154
TAG.58.9.FA22.6	0.0619216	-0.248511	0.691464	0.794375	0.521774	0.313901	0.685378	0.60017	0.36612	0.073982	-0.0429409	0.471477	0.565842	0.571241	0.371693	0.262283	0.415388	0.37088	-0.0449107	0.309392	0.378053	0.784118	0.149051	0.221778	0.336418	0.865348	0.0460973	0.3485	0.10459	-0.03748	-0.0525544	0.331585	-0.060827	0.653031	0.247472	0.938847	0.126271	0.661285	0.351569	0.85441	0.534806	0.331389	0.087181	0.303219	0.419906	0.196408	0.320315	-0.0170069	0.724934
TAG.60.10.FA22.5	-0.780262	-0.921292	-0.817548	-0.613625	-0.784295	-0.888304	-0.707084	-0.458246	-0.710649	-0.974543	-1.01634	-0.57076	-0.491946	-0.596088	-0.545066	-0.805701	-0.639513	-0.695546	-0.867998	-1.10617	-0.656508	-0.58536	-0.928734	-0.997244	-0.923933	-0.497829	-1.04614	-1.04791	-0.858932	-0.76237	-0.700015	-0.663814	-0.71547	-0.656995	-1.2166	-0.389393	-0.813772	-0.382872	-0.910852	-0.705465	-0.64571	-0.918415	-1.06096	-0.858213	-0.618259	-0.827416	-0.877161	-0.930821	-0.54167
TAG.60.10.FA22.6	-0.741385	-0.987541	-0.533049	-0.240478	-0.478287	-0.729943	-0.39463	-0.151366	-0.610629	-0.901067	-1.34857	-0.41303	-0.319285	-0.335122	-0.390604	-0.690115	-0.470627	-0.470126	-1.00394	-0.852811	-0.485367	-0.133421	-0.919734	-0.841602	-0.688998	-0.0343737	-0.882916	-0.791332	-0.914338	-0.841986	-0.698314	-0.522336	-0.902447	-0.433344	-0.95443	0.0534626	-0.760011	-0.293566	-0.645103	-0.241325	-0.284834	-0.63937	-0.745698	-0.675341	-0.344739	-0.796572	-0.526301	-0.978866	-0.273903
TAG.60.11.FA22.5	-0.998254	-1.10656	-0.817548	-0.632913	-0.784295	-1.01089	-0.655682	-0.61048	-0.815016	-1.15279	-1.27248	-0.73421	-0.606536	-0.67387	-0.720055	-0.981213	-0.790425	-0.734245	-0.996849	-1.17646	-0.83267	-0.453596	-1.19174	-1.13994	-1.08997	-0.462945	-1.13814	-1.12965	-1.06697	-0.949457	-0.877981	-0.791941	-0.885159	-0.728545	-1.30414	-0.263042	-1.06494	-0.513228	-1.03857	-0.649044	-0.556849	-1.02185	-1.07136	-1.07944	-0.700521	-0.942905	-0.910443	-1.17981	-0.576874
TAG.60.11.FA22.6	-0.563968	-0.805526	-0.322855	-0.116886	-0.277739	-0.594574	-0.122838	-0.036812	-0.403237	-0.765718	-1.35791	-0.312076	-0.0947111	-0.099193	-0.289624	-0.608005	-0.346144	-0.220325	-0.862058	-0.805922	-0.400846	0.15732	-0.877507	-0.731071	-0.631403	0.103969	-0.811067	-0.6463	-0.77725	-0.782367	-0.569129	-0.374126	-0.718347	-0.293025	-0.863708	0.307766	-0.730489	-0.11906	-0.630726	-0.0255769	0.0301819	-0.55202	-0.693833	-0.557183	-0.20863	-0.507467	-0.343727	-0.892187	-0.0243438
TAG.60.12.FA22.6	-0.745388	-0.987541	-0.24395	-0.0846041	-0.27735	-0.615348	-0.0208049	-0.170545	-0.442335	-0.918069	NA	-0.419444	-0.140357	-0.102164	-0.401265	-0.707159	-0.463319	-0.255058	-0.965003	-0.834157	-0.508301	0.327312	-1.07489	-0.86468	-0.71907	0.142039	-0.878344	-0.676407	-0.984361	-0.937919	-0.690919	-0.471926	-0.936842	-0.336636	-0.864149	0.469998	-0.964307	-0.186618	-0.64887	0.13154	0.210231	-0.614954	-0.741938	-0.611728	-0.252985	-0.575957	-0.284569	-1.1116	0.0305993
[truncated: 63 more columns]

## Sheet: Fig1E_CV
LipidSpecies	ZJAA6K2	ZJAOHWK	ZJNO47T	ZJNQ2VB	ZJOSZHK	ZJTKAE3	ZJXC41N	ZK112BX	ZK4CK8Y	ZKFV71L	ZKVR426	ZL63I8R	ZL9BTWF	ZLGD9M0	ZLPRB8E	ZLPZS0H	ZLTUJTN	ZLYEM2C	ZLZNCLZ	ZLZQMEV	ZM7JY3G	ZM8YXDM	ZMBH10Z	ZMBVNFM	ZMGT937	ZN0JE53	ZN3TBJM	ZN9YTFN	ZNDMXI3	ZNED4XZ	ZNQOVZV	ZO5QFNX	ZO94RDZ	ZOBX723	ZOQM06Q	ZOQSGYW	ZOZOW1T	ZP0DXQ0	ZPDABJR	ZPEL6L3	ZPF36E2	ZPJT5MY	ZPMBHPS	ZQFL1P3	ZQMVU4Q	ZQNZSQF	ZR3WH7V	ZR47VBL	ZRA5YD8
CE.12.0.	18.8017	46.3834	19.2069	34.488	74.8625	24.5536	60.149	59.1627	95.2105	95.2685	70.414	82.8907	63.8958	37.9539	43.2402	61.2773	64.9188	39.4275	45.3334	38.9711	58.7553	58.7519	47.3599	53.0916	45.2604	42.98	51.9225	76.8978	62.801	56.4544	18.9931	45.8217	34.4015	113.86	30.0202	67.3916	78.772	31.1237	44.4571	57.8265	74.988	34.3212	42.6163	50.1485	54.6877	44.2389	35.8311	38.0804	78.1571
CE.14.0.	16.1386	28.4968	27.5233	34.2274	28.8043	26.2352	24.168	29.4473	37.6799	40.3968	22.9385	31.6837	32.893	29.6028	18.8011	24.2802	30.1626	30.0174	26.0865	21.3464	23.8195	42.2828	33.2219	22.8287	24.8165	19.2176	28.6424	33.1847	28.8135	46.7625	12.4745	22.6107	24.2138	48.4649	4.59006	40.2874	34.5625	25.7627	22.6617	18.2506	19.5334	26.8535	36.8723	32.3596	14.6649	16.6496	24.4608	29.705	26.9758
CE.14.1.	21.5161	25.6156	29.243	49.8896	39.8728	24.1864	29.9355	36.4206	34.0605	124.068	27.5547	35.2355	37.5791	34.0437	28.0668	28.8624	37.0097	38.229	33.6199	30.6072	28.6672	54.7638	36.1127	30.6264	36.7979	65.3311	54.582	33.1884	52.3273	48.2169	18.2246	34.6272	35.4324	45.0638	32.8958	54.0104	38.0402	35.0228	69.0371	28.341	22.7195	29.6006	45.8814	27.2652	16.5883	23.3186	25.4671	32.5205	27.8144
[truncated: 843 more rows]
[truncated: 48 more columns]
