# Supplementary material for: Dynamic lipidome alterations associated with human health, disease and ageing
Source: Nat Metab. 2023 Sep 11;5(9):1578–94. doi: 10.1038/s42255-023-00880-1 (PMC10513930; doi:10.1038/s42255-023-00880-1)
Supplement: Supplementary file 7 — Interindividual differences in healthy baseline. [file 42255_2023_880_MOESM7_ESM.xlsx]

## Sheet: Fig2A_Variance
Lipid	Variance.participant	Status	Lipid.class
CE.12.0.	0.366095	keep	CE
CE.14.0.	0.552086	keep	CE
CE.14.1.	0.455962	keep	CE
CE.15.0.	0.645802	keep	CE
CE.16.0.	0.644408	keep	CE
CE.16.1.	0.562683	keep	CE
CE.17.0.	0.622725	keep	CE
CE.18.0.	0.595535	keep	CE
CE.18.1.	0.6126	keep	CE
CE.18.2.	0.688881	keep	CE
CE.18.3.	0.502203	keep	CE
CE.18.4.	0.476486	keep	CE
CE.20.2.	0.521324	keep	CE
CE.20.3.	0.634792	keep	CE
CE.20.4.	0.739363	keep	CE
CE.20.5.	0.659191	keep	CE
CE.22.4.	0.546233	keep	CE
CER.16.0.	0.584737	keep	CER
CER.18.0.	0.482604	keep	CER
CER.20.0.	0.500967	keep	CER
CER.22.0.	0.621238	keep	CER
CER.22.1.	0.38301	keep	CER
CER.24.0.	0.659995	keep	CER
CER.24.1.	0.620068	keep	CER
CER.26.0.	0.473695	keep	CER
CER.26.1.	0.392961	keep	CER
DCER.24.0.	0.527981	keep	DCER
DCER.24.1.	0.264715	keep	DCER
HCER.16.0.	0.656334	keep	HCER
HCER.18.0.	0.501825	keep	HCER
HCER.20.0.	0.484803	keep	HCER
HCER.22.0.	0.662374	keep	HCER
HCER.24.0.	0.640025	keep	HCER
HCER.24.1.	0.52414	keep	HCER
LCER.14.0.	0.358456	keep	LCER
LCER.16.0.	0.53118	keep	LCER
LCER.20.1.	0.321451	keep	LCER
LCER.24.0.	0.468564	keep	LCER
LCER.24.1.	0.461471	keep	LCER
DAG.14.0.16.0.	0.30257	keep	DAG
DAG.14.0.18.1.	0.422782	keep	DAG
DAG.15.0.18.1.	0.379108	keep	DAG
DAG.16.0.16.1.	0.460843	keep	DAG
DAG.16.0.18.1.	0.496734	keep	DAG
DAG.16.0.20.4.	0.547713	keep	DAG
DAG.16.0.20.5.	0.487782	keep	DAG
DAG.16.0.22.5.	0.301344	keep	DAG
DAG.16.1.16.1.	0.43556	keep	DAG
DAG.16.1.18.1.	0.409345	keep	DAG
DAG.16.1.20.4.	0.498224	keep	DAG
DAG.16.1.22.6.	0.441053	keep	DAG
DAG.18.0.18.1.	0.482428	keep	DAG
DAG.18.0.22.6.	0.487959	keep	DAG
DAG.18.1.18.1.	0.440016	keep	DAG
DAG.18.1.20.1.	0.471474	keep	DAG
DAG.18.1.20.4.	0.650327	keep	DAG
DAG.18.1.20.5.	0.620766	keep	DAG
DAG.18.1.22.6.	0.654073	keep	DAG
DAG.18.2.20.3.	0.553165	keep	DAG
DAG.18.2.20.4.	0.533575	keep	DAG
DAG.18.2.20.5.	0.549697	keep	DAG
DAG.18.2.22.5.	0.485482	keep	DAG
DAG.18.2.22.6.	0.61414	keep	DAG
FFA.12.0.	0.161838	keep	FFA
FFA.14.0.	0.238584	keep	FFA
FFA.14.1.	0.269161	keep	FFA
FFA.15.0.	0.473846	keep	FFA
FFA.16.0.	0.21395	keep	FFA
FFA.16.1.	0.231151	keep	FFA
FFA.17.0.	0.165396	keep	FFA
FFA.18.0.	0.120763	keep	FFA
FFA.18.1.	0.175427	keep	FFA
FFA.18.2.	0.264056	keep	FFA
FFA.18.3.	0.282662	keep	FFA
FFA.20.2.	0.251272	keep	FFA
FFA.20.4.	0.291374	keep	FFA
FFA.20.5.	0.54826	keep	FFA
FFA.22.4.	0.286243	keep	FFA
FFA.22.5.	0.0843144	keep	FFA
FFA.22.6.	0.513838	keep	FFA
LPC.15.0.	0.388307	keep	LPC
LPC.16.0.	0.420727	keep	LPC
LPC.16.1.	0.466478	keep	LPC
LPC.17.0.	0.442204	keep	LPC
LPC.18.0.	0.440571	keep	LPC
LPC.18.1.	0.360438	keep	LPC
LPC.18.2.	0.377175	keep	LPC
LPC.20.1.	0.247472	keep	LPC
LPC.20.3.	0.404636	keep	LPC
LPC.20.4.	0.490928	keep	LPC
LPC.20.5.	0.50885	keep	LPC
LPC.22.5.	0.270588	keep	LPC
LPC.22.6.	0.361468	keep	LPC
LPE.16.0.	0.410871	keep	LPE
LPE.16.1.	0.3597	keep	LPE
LPE.18.0.	0.400199	keep	LPE
LPE.18.1.	0.414455	keep	LPE
LPE.18.2.	0.492999	keep	LPE
LPE.20.4.	0.374406	keep	LPE
PC.14.0.16.1.	0.359777	keep	PC
PC.14.0.18.1.	0.334837	keep	PC
PC.14.0.18.2.	0.484169	keep	PC
PC.14.0.20.2.	0.43486	keep	PC
PC.14.0.20.3.	0.41518	keep	PC
PC.14.0.20.4.	0.468352	keep	PC
PC.14.0.20.5.	0.401964	keep	PC
PC.14.0.22.5.	0.324365	keep	PC
PC.14.0.22.6.	0.358501	keep	PC
PC.15.0.18.1.	0.379882	keep	PC
PC.15.0.18.2.	0.463308	keep	PC
PC.15.0.20.3.	0.332455	keep	PC
PC.15.0.20.4.	0.55241	keep	PC
PC.15.0.22.6.	0.416287	keep	PC
PC.16.0.12.0.	0.212825	keep	PC
PC.16.0.14.0.	0.395487	keep	PC
PC.16.0.16.1.	0.531695	keep	PC
PC.16.0.18.1.	0.471364	keep	PC
PC.16.0.18.2.	0.640371	keep	PC
PC.16.0.18.3.	0.447652	keep	PC
PC.16.0.20.1.	0.400848	keep	PC
PC.16.0.20.2.	0.564819	keep	PC
PC.16.0.20.3.	0.551352	keep	PC
PC.16.0.20.4.	0.692513	keep	PC
PC.16.0.20.5.	0.638033	keep	PC
PC.16.0.22.4.	0.700517	keep	PC
PC.16.0.22.5.	0.529217	keep	PC
PC.16.0.22.6.	0.657213	keep	PC
PC.17.0.16.1.	0.281301	keep	PC
PC.17.0.18.1.	0.352139	keep	PC
PC.17.0.18.2.	0.521866	keep	PC
PC.17.0.20.3.	0.387616	keep	PC
PC.17.0.20.4.	0.508992	keep	PC
PC.17.0.20.5.	0.530151	keep	PC
PC.17.0.22.5.	0.363287	keep	PC
PC.18.0.14.0.	0.325998	keep	PC
PC.18.0.16.1.	0.464617	keep	PC
PC.18.0.18.1.	0.318362	keep	PC
PC.18.0.18.2.	0.599332	keep	PC
PC.18.0.18.3.	0.359078	keep	PC
PC.18.0.20.2.	0.351928	keep	PC
PC.18.0.20.3.	0.475738	keep	PC
PC.18.0.20.4.	0.514037	keep	PC
PC.18.0.20.5.	0.644623	keep	PC
PC.18.0.22.4.	0.579982	keep	PC
PC.18.0.22.5.	0.484587	keep	PC
PC.18.0.22.6.	0.665261	keep	PC
PC.18.1.16.1.	0.33244	keep	PC
PC.18.1.18.1.	0.312954	keep	PC
PC.18.1.18.2.	0.473438	keep	PC
PC.18.1.18.3.	0.326041	keep	PC
PC.18.1.20.1.	0.141368	keep	PC
PC.18.1.20.2.	0.289267	keep	PC
PC.18.1.20.3.	0.428174	keep	PC
PC.18.1.20.4.	0.521599	keep	PC
PC.18.1.20.5.	0.578104	keep	PC
PC.18.1.22.4.	0.420053	keep	PC
PC.18.1.22.5.	0.325971	keep	PC
PC.18.1.22.6.	0.507893	keep	PC
PC.18.2.16.1.	0.43992	keep	PC
PC.18.2.18.2.	0.581583	keep	PC
PC.18.2.18.3.	0.402552	keep	PC
PC.18.2.20.1.	0.372541	keep	PC
PC.18.2.20.2.	0.557473	keep	PC
PC.18.2.20.3.	0.563229	keep	PC
PC.18.2.20.4.	0.617349	keep	PC
PC.18.2.20.5.	0.460983	keep	PC
PC.18.2.22.6.	0.296068	keep	PC
PC.20.0.14.1.	0.448712	keep	PC
PC.20.0.18.1.	0.205198	keep	PC
PC.20.0.18.2.	0.438212	keep	PC
PC.20.0.20.4.	0.449089	keep	PC
PE.16.0.16.1.	0.521011	keep	PE
PE.16.0.18.1.	0.651823	keep	PE
PE.16.0.18.2.	0.576	keep	PE
PE.16.0.20.3.	0.59145	keep	PE
PE.16.0.20.4.	0.649336	keep	PE
PE.16.0.20.5.	0.501064	keep	PE
PE.16.0.22.4.	0.522347	keep	PE
PE.16.0.22.5.	0.613352	keep	PE
PE.17.0.20.4.	0.571452	keep	PE
PE.18.0.16.0.	0.569778	keep	PE
PE.18.0.20.1.	0.192306	keep	PE
PE.18.1.16.1.	0.346537	keep	PE
PE.18.1.18.1.	0.474226	keep	PE
PE.18.1.18.2.	0.482972	keep	PE
PE.18.1.18.3.	0.374065	keep	PE
PE.18.1.20.4.	0.674182	keep	PE
PE.18.1.20.5.	0.405252	keep	PE
PE.18.1.22.5.	0.510101	keep	PE
PE.18.1.22.6.	0.464269	keep	PE
PE.18.2.16.1.	0.406541	keep	PE
PE.18.2.18.2.	0.408159	keep	PE
PE.18.2.20.4.	0.424056	keep	PE
PE.O.16.0.18.1.	0.335541	keep	PE.O
PE.O.16.0.18.2.	0.38953	keep	PE.O
PE.O.16.0.20.3.	0.330627	keep	PE.O
PE.O.16.0.20.4.	0.434771	keep	PE.O
PE.O.16.0.20.5.	0.352902	keep	PE.O
PE.O.16.0.22.4.	0.36316	keep	PE.O
PE.O.16.0.22.5.	0.382411	keep	PE.O
PE.O.18.0.20.4.	0.423437	keep	PE.O
PE.O.18.0.22.5.	0.272944	keep	PE.O
PE.O.18.0.22.6.	0.38298	keep	PE.O
PE.P.16.0.16.0.	0.332712	keep	PE.P
PE.P.16.0.18.1.	0.455685	keep	PE.P
PE.P.16.0.18.2.	0.431773	keep	PE.P
PE.P.16.0.20.3.	0.473376	keep	PE.P
PE.P.16.0.20.4.	0.536304	keep	PE.P
PE.P.16.0.20.5.	0.528226	keep	PE.P
PE.P.16.0.22.4.	0.559258	keep	PE.P
PE.P.16.0.22.5.	0.442269	keep	PE.P
PE.P.16.0.22.6.	0.491077	keep	PE.P
PE.P.18.0.16.0.	0.290854	keep	PE.P
PE.P.18.0.16.1.	0.381398	keep	PE.P
PE.P.18.0.18.1.	0.494775	keep	PE.P
PE.P.18.0.18.2.	0.505068	keep	PE.P
PE.P.18.0.20.3.	0.499418	keep	PE.P
PE.P.18.0.20.4.	0.565539	keep	PE.P
PE.P.18.0.20.5.	0.568419	keep	PE.P
PE.P.18.0.22.4.	0.399976	keep	PE.P
PE.P.18.0.22.5.	0.341075	keep	PE.P
PE.P.18.0.22.6.	0.545862	keep	PE.P
PE.P.18.1.16.0.	0.418231	keep	PE.P
PE.P.18.1.18.1.	0.476508	keep	PE.P
PE.P.18.1.18.2.	0.484664	keep	PE.P
PE.P.18.1.20.3.	0.485116	keep	PE.P
PE.P.18.1.20.4.	0.569418	keep	PE.P
PE.P.18.1.20.5.	0.526021	keep	PE.P
PE.P.18.1.22.4.	0.360905	keep	PE.P
PE.P.18.1.22.5.	0.394301	keep	PE.P
PE.P.18.1.22.6.	0.518588	keep	PE.P
PE.P.18.2.20.4.	0.48643	keep	PE.P
PI.16.0.16.0.	0.452699	keep	PI
PI.16.0.16.1.	0.454878	keep	PI
PI.16.0.18.0.	0.441692	keep	PI
PI.16.0.18.1.	0.454853	keep	PI
PI.16.0.18.2.	0.554729	keep	PI
PI.16.0.20.2.	0.377476	keep	PI
PI.16.0.20.3.	0.41753	keep	PI
PI.16.0.20.4.	0.486967	keep	PI
PI.16.0.22.5.	0.365831	keep	PI
PI.18.0.16.1.	0.497843	keep	PI
PI.18.0.18.0.	0.419278	keep	PI
PI.18.0.18.1.	0.437483	keep	PI
PI.18.0.18.2.	0.579526	keep	PI
PI.18.0.18.3.	0.348299	keep	PI
PI.18.0.20.2.	0.339371	keep	PI
PI.18.0.20.3.	0.376133	keep	PI
PI.18.0.20.4.	0.49057	keep	PI
PI.18.0.22.4.	0.350086	keep	PI
PI.18.0.22.5.	0.375119	keep	PI
PI.18.0.22.6.	0.398697	keep	PI
PI.18.1.16.1.	0.433089	keep	PI
PI.18.1.18.1.	0.356147	keep	PI
PI.18.1.18.2.	0.506671	keep	PI
PI.18.1.20.3.	0.262275	keep	PI
PI.18.1.20.4.	0.435909	keep	PI
PI.18.2.18.2.	0.421876	keep	PI
SM.14.0.	0.630565	keep	SM
SM.16.0.	0.582685	keep	SM
SM.18.0.	0.510649	keep	SM
SM.18.1.	0.389704	keep	SM
SM.20.1.	0.441432	keep	SM
SM.24.0.	0.692958	keep	SM
SM.24.1.	0.531591	keep	SM
SM.26.1.	0.399326	keep	SM
TAG.36.0.FA12.0	0.163652	keep	small.TAG
TAG.38.0.FA12.0	0.209321	keep	small.TAG
TAG.40.0.FA12.0	0.199395	keep	small.TAG
TAG.40.0.FA14.0	0.295989	keep	small.TAG
TAG.40.0.FA16.0	0.300529	keep	small.TAG
TAG.42.0.FA12.0	0.288592	keep	small.TAG
TAG.42.0.FA14.0	0.333385	keep	small.TAG
TAG.42.0.FA16.0	0.383333	keep	small.TAG
TAG.42.1.FA12.0	0.190014	keep	small.TAG
TAG.42.1.FA14.0	0.346929	keep	small.TAG
TAG.42.1.FA16.0	0.429057	keep	small.TAG
TAG.42.1.FA16.1	0.355029	keep	small.TAG
TAG.42.1.FA18.1	0.292296	keep	small.TAG
TAG.42.2.FA12.0	0.164296	keep	small.TAG
TAG.42.2.FA18.2	0.255984	keep	small.TAG
TAG.44.0.FA12.0	0.377922	keep	small.TAG
TAG.44.0.FA14.0	0.457448	keep	small.TAG
TAG.44.0.FA16.0	0.408542	keep	small.TAG
TAG.44.0.FA18.0	0.360703	keep	small.TAG
TAG.44.1.FA12.0	0.335601	keep	small.TAG
TAG.44.1.FA14.0	0.367568	keep	small.TAG
TAG.44.1.FA14.1	0.44719	keep	small.TAG
TAG.44.1.FA16.0	0.432258	keep	small.TAG
TAG.44.1.FA16.1	0.417359	keep	small.TAG
TAG.44.1.FA18.1	0.354176	keep	small.TAG
TAG.44.2.FA12.0	0.268719	keep	small.TAG
TAG.44.2.FA14.0	0.271571	keep	small.TAG
TAG.44.2.FA16.0	0.42301	keep	small.TAG
TAG.44.2.FA16.1	0.41874	keep	small.TAG
TAG.44.2.FA18.1	0.374256	keep	small.TAG
TAG.44.2.FA18.2	0.320627	keep	small.TAG
TAG.44.3.FA18.2	0.366139	keep	small.TAG
TAG.45.0.FA14.0	0.490833	keep	small.TAG
TAG.45.0.FA15.0	0.483782	keep	small.TAG
TAG.45.0.FA16.0	0.482528	keep	small.TAG
TAG.45.1.FA15.0	0.409243	keep	small.TAG
TAG.45.1.FA16.0	0.423558	keep	small.TAG
TAG.45.1.FA18.1	0.397685	keep	small.TAG
TAG.46.0.FA12.0	0.373756	keep	small.TAG
TAG.46.0.FA14.0	0.506384	keep	small.TAG
TAG.46.0.FA16.0	0.501363	keep	small.TAG
TAG.46.0.FA18.0	0.390199	keep	small.TAG
TAG.46.1.FA12.0	0.361614	keep	small.TAG
TAG.46.1.FA14.0	0.441875	keep	small.TAG
TAG.46.1.FA14.1	0.491649	keep	small.TAG
TAG.46.1.FA16.0	0.431859	keep	small.TAG
TAG.46.1.FA16.1	0.476053	keep	small.TAG
TAG.46.1.FA18.0	0.408293	keep	small.TAG
TAG.46.1.FA18.1	0.370283	keep	small.TAG
TAG.46.2.FA12.0	0.328419	keep	small.TAG
TAG.46.2.FA14.0	0.400945	keep	small.TAG
TAG.46.2.FA14.1	0.427704	keep	small.TAG
TAG.46.2.FA16.0	0.374285	keep	small.TAG
TAG.46.2.FA16.1	0.411578	keep	small.TAG
TAG.46.2.FA18.1	0.414514	keep	small.TAG
TAG.46.2.FA18.2	0.335708	keep	small.TAG
TAG.46.3.FA12.0	0.327392	keep	small.TAG
TAG.46.3.FA14.0	0.395117	keep	small.TAG
TAG.46.3.FA14.1	0.386793	keep	small.TAG
TAG.46.3.FA16.0	0.411421	keep	small.TAG
TAG.46.3.FA16.1	0.361514	keep	small.TAG
TAG.46.3.FA18.1	0.397252	keep	small.TAG
TAG.46.3.FA18.2	0.392346	keep	small.TAG
TAG.46.3.FA18.3	0.325761	keep	small.TAG
TAG.46.4.FA18.2	0.357318	keep	small.TAG
TAG.47.0.FA14.0	0.508186	keep	small.TAG
TAG.47.0.FA15.0	0.55294	keep	small.TAG
TAG.47.0.FA16.0	0.55038	keep	small.TAG
TAG.47.0.FA17.0	0.506315	keep	small.TAG
TAG.47.1.FA14.0	0.47212	keep	small.TAG
TAG.47.1.FA15.0	0.476618	keep	small.TAG
TAG.47.1.FA16.0	0.506261	keep	small.TAG
TAG.47.1.FA16.1	0.387792	keep	small.TAG
TAG.47.1.FA17.0	0.427126	keep	small.TAG
TAG.47.1.FA18.1	0.44835	keep	small.TAG
TAG.47.2.FA14.0	0.437188	keep	small.TAG
TAG.47.2.FA15.0	0.45291	keep	small.TAG
TAG.47.2.FA16.1	0.424185	keep	small.TAG
TAG.47.2.FA18.1	0.427678	keep	small.TAG
TAG.47.2.FA18.2	0.453263	keep	small.TAG
TAG.48.0.FA14.0	0.486911	keep	small.TAG
TAG.48.0.FA16.0	0.547282	keep	small.TAG
TAG.48.0.FA18.0	0.510504	keep	small.TAG
TAG.48.1.FA12.0	0.332912	keep	small.TAG
TAG.48.1.FA14.0	0.460073	keep	small.TAG
TAG.48.1.FA14.1	0.473594	keep	small.TAG
TAG.48.1.FA16.0	0.485679	keep	small.TAG
TAG.48.1.FA16.1	0.515141	keep	small.TAG
TAG.48.1.FA18.0	0.437947	keep	small.TAG
TAG.48.1.FA18.1	0.452531	keep	small.TAG
TAG.48.2.FA12.0	0.30981	keep	small.TAG
TAG.48.2.FA14.0	0.443485	keep	small.TAG
TAG.48.2.FA14.1	0.447816	keep	small.TAG
TAG.48.2.FA16.0	0.460877	keep	small.TAG
TAG.48.2.FA16.1	0.429408	keep	small.TAG
TAG.48.2.FA18.0	0.33486	keep	small.TAG
TAG.48.2.FA18.1	0.386559	keep	small.TAG
TAG.48.2.FA18.2	0.458709	keep	small.TAG
TAG.48.3.FA12.0	0.293106	keep	small.TAG
TAG.48.3.FA14.0	0.428581	keep	small.TAG
TAG.48.3.FA14.1	0.429957	keep	small.TAG
TAG.48.3.FA16.0	0.459386	keep	small.TAG
TAG.48.3.FA16.1	0.399065	keep	small.TAG
TAG.48.3.FA18.1	0.320966	keep	small.TAG
TAG.48.3.FA18.2	0.386253	keep	small.TAG
TAG.48.3.FA18.3	0.458	keep	small.TAG
TAG.48.4.FA12.0	0.289874	keep	small.TAG
TAG.48.4.FA14.0	0.423198	keep	small.TAG
TAG.48.4.FA14.1	0.406927	keep	small.TAG
TAG.48.4.FA16.0	0.44779	keep	small.TAG
TAG.48.4.FA16.1	0.402149	keep	small.TAG
TAG.48.4.FA18.1	0.348354	keep	small.TAG
TAG.48.4.FA18.2	0.3134	keep	small.TAG
TAG.48.4.FA18.3	0.37742	keep	small.TAG
TAG.48.4.FA20.4	0.394255	keep	small.TAG
TAG.48.5.FA18.2	0.316404	keep	small.TAG
TAG.48.5.FA18.3	0.300481	keep	small.TAG
TAG.49.0.FA15.0	0.526148	keep	large.TAG
TAG.49.0.FA16.0	0.557667	keep	large.TAG
TAG.49.0.FA17.0	0.549931	keep	large.TAG
TAG.49.0.FA18.0	0.555165	keep	large.TAG
TAG.49.1.FA14.0	0.455337	keep	large.TAG
TAG.49.1.FA15.0	0.50163	keep	large.TAG
TAG.49.1.FA16.0	0.520706	keep	large.TAG
TAG.49.1.FA16.1	0.485687	keep	large.TAG
TAG.49.1.FA17.0	0.490186	keep	large.TAG
TAG.49.1.FA18.1	0.508202	keep	large.TAG
TAG.49.2.FA14.0	0.44057	keep	large.TAG
TAG.49.2.FA15.0	0.494391	keep	large.TAG
TAG.49.2.FA16.0	0.523949	keep	large.TAG
TAG.49.2.FA16.1	0.434807	keep	large.TAG
TAG.49.2.FA17.0	0.454197	keep	large.TAG
TAG.49.2.FA18.1	0.428678	keep	large.TAG
TAG.49.2.FA18.2	0.562651	keep	large.TAG
TAG.49.3.FA15.0	0.457749	keep	large.TAG
TAG.49.3.FA16.0	0.527538	keep	large.TAG
TAG.49.3.FA16.1	0.404246	keep	large.TAG
TAG.49.3.FA18.2	0.435439	keep	large.TAG
TAG.49.3.FA18.3	0.549641	keep	large.TAG
TAG.50.0.FA14.0	0.469565	keep	large.TAG
TAG.50.0.FA16.0	0.538231	keep	large.TAG
TAG.50.0.FA18.0	0.563499	keep	large.TAG
TAG.50.1.FA14.0	0.435541	keep	large.TAG
TAG.50.1.FA16.0	0.51553	keep	large.TAG
TAG.50.1.FA16.1	0.477749	keep	large.TAG
TAG.50.1.FA18.0	0.494748	keep	large.TAG
TAG.50.1.FA18.1	0.508483	keep	large.TAG
TAG.50.1.FA20.1	0.479085	keep	large.TAG
TAG.50.2.FA14.0	0.387473	keep	large.TAG
TAG.50.2.FA14.1	0.455545	keep	large.TAG
TAG.50.2.FA16.0	0.492397	keep	large.TAG
TAG.50.2.FA16.1	0.437809	keep	large.TAG
TAG.50.2.FA18.0	0.445337	keep	large.TAG
TAG.50.2.FA18.1	0.436334	keep	large.TAG
TAG.50.2.FA18.2	0.531284	keep	large.TAG
TAG.50.2.FA20.2	0.491293	keep	large.TAG
TAG.50.3.FA14.0	0.411684	keep	large.TAG
TAG.50.3.FA14.1	0.420978	keep	large.TAG
TAG.50.3.FA16.0	0.465792	keep	large.TAG
TAG.50.3.FA16.1	0.411211	keep	large.TAG
TAG.50.3.FA18.0	0.436123	keep	large.TAG
TAG.50.3.FA18.1	0.396407	keep	large.TAG
TAG.50.3.FA18.2	0.437146	keep	large.TAG
TAG.50.3.FA18.3	0.524054	keep	large.TAG
TAG.50.3.FA20.3	0.479748	keep	large.TAG
TAG.50.4.FA14.0	0.47348	keep	large.TAG
TAG.50.4.FA14.1	0.432047	keep	large.TAG
TAG.50.4.FA16.0	0.458736	keep	large.TAG
TAG.50.4.FA16.1	0.396697	keep	large.TAG
TAG.50.4.FA18.1	0.415799	keep	large.TAG
TAG.50.4.FA18.2	0.46118	keep	large.TAG
TAG.50.4.FA18.3	0.443015	keep	large.TAG
TAG.50.4.FA20.3	0.401595	keep	large.TAG
TAG.50.4.FA20.4	0.483902	keep	large.TAG
TAG.50.5.FA14.0	0.451347	keep	large.TAG
TAG.50.5.FA16.0	0.446507	keep	large.TAG
TAG.50.5.FA16.1	0.399953	keep	large.TAG
TAG.50.5.FA18.1	0.448066	keep	large.TAG
TAG.50.5.FA18.2	0.452572	keep	large.TAG
TAG.50.5.FA18.3	0.430367	keep	large.TAG
TAG.50.5.FA20.4	0.463723	keep	large.TAG
TAG.50.5.FA20.5	0.525303	keep	large.TAG
TAG.50.6.FA20.4	0.410434	keep	large.TAG
TAG.51.0.FA16.0	0.539443	keep	large.TAG
TAG.51.0.FA17.0	0.557193	keep	large.TAG
TAG.51.0.FA18.0	0.542172	keep	large.TAG
TAG.51.1.FA15.0	0.47446	keep	large.TAG
TAG.51.1.FA16.0	0.506972	keep	large.TAG
TAG.51.1.FA17.0	0.502885	keep	large.TAG
TAG.51.1.FA18.0	0.504725	keep	large.TAG
TAG.51.1.FA18.1	0.491068	keep	large.TAG
TAG.51.2.FA15.0	0.44287	keep	large.TAG
TAG.51.2.FA16.0	0.482751	keep	large.TAG
TAG.51.2.FA16.1	0.433318	keep	large.TAG
TAG.51.2.FA17.0	0.484901	keep	large.TAG
TAG.51.2.FA18.1	0.442956	keep	large.TAG
TAG.51.2.FA18.2	0.505955	keep	large.TAG
TAG.51.3.FA15.0	0.482371	keep	large.TAG
TAG.51.3.FA16.1	0.401918	keep	large.TAG
TAG.51.3.FA17.0	0.453218	keep	large.TAG
TAG.51.3.FA18.2	0.465968	keep	large.TAG
TAG.51.3.FA18.3	0.526561	keep	large.TAG
TAG.51.4.FA15.0	0.566941	keep	large.TAG
TAG.51.4.FA16.1	0.401534	keep	large.TAG
TAG.51.4.FA18.2	0.535717	keep	large.TAG
TAG.51.4.FA18.3	0.50199	keep	large.TAG
TAG.51.4.FA20.4	0.566738	keep	large.TAG
TAG.51.5.FA18.2	0.532777	keep	large.TAG
TAG.51.5.FA18.3	0.514638	keep	large.TAG
TAG.52.0.FA16.0	0.532958	keep	large.TAG
TAG.52.0.FA18.0	0.525897	keep	large.TAG
TAG.52.0.FA20.0	0.572188	keep	large.TAG
TAG.52.1.FA16.0	0.50352	keep	large.TAG
TAG.52.1.FA16.1	0.496552	keep	large.TAG
TAG.52.1.FA18.0	0.513772	keep	large.TAG
TAG.52.1.FA18.1	0.488276	keep	large.TAG
TAG.52.1.FA20.0	0.521034	keep	large.TAG
TAG.52.1.FA20.1	0.574209	keep	large.TAG
TAG.52.2.FA14.0	0.429877	keep	large.TAG
TAG.52.2.FA16.0	0.463159	keep	large.TAG
TAG.52.2.FA16.1	0.428596	keep	large.TAG
TAG.52.2.FA18.0	0.505899	keep	large.TAG
TAG.52.2.FA18.1	0.457578	keep	large.TAG
TAG.52.2.FA18.2	0.51089	keep	large.TAG
TAG.52.2.FA20.0	0.470268	keep	large.TAG
TAG.52.2.FA20.1	0.503301	keep	large.TAG
TAG.52.2.FA20.2	0.565675	keep	large.TAG
TAG.52.3.FA14.0	0.438826	keep	large.TAG
TAG.52.3.FA16.0	0.503783	keep	large.TAG
TAG.52.3.FA16.1	0.373747	keep	large.TAG
TAG.52.3.FA18.0	0.47602	keep	large.TAG
TAG.52.3.FA18.1	0.468856	keep	large.TAG
TAG.52.3.FA18.2	0.504535	keep	large.TAG
TAG.52.3.FA18.3	0.506229	keep	large.TAG
TAG.52.3.FA20.0	0.511156	keep	large.TAG
TAG.52.3.FA20.1	0.457878	keep	large.TAG
TAG.52.3.FA20.2	0.476749	keep	large.TAG
TAG.52.3.FA20.3	0.555217	keep	large.TAG
TAG.52.3.FA22.1	0.476503	keep	large.TAG
TAG.52.4.FA14.0	0.445566	keep	large.TAG
TAG.52.4.FA16.0	0.533913	keep	large.TAG
TAG.52.4.FA16.1	0.416807	keep	large.TAG
TAG.52.4.FA18.0	0.460867	keep	large.TAG
TAG.52.4.FA18.1	0.450765	keep	large.TAG
TAG.52.4.FA18.2	0.51806	keep	large.TAG
TAG.52.4.FA18.3	0.522437	keep	large.TAG
TAG.52.4.FA20.0	0.522413	keep	large.TAG
TAG.52.4.FA20.2	0.447959	keep	large.TAG
TAG.52.4.FA20.3	0.495757	keep	large.TAG
TAG.52.4.FA20.4	0.562471	keep	large.TAG
TAG.52.4.FA22.1	0.510359	keep	large.TAG
TAG.52.4.FA22.4	0.508138	keep	large.TAG
TAG.52.5.FA14.0	0.451518	keep	large.TAG
TAG.52.5.FA16.0	0.519781	keep	large.TAG
TAG.52.5.FA16.1	0.491697	keep	large.TAG
TAG.52.5.FA18.1	0.446822	keep	large.TAG
TAG.52.5.FA18.2	0.503691	keep	large.TAG
TAG.52.5.FA18.3	0.504706	keep	large.TAG
TAG.52.5.FA20.3	0.46435	keep	large.TAG
TAG.52.5.FA20.4	0.516709	keep	large.TAG
TAG.52.5.FA20.5	0.645662	keep	large.TAG
TAG.52.6.FA14.0	0.543755	keep	large.TAG
TAG.52.6.FA16.0	0.516835	keep	large.TAG
TAG.52.6.FA16.1	0.485119	keep	large.TAG
TAG.52.6.FA18.1	0.4623	keep	large.TAG
TAG.52.6.FA18.2	0.49849	keep	large.TAG
TAG.52.6.FA18.3	0.483408	keep	large.TAG
TAG.52.6.FA20.4	0.499307	keep	large.TAG
TAG.52.6.FA20.5	0.61694	keep	large.TAG
TAG.52.7.FA16.0	0.539171	keep	large.TAG
TAG.52.7.FA18.1	0.501315	keep	large.TAG
TAG.52.7.FA20.5	0.617369	keep	large.TAG
TAG.52.8.FA16.1	0.468067	keep	large.TAG
TAG.52.8.FA18.2	0.501315	keep	large.TAG
TAG.53.0.FA16.0	0.657317	keep	large.TAG
TAG.53.1.FA16.0	0.513571	keep	large.TAG
TAG.53.1.FA17.0	0.473926	keep	large.TAG
TAG.53.1.FA18.0	0.483105	keep	large.TAG
TAG.53.1.FA18.1	0.470818	keep	large.TAG
TAG.53.2.FA16.0	0.519685	keep	large.TAG
TAG.53.2.FA17.0	0.434009	keep	large.TAG
TAG.53.2.FA18.1	0.433781	keep	large.TAG
TAG.53.2.FA18.2	0.493947	keep	large.TAG
TAG.53.3.FA16.0	0.535606	keep	large.TAG
TAG.53.3.FA17.0	0.475733	keep	large.TAG
TAG.53.3.FA18.2	0.477425	keep	large.TAG
TAG.53.4.FA16.0	0.556973	keep	large.TAG
TAG.53.4.FA17.0	0.544578	keep	large.TAG
TAG.53.4.FA18.2	0.511887	keep	large.TAG
TAG.53.4.FA18.3	0.493569	keep	large.TAG
TAG.53.4.FA20.4	0.602015	keep	large.TAG
TAG.53.5.FA20.4	0.627827	keep	large.TAG
TAG.53.6.FA20.4	0.614422	keep	large.TAG
TAG.54.0.FA16.0	0.542789	keep	large.TAG
TAG.54.0.FA18.0	0.51453	keep	large.TAG
TAG.54.1.FA16.0	0.567956	keep	large.TAG
TAG.54.1.FA18.0	0.494017	keep	large.TAG
TAG.54.1.FA18.1	0.496381	keep	large.TAG
TAG.54.1.FA20.0	0.540495	keep	large.TAG
TAG.54.1.FA20.1	0.560054	keep	large.TAG
TAG.54.2.FA16.0	0.546237	keep	large.TAG
TAG.54.2.FA18.0	0.480064	keep	large.TAG
TAG.54.2.FA18.1	0.472553	keep	large.TAG
TAG.54.2.FA18.2	0.5135	keep	large.TAG
TAG.54.2.FA20.0	0.532802	keep	large.TAG
TAG.54.2.FA20.1	0.541422	keep	large.TAG
TAG.54.2.FA20.2	0.576705	keep	large.TAG
TAG.54.3.FA16.0	0.579676	keep	large.TAG
TAG.54.3.FA16.1	0.446312	keep	large.TAG
TAG.54.3.FA18.0	0.50357	keep	large.TAG
TAG.54.3.FA18.1	0.446816	keep	large.TAG
TAG.54.3.FA18.2	0.504342	keep	large.TAG
TAG.54.3.FA18.3	0.510193	keep	large.TAG
TAG.54.3.FA20.1	0.54731	keep	large.TAG
TAG.54.3.FA20.2	0.550696	keep	large.TAG
TAG.54.3.FA20.3	0.563168	keep	large.TAG
TAG.54.4.FA16.0	0.543376	keep	large.TAG
TAG.54.4.FA16.1	0.462304	keep	large.TAG
TAG.54.4.FA18.0	0.533046	keep	large.TAG
TAG.54.4.FA18.1	0.506906	keep	large.TAG
TAG.54.4.FA18.2	0.514728	keep	large.TAG
TAG.54.4.FA18.3	0.508779	keep	large.TAG
TAG.54.4.FA20.1	0.497699	keep	large.TAG
TAG.54.4.FA20.2	0.546505	keep	large.TAG
TAG.54.4.FA20.3	0.547514	keep	large.TAG
TAG.54.4.FA20.4	0.623835	keep	large.TAG
TAG.54.4.FA22.1	0.514226	keep	large.TAG
TAG.54.4.FA22.4	0.597487	keep	large.TAG
TAG.54.5.FA16.0	0.556388	keep	large.TAG
TAG.54.5.FA16.1	0.477454	keep	large.TAG
TAG.54.5.FA18.0	0.507947	keep	large.TAG
TAG.54.5.FA18.1	0.530205	keep	large.TAG
TAG.54.5.FA18.2	0.527788	keep	large.TAG
TAG.54.5.FA18.3	0.498521	keep	large.TAG
TAG.54.5.FA20.2	0.510717	keep	large.TAG
TAG.54.5.FA20.3	0.526377	keep	large.TAG
TAG.54.5.FA20.4	0.554911	keep	large.TAG
TAG.54.5.FA20.5	0.665352	keep	large.TAG
TAG.54.5.FA22.1	0.510952	keep	large.TAG
TAG.54.5.FA22.4	0.516576	keep	large.TAG
TAG.54.6.FA16.0	0.613586	keep	large.TAG
TAG.54.6.FA16.1	0.50802	keep	large.TAG
TAG.54.6.FA18.1	0.518769	keep	large.TAG
TAG.54.6.FA18.2	0.499569	keep	large.TAG
TAG.54.6.FA18.3	0.508424	keep	large.TAG
TAG.54.6.FA20.3	0.508285	keep	large.TAG
TAG.54.6.FA20.4	0.556464	keep	large.TAG
TAG.54.6.FA20.5	0.678002	keep	large.TAG
TAG.54.6.FA22.5	0.536479	keep	large.TAG
TAG.54.7.FA16.1	0.59707	keep	large.TAG
TAG.54.7.FA18.1	0.502576	keep	large.TAG
TAG.54.7.FA18.2	0.508533	keep	large.TAG
TAG.54.7.FA18.3	0.496234	keep	large.TAG
TAG.54.7.FA20.4	0.539807	keep	large.TAG
TAG.54.7.FA20.5	0.660413	keep	large.TAG
TAG.54.7.FA22.5	0.48929	keep	large.TAG
TAG.54.8.FA18.2	0.51592	keep	large.TAG
TAG.54.8.FA18.3	0.478028	keep	large.TAG
TAG.54.8.FA20.4	0.556588	keep	large.TAG
TAG.54.8.FA20.5	0.63638	keep	large.TAG
TAG.55.1.FA16.0	0.662227	keep	large.TAG
TAG.55.1.FA18.1	0.655095	keep	large.TAG
TAG.55.2.FA18.1	0.461331	keep	large.TAG
TAG.55.2.FA18.2	0.61025	keep	large.TAG
TAG.55.3.FA18.1	0.482271	keep	large.TAG
TAG.55.3.FA18.2	0.524219	keep	large.TAG
TAG.55.4.FA18.1	0.568312	keep	large.TAG
TAG.55.4.FA18.2	0.521652	keep	large.TAG
TAG.55.5.FA18.1	0.563939	keep	large.TAG
TAG.55.5.FA18.2	0.511288	keep	large.TAG
TAG.55.5.FA20.4	0.651727	keep	large.TAG
TAG.56.1.FA16.0	0.520007	keep	large.TAG
TAG.56.1.FA18.1	0.489188	keep	large.TAG
TAG.56.10.FA18.2	0.512005	keep	large.TAG
TAG.56.2.FA16.0	0.529189	keep	large.TAG
TAG.56.2.FA18.0	0.531438	keep	large.TAG
TAG.56.2.FA20.0	0.512734	keep	large.TAG
TAG.56.2.FA20.1	0.519144	keep	large.TAG
TAG.56.3.FA16.0	0.532632	keep	large.TAG
TAG.56.3.FA18.0	0.560949	keep	large.TAG
TAG.56.3.FA18.1	0.512819	keep	large.TAG
TAG.56.3.FA18.2	0.528684	keep	large.TAG
TAG.56.3.FA20.0	0.517529	keep	large.TAG
TAG.56.3.FA20.1	0.50165	keep	large.TAG
TAG.56.3.FA20.2	0.583591	keep	large.TAG
TAG.56.4.FA16.0	0.6154	keep	large.TAG
TAG.56.4.FA18.0	0.55172	keep	large.TAG
TAG.56.4.FA18.1	0.582622	keep	large.TAG
TAG.56.4.FA18.2	0.569278	keep	large.TAG
TAG.56.4.FA20.1	0.548058	keep	large.TAG
TAG.56.4.FA20.2	0.578537	keep	large.TAG
TAG.56.4.FA20.3	0.585741	keep	large.TAG
TAG.56.4.FA20.4	0.598217	keep	large.TAG
TAG.56.4.FA22.4	0.580184	keep	large.TAG
TAG.56.5.FA16.0	0.588016	keep	large.TAG
TAG.56.5.FA18.0	0.574895	keep	large.TAG
TAG.56.5.FA18.1	0.605614	keep	large.TAG
TAG.56.5.FA18.2	0.579458	keep	large.TAG
TAG.56.5.FA20.1	0.529201	keep	large.TAG
TAG.56.5.FA20.2	0.58919	keep	large.TAG
TAG.56.5.FA20.3	0.63666	keep	large.TAG
TAG.56.5.FA20.4	0.595841	keep	large.TAG
TAG.56.5.FA22.4	0.580508	keep	large.TAG
TAG.56.6.FA16.0	0.619848	keep	large.TAG
TAG.56.6.FA18.0	0.646216	keep	large.TAG
TAG.56.6.FA18.1	0.597112	keep	large.TAG
TAG.56.6.FA18.2	0.573291	keep	large.TAG
TAG.56.6.FA18.3	0.5472	keep	large.TAG
TAG.56.6.FA20.2	0.576451	keep	large.TAG
TAG.56.6.FA20.3	0.633946	keep	large.TAG
TAG.56.6.FA20.4	0.673463	keep	large.TAG
TAG.56.6.FA20.5	0.665915	keep	large.TAG
TAG.56.6.FA22.4	0.554825	keep	large.TAG
TAG.56.6.FA22.5	0.545859	keep	large.TAG
TAG.56.7.FA16.0	0.675233	keep	large.TAG
TAG.56.7.FA16.1	0.526139	keep	large.TAG
TAG.56.7.FA18.0	0.635565	keep	large.TAG
TAG.56.7.FA18.1	0.691885	keep	large.TAG
TAG.56.7.FA18.2	0.598878	keep	large.TAG
TAG.56.7.FA18.3	0.551844	keep	large.TAG
TAG.56.7.FA20.3	0.604456	keep	large.TAG
TAG.56.7.FA20.4	0.645279	keep	large.TAG
TAG.56.7.FA20.5	0.652174	keep	large.TAG
TAG.56.7.FA22.4	0.488397	keep	large.TAG
TAG.56.7.FA22.5	0.572444	keep	large.TAG
TAG.56.8.FA16.0	0.665704	keep	large.TAG
TAG.56.8.FA16.1	0.622312	keep	large.TAG
TAG.56.8.FA18.1	0.658711	keep	large.TAG
TAG.56.8.FA18.2	0.628304	keep	large.TAG
TAG.56.8.FA18.3	0.57403	keep	large.TAG
TAG.56.8.FA20.4	0.593251	keep	large.TAG
TAG.56.8.FA20.5	0.640782	keep	large.TAG
TAG.56.8.FA22.5	0.553183	keep	large.TAG
TAG.56.8.FA22.6	0.654098	keep	large.TAG
TAG.56.9.FA18.3	0.590611	keep	large.TAG
TAG.56.9.FA20.4	0.541231	keep	large.TAG
TAG.56.9.FA20.5	0.616577	keep	large.TAG
TAG.56.9.FA22.6	0.650791	keep	large.TAG
TAG.57.2.FA18.1	0.652062	keep	large.TAG
TAG.57.3.FA18.2	0.583972	keep	large.TAG
TAG.58.10.FA18.2	0.594594	keep	large.TAG
TAG.58.10.FA20.4	0.636578	keep	large.TAG
TAG.58.10.FA20.5	0.634708	keep	large.TAG
TAG.58.10.FA22.6	0.629896	keep	large.TAG
TAG.58.2.FA18.1	0.466711	keep	large.TAG
TAG.58.3.FA18.1	0.436409	keep	large.TAG
TAG.58.5.FA18.1	0.654761	keep	large.TAG
TAG.58.6.FA16.0	0.549689	keep	large.TAG
TAG.58.6.FA18.0	0.64907	keep	large.TAG
TAG.58.6.FA18.1	0.59695	keep	large.TAG
TAG.58.6.FA20.4	0.690567	keep	large.TAG
TAG.58.6.FA22.4	0.62725	keep	large.TAG
TAG.58.7.FA16.0	0.533161	keep	large.TAG
TAG.58.7.FA18.0	0.662189	keep	large.TAG
TAG.58.7.FA18.1	0.611765	keep	large.TAG
TAG.58.7.FA18.2	0.574823	keep	large.TAG
TAG.58.7.FA20.4	0.657038	keep	large.TAG
TAG.58.7.FA22.4	0.578197	keep	large.TAG
TAG.58.7.FA22.5	0.580993	keep	large.TAG
TAG.58.8.FA18.1	0.658359	keep	large.TAG
TAG.58.8.FA18.2	0.60874	keep	large.TAG
TAG.58.8.FA20.3	0.638401	keep	large.TAG
TAG.58.8.FA20.4	0.662942	keep	large.TAG
TAG.58.8.FA22.5	0.540551	keep	large.TAG
TAG.58.9.FA18.1	0.653469	keep	large.TAG
TAG.58.9.FA18.2	0.619406	keep	large.TAG
TAG.58.9.FA20.4	0.651767	keep	large.TAG
TAG.58.9.FA22.5	0.513377	keep	large.TAG
TAG.58.9.FA22.6	0.641916	keep	large.TAG
TAG.60.11.FA22.6	0.685544	keep	large.TAG

## Sheet: Fig2B_tsne
CE.15.0.	CE.16.0.	CE.17.0.	CE.18.0.	CE.18.1.	CE.18.2.	CE.20.3.	CE.20.4.	CE.20.5.	CER.22.0.	CER.24.0.	CER.24.1.	HCER.16.0.	HCER.22.0.	HCER.24.0.	DAG.18.1.20.4.	DAG.18.1.20.5.	DAG.18.1.22.6.	DAG.18.2.22.6.	PC.16.0.18.2.	PC.16.0.20.4.	PC.16.0.20.5.	PC.16.0.22.4.	PC.16.0.22.6.	PC.18.0.18.2.	PC.18.0.20.5.	PC.18.0.22.6.	PC.18.2.20.4.	PE.16.0.18.1.	PE.16.0.20.4.	PE.16.0.22.5.	PE.18.1.20.4.	SM.14.0.	SM.24.0.	TAG.52.5.FA20.5	TAG.52.6.FA20.5	TAG.52.7.FA20.5	TAG.53.0.FA16.0	TAG.53.4.FA20.4	TAG.53.5.FA20.4	TAG.53.6.FA20.4	TAG.54.4.FA20.4	TAG.54.4.FA22.4	TAG.54.5.FA20.5	TAG.54.6.FA16.0	TAG.54.6.FA20.5	TAG.54.7.FA16.1	TAG.54.7.FA20.5	TAG.54.8.FA20.5	TAG.55.1.FA16.0
0.959831	2.51981	0.986411	1.64944	2.72968	3.2019	1.48944	2.49183	1.46285	-0.0758126	0.550271	0.0415961	-0.200952	-0.0971529	-0.00140975	-0.196189	-0.814891	-0.879008	-1.18816	2.79763	2.46655	1.40001	0.955515	1.93775	2.43745	1.07699	1.24314	0.938644	0.0111135	0.531882	-0.298257	0.282582	1.0786	1.45165	-0.455003	-0.431793	-0.813425	-0.4835	-0.720588	-0.457347	-0.830842	0.0953634	-0.677944	-0.655863	0.15802	0.164355	-0.676385	-0.0723833	-0.782537	-0.385194
0.877247	2.49817	0.905094	1.57304	2.6743	3.18027	1.38496	2.47268	1.31306	-0.167145	0.367993	-0.0383562	-0.215268	-0.098762	0.0478292	-0.108197	-0.809577	NA	NA	2.75447	2.42916	1.13319	0.913705	1.93352	2.30727	0.780349	1.15725	0.837716	0.00214981	0.545309	-0.112997	0.396155	1.0008	1.43013	-0.617189	-0.771512	-1.2372	-0.485705	-1.00477	-0.644407	-0.946158	0.0449504	-0.763859	-0.825934	0.252609	0.0908846	-0.689925	-0.0380471	-0.856523	-0.340506
0.739118	2.48133	0.845073	1.61136	2.72405	3.30107	1.4753	2.29346	1.11706	0.16578	0.756209	0.198597	-0.178411	-0.134098	0.0515886	-0.337484	NA	-0.782257	-0.956718	2.86235	2.17278	0.835489	0.714029	1.64524	2.54408	0.591126	0.975727	0.930157	0.107965	0.456877	-0.259203	0.339837	1.08102	1.53	-1.06714	-1.01873	-1.40578	-0.627633	-1.33282	-0.957152	-1.15746	-0.126596	-0.925914	-1.07095	0.106925	-0.189933	-0.656122	-0.248285	-1.06525	-0.271031
0.70648	2.53447	0.736276	1.56807	2.70782	3.19981	1.47862	2.58354	1.444	0.0320107	0.646715	0.110085	-0.230064	-0.252038	-0.0633051	0.191683	-0.632356	-1.00456	-1.05112	2.88971	2.60176	1.32972	1.11275	1.63574	2.4911	0.963734	0.941345	1.11583	0.200495	0.618557	-0.133614	0.278418	1.11417	1.49477	-0.121942	-0.204612	-0.648344	-0.0720195	-0.786758	-0.517912	-0.826208	0.446189	-0.262786	-0.41722	0.567448	0.367036	-0.369079	0.29293	-0.441799	-0.172404
0.75361	2.56664	0.822643	1.63684	2.71852	3.18578	1.51936	2.63049	1.36526	0.0277951	0.639714	0.222398	-0.204128	-0.186659	0.0355011	0.0573135	-0.872374	-0.757166	-1.05259	2.78213	2.57169	1.09503	1.05323	1.72174	2.36342	0.762728	1.03101	1.02921	0.0216773	0.476611	-0.269748	0.180591	1.1467	1.48226	-0.403056	-0.529868	-1.11605	-0.301599	-0.723039	-0.457673	-0.789086	0.399551	-0.399192	-0.654807	0.451126	0.216335	-0.454263	0.0426204	-0.78595	-0.141977
0.943853	2.51799	1.0107	1.62587	2.71622	3.22568	1.44263	2.45911	1.56603	-0.173965	0.41771	-0.243788	-0.259997	-0.1517	-0.0513123	-0.320656	-0.89541	-0.829918	-1.04217	2.7941	2.39036	1.30478	0.79608	1.98643	2.45038	1.00617	1.25149	0.933338	-0.149253	0.397753	-0.389311	0.315849	1.05792	1.49635	-0.709668	-0.628999	-1.00551	-0.397968	-1.07394	-0.7187	-0.956822	-0.11626	-1.14492	-0.792289	0.156513	0.156817	-0.713409	0.0388128	-0.686461	-0.268241
0.90137	2.47462	0.931974	1.55102	2.66569	3.16198	1.37974	2.42334	1.39991	-0.190687	0.37381	-0.237273	-0.303515	-0.193256	-0.014899	-0.117645	-0.899401	-1.10571	-1.27853	2.71076	2.41146	1.30488	0.948144	1.72085	2.348	0.959337	0.961941	0.873587	0.0429756	0.546355	-0.210571	0.324006	1.00262	1.42618	-0.524867	-0.450656	-0.899066	-0.493301	-0.859939	-0.536132	-0.937253	0.0787347	-0.831493	-0.70718	0.190232	0.195322	-0.601707	0.0137839	-0.711906	-0.465487
1.02456	2.57087	1.07603	1.73432	2.7599	3.17906	1.55948	2.56761	1.49799	-0.151261	0.459249	0.0149102	-0.227419	-0.0706714	0.0917223	-0.155129	-0.886284	-0.969108	NA	2.66296	2.50431	1.26096	1.01524	1.98465	2.36363	1.00592	1.27912	0.854776	-0.119806	0.510842	-0.113761	0.323105	1.07368	1.48553	-0.566626	-0.566626	-1.0309	-0.523483	-0.914399	-0.508178	-0.87027	0.0110399	-0.794424	-0.776308	0.151718	0.17312	-0.573457	-0.0408888	-0.760543	-0.440385
0.831097	2.58738	0.829511	1.70788	2.83233	3.42791	1.55843	2.39788	1.24122	0.137233	0.773377	0.315276	-0.112513	0.0143866	0.182581	-0.238086	NA	-0.796758	NA	2.96363	2.28182	0.955217	0.764757	1.75288	2.69426	0.762628	1.20823	1.07645	0.24561	0.583025	-0.251428	0.423713	1.18662	1.62439	-0.841827	-0.784076	-1.18921	-0.470554	-1.18969	-0.749965	-1.02966	0.00875129	-0.855553	-0.892979	0.265534	-0.036855	-0.472199	-0.134068	-0.849617	-0.111224
0.883635	2.52703	0.939164	1.62529	2.75715	3.31397	1.54731	2.3773	1.23976	0.107368	0.702294	0.284546	-0.13614	-0.0467829	0.136862	-0.0933503	NA	-0.803867	NA	2.88407	2.31678	1.01599	0.909394	1.83598	2.61629	0.818149	1.24043	0.953032	0.436807	0.728155	-0.0619518	0.462068	1.14842	1.55043	-0.584964	-0.471455	-1.01336	-0.27516	-0.819623	-0.495695	-0.791508	0.195464	-0.578566	-0.717762	0.455255	0.14148	-0.361346	-0.00607203	-0.694339	-0.167334
0.825395	2.60536	0.868918	1.645	2.73225	3.17018	1.53424	2.64394	1.35234	0.0653927	0.702093	0.143696	-0.235024	-0.17687	0.0107837	0.0920181	NA	-0.781917	NA	2.80886	2.63589	1.18923	1.12555	1.72668	2.38484	0.769192	0.93208	1.07637	0.0551874	0.729473	-0.0648805	0.401961	1.13455	1.55131	-0.387065	-0.41374	-1.06794	-0.339279	-0.628873	-0.342603	-0.849648	0.413789	-0.326769	-0.591801	0.412325	0.229236	-0.427719	-0.0112392	-0.786548	-0.229216
0.873174	2.5335	0.969107	1.66812	2.74214	3.15717	1.57054	2.53433	1.59159	-0.0398745	0.585941	0.0130913	-0.256186	-0.184133	0.0223404	-0.0669233	-0.728645	-0.703075	NA	2.76807	2.52142	1.34238	0.952989	1.94096	2.38092	1.03543	1.27758	0.919471	0.174426	0.699286	-0.0783272	0.326341	1.10523	1.46045	-0.338557	-0.248686	-0.709044	-0.288281	-0.659165	-0.371696	-0.770447	0.242745	-0.579069	-0.526251	0.334028	0.312858	-0.379875	0.150413	-0.558658	-0.243528
0.878735	2.43996	0.895191	1.50867	2.65625	3.13926	1.43707	2.41833	1.48808	-0.166181	0.421396	-0.104878	-0.271014	-0.154114	-0.0463241	-0.285457	-0.882969	-0.93747	-1.14778	2.72297	2.36595	1.28972	0.907012	1.79465	2.41329	1.00827	1.12834	0.848365	-0.12337	0.402686	-0.262826	0.284559	0.988054	1.43745	-0.545497	-0.508344	-0.789968	-0.422789	-1.03553	-0.614994	-0.888556	-0.0331733	-0.892779	-0.720001	0.210256	0.220184	-0.566336	0.0689435	-0.681817	-0.39584
0.765088	2.51598	0.949429	1.69121	2.75887	3.22202	1.54176	2.42208	1.19997	0.146749	0.774823	0.138547	-0.215525	-0.00843429	0.140027	-0.0812647	-0.566457	-0.684782	-0.883334	2.81172	2.34749	1.22773	0.850246	1.65839	2.38647	0.782293	1.00447	0.809275	0.0782532	0.488083	-0.536016	0.141483	1.09226	1.52601	-0.463024	-0.658501	-0.9637	-0.099861	-0.989593	-0.652321	-0.932714	0.256358	-0.697549	-0.488445	0.514444	0.327014	-0.453	0.330787	-0.454294	0.0417122
1.03341	2.53954	1.02552	1.60952	2.73485	3.25356	1.49214	2.44308	1.55266	-0.0951361	0.497927	-0.0563073	-0.203495	-0.166901	-0.0140879	-0.0569598	-0.642902	-0.728793	-0.923058	2.7947	2.36078	1.33636	0.920703	1.85621	2.4265	0.969343	1.11226	0.83214	0.0398361	0.594904	-0.153853	0.335366	1.12725	1.54974	-0.404112	-0.410376	-0.843079	-0.31036	-0.787481	-0.493136	-0.812981	0.119571	-0.700411	-0.537548	0.305413	0.345694	-0.45531	0.178302	-0.555837	-0.164484
0.889905	2.54425	0.9807	1.66078	2.75626	3.21041	1.49668	2.54925	1.38883	-0.126869	0.451871	0.0435497	-0.213874	-0.0833413	0.0779445	-0.154499	-0.875371	-0.854846	-1.33523	2.68055	2.42369	1.13629	0.9237	1.96776	2.34589	0.853666	1.23605	0.827117	-0.197541	0.500979	-0.211548	0.303987	1.01059	1.50166	-0.662698	-0.658756	-1.16706	-0.533	-1.06097	-0.605863	-0.913898	0.0204091	-0.899999	-0.857675	0.177755	0.132601	-0.543908	-0.013612	-0.740561	-0.305702
0.826142	2.50165	0.875435	1.59001	2.65211	3.20854	1.37138	2.42908	1.4331	-0.216823	0.398689	-0.117405	-0.213554	-0.172375	0.00499584	-0.124641	-0.770196	-0.797212	-1.03057	2.7806	2.42262	1.27434	0.831003	1.96466	2.32181	0.852338	1.20786	0.737777	0.0587088	0.713939	-0.143216	0.384869	1.10137	1.48038	-0.56815	-0.644147	-1.19872	-0.414751	-1.0526	-0.636714	-0.940017	0.0195123	-0.844249	-0.78375	0.266943	0.18028	-0.569605	0.0588413	-0.661804	-0.204972
0.845758	2.55154	1.17209	1.67827	2.74715	3.24858	1.53398	2.63121	1.45576	0.10928	0.725803	0.236591	-0.141506	-0.140072	0.07804	0.137652	-0.673667	-0.699175	NA	2.83165	2.6113	1.31807	1.06764	1.81904	2.41872	0.957007	1.16289	1.12095	0.0668571	0.507533	-0.30509	0.293653	1.21038	1.50716	-0.334826	-0.39557	-1.02029	-0.214252	-0.842728	-0.542434	-0.890946	0.352092	-0.48068	-0.523675	0.474273	0.367242	-0.345002	0.198129	-0.645097	-0.117204
0.843354	2.55012	0.881567	1.67256	2.75637	3.38504	1.55466	2.42124	1.3111	0.164161	0.747605	0.30549	-0.102836	-0.00640049	0.17785	-0.266569	NA	-0.843112	NA	2.91074	2.29154	1.01343	0.833786	1.84257	2.6702	0.890482	1.27291	1.06142	0.0861593	0.507873	-0.101342	0.397358	1.15397	1.58778	-0.860324	-0.7515	-1.03284	-0.391918	-1.15849	-0.785237	-1.00387	-0.0307011	-0.871984	-0.876438	0.331951	-0.0056765	-0.437241	-0.0469687	-0.75262	-0.113216
0.832704	2.55459	0.921228	1.69948	2.84952	3.42439	1.56469	2.42823	1.31012	0.199418	0.786518	0.350748	-0.0699317	0.0149088	0.167429	-0.247175	NA	-0.550656	-0.859754	2.9176	2.31927	1.03043	0.870694	1.88099	2.61371	0.80412	1.2741	1.08444	0.403259	0.645294	-0.0962194	0.458416	1.12933	1.61687	-0.810161	-0.696551	-1.0532	-0.407914	-1.10404	-0.695442	-0.974861	0.0420915	-0.830846	-0.896031	0.318513	0.0605496	-0.353221	-0.0262768	-0.740953	-0.0736194
0.763815	2.52302	0.815718	1.6062	2.7154	3.15523	1.46826	2.59316	1.43812	0.00834682	0.626625	0.24394	-0.225363	-0.256031	-0.0315426	0.0475292	-0.741462	-0.762844	-0.885523	2.75877	2.57294	1.29251	1.02342	1.7338	2.33382	0.922512	1.08383	1.05695	0.0733423	0.504227	-0.346719	0.156047	1.12073	1.48651	-0.368472	-0.389918	-1.00658	-0.186022	-0.766199	-0.470537	-0.829251	0.379929	-0.448937	-0.460922	0.443553	0.37014	-0.360434	0.183634	-0.569613	-0.0824309
0.728396	2.5096	0.803576	1.57743	2.71803	3.31792	1.43987	2.38264	1.20341	0.104895	0.658433	0.281887	-0.100421	-0.0998841	0.0322332	-0.345738	NA	-0.65233	-0.757936	2.96602	2.35997	1.08475	0.718734	1.93522	2.59841	0.792026	1.3672	0.970275	0.187771	0.6672	-0.0490711	0.562749	1.06278	1.52103	-0.952896	-0.951216	-1.42843	-0.495284	-1.33109	-0.952896	-1.16905	-0.111905	-1.02407	-0.903618	0.197063	-0.0506484	-0.620223	-0.129998	-0.956276	-0.0175761
0.714195	2.51917	0.776456	1.56761	2.70703	3.15644	1.4834	2.58011	1.43916	0.0797682	0.643061	0.245729	-0.19103	-0.186581	-0.01438	0.113588	-0.668534	-0.649646	NA	2.74157	2.58206	1.31379	1.06127	1.74781	2.33886	0.928695	1.04636	1.04678	0.0611442	0.486664	-0.309922	0.217174	1.07038	1.48491	-0.331978	-0.368909	-0.984012	-0.181544	-0.769642	-0.44912	-0.879403	0.390423	-0.429971	-0.471857	0.44807	0.366677	-0.341122	0.169369	-0.523689	-0.101714
0.781924	2.54566	0.817259	1.71458	2.78661	3.35748	1.52465	2.37706	1.08869	0.135084	0.753448	0.318015	-0.151139	-0.115037	0.0787149	-0.242763	NA	-0.675585	-0.810307	2.91739	2.28106	0.947264	0.799547	1.76923	2.59594	0.676694	1.09962	1.01555	0.22569	0.520748	-0.150722	0.384094	1.10255	1.57874	-0.869275	-0.880065	-1.25641	-0.535537	-1.22716	-0.853576	-1.04404	-0.0196333	-0.816645	-0.949523	0.283088	-0.0324385	-0.456665	-0.0858274	-0.839667	-0.0561567
0.724164	2.56979	0.756786	1.58538	2.7582	3.26115	1.46177	2.61073	1.39415	0.231841	0.870102	0.283294	-0.245627	-0.12846	0.00554459	0.0890469	-0.658124	-0.695122	-1.01527	2.84675	2.50606	1.19012	0.83606	1.72239	2.36601	0.763467	0.996965	0.968921	0.15308	0.560227	-0.294484	0.245846	0.978379	1.67116	-0.525285	-0.794473	-1.33684	-0.326377	-0.941943	-0.699577	-0.961177	0.258437	-0.645642	-0.650424	0.414159	0.252466	-0.628548	0.105536	-0.815049	-0.0881965
0.915839	2.51182	0.90014	1.53712	2.65785	3.14012	1.38406	2.46668	1.49017	-0.171465	0.444437	-0.0434498	-0.193615	-0.0951835	0.0641902	-0.181639	-0.88963	-0.738681	-1.16295	2.71884	2.40121	1.27976	0.857826	1.99545	2.27458	0.911615	1.25499	0.747812	-0.162208	0.418072	-0.260054	0.201654	1.00804	1.4666	-0.536653	-0.694592	-1.2891	-0.420272	-0.941264	-0.607857	-1.02071	0.0466014	-0.729481	-0.736137	0.24194	0.202649	-0.650437	0.00131989	-0.81098	-0.181187
0.742915	2.50375	0.813608	1.58777	2.73886	3.36104	1.45074	2.3778	1.16389	0.181722	0.77975	0.343498	-0.123816	-0.00202676	0.0774704	-0.283641	NA	NA	NA	2.95368	2.26326	1.04703	0.693945	1.81769	2.61285	0.735558	1.26489	1.0399	0.200318	0.542322	-0.0542749	0.475782	1.14261	1.52578	-0.909692	-0.8054	NA	-0.42392	-1.17501	-0.731743	-0.876699	0.00647988	-0.797063	-0.916728	0.279076	-0.0323823	-0.45796	-0.171761	-0.820418	-0.215369
0.777224	2.48279	0.851361	1.60784	2.67396	3.20711	1.45963	2.35027	1.28842	0.205826	0.754308	0.127662	-0.222539	-0.100512	0.0691572	0.302623	-0.463015	-0.770669	-1.02911	2.87057	2.3289	1.21758	0.871176	1.6176	2.52132	0.856702	1.10204	0.888422	0.034135	0.464239	-0.484326	0.0997404	1.04841	1.54307	-0.277901	-0.424999	-0.854641	-0.145668	-0.745809	-0.467805	-0.758012	0.43579	-0.453062	-0.436651	0.527032	0.396079	-0.4292	0.228852	-0.569353	-0.144296
0.908086	2.4915	0.965056	1.59666	2.70898	3.2033	1.4227	2.46902	1.51831	-0.212092	0.371359	-0.0995524	-0.234847	-0.223758	-0.0152501	-0.199467	-0.747065	-0.720617	NA	2.71466	2.43328	1.32765	0.895392	1.95196	2.35272	0.991265	1.17408	0.837999	-0.062414	0.516735	-0.298373	0.341347	1.20806	1.39245	-0.584894	-0.636647	-1.10709	-0.446373	-1.07914	-0.751492	-1.09698	-0.0307743	-0.959858	-0.669386	0.160601	0.238655	-0.715468	0.0465422	-0.75032	-0.304334
0.806764	2.51036	0.913229	1.60475	2.69268	3.19647	1.39865	2.46135	1.55547	-0.112431	0.438289	-0.21102	-0.160765	-0.0777255	0.0675609	-0.253272	-0.752566	-0.664612	-0.905346	2.81089	2.4202	1.34181	0.785001	2.04143	2.43047	1.01683	1.22861	0.80562	-0.105148	0.547286	-0.332929	0.263884	1.04394	1.52371	-0.721556	-0.868834	-1.42413	-0.456036	-1.23849	-0.83029	-1.1195	-0.0654022	-1.09848	-0.78398	0.198343	0.124771	-0.649005	0.00224571	-0.802608	-0.124369
0.763232	2.52511	0.850045	1.62778	2.74061	3.38497	1.56192	2.41537	1.28115	0.120673	0.715324	0.239471	-0.107305	-0.0464912	0.144649	-0.361868	NA	-0.79637	-0.871696	2.88558	2.28466	1.057	0.70565	1.75685	2.55966	0.834612	1.13758	0.987829	0.0853752	0.42011	-0.219527	0.36245	1.08786	1.6016	-1.00397	-1.09664	-1.41928	-0.569772	-1.397	-0.916351	-1.16499	-0.183905	-1.13404	-0.971172	0.152144	-0.0651315	-0.538349	-0.0976934	-0.739332	-0.151389
0.921333	2.51617	0.927698	1.59691	2.70964	3.17145	1.48924	2.46041	1.69792	-0.0930683	0.539985	-0.151745	-0.243219	-0.144769	-0.0126185	-0.19668	-0.701206	-0.88175	-1.23079	2.72969	2.39992	1.50883	0.90947	1.85187	2.38205	1.18616	1.20884	0.869618	-0.0668689	0.344754	-0.282702	0.166602	0.994507	1.51087	-0.523017	-0.489643	-0.936551	-0.448668	-1.06461	-0.720343	-1.01433	0.00385284	-0.907211	-0.551406	0.151108	0.28816	-0.608369	0.0829671	-0.671404	-0.348732
0.789933	2.58982	0.891951	1.72176	2.75831	3.20153	1.50764	2.61137	1.47503	0.0664971	0.626819	0.166162	-0.212862	-0.217845	-0.0106041	0.0746117	-0.703123	-0.749421	-1.01909	2.83208	2.63901	1.28049	1.1347	1.81353	2.37741	0.882546	1.03	1.06227	0.157286	0.667762	-0.206087	0.328909	1.11767	1.48843	-0.29819	-0.414141	-1.05219	-0.278606	-0.612233	-0.400238	-0.887615	0.539403	-0.289464	-0.480739	0.44159	0.287749	-0.46223	0.03283	-0.816023	-0.2544
0.783759	2.55913	0.854276	1.71857	2.82426	3.38974	1.5612	2.52354	1.48177	0.0883472	0.728812	0.29792	-0.0314221	-0.00556607	0.18154	-0.330619	-0.916705	-0.677274	-0.716615	2.86127	2.39959	1.12483	0.71	1.96054	2.54204	0.864785	1.332	0.960301	0.0646525	0.518258	-0.381651	0.352617	1.12228	1.60739	-0.95138	-0.898414	-1.45017	-0.526321	-1.3075	-0.88262	-1.1899	-0.112031	-1.09531	-0.991321	0.149077	-0.0577041	-0.543026	-0.103436	-0.835623	-0.0419762
0.77448	2.50767	0.890095	1.61286	2.72616	3.13544	1.45322	2.45953	1.53282	0.0952237	0.720044	0.214967	-0.127204	0.0203563	0.197439	0.00526986	-0.699173	-0.654274	NA	2.71648	2.38492	1.28888	0.867838	1.80775	2.31922	0.933739	1.10942	0.83894	0.133251	0.477282	-0.247995	0.196801	0.952492	1.40843	-0.395135	-0.415484	-1.09769	-0.272496	-0.891006	-0.704398	-1.04682	0.389342	-0.548873	-0.407544	0.339443	0.377028	-0.506031	0.0746179	-0.727879	-0.17237
0.811148	2.58062	0.895563	1.65634	2.84886	3.36922	1.64567	2.39197	1.24552	0.141063	0.722111	0.310662	-0.145663	-0.119613	0.0833904	-0.180043	NA	-0.804514	NA	2.91445	2.31412	1.06561	0.968829	1.7752	2.6273	0.862184	1.20391	1.02107	0.619325	0.773003	-0.0230331	0.438825	1.1099	1.58469	-0.42815	-0.437328	-1.06635	-0.279904	-0.774387	-0.469708	-0.913607	0.275909	-0.451906	-0.54491	0.479253	0.243737	-0.289997	0.0714953	-0.72589	-0.120971
0.726198	2.54413	0.84082	1.60696	2.69293	3.13475	1.44347	2.56635	1.38978	0.0526759	0.606831	0.146159	-0.254195	-0.286499	-0.116222	0.366817	-0.457756	-0.834979	-1.15125	2.8491	2.58584	1.30338	1.03986	1.67346	2.4498	0.895489	0.989364	1.05112	0.193609	0.722812	-0.177903	0.392812	1.1124	1.42703	-0.13613	-0.313934	-0.853081	-0.155208	-0.50166	-0.30531	-0.633981	0.633258	-0.268136	-0.320314	0.529181	0.388192	-0.385657	0.147877	-0.579623	-0.204613
1.08057	2.47224	0.96975	1.54227	2.70571	3.21316	1.4014	2.26828	1.71301	0.0863382	0.746315	0.229038	-0.233243	-0.124317	0.0963064	-0.340392	-0.248365	-0.560531	NA	2.85421	2.19779	1.59542	0.699903	1.814	2.45548	1.20594	1.1693	0.911574	-0.0176985	0.161366	-0.469003	-0.0665894	1.18737	1.37619	0.214059	0.0654986	-0.436886	-0.0454407	-0.724552	-0.457736	-0.856121	0.183242	-0.4227	-0.00816907	0.490533	0.691433	-0.301679	0.409301	-0.412157	-0.0196997
0.807717	2.54529	0.881873	1.65919	2.75899	3.27453	1.532	2.52143	1.24936	0.0593805	0.570223	0.207175	-0.0865046	-0.0717329	0.137568	-0.0708576	-0.848452	-0.891162	NA	2.82511	2.41655	1.05739	0.88536	1.61044	2.51068	0.843849	1.02712	0.912649	0.298255	0.577589	-0.0669642	0.330976	1.14266	1.55915	-0.579808	-0.433486	-0.972009	-0.335703	-0.84498	-0.382711	-0.792023	0.281583	-0.554079	-0.662675	0.428605	0.254874	-0.318983	0.115887	-0.708615	-0.282532
0.864193	2.57747	1.0463	1.73506	2.82805	3.24064	1.57665	2.49351	1.28269	0.305798	0.888528	0.278602	-0.122654	0.0289636	0.186584	0.059582	-0.864266	-0.640967	-0.934779	2.84893	2.47338	1.06352	0.949127	1.71116	2.47528	0.74201	0.984833	0.913849	0.312782	0.680258	-0.16017	0.312673	1.11565	1.56051	-0.543101	-0.745377	-1.28578	-0.354006	-0.747485	-0.508237	-0.96863	0.464554	-0.360893	-0.615472	0.417403	0.136294	-0.589005	-0.0908808	-1.07352	-0.157207
0.854048	2.61875	0.940556	1.6858	2.78013	3.19078	1.51093	2.64162	1.6057	0.054202	0.674641	0.257889	-0.222422	-0.210683	-0.0164465	0.0338667	-0.530224	-0.563141	-0.933723	2.87112	2.64982	1.59864	1.1975	1.75037	2.33853	1.07746	1.00118	0.993243	0.261307	0.665132	-0.162335	0.355345	1.23291	1.46587	0.0135484	-0.039449	-0.611768	-0.0273475	-0.626786	-0.345921	-0.730791	0.479355	-0.186577	-0.222142	0.598236	0.587027	-0.244569	0.407233	-0.36092	-0.0112643
1.04209	2.57398	1.03849	1.64504	2.77855	3.27114	1.45776	2.46563	1.60964	-0.0243178	0.583544	-0.0617651	-0.182828	-0.0761237	0.106845	-0.12129	-0.550063	-0.617512	-0.914576	2.82969	2.4116	1.48996	0.886015	1.87551	2.5041	1.17338	1.20535	0.885657	0.0928758	0.579526	-0.119211	0.337301	1.12757	1.53259	-0.36547	-0.321691	-0.771155	-0.257986	-0.834766	-0.483734	-0.885434	0.0997927	-0.745155	-0.491287	0.313481	0.426709	-0.433735	0.238232	-0.516007	-0.117819
0.8627	2.5527	0.884234	1.67506	2.7926	3.39696	1.52978	2.41782	1.26763	0.186042	0.7534	0.299497	-0.104754	-0.0185255	0.164214	-0.3892	-0.774743	-0.60093	-0.635368	2.89471	2.24794	1.21969	0.643231	1.81922	2.62248	0.975653	1.20248	1.01114	0.037511	0.449315	-0.260092	0.349723	1.21761	1.59234	-0.710286	-0.570624	-0.83158	-0.281333	-1.34878	-0.956079	-1.0887	-0.151219	-1.1698	-0.772434	0.29586	0.167098	-0.335938	0.202308	-0.444601	0.102857
0.81608	2.55575	0.845376	1.65841	2.77782	3.35293	1.52263	2.42988	1.2259	0.203056	0.762721	0.301608	-0.139619	-0.063618	0.144578	-0.015322	NA	-0.510726	-0.665934	2.92549	2.37021	0.997987	0.893897	1.86497	2.61491	0.785439	1.22441	1.01537	0.428678	0.731654	0.0126037	0.522695	1.09979	1.56125	-0.714568	-0.684605	-1.26594	-0.370738	-1.07775	-0.737935	-0.924518	0.18878	-0.68751	-0.831313	0.388094	0.0646158	-0.405851	-0.0480058	-0.843663	-0.044455
0.494622	2.14798	0.591146	1.26219	2.33115	2.74215	1.1858	2.06711	1.41649	-0.242941	0.324487	-0.152634	-0.553097	-0.429913	-0.238279	-0.20806	-0.599026	-0.506386	-0.893115	2.31308	1.99152	1.20162	0.548291	1.55558	1.95842	0.90975	0.971187	0.295137	-0.194864	0.284954	-0.379007	-0.14262	0.6008	1.07931	0.179531	0.0556274	-0.557403	0.0470745	-0.629293	-0.490514	-1.00561	0.415467	-0.228028	-0.137332	0.614303	0.627619	-0.211687	0.391874	-0.491901	0.0969306
1.05546	2.70442	1.09089	1.77347	2.90651	3.36514	1.69055	2.64079	1.76672	0.308803	0.942705	0.456703	0.00839309	0.115651	0.316299	NA	NA	-0.518323	NA	2.90712	2.53341	1.47249	1.13014	2.00933	2.46012	1.02603	1.24904	1.05724	0.295549	0.663141	-0.157598	0.2492	1.18307	1.57232	-0.12831	-0.286293	-0.927782	-0.138934	-0.389723	-0.290629	-0.807259	0.485946	-0.196341	-0.318367	0.4542	0.382148	-0.436902	-0.00587752	-0.860504	-0.0515512
0.802685	2.55448	0.896776	1.63748	2.73859	3.21437	1.49877	2.35364	1.18714	0.274691	0.793918	0.307674	-0.0691227	-0.0461736	0.135733	0.0594916	-0.761277	-0.702596	-1.16424	2.81635	2.31972	1.06613	0.78369	1.6441	2.4229	0.683047	1.04994	0.822903	0.198632	0.460168	-0.461147	0.13545	1.08306	1.53353	-0.392735	-0.569066	-1.12407	-0.316765	-0.740857	-0.499964	-0.932743	0.461118	-0.391776	-0.50865	0.351407	0.249298	-0.651283	-0.0883586	-1.01694	-0.22684
0.764668	2.54218	0.929134	1.66521	2.79461	3.28585	1.60796	2.46125	1.09886	0.364521	0.89459	0.223248	-0.109204	0.0581026	0.217522	-0.224225	NA	-0.698303	-0.862914	2.80738	2.37032	0.770431	0.889405	1.72618	2.45448	0.490832	1.09292	0.855125	0.0660922	0.538416	-0.299459	0.285012	1.08986	1.56259	-0.890952	-0.898605	-1.37725	-0.433883	-1.0747	-0.692079	-0.978946	0.166186	-0.755243	-0.889059	0.375348	0.039915	-0.512007	-0.117887	-0.863397	-0.077601
0.873186	2.55716	0.941587	1.57846	2.72912	3.18586	1.53592	2.51416	1.75948	0.0561315	0.690472	0.2484	-0.15465	-0.0461532	0.11862	-0.0401136	-0.554449	-0.446605	-0.764192	2.80299	2.49496	1.55172	0.943868	1.93431	2.34791	1.1498	1.19932	0.841681	0.329834	0.722605	-0.113138	0.24408	1.06228	1.47615	-0.0245146	-0.201454	-0.812522	-0.039384	-0.688885	-0.489931	-0.892224	0.463623	-0.326393	-0.234178	0.55838	0.554264	-0.265123	0.368482	-0.438092	0.0895917
0.945732	2.5653	0.915966	1.60723	2.77791	3.22455	1.5726	2.49495	1.72662	0.13737	0.713153	0.398134	-0.113833	-0.0295118	0.197164	-0.055428	-0.543881	-0.439537	-0.794699	2.80344	2.35203	1.42291	0.836347	1.92989	2.3921	1.10057	1.24457	0.878021	0.209177	0.590132	-0.290205	0.238069	1.20672	1.4238	-0.0789721	-0.120638	-0.652445	-0.0485291	-0.579823	-0.354214	-0.791562	0.410712	-0.342214	-0.289546	0.519347	0.515321	-0.250617	0.271192	-0.573574	0.0886779
0.83298	2.66445	0.900714	1.77811	2.83668	3.21422	1.62984	2.6949	1.65149	0.119829	0.735946	0.180748	-0.210012	-0.175594	-0.00565229	0.168146	-0.639676	-0.781532	-1.06338	2.80754	2.69835	1.50805	1.18478	1.87247	2.40219	1.11719	1.13345	1.07409	0.162419	0.682889	-0.0462252	0.317857	1.197	1.5542	-0.0805177	-0.188006	-0.868059	-0.139905	-0.645642	-0.328284	-0.836485	0.571092	-0.123959	-0.302754	0.567921	0.495768	-0.306645	0.260213	-0.52113	-0.109321
0.796293	2.46107	0.838017	1.58564	2.72243	3.20981	1.52509	2.36491	0.996621	0.0674057	0.621224	0.246173	-0.236108	-0.228379	-0.0717718	-0.172673	-0.89754	-0.585651	-0.900697	2.73368	2.21113	0.880938	0.801687	1.59421	2.3844	0.609902	0.914797	0.822834	0.0646733	0.434728	-0.255656	0.361835	0.994996	1.47564	-0.975123	-0.895941	-1.33527	-0.502765	-1.35755	-0.80915	-1.0681	-0.043018	-0.888116	-0.865452	0.248491	0.0422143	-0.582586	-0.103762	-0.874126	-0.234329
0.802222	2.52463	0.867356	1.66543	2.78882	3.27883	1.63312	2.42976	1.09056	0.241625	0.837846	0.208467	-0.211341	-0.0530857	0.0459571	-0.111734	-1.0213	-0.693962	-1.02542	2.75445	2.24041	0.748481	0.803352	1.58983	2.44448	0.565296	1.06745	0.863799	0.164672	0.380077	-0.280232	0.257419	0.947042	1.6424	-0.71911	-0.752234	-1.24481	-0.361851	-0.925299	-0.542706	-0.867495	0.220722	-0.641181	-0.79923	0.405594	0.0722818	-0.474601	-0.102069	-0.914869	-0.166944
0.866136	2.62933	0.966293	1.78412	2.8082	3.20245	1.58674	2.66129	1.57909	0.0858759	0.692268	0.212352	-0.213959	-0.196166	0.010765	0.2186	-0.548606	-0.707139	-1.01792	2.80616	2.69663	1.48729	1.28834	1.88925	2.39957	1.10619	1.105	1.11149	0.147912	0.628448	-0.12774	0.322805	1.1965	1.50527	-0.00384934	0.0462152	-0.652916	-0.037737	-0.509797	-0.174452	-0.61506	0.579948	-0.0666804	-0.269755	0.625837	0.604146	-0.151465	0.369961	-0.400072	-0.0717329
0.676526	2.5331	0.827819	1.69707	2.81139	3.29252	1.47695	2.44827	1.23808	0.182139	0.762311	0.314612	-0.256416	-0.0766644	0.0796586	-0.176428	-1.04786	-0.7046	-0.893177	2.78438	2.31904	0.92613	0.841612	1.67786	2.44761	0.673845	0.986322	0.916818	-0.0331163	0.482558	-0.330022	0.424154	1.03282	1.54635	-1.08019	-0.957561	-1.33253	-0.527278	-1.35165	-0.851045	-0.958951	-0.0244846	-1.06572	-0.964555	0.253271	-0.00594728	-0.468578	-0.0484426	-0.711954	-0.161514
0.802027	2.52202	0.873045	1.70025	2.7806	3.30158	1.61614	2.35891	1.01629	0.125031	0.746572	0.152184	-0.231777	-0.0440306	0.0758048	-0.139237	-0.986974	-0.679649	NA	2.80423	2.22592	0.764564	0.853467	1.54817	2.51298	0.562391	0.974853	0.898057	0.165663	0.449368	-0.266952	0.236134	1.0929	1.57509	-0.720613	-0.855788	-1.29727	-0.451607	-1.14276	-0.723764	-1.09315	0.254846	-0.571506	-0.792119	0.351535	0.0806333	-0.547673	-0.130758	-0.965749	-0.224718
0.812634	2.62014	0.917536	1.679	2.8129	3.26659	1.6042	2.61325	1.7709	0.0964889	0.706878	0.30439	-0.0587043	-0.0770317	0.141132	-0.183126	-0.780639	-0.504566	-0.660951	2.85676	2.52437	1.46399	1.02032	1.99107	2.3879	1.04711	1.17123	0.916598	0.115861	0.603317	-0.311307	0.253342	1.05552	1.50017	-0.27041	-0.36178	-0.915757	-0.0716141	-0.91911	-0.620613	-0.875885	0.343304	-0.507908	-0.388722	0.502991	0.436203	-0.319583	0.322289	-0.470991	0.166753
0.904004	2.52115	0.906751	1.61481	2.70039	3.14864	1.56757	2.52669	1.47473	0.0952124	0.72398	0.31172	-0.110756	-0.114545	0.0958201	0.0276564	-0.616473	-0.599735	-0.855307	2.75076	2.43811	1.22671	0.952791	1.61216	2.34763	0.853207	0.934993	0.92039	0.0627849	0.521088	-0.139804	0.211426	1.00926	1.44746	-0.309089	-0.334155	-0.825174	-0.168658	-0.695447	-0.433637	-0.809105	0.419374	-0.384182	-0.397284	0.465773	0.411684	-0.340102	0.200077	-0.58893	-0.0463817
0.767276	2.45637	0.790665	1.62286	2.76171	3.25577	1.52747	2.34617	1.06564	0.114269	0.701327	0.251888	-0.185748	-0.125796	0.0233439	-0.0685033	NA	-0.57299	NA	2.80582	2.19973	0.954915	0.833909	1.6341	2.48782	0.627233	1.07706	0.854911	0.214774	0.486844	-0.34464	0.298496	1.00967	1.54867	-0.946947	-0.915304	NA	-0.580415	-1.1972	-0.784535	-1.16964	0.0832855	-0.781075	-0.904927	0.252253	0.0224581	-0.657431	-0.179877	-0.983818	-0.268132
0.712135	2.54583	0.818778	1.70398	2.86489	3.30256	1.45673	2.44007	1.2928	0.121162	0.780827	0.333916	-0.269133	-0.0327794	0.103115	-0.264387	NA	-0.583747	NA	2.79439	2.30569	1.01557	0.774431	1.78489	2.47126	0.789186	1.16392	0.854811	0.00310803	0.494278	-0.294809	0.426817	0.977757	1.57414	-1.15151	-1.09389	-1.46065	-0.670497	-1.4074	-0.977383	-1.2012	-0.108789	-1.09389	-1.04302	0.0401412	-0.0694079	-0.658074	-0.222786	-0.936169	-0.245864
0.826296	2.56964	0.859582	1.62007	2.75396	3.17551	1.53383	2.50475	1.39626	0.0795339	0.776017	0.273534	-0.158118	-0.0677749	0.173717	-0.0277844	-0.71182	-0.613372	-0.894382	2.816	2.51611	1.26119	0.976343	1.81483	2.34381	0.818993	1.11361	0.979134	0.377104	0.742416	-0.105482	0.410915	1.02625	1.47583	-0.390685	-0.448292	-1.10849	-0.291802	-0.863779	-0.535556	-0.926956	0.401619	-0.392036	-0.523182	0.380136	0.27861	-0.407647	0.0568258	-0.768207	-0.166416
0.704895	2.50985	0.783642	1.56279	2.72238	3.11936	1.51283	2.51976	1.554	0.00555527	0.584931	0.121688	-0.326478	-0.360639	-0.184259	0.29424	-0.398844	-0.442973	-0.770332	2.73353	2.49556	1.40148	0.985047	1.92425	2.40617	1.11723	1.30537	0.944904	0.278194	0.717546	-0.049587	0.334822	0.98406	1.46907	0.0274649	0.0334742	-0.650744	0.0370403	-0.590799	-0.342765	-0.733068	0.552809	-0.212687	-0.204352	0.65853	0.657681	-0.138037	0.419697	-0.405007	0.0636079
0.764559	2.57389	0.873325	1.67123	2.74603	3.1879	1.54511	2.67207	1.47776	-0.0115849	0.605444	0.155572	-0.241906	-0.181458	-0.000159882	0.234177	-0.448635	-0.732198	-0.791016	2.83604	2.63571	1.39624	1.09236	1.87556	2.45894	1.00987	1.15346	1.08354	0.101866	0.51699	-0.219642	0.256469	1.16299	1.46479	-0.0559286	-0.103985	-0.61352	0.0119366	-0.607157	-0.259738	-0.600885	0.547129	-0.29521	-0.263301	0.67429	0.56603	-0.158872	0.434236	-0.377173	0.100568
0.849746	2.58401	0.872737	1.67169	2.82881	3.39309	1.59408	2.43816	1.31619	0.16226	0.721613	0.309032	-0.0761407	-0.0767546	0.0900234	-0.226047	NA	-0.653417	-0.721317	2.91507	2.33194	1.22629	0.903078	1.88248	2.55215	0.88634	1.18149	0.981759	0.217413	0.721136	-0.12418	0.532909	1.12434	1.60307	-0.704951	-0.645585	-1.16176	-0.383023	-1.20986	-0.778058	-1.05972	0.0323988	-0.853778	-0.778058	0.321508	0.147941	-0.484327	0.0441103	-0.721153	-0.00868046
0.933777	2.55405	0.92115	1.65234	2.77698	3.33156	1.61713	2.39748	1.20139	0.188459	0.799813	0.298834	-0.143554	-0.067833	0.0680222	NA	NA	-0.753548	NA	2.85408	2.26256	0.908524	0.857276	1.58841	2.52716	0.702793	0.960224	0.89245	0.0816814	0.362367	-0.225125	0.255001	1.05206	1.592	-0.68228	-0.751981	-1.21392	-0.37901	-0.98331	-0.630131	-1.01114	0.176298	-0.667557	-0.766281	0.377244	0.121788	-0.528728	-0.056188	-0.830811	-0.158803
0.741777	2.58297	0.907118	1.75206	2.87788	3.29627	1.52005	2.4581	1.38505	0.203098	0.743884	0.395073	-0.133963	0.0314815	0.144937	-0.161954	-0.83679	-0.684516	-0.960903	2.81317	2.38421	1.04171	0.896233	1.84694	2.47326	0.767693	1.21528	0.906799	0.148861	0.491218	-0.261425	0.284486	1.01213	1.55726	-0.808943	-0.857946	-1.33507	-0.531155	-1.17872	-0.844874	-1.1089	0.105317	-0.856741	-0.771784	0.235087	0.0740203	-0.456641	-0.0433653	-0.832185	-0.159942
0.736967	2.52103	0.860336	1.67513	2.80449	3.25794	1.43931	2.41613	1.18828	0.130217	0.68322	0.305411	-0.270224	-0.120779	0.0105782	0.188978	-0.571934	-0.545757	-0.770934	2.78377	2.27626	0.978967	0.835079	1.67841	2.47378	0.760633	1.01119	0.859117	0.157174	0.538765	-0.19294	0.319862	1.02218	1.51912	-0.378122	-0.320387	-0.715633	-0.127679	-0.888157	-0.51432	-0.806982	0.3122	-0.547068	-0.560015	0.56622	0.37995	-0.277849	0.267942	-0.475032	0.0771921
0.6862	2.54246	0.790729	1.68421	2.81988	3.30152	1.46176	2.45241	1.18219	0.232193	0.768514	0.303098	-0.198827	-0.0888567	0.0314626	-0.126842	-0.882643	-0.574556	-0.757381	2.82881	2.31806	0.882248	0.816011	1.62563	2.43654	0.54671	0.905218	0.899641	0.0974647	0.529515	-0.360709	0.428145	1.02836	1.56995	-1.00023	-0.922097	-1.22487	-0.524506	-1.15098	-0.786817	-1.0151	0.0880736	-0.901656	-0.890161	0.320891	0.0290338	-0.436341	-0.0556079	-0.81044	-0.125729
0.631081	2.38959	0.853063	1.58945	2.71907	3.18151	1.44348	2.30269	1.14904	0.134563	0.670794	0.172247	-0.38191	-0.124208	-0.00870109	0.0716314	-0.616042	-0.637191	-1.07731	2.74448	2.16661	0.850418	0.719922	1.58843	2.44579	0.623466	1.03048	0.755406	0.195634	0.410084	-0.391799	0.215007	0.929595	1.52876	-0.605464	-0.483469	-0.953993	-0.264288	-0.861911	-0.561765	-0.879934	0.475182	-0.593882	-0.388929	0.346927	0.262232	-0.494692	0.0389662	-0.71377	-0.224682
0.696775	2.47847	0.736525	1.59778	2.7829	3.24769	1.3429	2.31383	1.19117	0.272722	0.75012	0.296159	-0.174809	0.0286869	0.157514	-0.149089	-0.826214	-0.499418	-0.699682	2.82042	2.23231	0.956101	0.757444	1.69335	2.35676	0.614897	1.04152	0.812532	0.0723694	0.443406	-0.358434	0.362852	0.957567	1.54123	-1.01193	-0.876388	-1.29068	-0.527297	NA	-0.895273	-1.10133	-0.0653268	-1.10791	-0.887621	0.204791	0.058969	-0.474401	-0.0170071	-0.757498	-0.084593
0.815251	2.57442	0.955848	1.66903	2.78676	3.16279	1.58782	2.57239	1.65802	0.0390988	0.678175	0.259986	-0.140079	-0.10667	0.139169	0.114127	-0.483414	-0.483139	-0.936229	2.76606	2.55287	1.62011	1.03878	1.87345	2.31824	1.2079	1.08045	0.847821	0.31401	0.659323	-0.155662	0.200255	1.00616	1.47896	0.0593267	-0.0741162	-0.762283	-0.0246515	-0.493798	-0.302345	-0.845602	0.57276	-0.150276	-0.105961	0.554735	0.615033	-0.231245	0.297437	-0.553161	-0.0387493
0.770107	2.5637	0.748317	1.57667	2.74983	3.19505	1.53462	2.60483	1.71853	0.252291	0.857778	0.250598	-0.326354	-0.300124	-0.138591	-0.0458585	-0.613408	-0.454168	-0.743693	2.75088	2.51376	1.42201	0.824882	1.89434	2.32873	1.09179	1.21246	0.917356	0.100865	0.548005	-0.271298	0.26065	0.945768	1.63009	-0.29687	-0.52556	-1.11135	-0.217297	-1.10125	-0.714436	-0.999379	0.268113	-0.572424	-0.448595	0.465666	0.439307	-0.455875	0.274148	-0.571686	0.0283412
0.798078	2.5137	0.841824	1.66355	2.79582	3.3028	1.59153	2.29454	1.13729	0.133092	0.758566	0.272199	-0.216538	-0.126756	0.0159113	-0.180563	NA	-0.685707	-0.908344	2.83848	2.22699	0.896753	0.798295	1.58788	2.54342	0.669915	0.976797	0.845315	0.109533	0.442863	-0.182484	0.280928	1.09528	1.5533	-0.760836	-0.838465	-1.38453	-0.420031	-1.15162	-0.802784	-1.07198	0.148321	-0.665483	-0.744486	0.342907	0.119305	-0.528236	-0.0141576	-0.831874	-0.0779314
0.829671	2.4879	0.822867	1.5548	2.71106	3.13372	1.55507	2.46296	1.47787	0.0526056	0.651103	0.292142	-0.203445	-0.111048	0.0657006	0.176055	-0.488758	-0.472809	-0.859754	2.69451	2.41793	1.35901	1.02609	1.74811	2.2561	0.984716	1.04541	0.84735	0.174322	0.594903	-0.303527	0.266246	1.04491	1.3883	-0.126543	-0.0631379	-0.606579	-0.0673422	-0.653638	-0.352201	-0.734943	0.413635	-0.314412	-0.353424	0.608238	0.541945	-0.197665	0.3749	-0.423717	-0.026449
0.775906	2.60338	0.916155	1.70249	2.85858	3.3473	1.54228	2.6513	1.36745	0.422609	0.993925	0.144698	-0.213856	-0.0320269	-0.0101552	0.0379564	-0.796764	-0.597276	-0.914564	2.81851	2.51533	1.09479	0.912851	1.74728	2.46484	0.816812	1.13538	0.985202	0.0973883	0.597697	-0.23001	0.39584	1.00313	1.77086	-0.564087	-0.661412	-1.17878	-0.342072	-0.806917	-0.511001	-0.909676	0.308142	-0.522921	-0.647105	0.457695	0.285378	-0.477768	0.109229	-0.712045	-0.161029
0.707149	2.23132	0.774387	1.40442	2.42369	2.83053	1.25003	2.17306	1.10948	-0.0602267	0.43672	0.118773	-0.430616	-0.277337	-0.113231	-0.064768	-0.642249	-0.489247	-0.827866	2.35093	2.08633	0.961295	0.639587	1.46472	2.03783	0.66957	0.929528	0.441683	-0.0522019	0.342462	-0.38684	0.084857	0.739019	1.12058	-0.0979328	-0.031879	-0.590952	0.0309299	-0.501688	-0.248265	-0.659197	0.471264	-0.321398	-0.288225	0.61061	0.542179	-0.166261	0.3694	-0.450623	0.10685
0.945219	2.61549	1.02616	1.74451	2.81212	3.29244	1.61351	2.52627	1.29565	0.244771	0.832322	0.358674	-0.0630907	0.0532633	0.237424	-0.158462	-0.66228	-0.442124	-0.608925	2.78795	2.35713	1.18672	0.865963	1.72233	2.44181	0.789806	1.08179	0.794569	-0.00661302	0.533588	-0.300442	0.135286	1.19851	1.57289	-0.364079	-0.315204	-0.77947	-0.0748907	-0.85133	-0.541424	-0.926685	0.287601	-0.569955	-0.490551	0.539688	0.419256	-0.26859	0.32774	-0.482257	0.269166
0.757599	2.45431	0.818568	1.60564	2.79487	3.25144	1.56024	2.2652	1.08446	0.140238	0.731806	0.162362	-0.245051	-0.162527	-0.02648	-0.145875	-0.866208	-0.794803	-1.08557	2.80808	2.20686	0.899243	0.710303	1.60918	2.35932	0.598213	0.917404	0.762341	0.140288	0.475614	-0.223356	0.339343	0.945586	1.56285	-0.906122	-0.865108	-1.34097	-0.50349	-1.16362	-0.807274	-1.07945	-0.021455	-0.879222	-0.879222	0.307604	0.0324234	-0.511804	-0.0745117	-0.879222	-0.213019
0.854998	2.50389	0.967663	1.58143	2.74127	3.10859	1.5554	2.56643	1.51114	-0.00131007	0.623851	0.14526	-0.232315	-0.290307	-0.0749592	0.644683	-0.167502	-0.357428	-0.80202	2.64234	2.50783	1.33321	1.07556	1.91185	2.36687	1.14522	1.41922	0.895112	0.461413	0.664614	0.0345499	0.386475	1.08506	1.45998	0.354386	0.360923	-0.352979	0.258204	-0.0818535	0.184991	-0.324744	0.887108	0.157505	0.00425009	0.931187	0.868671	0.0709204	0.625931	-0.210246	0.142113
0.857751	2.53297	0.913435	1.62115	2.80406	3.24185	1.54746	2.34631	1.43249	0.255256	0.848878	0.36491	-0.109642	0.00235264	0.112482	-0.136722	-0.753273	-0.447878	-0.832928	2.79694	2.327	1.32233	0.895642	1.71129	2.44231	0.991383	1.1432	0.848881	0.21387	0.659938	-0.185768	0.291353	1.07091	1.53859	-0.419088	-0.324922	-0.894797	-0.216326	-0.907676	-0.51706	-0.923955	0.241656	-0.616192	-0.459586	0.411001	0.441299	-0.409758	0.243711	-0.571773	-0.0621636
0.991874	2.52593	0.922053	1.64488	2.77334	3.33142	1.55195	2.34753	1.5353	0.231935	0.743694	0.214451	-0.275219	-0.218396	-0.110802	-0.204192	-0.784927	-0.525118	-0.661338	2.9413	2.3212	1.30446	0.713211	1.93307	2.53321	0.986302	1.29755	0.842124	0.417038	0.72748	0.0208664	0.425252	1.2642	1.60912	-0.312374	-0.346196	-0.825275	-0.206253	-0.820881	-0.530174	-0.803736	0.223417	-0.598741	-0.505517	0.445344	0.393678	-0.379698	0.24835	-0.511194	0.0770779
0.633966	2.26607	0.72787	1.38913	2.47439	2.90845	1.21127	2.14862	1.13573	-0.0354829	0.465175	0.170063	-0.244882	-0.272022	-0.10708	-0.0700055	-0.660571	-0.565301	-0.723455	2.51611	2.07222	0.985296	0.661202	1.6117	2.19156	0.665312	1.04269	0.57778	0.045584	0.324804	-0.223633	0.0820492	0.919717	1.21315	-0.0726013	-0.0951337	-0.535515	-0.00240355	-0.616154	-0.349135	-0.688892	0.390543	-0.262999	-0.322135	0.628192	0.495843	-0.219142	0.403241	-0.380613	0.176271
0.94038	2.56306	0.984598	1.67977	2.77731	3.19426	1.58124	2.53003	1.59206	0.204048	0.754032	0.350992	-0.0875294	-0.0563235	0.126535	-0.0599226	-0.646548	-0.673487	-1.15316	2.80824	2.47815	1.43743	0.938375	1.89641	2.39813	1.07498	1.21088	0.908839	0.270167	0.611004	-0.100168	0.333175	1.05731	1.49169	-0.172538	-0.161006	-0.725807	-0.158631	-0.544245	-0.338688	-0.824665	0.350857	-0.337892	-0.331575	0.401892	0.465745	-0.403449	0.173379	-0.677145	-0.116043
0.896483	2.52744	0.950296	1.69576	2.8272	3.27599	1.60768	2.31381	1.11698	0.210431	0.830304	0.337857	-0.226872	-0.0867156	0.0490634	-0.112316	NA	-0.55219	-0.871617	2.79969	2.22523	0.853933	0.819805	1.63638	2.4744	0.610109	0.95646	0.79682	0.107549	0.467339	-0.271118	0.276974	1.06247	1.53853	-0.854991	-0.907792	-1.3232	-0.424115	-0.999368	-0.675501	-1.04219	0.143397	-0.716025	-0.88059	0.371656	0.0801527	-0.581114	-0.0837183	-0.960392	-0.0727167
0.693112	2.46982	0.766732	1.58179	2.72092	3.20031	1.3896	2.31399	1.31871	0.116964	0.657651	0.238616	-0.288071	-0.197996	0.0380512	-0.136449	-0.790956	-0.597809	-0.90987	2.7525	2.25529	1.13373	0.890743	1.80462	2.38834	0.787262	1.14248	0.714516	0.161012	0.705125	-0.139973	0.394913	0.914436	1.44668	-0.542424	-0.563398	-1.10241	-0.253413	-1.01419	-0.699023	-0.932885	0.219441	-0.680861	-0.598726	0.464631	0.308029	-0.298924	0.184508	-0.61117	0.0363945
0.729425	2.48054	0.917068	1.65819	2.80144	3.3065	1.56581	2.30335	1.08907	0.213818	0.776744	0.32636	-0.217489	-0.22783	-0.0356459	-0.15279	NA	-0.707326	-0.970011	2.7885	2.18912	0.855331	0.733292	1.59099	2.52338	0.660374	1.01279	0.760419	0.128753	0.441642	-0.239915	0.287304	0.938289	1.57175	-0.829829	-0.948922	-1.45073	-0.499778	-1.08404	-0.739321	-1.04758	0.109244	-0.716973	-0.835158	0.3125	0.0533939	-0.645576	-0.147412	-0.953592	-0.144488
0.797938	2.51703	0.8329	1.62425	2.76183	3.09098	1.52228	2.57927	1.50578	0.00955027	0.612225	0.19121	-0.287338	-0.272519	-0.13409	0.452996	-0.417088	-0.37823	-0.846824	2.65636	2.54722	1.3642	1.01379	1.88965	2.32526	1.11287	1.35903	0.89399	0.456754	0.80034	-0.0458987	0.397052	1.03975	1.45698	0.0340352	0.148764	-0.505736	0.0479116	-0.398087	-0.0722733	-0.580179	0.663377	-0.154845	-0.248027	0.716076	0.679303	-0.00716369	0.423072	-0.349431	0.0354429
0.752712	2.62558	0.828769	1.76296	2.88931	3.32837	1.53109	2.65179	1.61543	0.355828	0.968391	0.269863	-0.154049	-0.00783646	0.095717	0.0985113	-0.664813	-0.502988	-0.852838	2.79608	2.54156	1.30865	0.901234	1.87691	2.44992	1.05461	1.16314	1.01622	0.174931	0.582949	-0.169998	0.428414	1.05933	1.70238	-0.383397	-0.489954	-1.09434	-0.201291	-0.983644	-0.60798	-0.953922	0.29387	-0.524377	-0.493451	0.543234	0.447317	-0.419866	0.306205	-0.568671	0.0281379
0.731239	2.59207	0.721818	1.64628	2.8059	3.33091	1.53684	2.61253	1.56184	0.270834	0.94104	0.276493	-0.276699	-0.10305	0.0966944	0.0970605	-0.543228	-0.597772	-0.704497	2.81717	2.53788	1.40687	0.87669	1.75467	2.44125	1.05631	1.04854	1.06924	0.0671327	0.471809	-0.227161	0.293477	1.02223	1.68549	-0.359778	-0.405866	-0.949698	-0.155075	-1.0023	-0.619918	-0.905761	0.296958	-0.630874	-0.466564	0.524607	0.474823	-0.311988	0.359511	-0.419289	0.068255
0.839441	2.54945	0.826498	1.54415	2.74839	3.21033	1.53223	2.49541	1.77403	0.0464162	0.678451	0.280874	-0.118562	-0.0687275	0.129523	-0.00454486	-0.55812	-0.310283	-0.688917	2.80343	2.46478	1.5359	0.855096	1.98334	2.30745	1.0579	1.19645	0.85357	0.0803168	0.638458	-0.325642	0.19091	1.03988	1.48921	-0.192185	-0.342638	-0.864903	-0.0893169	-0.833816	-0.597358	-0.895085	0.349922	-0.508478	-0.330814	0.520899	0.510551	-0.304274	0.317989	-0.439318	0.144659
0.752459	2.55577	0.896053	1.73004	2.84569	3.30647	1.5208	2.4506	1.39523	0.227777	0.821794	0.315702	-0.224202	-0.0263643	0.0682387	-0.0970674	-0.776026	-0.575387	-0.760383	2.80408	2.34414	1.18063	0.87098	1.76294	2.49826	0.924052	1.13916	0.898979	-0.0342041	0.463045	-0.236563	0.391074	1.00373	1.58208	-0.724409	-0.756454	-1.12508	-0.377304	-1.2735	-0.787887	-1.03835	0.0537421	-0.939944	-0.749661	0.291469	0.206397	-0.4252	0.117039	-0.598336	-0.0590519
0.855151	2.56663	0.929456	1.60887	2.74251	3.16727	1.55197	2.55537	1.81606	0.0793735	0.740378	0.321017	-0.109903	0.0162004	0.182591	-0.0411041	-0.60237	-0.5014	-0.848304	2.78051	2.46876	1.50203	0.954264	1.81934	2.32521	1.08953	1.10384	0.931287	0.21322	0.632939	-0.144813	0.29299	1.00312	1.46656	-0.258698	-0.38679	-1.02329	-0.204255	-0.759663	-0.565567	-0.990801	0.410646	-0.395643	-0.305342	0.419938	0.468958	-0.407225	0.221194	-0.676289	0.0125116
0.928835	2.59565	0.958814	1.69843	2.82083	3.32976	1.75439	2.49281	1.18233	0.172605	0.817573	0.250475	-0.139389	-0.0526335	0.0899233	0.0677275	-0.764454	-0.552106	-0.596152	2.82503	2.33593	0.91757	0.949044	1.70016	2.47941	0.63983	1.08235	0.913005	0.134244	0.540314	-0.0827935	0.330728	1.11923	1.60908	-0.466882	-0.419737	-0.755356	-0.0710316	-0.685845	-0.366511	-0.595309	0.348253	-0.359672	-0.662515	0.72691	0.290413	-0.192724	0.216285	-0.551658	0.108921
0.81421	2.59965	0.876974	1.62645	2.77378	3.26433	1.61269	2.589	1.64543	0.158325	0.848066	0.340392	-0.0791315	0.0243926	0.263788	-0.00611959	-0.666275	-0.554141	-0.817761	2.8407	2.56024	1.38199	0.964325	2.04684	2.37811	0.99177	1.3196	0.943658	0.00432335	0.462591	-0.332396	0.222091	1.05479	1.52075	-0.46463	-0.558935	-1.15101	-0.173287	-0.990227	-0.668286	-1.00008	0.25564	-0.601339	-0.511809	0.437588	0.369124	-0.374272	0.240451	-0.581896	0.135247
0.683478	2.52488	0.743819	1.67715	2.84312	3.30013	1.48896	2.40228	1.2041	0.344042	0.890819	0.257757	-0.268787	0.0210038	0.0598754	-0.128404	-0.957161	-0.558839	NA	2.83115	2.29581	1.01669	0.864425	1.57958	2.51414	0.697832	0.964661	0.923821	0.132749	0.553093	-0.154115	0.38464	1.03494	1.56482	-0.752889	-0.622608	-0.948774	-0.384912	-1.01685	-0.694002	-0.948774	0.213292	-0.719784	-0.694002	0.393342	0.237693	-0.394225	0.0858148	-0.689024	-0.0544925
0.80562	2.56851	0.936316	1.6756	2.79385	3.26216	1.61991	2.46201	1.39749	0.219349	0.813976	0.367476	-0.196508	-0.00365065	0.148312	-0.0766434	-0.872153	-0.581441	-0.815639	2.79531	2.4069	1.12542	0.907438	1.77807	2.42667	0.820245	1.2132	0.843786	0.139858	0.485243	-0.272442	0.255372	1.07585	1.5909	-0.570172	-0.517492	-0.896728	-0.204036	-0.924887	-0.540025	-0.873965	0.301139	-0.619721	-0.520757	0.480061	0.342004	-0.433458	0.153948	-0.68274	0.00367552
0.932788	2.61942	1.0162	1.755	2.8651	3.32686	1.65546	2.52906	1.20345	0.225999	0.886801	0.434846	-0.0417711	0.0993599	0.240116	0.136373	NA	-0.455984	-0.850919	2.83948	2.40149	1.01263	1.04795	1.70293	2.52753	0.735212	1.0704	0.925166	0.216884	0.593696	-0.122757	0.263024	1.12798	1.56718	-0.55461	-0.606216	-1.12448	-0.270235	-0.876466	-0.461493	-0.908065	0.437475	-0.418557	-0.581574	0.505899	0.290281	-0.405483	0.0821567	-0.757279	-0.0276828
0.833312	2.58396	0.794177	1.61733	2.77672	3.31032	1.55524	2.54128	1.77764	0.311995	0.952353	0.201091	-0.253935	-0.1608	-0.0675276	-0.00167358	-0.54268	-0.401994	-0.523112	2.84924	2.46309	1.4895	0.825946	1.87594	2.45525	1.20997	1.26834	1.01031	0.135897	0.560877	-0.181267	0.281808	1.0139	1.70125	-0.170585	-0.265692	-0.674772	-0.0116059	-0.889274	-0.567055	-0.808927	0.291369	-0.503265	-0.327558	0.585036	0.569242	-0.231725	0.499663	-0.301455	0.178672
0.737478	2.52265	0.778433	1.6249	2.73544	3.18326	1.48428	2.50751	1.52055	0.172847	0.77192	0.304463	-0.1815	-0.0196981	0.167445	-0.0628839	-0.599832	-0.418057	-0.766049	2.82276	2.42265	1.31235	0.954502	1.79731	2.38901	0.918539	1.10812	0.92695	0.15878	0.60092	-0.196764	0.305799	1.01687	1.45591	-0.467862	-0.441061	-1.01551	-0.289991	-0.947218	-0.64018	-1.01082	0.255302	-0.6516	-0.473698	0.348604	0.379079	-0.383069	0.20397	-0.598486	-0.0216924
0.893403	2.59503	0.933401	1.7034	2.82543	3.25394	1.62157	2.51647	1.55473	0.254043	0.857872	0.358228	-0.0929014	-0.0238838	0.212679	0.111914	-0.469407	-0.391592	-0.893215	2.86201	2.46969	1.41324	1.07661	1.84426	2.42551	1.04429	1.14604	0.974795	0.562032	0.82647	-0.0134014	0.401652	1.08736	1.51233	0.00909588	-0.0636789	-0.681661	0.0117767	-0.645801	-0.371923	-0.864958	0.583814	-0.125358	-0.171387	0.6257	0.600264	-0.136808	0.316466	-0.522383	0.0379222
0.895206	2.56881	0.916462	1.67632	2.80293	3.31719	1.5975	2.40159	1.18745	0.258373	0.789016	0.218067	-0.162953	-0.0519754	0.0270175	0.132513	-0.594486	-0.642742	-0.882319	2.82849	2.25903	0.994953	1.00508	1.61803	2.46001	0.734313	0.984236	0.9049	0.279273	0.509319	-0.18337	0.274008	1.0254	1.606	-0.494415	-0.427797	-0.879026	-0.199475	-0.918468	-0.461162	-0.858569	0.311711	-0.426318	-0.613632	0.53541	0.333735	-0.370053	0.119995	-0.704333	-0.049567
0.932311	2.68477	0.98951	1.73783	2.91715	3.34391	1.64909	2.67538	1.67537	0.281946	0.966214	0.238892	-0.23657	-0.0805895	0.108262	0.306438	-0.433718	-0.63167	NA	2.86897	2.57974	1.43944	1.09291	1.69628	2.45611	1.05499	1.0098	1.0712	0.581426	0.790307	-0.0136054	0.410913	1.0513	1.72381	0.259323	0.171745	-0.512803	0.0959902	-0.406196	-0.144951	-0.606225	0.757246	0.061928	-0.123351	0.790192	0.760945	-0.0821534	0.533654	-0.26479	-0.00443639
1.06044	2.60275	0.99327	1.68945	2.83462	3.34551	1.6428	2.41238	1.523	0.195731	0.745315	0.251353	-0.184474	-0.191938	-0.0437463	0.0169164	-0.524663	-0.217102	-0.433075	2.914	2.3488	1.36305	0.938881	1.88314	2.5802	1.11109	1.32726	0.903861	0.484867	0.835383	0.15276	0.401932	1.2994	1.58245	-0.0541882	-0.0340192	-0.51939	0.0680989	-0.586827	-0.303311	-0.6565	0.408687	-0.309612	-0.268137	0.692198	0.580012	-0.104303	0.452297	-0.330982	0.223836
1.18847	2.68889	1.0768	1.7746	2.93007	3.45768	1.69136	2.44048	1.59686	0.418048	1.03485	0.212144	-0.0628427	0.0305399	0.0859595	0.0559904	-0.509821	-0.491886	-0.83145	2.99657	2.383	1.35958	0.98329	1.80933	2.67822	1.07607	1.18229	1.0767	0.576281	0.831858	0.178408	0.56986	1.36475	1.72652	-0.332433	-0.248987	-0.764541	-0.169885	-0.805007	-0.435096	-0.759929	0.253027	-0.59835	-0.43221	0.480832	0.45607	-0.292602	0.311928	-0.493088	-0.0115767
0.826692	2.63292	0.900032	1.69688	2.82255	3.29686	1.52693	2.62459	1.42841	0.327157	0.927566	0.324678	-0.267246	-0.137898	0.032008	0.197845	-0.480469	-0.461814	-0.65838	2.81058	2.5082	1.24695	0.938897	1.77573	2.38212	0.878187	1.15995	1.0418	0.160157	0.666756	-0.106481	0.414193	0.99249	1.70634	-0.245855	-0.466759	-0.977228	-0.0916919	-0.74391	-0.368341	-0.674672	0.489472	-0.367589	-0.387578	0.661261	0.496516	-0.322659	0.334675	-0.538452	0.0890188
0.932747	2.5767	0.999117	1.668	2.77799	3.20308	1.57119	2.52618	1.63122	0.12878	0.804584	0.320744	-0.15781	-0.0457868	0.204718	0.251715	-0.184545	-0.205949	-0.692105	2.76382	2.47887	1.58517	1.03399	1.85965	2.39061	1.21288	1.2193	0.927246	0.330611	0.768868	0.0255436	0.351527	1.06273	1.46592	0.153184	0.0678894	-0.607128	0.0802482	-0.493185	-0.260394	-0.739905	0.625496	-0.0931318	-0.0215302	0.657977	0.713322	-0.13641	0.364984	-0.425424	0.0719003
0.706605	2.59726	0.842216	1.73811	2.88495	3.33186	1.51021	2.53139	1.16682	0.309122	0.812849	0.311184	-0.267983	-0.000193638	0.114129	-0.10663	NA	-0.702779	-0.839952	2.84918	2.37203	0.890433	0.841395	1.72291	2.49729	0.668897	1.14642	0.944467	0.0573257	0.515879	-0.230366	0.450875	0.968632	1.61871	-0.900158	-0.930121	-1.26058	-0.459699	-1.31361	-0.826178	-0.955206	0.0462007	-0.927911	-0.856889	0.31025	0.0698788	-0.411473	0.00473781	-0.710494	-0.10577
0.619946	2.51971	0.778747	1.66213	2.79745	3.26688	1.48325	2.44531	1.24744	0.1515	0.714307	0.34396	-0.265382	-0.0820492	0.0872294	0.0153903	NA	-0.571176	-0.822932	2.81927	2.34873	0.955976	0.857105	1.71925	2.45148	0.699331	1.09474	0.923495	0.139588	0.552948	-0.287728	0.364457	1.02561	1.49457	-0.782392	-0.746949	-1.19214	-0.441854	-1.05208	-0.6721	-1.03063	0.211509	-0.736192	-0.780918	0.315462	0.141781	-0.431854	-0.0182517	-0.824228	-0.088773
0.98512	2.59785	0.916866	1.66165	2.7944	3.38111	1.55114	2.38527	1.39855	0.220792	0.833663	0.323523	-0.138365	-0.128754	0.0163545	-0.142779	-0.731648	-0.433613	-0.653214	2.94216	2.34182	1.24208	0.778794	1.82599	2.66125	0.998193	1.20107	0.99526	0.383259	0.811231	0.170432	0.578112	1.30079	1.59374	-0.356243	-0.321481	-0.731299	-0.147555	-0.836617	-0.476881	-0.726205	0.196686	-0.647657	-0.495086	0.521332	0.428697	-0.223674	0.374186	-0.392267	0.130142
0.867682	2.57032	0.891336	1.63916	2.75459	3.20066	1.61798	2.55628	1.73257	0.14266	0.734189	0.39467	-0.128785	-0.0549986	0.124697	0.0508425	-0.665589	-0.342789	-0.682449	2.73377	2.42032	1.46104	0.960479	1.87622	2.32153	1.13696	1.19153	0.840753	0.101274	0.567376	-0.134051	0.315521	1.02033	1.49608	-0.00882943	0.0150327	-0.516933	0.0890607	-0.617243	-0.325316	-0.726659	0.473093	-0.284673	-0.17499	0.676616	0.680216	-0.159183	0.514283	-0.29856	0.205193
0.992773	2.60596	0.958214	1.69101	2.84839	3.40933	1.5983	2.40681	1.82508	0.337427	0.90766	0.263296	-0.226228	-0.0381981	0.0360883	-0.115459	-0.546254	-0.168161	-0.38718	2.9365	2.30036	1.5401	0.66245	2.00963	2.62113	1.30245	1.40828	0.955805	0.322785	0.561763	-0.0701776	0.296737	1.30855	1.66305	-0.264982	-0.205657	-0.540595	-0.0561468	-0.954964	-0.494737	-0.802161	0.140898	-0.848737	-0.464109	0.467491	0.505807	-0.242599	0.424701	-0.331217	0.211605
1.02389	2.72727	1.15269	1.83165	2.95556	3.38757	1.73628	2.6266	1.63234	0.320396	0.938235	0.503381	0.0160805	0.168563	0.386512	0.132931	-0.550775	-0.340233	NA	2.93411	2.57131	1.52426	1.10974	1.93992	2.48273	1.07018	1.25116	1.087	0.448703	0.824098	0.0893566	0.513601	1.16199	1.59987	0.0493104	-0.0976098	-0.741896	0.0755424	-0.250074	-0.111234	-0.581725	0.673939	-0.0943842	-0.123823	0.655146	0.594649	-0.118452	0.318359	-0.469302	0.134116
0.674808	2.53656	0.846781	1.73316	2.84372	3.30788	1.49705	2.42263	1.30953	0.307738	0.893363	0.404479	-0.280343	0.0484762	0.108706	-0.0674089	NA	-0.60302	-0.87194	2.86509	2.34802	1.05516	0.89613	1.63844	2.52643	0.853627	1.03087	1.00474	0.0968246	0.561233	-0.258445	0.477056	0.9901	1.53882	-0.890056	-0.825982	NA	-0.426507	-1.25067	-0.790924	-1.06282	0.0639393	-0.947094	-0.719192	0.261133	0.207477	-0.484609	0.0485666	-0.685936	-0.112647
0.849824	2.53642	0.916391	1.66143	2.76874	3.1666	1.58358	2.48546	1.44614	0.18452	0.76021	0.339101	-0.1137	-0.058143	0.120134	-0.0318808	-0.738432	-0.386325	-0.774746	2.74774	2.42038	1.29508	0.919267	1.7166	2.32652	0.897865	1.01939	0.896572	0.279604	0.670496	-0.0181592	0.361786	0.991961	1.46827	-0.327534	-0.272882	-0.922988	-0.227969	-0.601941	-0.293156	-0.822488	0.399465	-0.417326	-0.440438	0.414113	0.437312	-0.312007	0.116613	-0.693988	-0.0573144
0.852073	2.51364	0.945874	1.64842	2.65171	3.22667	1.41028	2.30201	1.31272	0.134675	0.683328	0.226538	-0.0527748	0.0297251	0.0878673	0.0629914	-0.747861	-0.460879	-0.533571	2.79815	2.22888	1.09856	0.932935	1.76437	2.50728	0.849002	1.25272	0.753356	0.234601	0.494188	-0.15033	0.106244	1.10845	1.42719	0.160646	-0.0640605	-0.545473	0.232833	-0.336186	-0.164492	-0.502403	0.709235	0.171241	-0.183343	0.968849	0.625974	-0.0680435	0.550031	-0.332775	0.369242
0.718189	2.52493	0.796947	1.55305	2.6798	3.19361	1.50028	2.52209	1.47475	0.10171	0.689118	0.352362	-0.142816	-0.114621	0.051065	-0.0191279	-0.666828	-0.437175	-0.718112	2.79458	2.45537	1.36629	0.88858	1.83447	2.39991	1.01842	1.19199	0.823134	0.301886	0.715734	0.0120747	0.320744	0.948788	1.47474	-0.167239	-0.261709	-0.794478	-0.0451152	-0.737402	-0.498973	-0.788421	0.516024	-0.29285	-0.244181	0.593491	0.527974	-0.260994	0.356503	-0.456626	0.112408
0.857876	2.53197	0.918109	1.64967	2.77812	3.12561	1.58122	2.59459	1.49042	0.0588289	0.610011	0.0882298	-0.282373	-0.27435	-0.151222	0.290851	-0.637676	-0.47713	-0.82827	2.64533	2.51411	1.30304	1.03874	1.79195	2.35918	1.05893	1.25987	0.883928	0.323772	0.61082	-0.100385	0.311796	0.994007	1.52381	-0.0613564	-0.0171899	-0.625321	-0.0304889	-0.544737	-0.205189	-0.711816	0.617837	-0.165694	-0.226539	0.668824	0.609864	-0.0758655	0.380875	-0.426504	0.0142814
0.893479	2.5821	0.970899	1.65244	2.76322	3.17347	1.58939	2.51925	1.64712	0.106779	0.779591	0.281416	-0.200161	-0.0330627	0.180095	0.0338335	-0.617799	-0.250591	-0.554396	2.71453	2.42471	1.34837	0.948088	1.9214	2.2195	0.928609	1.15357	0.747567	0.115943	0.563834	-0.201104	0.201517	0.998728	1.4704	-0.177327	-0.243426	-0.827471	-0.0181617	-0.827471	-0.481582	-0.862333	0.410305	-0.304233	-0.329711	0.588881	0.495659	-0.145582	0.334351	-0.470924	0.293592
0.961852	2.61502	0.943272	1.65153	2.8013	3.36779	1.54969	2.45003	1.823	0.224208	0.830754	0.275955	-0.185572	-0.0912866	-0.0465333	-0.207915	-0.522309	-0.275765	-0.50759	2.89666	2.39768	1.62908	0.690581	2.11658	2.52654	1.32407	1.43166	0.870008	0.261456	0.704777	-0.0444618	0.40896	1.34126	1.64271	-0.340672	-0.344352	-0.852097	-0.0677925	-1.20354	-0.689091	-0.882911	0.0802863	-0.862635	-0.356534	0.451084	0.579597	-0.328475	0.479718	-0.286476	0.202742
0.969279	2.59866	0.9676	1.66586	2.85192	3.20477	1.5951	2.53997	1.7846	0.231628	0.850043	0.355317	-0.0828634	-0.00988069	0.210473	0.0315211	-0.281797	-0.217664	-0.505036	2.78379	2.49975	1.56917	1.04853	1.89856	2.23702	1.06692	1.13721	0.853104	0.321955	0.765508	-0.094511	0.320196	1.08106	1.47995	-0.0248083	-0.0398604	-0.566499	0.056641	-0.692393	-0.462214	-0.802303	0.404701	-0.417357	-0.16231	0.581301	0.690423	-0.12102	0.505518	-0.27239	0.206278
0.776338	2.57768	0.802319	1.68021	2.81617	3.11847	1.62849	2.61772	1.65016	-0.00148582	0.570874	0.142467	-0.240476	-0.347119	-0.166162	0.377149	-0.289945	-0.350831	-0.645612	2.68248	2.54288	1.39669	1.05755	2.00227	2.35266	1.18888	1.46226	0.821472	0.172401	0.59764	-0.0720246	0.239251	1.01883	1.51061	0.0449314	0.115822	-0.500535	0.0816381	-0.614409	-0.291626	-0.734218	0.568129	-0.120324	-0.19118	0.705855	0.659914	0.0356565	0.461268	-0.313379	0.111222
1.04635	2.72206	1.10483	1.80698	2.89734	3.35144	1.72854	2.66381	1.88418	0.232734	0.844499	0.401266	-0.00605426	0.114626	0.33086	0.0153096	-0.626966	-0.481834	-0.64354	2.86894	2.43965	1.45729	1.01119	1.91992	2.47284	1.14956	1.26276	1.00154	0.114786	0.488066	-0.176008	0.239456	1.16614	1.58918	0.000934765	-0.0282707	-0.420457	0.16212	-0.561571	-0.309759	-0.592921	0.503222	-0.224111	-0.20493	0.769024	0.663416	-0.131357	0.548297	-0.25438	0.327931
0.872419	2.57808	0.898413	1.68222	2.78645	3.20274	1.60011	2.54868	1.60532	0.158482	0.753797	0.330144	-0.0993786	-0.0589933	0.166754	0.107667	-0.538522	-0.408809	-0.678032	2.77883	2.49072	1.38052	1.06443	1.82709	2.37184	0.983802	1.10807	0.932135	0.169278	0.57231	-0.106622	0.294151	1.05018	1.48995	-0.297748	-0.255163	-0.819806	-0.103698	-0.786939	-0.469144	-0.858341	0.428275	-0.367027	-0.33591	0.55358	0.530368	-0.256654	0.306258	-0.586635	0.0523315
0.982304	2.52236	1.0567	1.69258	2.79216	3.23808	1.62608	2.41296	1.57089	0.182109	0.775038	0.191053	-0.0575235	-0.00813706	0.135524	0.0150829	-0.714376	-0.574925	-0.806239	2.73617	2.27631	1.2759	1.01724	1.74054	2.46694	1.09483	1.1933	0.845495	0.200958	0.429035	-0.258092	0.21903	1.24934	1.48806	0.0109995	-0.0571637	-0.560963	0.0847857	-0.503089	-0.255268	-0.596116	0.492207	-0.126518	-0.247907	0.743058	0.596734	-0.149904	0.498387	-0.356726	0.191757
0.937964	2.68573	0.973046	1.762	2.90487	3.3824	1.6512	2.69727	1.73381	0.322837	0.954619	0.415382	-0.171624	-0.103206	0.0195235	0.11037	-0.471875	-0.488872	-0.699241	2.9408	2.63639	1.55053	1.11826	1.83127	2.40995	1.04123	0.99237	1.07043	0.275472	0.812515	-0.0939314	0.509624	1.07509	1.7402	0.0103959	-0.0775738	-0.565601	0.0810958	-0.723713	-0.384465	-0.699893	0.49731	-0.300491	-0.189137	0.715175	0.698779	-0.134403	0.569778	-0.18651	0.164965
0.835419	2.6107	0.841334	1.64508	2.83685	3.35981	1.63102	2.40376	1.5309	0.287115	0.908586	0.155818	-0.341622	-0.117204	-0.0644315	-0.0240625	-0.717583	-0.275418	-0.465119	2.97517	2.42559	1.36787	0.825612	1.94961	2.58388	1.03004	1.28171	0.977684	0.289151	0.726228	0.0245423	0.506181	1.19533	1.62554	-0.477043	-0.52689	-1.03439	-0.221688	-1.02903	-0.783337	-1.02903	0.16293	-0.765548	-0.567277	0.417555	0.371247	-0.348568	0.249862	-0.538789	0.208105
0.916014	2.60308	1.03316	1.7039	2.83153	3.2263	1.58957	2.57174	1.6011	0.149048	0.820627	0.324326	-0.12764	0.0484514	0.228097	0.37516	-0.350502	-0.258139	-0.747972	2.78105	2.47695	1.42905	1.05127	1.85147	2.38704	1.04877	1.25803	0.899201	0.49004	0.733441	0.00191826	0.428027	1.14577	1.50595	0.0772737	0.0510225	-0.643352	0.0933342	-0.51516	-0.233177	-0.754366	0.642166	-0.110148	-0.142578	0.714335	0.72644	-0.102875	0.440251	-0.361231	0.106311
0.876311	2.62143	0.877134	1.61707	2.80308	3.23785	1.65629	2.62511	1.62156	0.148779	0.803344	0.362304	-0.0687015	0.00875649	0.246453	0.0778819	-0.53969	-0.368223	-0.663735	2.74824	2.57937	1.37382	1.06624	2.01099	2.20571	0.92387	1.25728	0.784109	0.170842	0.651326	-0.00932496	0.34128	1.07614	1.53771	-0.115536	-0.183064	-0.811899	0.00524281	-0.777553	-0.385254	-0.789731	0.41721	-0.225553	-0.304117	0.639378	0.602741	-0.196508	0.43646	-0.416784	0.167702
0.745229	2.49314	0.921679	1.61333	2.75397	3.29872	1.6045	2.34613	1.07909	0.13591	0.736819	0.25731	-0.28744	-0.139994	0.00542836	-0.0871707	-0.789625	-0.659943	-0.785543	2.8277	2.24813	0.849498	0.901547	1.6498	2.42104	0.542711	0.995675	0.872292	0.122074	0.434081	-0.278101	0.379376	1.07273	1.541	-0.921408	-0.77528	-1.08526	-0.282919	-1.28578	-0.694624	-0.924521	0.0492379	-0.867507	-0.868879	0.505394	0.0988943	-0.338371	0.0464075	-0.719231	0.007646
0.795573	2.56378	0.803031	1.58494	2.76649	3.21992	1.5493	2.34531	1.95667	0.110309	0.640475	0.27322	-0.108867	-0.0157904	0.146108	-0.230135	-0.467561	-0.393365	-0.767733	2.81842	2.26262	1.64132	0.81434	2.04725	2.39976	1.32266	1.41859	0.652143	0.171197	0.614146	-0.0366164	0.114004	1.08889	1.55946	0.0267138	0.0541082	-0.487945	0.0415191	-0.948787	-0.680165	-1.0571	0.16314	-0.677824	-0.225526	0.485419	0.632294	-0.0826283	0.515261	-0.158462	0.0858185
0.856866	2.57441	0.896545	1.65034	2.75263	3.26108	1.60041	2.56589	1.64205	0.224261	0.82363	0.424691	-0.0084978	0.069389	0.255096	-0.00567527	-0.583282	-0.336735	-0.56992	2.86335	2.5356	1.36976	1.03748	1.94298	2.47708	1.06058	1.28534	1.01147	0.182818	0.640015	-0.0493824	0.266817	1.08507	1.50171	-0.152425	-0.271114	-0.815182	-0.0485979	-0.649231	-0.417242	-0.837459	0.510286	-0.224118	-0.27207	0.601778	0.533721	-0.218163	0.36721	-0.467477	0.216537
0.834542	2.60691	0.954949	1.74693	2.91164	3.35439	1.52811	2.50239	1.48302	0.315866	0.854741	0.387574	-0.235097	0.0323962	0.137422	-0.0639932	-0.753253	-0.421385	-0.756926	2.84867	2.36137	1.16704	0.841829	1.84942	2.5267	0.930155	1.22391	0.935672	0.21087	0.483403	-0.255505	0.49465	1.11208	1.59606	-0.905196	-0.778714	-1.24331	-0.445417	-1.36268	-0.796395	-1.02962	0.054168	-0.992174	-0.804899	0.242145	0.193257	-0.462365	0.017535	-0.743242	-0.054395
0.792892	2.61252	0.834423	1.71232	2.87623	3.29422	1.63417	2.4807	1.39452	0.357131	0.963146	0.345304	-0.0802622	0.0553663	0.225398	0.0261767	-0.715103	-0.475756	-0.857819	2.88096	2.46345	1.22543	1.07255	1.75507	2.4708	0.82458	0.985929	0.972335	0.524553	0.857376	-0.0323203	0.506473	1.16201	1.57283	-0.310939	-0.326772	-0.872455	-0.109027	-0.909901	-0.509907	-0.983763	0.433643	-0.344321	-0.374444	0.57477	0.519553	-0.296665	0.268654	-0.587779	0.0327539
0.941645	2.64201	1.01533	1.73975	2.81209	3.29016	1.67356	2.64618	1.44512	0.286261	0.838311	0.472412	-0.0823797	0.0680181	0.232462	0.0499607	-0.776703	-0.248688	-0.569024	2.81311	2.55081	1.2684	1.04447	1.90518	2.36727	0.875106	1.16461	0.990482	0.200601	0.652018	-0.0858763	0.428085	1.05196	1.52598	-0.202423	-0.192736	-0.741441	0.0170241	-0.4959	-0.21159	-0.64403	0.506305	-0.21159	-0.342498	0.648134	0.513552	-0.10704	0.314648	-0.493766	0.228954
0.709288	2.55768	0.810235	1.6194	2.73985	3.21081	1.51832	2.58933	1.62989	0.0814936	0.692414	0.248934	-0.177673	-0.118463	0.112415	0.15662	-0.107659	-0.324261	-0.737486	2.86538	2.58377	1.69489	1.0251	1.85891	2.44193	1.27644	1.17361	1.10221	0.151511	0.530878	-0.230366	0.257672	1.20915	1.51403	0.229286	0.229768	-0.372171	0.13325	-0.564968	-0.320002	-0.694439	0.451762	-0.272283	0.03275	0.692511	0.825484	-0.149071	0.563134	-0.146197	0.131591
0.827747	2.53337	1.04204	1.67097	2.80937	3.28021	1.58356	2.38105	1.25813	0.304241	0.875977	0.312328	-0.136375	-0.0128677	0.189097	0.00757381	-0.694857	-0.512924	-0.73288	2.80111	2.37592	1.11078	0.943953	1.67389	2.42429	0.759814	1.0399	0.847253	0.321332	0.600099	-0.19554	0.335797	1.15677	1.53217	-0.51014	-0.517439	-1.0761	-0.18483	-0.966072	-0.601655	-1.03302	0.356836	-0.497303	-0.532416	0.526555	0.362793	-0.339389	0.173357	-0.636045	0.11069
0.878264	2.58892	0.906536	1.64897	2.76675	3.18419	1.56173	2.5514	1.53883	0.164972	0.792574	0.434092	-0.132401	0.0813734	0.295706	0.137323	-0.524647	-0.226601	-0.643657	2.7578	2.54629	1.33203	1.08589	2.00956	2.30646	1.02331	1.2479	0.867467	0.223232	0.682258	-0.0121766	0.310848	0.990031	1.47917	-0.115233	-0.251405	-0.885366	0.0206931	-0.566184	-0.336034	-0.819176	0.656122	-0.149358	-0.287965	0.703452	0.532146	-0.138314	0.317096	-0.552435	0.281807
0.808265	2.52193	0.850912	1.62365	2.80371	3.3177	1.66008	2.36513	1.17722	0.200865	0.767199	0.366255	-0.195412	-0.143554	-0.0462678	-0.0888063	NA	-0.61558	-0.624821	2.82594	2.24146	1.02567	0.829632	1.63209	2.45906	0.690808	0.97622	0.818259	0.160019	0.538368	-0.249124	0.280314	1.06028	1.56288	-0.601836	-0.529688	-0.78852	-0.145555	-0.884092	-0.561873	-0.887445	0.247231	-0.589795	-0.589795	0.610491	0.282088	-0.278704	0.196202	-0.534142	0.0745823
0.823147	2.66191	0.858758	1.75996	2.85236	3.356	1.60514	2.68542	1.65676	0.356143	0.939772	0.48213	-0.183168	-0.0848733	0.087516	0.119879	-0.643371	-0.431024	-0.604736	2.85097	2.57885	1.41018	1.01696	1.8282	2.45881	1.09041	1.14011	1.07398	0.163435	0.66133	-0.127938	0.420247	1.10942	1.68357	-0.307176	-0.314383	-0.774734	-0.0276927	-0.974923	-0.533108	-0.81342	0.379168	-0.465757	-0.355604	0.663611	0.590041	-0.227855	0.480265	-0.302576	0.164729
0.766203	2.362	0.794388	1.44734	2.58291	3.06338	1.37774	2.27273	1.33111	0.0349041	0.608096	0.232601	-0.212251	-0.154893	-0.0152195	0.0917277	-0.545094	-0.580923	-0.773882	2.59573	2.20486	1.13878	0.877502	1.76869	2.31968	0.988152	1.34175	0.784313	-0.0276769	0.373297	-0.181014	0.112057	1.07706	1.34153	-0.0174308	0.00567727	-0.564966	0.114056	-0.53305	-0.233182	-0.604862	0.509187	-0.0832867	-0.240521	0.777144	0.633493	-0.070892	0.526283	-0.342868	0.294962
0.688622	2.60302	0.793837	1.67563	2.82237	3.26538	1.52157	2.62125	1.67916	0.184548	0.830987	0.421622	-0.273966	-0.158898	-0.00150743	0.113664	-0.411555	-0.294401	-0.484666	2.83891	2.52486	1.44961	0.904828	1.83495	2.47536	1.09616	1.15731	1.07141	0.125663	0.541682	-0.189768	0.344881	1.01089	1.60397	-0.16868	-0.206798	-0.574994	0.0686334	-0.882998	-0.464911	-0.697633	0.378051	-0.546725	-0.26559	0.679466	0.681047	-0.174143	0.571573	-0.156194	0.236913
0.882789	2.62255	0.949066	1.64144	2.78073	3.25676	1.63923	2.64641	1.51315	0.185466	0.800801	0.49563	-0.110948	-0.0131707	0.224509	0.0526517	-0.56656	-0.326794	-0.59279	2.80706	2.55341	1.34559	1.03212	1.92961	2.37832	0.966492	1.199	0.907738	0.111535	0.691182	-0.0587821	0.38068	1.14532	1.52371	-0.120155	-0.112919	-0.602847	0.131637	-0.583409	-0.292738	-0.637036	0.508678	-0.29499	-0.252709	0.720572	0.62258	-0.0622887	0.51186	-0.227828	0.354359
0.991098	2.73874	1.01303	1.7838	2.93933	3.40241	1.69762	2.75831	1.79899	0.388941	1.01894	0.420324	-0.122555	0.0327162	0.176159	0.024806	-0.491824	-0.290877	-0.579464	2.85281	2.63029	1.57812	1.03867	1.91749	2.38538	1.17131	1.16757	1.08709	0.0552477	0.569606	-0.152576	0.329625	1.12243	1.73324	-0.115973	-0.278193	-0.88251	-0.0436605	-0.906695	-0.521569	-0.878905	0.38846	-0.482403	-0.258399	0.620373	0.663107	-0.266209	0.501007	-0.339477	0.178031
1.1039	2.71094	1.05552	1.7549	2.84498	3.32638	1.66757	2.57384	1.93682	0.268463	0.858828	0.440237	0.00256759	0.0606611	0.271132	0.119755	-0.298274	-0.14375	-0.334709	2.86499	2.42029	1.62925	0.960723	2.00708	2.39342	1.25172	1.25683	0.864313	0.160904	0.546332	-0.162163	0.223075	1.10947	1.56949	0.152784	0.163371	-0.30099	0.282418	-0.622823	-0.324337	-0.629984	0.453559	-0.287655	-0.0423453	0.815217	0.814068	0.0397587	0.749453	-0.030511	0.48783
0.950458	2.64579	1.00767	1.68429	2.84285	3.27159	1.6128	2.58778	1.88305	0.0848396	0.696516	0.359966	0.0621122	-0.0346105	0.21176	-0.00583202	-0.314763	-0.0995167	-0.491535	2.78683	2.45233	1.72967	0.835738	1.96529	2.36084	1.33959	1.34982	0.849594	0.05789	0.50154	-0.185399	0.241459	1.13717	1.56976	-0.15739	-0.230589	-0.724352	-0.0610779	-0.672446	-0.418262	-0.902143	0.290982	-0.665724	-0.178349	0.474595	0.64603	-0.277375	0.39109	-0.37368	0.242248
0.811147	2.44717	0.935996	1.62006	2.67748	3.0777	1.49352	2.40022	1.3644	0.0362184	0.590365	0.275441	-0.15114	-0.107482	0.0142384	0.191854	-0.573052	-0.334044	-0.58693	2.59803	2.26885	1.21267	0.982266	1.86879	2.31974	0.999514	1.3969	0.731447	0.169564	0.52942	-0.115674	0.265495	1.10771	1.37283	-0.0230278	-0.018087	-0.605653	0.122176	-0.389929	-0.0763598	-0.460749	0.59811	-0.0991391	-0.253576	0.804358	0.65377	-0.0215397	0.503734	-0.315692	0.27601
0.677476	2.40587	0.783239	1.5256	2.61187	3.02434	1.44298	2.3317	1.35404	0.161102	0.649246	0.308742	-0.248831	-0.218051	-0.0872943	0.144504	-0.671656	-0.524491	-0.911528	2.63788	2.29585	1.15839	0.943939	1.63807	2.36866	0.942615	1.16117	0.828837	0.450824	0.704973	0.196793	0.463847	1.03682	1.34837	-0.0162251	-0.140593	-0.812057	-0.0135677	-0.486733	-0.212384	-0.680623	0.631002	0.0294563	-0.207329	0.697495	0.604287	-0.1643	0.374225	-0.451106	0.116451
0.963269	2.51521	1.1053	1.72154	2.728	3.15905	1.49996	2.34752	1.47045	0.248441	0.71721	0.331606	-0.117366	-0.0316388	0.0611481	0.00144607	-0.633726	-0.476478	-0.731751	2.73926	2.2668	1.28341	0.942091	1.7839	2.36114	0.950344	1.25678	0.784817	0.400163	0.729968	0.129462	0.35255	1.11216	1.43558	0.250009	0.182332	-0.391801	0.227004	-0.219822	-0.0158953	-0.48186	0.677289	0.138231	-0.0820356	0.859532	0.742155	-0.0357145	0.558244	-0.246441	0.300987
0.897698	2.62976	0.913804	1.7421	2.85312	3.33917	1.73313	2.49448	1.3498	0.434996	1.01022	0.356151	-0.116579	0.133227	0.243365	-0.0323219	-0.844992	-0.476646	-0.674566	2.9155	2.48218	1.10664	1.14902	1.8122	2.45284	0.721463	1.09404	0.859844	0.323625	0.677106	-0.076444	0.289369	1.17905	1.61795	-0.35369	-0.350139	-0.934187	-0.102477	-0.791954	-0.409953	-0.809927	0.490797	-0.252946	-0.526584	0.686079	0.374244	-0.295074	0.24371	-0.644152	0.162723
0.678121	2.3598	0.805656	1.47156	2.62659	3.04668	1.33825	2.26182	1.33858	0.111488	0.635892	0.300181	-0.0641008	0.00164755	0.083599	0.118952	-0.528625	-0.29643	-0.658655	2.58925	2.16601	1.12878	0.706821	1.68504	2.36288	0.982437	1.23064	0.557126	0.227651	0.391175	-0.198313	0.145395	0.962009	1.40199	0.0451276	0.0611981	-0.481485	0.0474601	-0.517408	-0.31026	-0.823062	0.518031	-0.194282	-0.213105	0.668343	0.635472	-0.164423	0.435592	-0.349943	0.215423
0.878221	2.60377	1.01918	1.71272	2.81679	3.22298	1.64139	2.64376	1.65126	0.105228	0.707288	0.277619	-0.194521	-0.254466	-0.0983299	0.222653	-0.446831	-0.170197	-0.595828	2.75376	2.54739	1.40899	1.05511	1.9955	2.41451	1.17286	1.40225	0.913502	0.299603	0.611921	-0.0833154	0.36589	1.13709	1.53048	-0.10782	0.0739527	-0.515037	0.102501	-0.541991	-0.177534	-0.625612	0.557561	-0.143234	-0.265352	0.736547	0.65042	0.014402	0.478847	-0.297204	0.268714
0.83233	2.61507	0.908193	1.6748	2.84617	3.34064	1.57035	2.59707	1.61486	0.426473	1.04038	0.269209	-0.225949	-0.0216097	0.100586	0.295649	-0.404447	-0.487013	-0.620176	2.84444	2.53091	1.34016	0.936547	1.75675	2.44782	1.00643	1.03981	1.09537	0.206328	0.664846	-0.0348595	0.525969	1.04678	1.70491	-0.155827	-0.226578	-0.682571	0.0828607	-0.661266	-0.324763	-0.710114	0.509246	-0.351658	-0.29395	0.756144	0.643387	-0.145843	0.55362	-0.265642	0.301365
0.963544	2.61782	0.920807	1.72583	2.89084	3.25763	1.61901	2.4976	1.77159	0.233664	0.870619	0.291872	-0.0538569	0.0580319	0.202401	0.188937	-0.341601	-0.150087	-0.635521	2.85469	2.44521	1.58749	0.999438	1.96313	2.42585	1.2171	1.24494	0.930508	0.371886	0.700877	-0.090931	0.304104	1.16785	1.55075	0.0586212	0.0961236	-0.590072	0.0670194	-0.627616	-0.360205	-0.83945	0.540095	-0.303208	-0.0825682	0.6335	0.761611	-0.0405155	0.450666	-0.361797	0.19047
0.777523	2.55376	0.793781	1.58025	2.72237	3.14112	1.56717	2.62036	1.54825	-0.0336372	0.550394	0.189518	-0.293467	-0.314657	-0.171642	0.197803	-0.530256	-0.342677	-0.593078	2.71039	2.57585	1.34533	1.04238	1.99001	2.35	1.10436	1.41251	0.885969	0.229399	0.591529	-0.0750754	0.347708	1.08183	1.51384	-0.223117	-0.082202	-0.703163	0.0687488	-0.761714	-0.380664	-0.782344	0.461163	-0.283847	-0.39246	0.639926	0.53679	0.00279317	0.353519	-0.42834	0.262556
0.79177	2.57689	0.795303	1.68239	2.80973	3.15463	1.63639	2.65208	1.59487	0.0689915	0.685855	0.229626	-0.216513	-0.239864	-0.0701615	0.265321	-0.401935	-0.268647	-0.593886	2.68591	2.59273	1.36601	1.05507	1.87227	2.33572	1.07893	1.29671	0.911867	0.285191	0.57781	-0.0621076	0.297429	1.01386	1.56052	0.00761777	0.100336	-0.54342	0.0884365	-0.640122	-0.250382	-0.610923	0.612306	-0.136733	-0.208719	0.7192	0.695286	-0.00691964	0.462459	-0.301216	0.1869
0.778226	2.39997	0.869307	1.57883	2.64414	3.09623	1.48772	2.29482	1.59283	0.160384	0.730119	0.202467	-0.260381	-0.115104	-0.0203281	0.121623	-0.469156	-0.381294	-0.53145	2.64122	2.23823	1.32892	0.863932	1.73526	2.40912	1.19064	1.26958	0.798124	0.242496	0.49711	0.0408809	0.306972	1.10228	1.42064	0.229534	0.209757	-0.360055	0.161163	-0.509622	-0.277297	-0.667767	0.557235	-0.073634	0.00363826	0.761263	0.784214	-0.0908274	0.599557	-0.171259	0.292789
0.90466	2.61694	0.996694	1.76163	2.83506	3.32773	1.6398	2.50524	1.2819	0.282509	0.886588	0.323594	-0.0421093	0.067158	0.225799	-0.0645603	-0.703673	-0.520423	-0.692668	2.90916	2.50071	1.22577	1.06971	1.83196	2.51055	0.900304	1.14532	0.951838	0.25815	0.683977	-0.0842381	0.408123	1.1989	1.62194	-0.335391	-0.299161	-0.750274	-0.00276225	-0.749092	-0.427322	-0.747913	0.441316	-0.336303	-0.400068	0.706456	0.518908	-0.16357	0.402481	-0.383991	0.216412
0.899981	2.51259	1.00952	1.67278	2.71842	3.141	1.56041	2.40391	1.33289	0.0143209	0.621388	0.177435	-0.17398	-0.0746168	0.026637	0.255748	-0.570156	-0.477201	-0.796405	2.69452	2.3335	1.15615	1.06845	1.73959	2.39397	0.925931	1.18867	0.858968	0.317015	0.580655	0.0674595	0.296687	1.17186	1.42284	-0.117326	-0.135215	-0.72768	0.00251661	-0.450752	-0.159871	-0.619529	0.555516	-0.0630816	-0.371177	0.709516	0.513408	-0.183772	0.338564	-0.431703	0.0951668
0.829534	2.53718	0.882806	1.60902	2.73059	3.10912	1.5089	2.54132	1.65628	-0.017129	0.597038	0.136749	-0.332031	-0.348304	-0.19159	0.232628	-0.448468	-0.28799	-0.541674	2.70995	2.57745	1.51803	1.06481	1.927	2.38341	1.27491	1.45584	0.863904	0.41403	0.809918	0.12988	0.413877	1.01643	1.50844	0.160563	0.228417	-0.406246	0.226904	-0.460995	-0.153004	-0.634876	0.666099	-0.0270672	-0.0528356	0.818497	0.80789	0.0686992	0.591796	-0.227774	0.265727
0.743408	2.40646	0.872372	1.51874	2.58818	3.05571	1.37403	2.32246	1.3667	0.0809597	0.606011	0.281033	-0.141897	-0.235131	-0.0254314	0.088887	-0.522875	-0.335982	-0.619137	2.60732	2.23246	1.16892	0.798955	1.80308	2.34249	1.00096	1.34414	0.697764	0.236375	0.500406	-0.134014	0.210637	1.01596	1.40668	0.0693606	0.0673874	-0.413308	0.131272	-0.436656	-0.192538	-0.697904	0.5517	-0.138159	-0.13123	0.774158	0.677724	-0.0329475	0.530099	-0.250581	0.307477
0.97708	2.60042	1.01449	1.74897	2.82945	3.3069	1.61802	2.44111	1.63286	0.298203	0.823312	0.328364	-0.259083	-0.118026	-0.0167455	0.0956241	-0.510182	0.0171597	-0.245569	2.83133	2.38782	1.48777	0.793843	2.01083	2.55457	1.27927	1.46699	0.949229	0.48853	0.820174	0.0533165	0.448653	1.28956	1.60676	-0.0183541	0.0612397	-0.492782	0.125258	-0.557052	-0.199199	-0.585185	0.465543	-0.433282	-0.204351	0.709235	0.708265	-0.0400503	0.54518	-0.241104	0.389601
0.827877	2.39483	0.844267	1.50921	2.64823	3.06853	1.37751	2.27057	1.26555	0.235572	0.760876	0.301898	-0.0980129	0.00657295	0.0321271	0.299507	-0.506342	-0.195153	-0.540002	2.6102	2.19622	1.07162	0.798787	1.68701	2.30864	0.845043	1.18609	0.683451	0.418516	0.644105	-0.00285607	0.294555	0.995502	1.42852	0.204379	0.0535122	-0.525785	0.198142	-0.242676	-0.0691603	-0.563405	0.703903	0.084966	-0.094421	0.837747	0.682988	-0.0203461	0.460796	-0.43147	0.399703
0.944453	2.52845	0.925563	1.56269	2.72257	3.15505	1.47692	2.42916	1.77002	0.0300476	0.676887	0.238979	-0.171143	-0.106894	0.0817613	0.0112081	0.0404415	-0.0717621	-0.405862	2.75345	2.38163	1.78138	0.884039	1.82203	2.2789	1.31797	1.07892	0.850798	0.0824386	0.53151	-0.294824	0.184607	1.07943	1.39489	0.0728693	0.235845	-0.206144	0.187891	-0.885821	-0.552706	-0.857619	0.166409	-0.633178	-0.0475154	0.591069	0.841117	0.0822288	0.694583	0.0453083	0.346988
0.956507	2.69888	1.04251	1.77096	2.90392	3.31965	1.74741	2.67465	1.74753	0.231596	0.828529	0.454444	-0.0453923	0.0113353	0.280817	0.153032	-0.451561	-0.233927	-0.687489	2.86605	2.5416	1.44875	1.017	1.96823	2.41403	1.05632	1.24534	1.00947	0.31555	0.622222	-0.102173	0.386541	1.06611	1.571	-0.173204	-0.164009	-0.790913	-0.0434666	-0.565815	-0.295885	-0.730151	0.467396	-0.302574	-0.293521	0.578797	0.58132	-0.166465	0.339146	-0.448895	0.166284
0.788095	2.50946	0.75826	1.56093	2.71598	3.09878	1.5142	2.52168	1.50878	0.0468318	0.607467	0.210762	-0.352011	-0.318191	-0.240663	0.176962	-0.406506	-0.306912	-0.630218	2.66173	2.50561	1.38054	1.02575	1.87648	2.30175	1.10179	1.42486	0.813725	0.185468	0.594389	-0.108584	0.294155	0.987544	1.5139	-0.0348845	0.0901963	-0.489843	0.106097	-0.719321	-0.340486	-0.776528	0.514911	-0.240827	-0.222934	0.702627	0.695018	0.0328736	0.518582	-0.26188	0.203254
0.735185	2.38979	0.756796	1.49116	2.58042	3.03643	1.38521	2.45621	1.41251	-0.0213235	0.549696	0.0654052	-0.339857	-0.442345	-0.182873	0.4793	-0.182528	-0.245055	-0.450014	2.60152	2.41427	1.36953	1.03439	1.89089	2.36504	1.24595	1.47194	0.841514	0.194596	0.695753	0.0854394	0.366406	0.945927	1.335	0.300152	0.426423	-0.165225	0.383102	-0.299997	0.0518831	-0.35947	0.778548	0.0325559	0.104541	0.97758	0.95748	0.21982	0.807783	0.0204807	0.368855
1.01752	2.69185	1.05349	1.7289	2.83968	3.35317	1.58472	2.61465	1.68722	0.287219	0.874781	0.43812	0.0335297	0.0891274	0.280191	0.180358	-0.351389	-0.169629	-0.398383	2.90389	2.51282	1.51201	1.0899	2.00598	2.48167	1.1352	1.25603	0.941362	0.329807	0.801926	0.0147833	0.484882	1.16334	1.61991	0.0682397	0.123332	-0.402113	0.209221	-0.418654	-0.146779	-0.56281	0.608064	-0.1223	-0.0763373	0.824633	0.76512	0.0252524	0.599674	-0.247827	0.395019
0.980461	2.63874	0.97716	1.68215	2.85827	3.23109	1.6652	2.57787	1.8204	0.182184	0.809558	0.467643	-0.109067	-0.0274796	0.215558	0.123457	-0.399656	-0.184568	-0.581932	2.8076	2.4835	1.56006	1.01162	1.96985	2.34939	1.15175	1.26421	0.873229	0.314557	0.702811	-0.0427126	0.416329	1.04117	1.50678	-0.0834867	-0.0548612	-0.650334	0.059415	-0.612262	-0.30094	-0.755276	0.476703	-0.298405	-0.18318	0.63507	0.68078	-0.101742	0.436733	-0.405675	0.273295
0.90207	2.51152	0.904976	1.65134	2.77005	3.10179	1.57301	2.57795	1.49666	0.069103	0.650078	0.207249	-0.29206	-0.345456	-0.201667	0.19835	-0.463132	-0.16295	-0.594381	2.66423	2.58344	1.3684	1.1372	1.84641	2.30672	1.07811	1.19474	0.897334	0.343589	0.72748	0.0794321	0.514261	1.05947	1.51324	-0.0104405	0.144614	-0.520748	0.108914	-0.414158	-0.113856	-0.548901	0.605134	-0.10047	-0.180641	0.730235	0.714088	0.0644146	0.48123	-0.290555	0.204543
1.07248	2.68636	1.09894	1.73947	2.83676	3.45992	1.60331	2.46061	1.62092	0.396101	0.976595	0.416094	-0.0952331	-0.0495682	0.103998	0.217383	-0.367136	-0.30559	-0.522843	3.00922	2.41648	1.46243	0.956354	1.87232	2.66263	1.18272	1.31107	1.00873	0.647615	0.926036	0.305215	0.636716	1.35851	1.64901	0.108258	0.167907	-0.337297	0.209471	-0.354882	-0.124328	-0.459944	0.561681	-0.17226	-0.132854	0.81887	0.7549	0.0232304	0.633386	-0.16351	0.29853
0.738874	2.48817	0.923691	1.61506	2.72656	3.12968	1.43629	2.47839	1.55204	0.179674	0.754009	0.294529	-0.133018	-0.191157	-0.027367	0.508543	-0.0175738	-0.332964	-0.608227	2.80671	2.54388	1.49823	1.1194	1.89331	2.458	1.18743	1.23427	1.02221	0.295816	0.682925	0.132375	0.459379	1.26808	1.54627	0.134107	0.173819	-0.349505	0.213873	-0.0856969	0.144666	-0.157365	0.626761	-0.26398	0.018726	0.786244	0.820479	0.105199	0.698804	0.00652432	0.195962
0.880946	2.61144	0.902292	1.60634	2.78835	3.25122	1.63816	2.59215	1.58134	0.232732	0.77659	0.426552	-0.0276275	-0.0205943	0.206456	0.0861279	NA	-0.280087	-0.613487	2.87104	2.54132	1.35893	0.987361	1.94241	2.45247	1.0542	1.31357	0.987278	0.23501	0.692348	-0.0817635	0.48415	1.05941	1.54246	-0.165628	-0.203519	-0.629901	0.0164694	-0.535309	-0.236276	-0.587459	0.522318	-0.298577	-0.293982	0.672531	0.558456	-0.124544	0.384073	-0.38994	0.281976
0.871395	2.44575	0.946629	1.61131	2.66839	3.12792	1.49819	2.3555	1.57631	0.153864	0.698446	0.255279	-0.169798	-0.0954379	0.00833142	0.169993	-0.341298	-0.232771	-0.45393	2.66603	2.30483	1.36856	0.856326	1.89903	2.35143	1.09214	1.37495	0.775974	0.148949	0.509488	-0.215144	0.256549	1.17501	1.44219	0.340567	0.305121	-0.211392	0.267217	-0.404505	-0.104406	-0.526663	0.62393	-0.0821528	0.0437809	0.875178	0.85342	0.0426199	0.715265	-0.0788451	0.420194
0.860383	2.58614	0.954319	1.64345	2.78214	3.17692	1.52649	2.4771	2.11418	0.0915801	0.71684	0.396591	-0.10237	-0.0485693	0.190466	-0.13032	-0.414432	-0.152401	-0.47116	2.75918	2.375	1.79066	0.780535	2.06606	2.28309	1.40695	1.3946	0.762532	0.144357	0.54465	-0.174116	0.174809	1.06397	1.44805	0.175409	0.138678	-0.395912	0.229172	-0.756868	-0.46877	-0.92202	0.385285	-0.448152	0.0341989	0.721801	0.892113	-0.0358659	0.70442	-0.160384	0.438226
0.869387	2.58327	0.914556	1.63967	2.79576	3.14771	1.60617	2.65434	1.58598	0.0096906	0.609262	0.25633	-0.249473	-0.259981	-0.0619974	0.301203	-0.40323	-0.269562	-0.583294	2.63508	2.55264	1.40718	0.981869	1.97437	2.34723	1.23299	1.45775	0.938436	0.241357	0.661832	-0.00755336	0.463792	1.12037	1.46293	0.0445302	0.225845	-0.388591	0.2085	-0.542807	-0.145477	-0.539014	0.607654	-0.159747	-0.136117	0.790199	0.785895	0.154178	0.578863	-0.176793	0.313042
0.846961	2.59852	0.913213	1.69537	2.82568	3.11698	1.63176	2.67565	1.60938	0.100437	0.6944	0.30493	-0.233134	-0.269896	-0.140636	0.336956	-0.368521	-0.232718	-0.560205	2.64225	2.60015	1.38246	1.14002	1.918	2.31954	1.12652	1.36727	0.873813	0.310806	0.700351	0.0517754	0.390627	1.02501	1.51757	0.0613652	0.239601	-0.468012	0.171822	-0.463669	-0.0655848	-0.554677	0.694884	-0.0450543	-0.0799308	0.800122	0.782711	0.135501	0.553143	-0.166255	0.264813
1.03485	2.60561	0.963153	1.72073	2.82469	3.34552	1.61918	2.41023	1.88418	0.255002	0.781995	0.246978	-0.172191	-0.282974	-0.086557	0.0359975	-0.167596	-0.0687625	-0.236736	2.92396	2.33443	1.72679	0.829444	2.0455	2.64044	1.48014	1.5028	0.884769	0.557013	0.925841	0.297857	0.400053	1.28177	1.59986	0.340357	0.34206	-0.167647	0.38178	-0.536357	-0.308892	-0.649189	0.52311	-0.244416	0.123186	0.884831	0.945619	0.099277	0.792782	-0.0340004	0.557147
0.942957	2.55886	1.01184	1.66239	2.74738	3.16057	1.58223	2.47361	1.80064	0.193742	0.716295	0.307128	-0.193153	-0.0499178	0.119675	0.142414	-0.326646	-0.15891	-0.557701	2.71727	2.38183	1.54609	0.949823	1.90831	2.34431	1.27515	1.3968	0.725654	0.336438	0.543895	-0.15656	0.208646	1.03835	1.48209	0.262979	0.228572	-0.430399	0.269113	-0.310915	-0.120981	-0.623415	0.647935	-0.0413574	0.0644239	0.801085	0.828994	0.066371	0.529676	-0.307327	0.304322
0.825767	2.59722	0.920915	1.71912	2.84773	3.34953	1.58073	2.4868	1.52143	0.264268	0.834641	0.375909	-0.232457	0.0372802	0.131185	0.0304013	-0.544181	-0.369924	-0.653758	2.85279	2.34819	1.2764	0.947818	1.79345	2.54515	1.06485	1.21647	0.951766	0.261388	0.586745	0.00995995	0.446914	1.045	1.55984	-0.261151	-0.274705	-0.692818	-0.0170745	-0.810713	-0.488698	-0.832763	0.42539	-0.408494	-0.392608	0.66187	0.580816	-0.122628	0.450491	-0.310563	0.177298
0.933022	2.68049	1.03337	1.77287	2.94116	3.33963	1.69711	2.62959	1.85504	0.273984	0.899323	0.504413	-0.0251685	0.11569	0.281744	0.00494437	-0.161239	0.00739458	-0.480297	2.83821	2.5062	1.6918	1.0008	1.98301	2.36924	1.22167	1.18344	0.921971	0.195514	0.596793	-0.155043	0.267246	1.10323	1.5786	0.0557753	0.0597244	-0.515654	0.108595	-0.650565	-0.385493	-0.840684	0.387436	-0.421555	-0.0427035	0.646143	0.840317	-0.0801588	0.55156	-0.174152	0.389087
1.0712	2.72999	1.09189	1.79302	2.89591	3.31555	1.70361	2.71021	1.90333	0.201727	0.807911	0.493449	0.02231	0.0265941	0.266193	0.0238469	-0.149382	0.176843	-0.120017	2.81416	2.5806	1.69765	0.980915	1.9891	2.4169	1.32519	1.21019	0.968318	0.0338791	0.576277	-0.182664	0.229247	1.19848	1.51978	0.0529648	0.0449114	-0.5472	0.235967	-0.654833	-0.363607	-0.736738	0.458214	-0.366592	-0.0216807	0.745581	0.837653	0.0591893	0.601354	-0.129731	0.523835
1.14646	2.69755	1.08862	1.78697	2.86667	3.37413	1.74396	2.53443	2.07209	0.278463	0.814934	0.331866	-0.129843	-0.211943	-0.06483	0.0254824	-0.222037	-0.00775764	-0.209253	2.90588	2.41656	1.74197	0.859074	2.09093	2.54811	1.47455	1.50851	0.861436	0.286777	0.637636	0.114441	0.288944	1.26014	1.62198	0.119176	0.0894496	-0.415779	0.228218	-0.766229	-0.396035	-0.862433	0.349126	-0.409512	0.0081331	0.732104	0.89186	-0.0191035	0.746154	-0.0377301	0.475635
1.05429	2.69907	0.978405	1.75403	2.89971	3.44104	1.7253	2.5101	2.01771	0.371487	0.91631	0.423395	-0.11	-0.0568419	0.0380621	0.00966119	-0.0622208	-0.0896808	-0.270226	2.98354	2.47326	1.86383	0.916302	2.13253	2.6352	1.54565	1.48801	0.989706	0.462724	0.840355	0.23025	0.530902	1.31208	1.68327	0.244094	0.184936	-0.340098	0.304505	-0.734698	-0.36937	-0.759413	0.41511	-0.403336	0.10106	0.808154	0.964789	0.0128293	0.841815	0.0507831	0.527399
1.00149	2.68397	0.961159	1.72127	2.87033	3.42221	1.62993	2.39761	1.61776	0.318274	0.878713	0.294415	-0.135436	-0.0793201	0.00983536	0.0576693	0.134743	0.0278196	-0.134074	2.9591	2.36786	1.81097	0.936646	1.90899	2.62651	1.40085	1.26489	0.93465	0.507487	0.708858	0.153069	0.443368	1.29901	1.63227	0.166855	0.230986	-0.185158	0.319516	-0.893758	-0.527733	-0.813928	0.316166	-0.58885	0.105072	0.781642	1.0397	0.0189623	0.927406	0.156572	0.416807
0.941782	2.61316	1.07108	1.76239	2.84985	3.23042	1.63506	2.58065	1.6645	0.274759	0.807692	0.44797	-0.0657917	0.0822237	0.254405	0.210385	-0.347457	-0.0511368	-0.386093	2.75952	2.44583	1.478	0.933275	1.92731	2.36622	1.12941	1.21912	0.730249	0.401183	0.834865	0.00533154	0.494687	1.15041	1.51971	0.147739	0.222917	-0.374071	0.357465	-0.296574	-0.055312	-0.555535	0.739644	-0.133412	0.0123259	0.843485	0.855365	0.0413132	0.648416	-0.178262	0.448501
1.06191	2.745	0.976366	1.83484	2.9775	3.44854	1.79929	2.56257	1.73463	0.329162	0.935798	0.419732	-0.171779	-0.0912389	0.0741662	0.127392	-0.577738	NA	NA	3.04627	2.55171	1.48285	1.07098	2.13048	2.65694	1.20218	1.48063	1.06554	0.556498	0.926939	0.284467	0.695872	1.3606	1.70542	-0.178881	-0.0705052	-0.644402	0.0557786	-0.605772	-0.246866	-0.638384	0.493423	-0.275272	-0.256681	0.705395	0.653791	-0.00140839	0.435116	-0.36089	0.391075
0.958061	2.6331	0.953388	1.7291	2.84895	3.43729	1.67663	2.48667	1.76738	0.278689	0.863788	0.387295	-0.136835	-0.0900918	-0.0320998	NA	NA	-0.284367	-0.337232	2.95054	2.39485	1.54291	0.904932	2.00567	2.62607	1.30233	1.41682	0.989672	0.443504	0.670935	0.246035	0.44044	1.24873	1.6229	0.187349	0.191058	-0.224712	0.363058	-0.74293	-0.321252	-0.58173	0.504133	-0.313014	-0.024867	0.906635	0.938819	0.127553	0.891559	0.100072	0.535952
0.871064	2.59977	0.933115	1.68121	2.78937	3.23895	1.59064	2.55464	1.646	0.251996	0.757567	0.404216	-0.130533	-0.0512771	0.138657	0.238132	-0.297782	-0.1115	-0.428021	2.81861	2.51053	1.49566	1.06248	1.98535	2.40989	1.14856	1.29484	0.832271	0.421388	0.786252	-0.00734971	0.46362	1.09954	1.52743	0.268288	0.313697	-0.281102	0.441098	-0.286623	-0.0555211	-0.577585	0.802777	0.0340943	0.0960504	0.96204	0.938758	0.156147	0.742432	-0.0657014	0.558872
1.05139	2.66523	1.11863	1.79431	2.8991	3.27303	1.676	2.6276	1.72193	0.279095	0.825042	0.449253	0.00637998	0.12215	0.305323	0.312577	-0.236991	-0.0849395	-0.540995	2.79661	2.48468	1.51835	0.990701	1.94464	2.44248	1.19693	1.26125	0.838556	0.387093	0.781843	0.0254581	0.441922	1.17696	1.55327	0.226125	0.277604	-0.27274	0.414442	-0.224571	-0.0158128	-0.547805	0.796684	-0.0579465	0.0828593	0.901426	0.912449	0.123963	0.702975	-0.0918726	0.501967
0.862429	2.54049	0.821873	1.59327	2.75983	3.28544	1.56749	2.40188	1.97178	0.291569	0.852615	0.287765	-0.239084	-0.102956	-0.0841822	0.036087	-0.0912794	0.143374	-0.0897362	2.79787	2.32952	1.84814	0.6578	1.95684	2.43441	1.53703	1.34687	0.723537	0.24868	0.632613	0.0619884	0.437937	1.18706	1.60147	-0.0158018	0.00343876	-0.490702	0.245614	-1.12219	-0.618605	-0.953654	0.0992821	-0.805234	-0.059502	0.661321	0.87596	-0.0386647	0.789798	0.116042	0.522071
0.902496	2.60777	0.985607	1.64989	2.80033	3.20422	1.61935	2.55935	1.65387	0.183059	0.815688	0.42803	-0.114589	0.00692363	0.21379	0.277973	0.294363	0.253113	-0.137371	2.80107	2.57999	1.82541	1.10778	1.90201	2.35981	1.33772	1.1577	0.898146	0.301413	0.807322	0.0735101	0.379389	1.03257	1.49093	0.465892	0.441422	-0.118148	0.505145	-0.547477	-0.288045	-0.647259	0.659089	-0.0913002	0.26988	0.974935	1.14297	0.322593	0.925673	0.216402	0.641877
[truncated: 52 more columns]

## Sheet: Fig2C_Distance
Distance	Distance.type
4.29994	Intra.distance
6.2555	Intra.distance
8.37308	Intra.distance
8.32851	Intra.distance
5.0223	Intra.distance
3.82119	Intra.distance
5.0265	Intra.distance
4.56469	Intra.distance
6.3505	Intra.distance
4.65148	Intra.distance
4.11217	Intra.distance
6.22799	Intra.distance
5.35722	Intra.distance
6.05622	Intra.distance
4.59566	Intra.distance
6.63338	Intra.distance
4.58681	Intra.distance
7.0713	Intra.distance
4.97071	Intra.distance
6.33007	Intra.distance
6.08984	Intra.distance
7.22724	Intra.distance
6.12443	Intra.distance
5.90934	Intra.distance
5.78012	Intra.distance
6.96877	Intra.distance
5.21607	Intra.distance
7.14726	Intra.distance
6.08801	Intra.distance
7.73806	Intra.distance
4.13414	Intra.distance
5.25762	Intra.distance
6.70148	Intra.distance
7.79047	Intra.distance
9.38223	Intra.distance
6.99702	Intra.distance
4.52588	Intra.distance
7.98381	Intra.distance
5.10352	Intra.distance
7.4488	Intra.distance
6.04964	Intra.distance
5.06411	Intra.distance
8.24733	Intra.distance
6.18977	Intra.distance
7.60385	Intra.distance
4.87207	Intra.distance
5.75646	Intra.distance
5.09215	Intra.distance
5.89188	Intra.distance
5.19854	Intra.distance
3.67647	Intra.distance
4.03946	Intra.distance
4.1269	Intra.distance
5.24326	Intra.distance
8.53543	Intra.distance
8.13824	Intra.distance
5.67073	Intra.distance
6.60661	Intra.distance
5.93165	Intra.distance
4.90992	Intra.distance
3.25444	Intra.distance
7.46065	Intra.distance
6.07341	Intra.distance
4.65048	Intra.distance
7.18916	Intra.distance
8.60532	Intra.distance
7.09577	Intra.distance
4.65927	Intra.distance
5.46869	Intra.distance
6.11233	Intra.distance
5.69197	Intra.distance
4.86556	Intra.distance
5.77667	Intra.distance
6.96228	Intra.distance
5.3247	Intra.distance
6.49377	Intra.distance
7.05419	Intra.distance
7.31025	Intra.distance
6.26821	Intra.distance
5.56795	Intra.distance
4.53828	Intra.distance
3.59073	Intra.distance
5.20992	Intra.distance
8.91596	Intra.distance
5.21653	Intra.distance
5.06503	Intra.distance
5.62574	Intra.distance
7.24966	Intra.distance
4.15259	Intra.distance
3.59073	Intra.distance
4.99363	Intra.distance
5.3017	Intra.distance
4.86739	Intra.distance
4.36072	Intra.distance
12.8785	Intra.distance
5.34757	Intra.distance
5.0929	Inter.distance
7.66934	Inter.distance
6.7043	Inter.distance
5.40616	Inter.distance
3.80346	Inter.distance
6.61928	Inter.distance
5.5845	Inter.distance
6.5082	Inter.distance
5.67321	Inter.distance
8.13023	Inter.distance
4.25865	Inter.distance
4.79664	Inter.distance
5.50749	Inter.distance
9.02111	Inter.distance
5.00608	Inter.distance
9.21216	Inter.distance
8.01022	Inter.distance
4.09203	Inter.distance
3.38334	Inter.distance
5.98222	Inter.distance
6.48169	Inter.distance
7.30123	Inter.distance
4.07959	Inter.distance
5.01451	Inter.distance
6.4952	Inter.distance
4.50414	Inter.distance
5.6705	Inter.distance
5.0671	Inter.distance
8.14917	Inter.distance
4.95212	Inter.distance
12.2565	Inter.distance
6.15092	Inter.distance
10.6621	Inter.distance
6.76579	Inter.distance
5.54113	Inter.distance
6.50423	Inter.distance
7.37162	Inter.distance
4.32516	Inter.distance
9.80676	Inter.distance
10.818	Inter.distance
4.99339	Inter.distance
10.3984	Inter.distance
7.69217	Inter.distance
9.44619	Inter.distance
5.15203	Inter.distance
5.67962	Inter.distance
5.16325	Inter.distance
6.43632	Inter.distance
7.76134	Inter.distance
9.72738	Inter.distance
5.73114	Inter.distance
6.38692	Inter.distance
6.69115	Inter.distance
7.33381	Inter.distance
9.90521	Inter.distance
6.43112	Inter.distance
5.94918	Inter.distance
13.44	Inter.distance
6.46223	Inter.distance
6.87965	Inter.distance
8.99471	Inter.distance
5.26165	Inter.distance
10.5205	Inter.distance
6.04342	Inter.distance
14.5995	Inter.distance
9.61121	Inter.distance
5.36328	Inter.distance
7.03872	Inter.distance
3.55612	Inter.distance
6.5008	Inter.distance
5.55923	Inter.distance
6.91422	Inter.distance
6.81334	Inter.distance
5.42049	Inter.distance
3.99567	Inter.distance
8.83679	Inter.distance
5.56196	Inter.distance
8.10298	Inter.distance
5.82482	Inter.distance
4.76538	Inter.distance
6.91091	Inter.distance
7.23045	Inter.distance
5.21133	Inter.distance
10.6354	Inter.distance
7.68628	Inter.distance
9.65497	Inter.distance
9.43388	Inter.distance
10.0008	Inter.distance
7.09905	Inter.distance
6.25058	Inter.distance
4.69211	Inter.distance
8.77901	Inter.distance
5.37998	Inter.distance
7.93611	Inter.distance
6.10632	Inter.distance
6.40502	Inter.distance
5.45801	Inter.distance
4.66782	Inter.distance
4.13229	Inter.distance
5.7193	Inter.distance
5.81335	Inter.distance
5.84089	Inter.distance
4.30205	Inter.distance
8.78844	Inter.distance
5.84313	Inter.distance
4.86469	Inter.distance
5.6044	Inter.distance
8.89309	Inter.distance
6.45334	Inter.distance
10.0095	Inter.distance
5.07524	Inter.distance
6.40706	Inter.distance
5.70967	Inter.distance
6.90254	Inter.distance
4.95494	Inter.distance
7.11919	Inter.distance
5.75353	Inter.distance
6.39176	Inter.distance
6.48085	Inter.distance
4.91055	Inter.distance
7.15345	Inter.distance
5.98802	Inter.distance
7.02204	Inter.distance
7.14853	Inter.distance
10.3817	Inter.distance
5.82448	Inter.distance
11.9691	Inter.distance
7.5221	Inter.distance
5.76318	Inter.distance
5.53885	Inter.distance
6.18535	Inter.distance
5.60727	Inter.distance
10.1109	Inter.distance
11.3079	Inter.distance
4.8226	Inter.distance
9.74918	Inter.distance
7.40336	Inter.distance
8.62809	Inter.distance
5.8534	Inter.distance
5.67222	Inter.distance
6.0449	Inter.distance
5.6639	Inter.distance
8.28075	Inter.distance
8.23672	Inter.distance
7.69821	Inter.distance
7.83793	Inter.distance
6.6579	Inter.distance
4.04262	Inter.distance
9.35271	Inter.distance
5.72811	Inter.distance
6.86459	Inter.distance
14.3183	Inter.distance
5.59967	Inter.distance
5.17256	Inter.distance
8.85592	Inter.distance
5.95636	Inter.distance
8.94428	Inter.distance
4.92159	Inter.distance
15.6078	Inter.distance
9.33693	Inter.distance
6.6868	Inter.distance
4.16109	Inter.distance
6.0833	Inter.distance
6.27489	Inter.distance
5.92188	Inter.distance
5.66591	Inter.distance
7.0199	Inter.distance
6.92784	Inter.distance
5.1193	Inter.distance
9.81778	Inter.distance
4.77428	Inter.distance
7.53485	Inter.distance
5.3374	Inter.distance
4.21561	Inter.distance
7.24168	Inter.distance
6.328	Inter.distance
6.23646	Inter.distance
12.4299	Inter.distance
7.62401	Inter.distance
10.1503	Inter.distance
10.4733	Inter.distance
11.0253	Inter.distance
8.154	Inter.distance
5.86456	Inter.distance
4.10932	Inter.distance
7.29814	Inter.distance
6.29361	Inter.distance
8.61305	Inter.distance
7.47036	Inter.distance
7.43507	Inter.distance
4.70028	Inter.distance
7.06413	Inter.distance
6.27448	Inter.distance
7.46316	Inter.distance
5.86525	Inter.distance
4.71035	Inter.distance
10.472	Inter.distance
7.93604	Inter.distance
5.64983	Inter.distance
8.51156	Inter.distance
8.63906	Inter.distance
8.34798	Inter.distance
12.2708	Inter.distance
6.34485	Inter.distance
7.50176	Inter.distance
7.47416	Inter.distance
6.37509	Inter.distance
6.49605	Inter.distance
7.28725	Inter.distance
7.55591	Inter.distance
8.75445	Inter.distance
8.82246	Inter.distance
6.27711	Inter.distance
9.43764	Inter.distance
7.82382	Inter.distance
9.22541	Inter.distance
8.21998	Inter.distance
9.48704	Inter.distance
7.65343	Inter.distance
14.6924	Inter.distance
10.3929	Inter.distance
7.9307	Inter.distance
6.53794	Inter.distance
9.30291	Inter.distance
6.39289	Inter.distance
12.4722	Inter.distance
13.2944	Inter.distance
5.85099	Inter.distance
8.42523	Inter.distance
5.82218	Inter.distance
6.88648	Inter.distance
7.11949	Inter.distance
8.1784	Inter.distance
9.21514	Inter.distance
6.85	Inter.distance
10.9808	Inter.distance
8.25737	Inter.distance
9.73051	Inter.distance
8.82825	Inter.distance
7.3707	Inter.distance
6.54568	Inter.distance
9.42907	Inter.distance
7.96666	Inter.distance
7.94668	Inter.distance
16.618	Inter.distance
5.43212	Inter.distance
5.89549	Inter.distance
7.91627	Inter.distance
7.84007	Inter.distance
8.81884	Inter.distance
5.65902	Inter.distance
17.6031	Inter.distance
10.0309	Inter.distance
9.74794	Inter.distance
8.04704	Inter.distance
8.32801	Inter.distance
8.74688	Inter.distance
6.65642	Inter.distance
6.67356	Inter.distance
9.98489	Inter.distance
8.68872	Inter.distance
7.12354	Inter.distance
13.0332	Inter.distance
7.44854	Inter.distance
7.41243	Inter.distance
8.51536	Inter.distance
4.83988	Inter.distance
9.54822	Inter.distance
6.55669	Inter.distance
9.28855	Inter.distance
14.9539	Inter.distance
6.8357	Inter.distance
11.3003	Inter.distance
13.3256	Inter.distance
13.5179	Inter.distance
10.0548	Inter.distance
6.61537	Inter.distance
6.53123	Inter.distance
7.73064	Inter.distance
8.45129	Inter.distance
10.894	Inter.distance
10.277	Inter.distance
5.81718	Inter.distance
6.73167	Inter.distance
5.31139	Inter.distance
8.05206	Inter.distance
7.27102	Inter.distance
5.64673	Inter.distance
12.0349	Inter.distance
8.50717	Inter.distance
5.80699	Inter.distance
9.31402	Inter.distance
7.6095	Inter.distance
7.42125	Inter.distance
13.0138	Inter.distance
6.65412	Inter.distance
7.11506	Inter.distance
5.72816	Inter.distance
5.81126	Inter.distance
7.26558	Inter.distance
7.01394	Inter.distance
7.57532	Inter.distance
8.79937	Inter.distance
9.80557	Inter.distance
7.31653	Inter.distance
9.6547	Inter.distance
7.07106	Inter.distance
10.8513	Inter.distance
9.15703	Inter.distance
8.32458	Inter.distance
9.07618	Inter.distance
15.7051	Inter.distance
11.1541	Inter.distance
9.22404	Inter.distance
5.1068	Inter.distance
9.92068	Inter.distance
5.7671	Inter.distance
13.0422	Inter.distance
14.4321	Inter.distance
5.1863	Inter.distance
7.43955	Inter.distance
8.94432	Inter.distance
8.01755	Inter.distance
7.41241	Inter.distance
8.4281	Inter.distance
8.55935	Inter.distance
5.87244	Inter.distance
10.4424	Inter.distance
7.43775	Inter.distance
10.5355	Inter.distance
10.9603	Inter.distance
7.62693	Inter.distance
5.27556	Inter.distance
7.70001	Inter.distance
9.569	Inter.distance
9.61078	Inter.distance
17.8273	Inter.distance
6.24755	Inter.distance
6.27632	Inter.distance
7.03913	Inter.distance
8.27151	Inter.distance
8.35062	Inter.distance
4.31987	Inter.distance
18.1576	Inter.distance
6.55858	Inter.distance
9.81831	Inter.distance
8.17094	Inter.distance
7.2869	Inter.distance
10.0089	Inter.distance
8.54163	Inter.distance
7.57748	Inter.distance
10.5181	Inter.distance
9.78628	Inter.distance
6.34891	Inter.distance
13.1397	Inter.distance
5.54557	Inter.distance
5.38089	Inter.distance
8.6091	Inter.distance
6.02026	Inter.distance
8.90746	Inter.distance
6.65005	Inter.distance
9.37295	Inter.distance
15.6753	Inter.distance
7.07763	Inter.distance
12.4135	Inter.distance
13.6505	Inter.distance
14.587	Inter.distance
11.6752	Inter.distance
6.22518	Inter.distance
5.37804	Inter.distance
8.04288	Inter.distance
9.42228	Inter.distance
11.3869	Inter.distance
10.6987	Inter.distance
5.25673	Inter.distance
5.31961	Inter.distance
5.78248	Inter.distance
5.59736	Inter.distance
3.31874	Inter.distance
9.48093	Inter.distance
5.82568	Inter.distance
3.53259	Inter.distance
7.48686	Inter.distance
8.12738	Inter.distance
5.49441	Inter.distance
10.6657	Inter.distance
5.81106	Inter.distance
4.8813	Inter.distance
5.05046	Inter.distance
4.31425	Inter.distance
5.04985	Inter.distance
6.59703	Inter.distance
5.55997	Inter.distance
7.00735	Inter.distance
7.85982	Inter.distance
5.03663	Inter.distance
7.46465	Inter.distance
5.61412	Inter.distance
8.44845	Inter.distance
6.11428	Inter.distance
9.58625	Inter.distance
6.79537	Inter.distance
13.7185	Inter.distance
8.79236	Inter.distance
6.63481	Inter.distance
6.17069	Inter.distance
8.63136	Inter.distance
5.39382	Inter.distance
11.1124	Inter.distance
12.1125	Inter.distance
4.56026	Inter.distance
8.08253	Inter.distance
6.25443	Inter.distance
6.4476	Inter.distance
6.52744	Inter.distance
6.59661	Inter.distance
7.79273	Inter.distance
5.86274	Inter.distance
8.85027	Inter.distance
8.06427	Inter.distance
8.14829	Inter.distance
8.03344	Inter.distance
7.18941	Inter.distance
5.83333	Inter.distance
8.73556	Inter.distance
6.94405	Inter.distance
6.54967	Inter.distance
14.9422	Inter.distance
5.53894	Inter.distance
5.61017	Inter.distance
6.79399	Inter.distance
6.65489	Inter.distance
8.61129	Inter.distance
4.19854	Inter.distance
16.1767	Inter.distance
9.27323	Inter.distance
8.25619	Inter.distance
6.79187	Inter.distance
6.30696	Inter.distance
7.43512	Inter.distance
6.26346	Inter.distance
6.33793	Inter.distance
9.0422	Inter.distance
6.84483	Inter.distance
5.02496	Inter.distance
11.476	Inter.distance
5.24131	Inter.distance
6.12871	Inter.distance
6.85986	Inter.distance
3.20108	Inter.distance
7.55837	Inter.distance
6.23362	Inter.distance
7.46345	Inter.distance
13.3401	Inter.distance
6.54947	Inter.distance
10.1293	Inter.distance
11.9613	Inter.distance
12.338	Inter.distance
9.29916	Inter.distance
6.10181	Inter.distance
4.33344	Inter.distance
7.42871	Inter.distance
7.59854	Inter.distance
9.17479	Inter.distance
8.66479	Inter.distance
6.10042	Inter.distance
4.6123	Inter.distance
6.18999	Inter.distance
4.65132	Inter.distance
6.7241	Inter.distance
3.88802	Inter.distance
4.60623	Inter.distance
3.96049	Inter.distance
9.1821	Inter.distance
5.13968	Inter.distance
8.23372	Inter.distance
7.35222	Inter.distance
5.1159	Inter.distance
4.33284	Inter.distance
6.94529	Inter.distance
5.12619	Inter.distance
6.97905	Inter.distance
4.93253	Inter.distance
4.65277	Inter.distance
4.74851	Inter.distance
3.10836	Inter.distance
5.6828	Inter.distance
5.2713	Inter.distance
6.96846	Inter.distance
4.66044	Inter.distance
12.325	Inter.distance
4.70231	Inter.distance
10.078	Inter.distance
6.34808	Inter.distance
4.11244	Inter.distance
5.95962	Inter.distance
5.81646	Inter.distance
4.76856	Inter.distance
8.85192	Inter.distance
9.88405	Inter.distance
4.15234	Inter.distance
10.7052	Inter.distance
7.09709	Inter.distance
9.47002	Inter.distance
4.2904	Inter.distance
4.76736	Inter.distance
3.72953	Inter.distance
5.94924	Inter.distance
7.28817	Inter.distance
9.80151	Inter.distance
5.0431	Inter.distance
5.712	Inter.distance
6.35055	Inter.distance
6.29143	Inter.distance
10.1576	Inter.distance
5.16922	Inter.distance
5.33512	Inter.distance
12.973	Inter.distance
6.4442	Inter.distance
5.43298	Inter.distance
9.62706	Inter.distance
5.45514	Inter.distance
10.4776	Inter.distance
5.90893	Inter.distance
14.0711	Inter.distance
9.72148	Inter.distance
4.72582	Inter.distance
5.80854	Inter.distance
3.8694	Inter.distance
4.9237	Inter.distance
4.5713	Inter.distance
6.42999	Inter.distance
5.59052	Inter.distance
4.28005	Inter.distance
3.91011	Inter.distance
8.22858	Inter.distance
5.81226	Inter.distance
8.07014	Inter.distance
4.67901	Inter.distance
3.9018	Inter.distance
6.22369	Inter.distance
6.68915	Inter.distance
4.31055	Inter.distance
10.8138	Inter.distance
8.3199	Inter.distance
9.01486	Inter.distance
8.37192	Inter.distance
8.90148	Inter.distance
5.7259	Inter.distance
6.10503	Inter.distance
4.84371	Inter.distance
8.94313	Inter.distance
3.80569	Inter.distance
7.27041	Inter.distance
5.01951	Inter.distance
8.63127	Inter.distance
5.76236	Inter.distance
5.02733	Inter.distance
11.9343	Inter.distance
7.82321	Inter.distance
5.27631	Inter.distance
9.05701	Inter.distance
4.82426	Inter.distance
6.97958	Inter.distance
13.359	Inter.distance
5.5327	Inter.distance
6.45926	Inter.distance
4.96783	Inter.distance
4.73782	Inter.distance
8.1046	Inter.distance
3.36139	Inter.distance
6.07385	Inter.distance
8.13231	Inter.distance
8.35501	Inter.distance
5.61711	Inter.distance
10.4554	Inter.distance
5.18094	Inter.distance
11.2273	Inter.distance
8.15296	Inter.distance
7.64596	Inter.distance
6.75371	Inter.distance
14.89	Inter.distance
10.7532	Inter.distance
8.77176	Inter.distance
3.63119	Inter.distance
8.12266	Inter.distance
4.17625	Inter.distance
14.0964	Inter.distance
15.1372	Inter.distance
4.00907	Inter.distance
5.92285	Inter.distance
5.42106	Inter.distance
5.24111	Inter.distance
5.06839	Inter.distance
9.32266	Inter.distance
7.92735	Inter.distance
3.19393	Inter.distance
11.983	Inter.distance
5.93281	Inter.distance
9.21672	Inter.distance
10.5132	Inter.distance
4.82796	Inter.distance
5.87454	Inter.distance
5.52218	Inter.distance
9.65165	Inter.distance
8.40171	Inter.distance
17.9125	Inter.distance
3.67816	Inter.distance
4.1668	Inter.distance
5.54603	Inter.distance
6.17357	Inter.distance
6.6739	Inter.distance
3.58785	Inter.distance
19.2103	Inter.distance
5.53144	Inter.distance
9.22131	Inter.distance
8.87074	Inter.distance
6.81335	Inter.distance
10.0728	Inter.distance
6.11549	Inter.distance
4.94072	Inter.distance
8.89739	Inter.distance
9.1096	Inter.distance
5.02456	Inter.distance
13.6834	Inter.distance
4.63752	Inter.distance
3.88152	Inter.distance
9.41606	Inter.distance
5.02288	Inter.distance
10.4974	Inter.distance
3.03328	Inter.distance
9.6428	Inter.distance
15.5182	Inter.distance
4.88577	Inter.distance
13.4759	Inter.distance
13.7155	Inter.distance
14.148	Inter.distance
10.4431	Inter.distance
3.08155	Inter.distance
4.88934	Inter.distance
6.29641	Inter.distance
7.50598	Inter.distance
12.2625	Inter.distance
10.2622	Inter.distance
8.23981	Inter.distance
5.42977	Inter.distance
5.10569	Inter.distance
4.16766	Inter.distance
5.13695	Inter.distance
5.35793	Inter.distance
11.6226	Inter.distance
6.01174	Inter.distance
6.19553	Inter.distance
9.49728	Inter.distance
5.67288	Inter.distance
6.5837	Inter.distance
8.10391	Inter.distance
3.2959	Inter.distance
10.0576	Inter.distance
7.50807	Inter.distance
4.90636	Inter.distance
6.40111	Inter.distance
5.67174	Inter.distance
3.8752	Inter.distance
8.10871	Inter.distance
6.58557	Inter.distance
5.16313	Inter.distance
14.288	Inter.distance
7.11564	Inter.distance
10.7002	Inter.distance
5.78709	Inter.distance
4.3764	Inter.distance
8.61871	Inter.distance
9.05801	Inter.distance
7.20648	Inter.distance
6.94164	Inter.distance
7.71402	Inter.distance
5.63558	Inter.distance
12.508	Inter.distance
9.00429	Inter.distance
11.3053	Inter.distance
7.58211	Inter.distance
4.27366	Inter.distance
5.74675	Inter.distance
8.43221	Inter.distance
4.71159	Inter.distance
12.3381	Inter.distance
6.53504	Inter.distance
5.34556	Inter.distance
9.79314	Inter.distance
8.04655	Inter.distance
12.7256	Inter.distance
4.20155	Inter.distance
5.0233	Inter.distance
11.1135	Inter.distance
8.79146	Inter.distance
7.86446	Inter.distance
11.3379	Inter.distance
8.38601	Inter.distance
13.146	Inter.distance
7.98637	Inter.distance
11.2016	Inter.distance
12.2947	Inter.distance
6.46174	Inter.distance
5.86957	Inter.distance
6.03311	Inter.distance
4.01128	Inter.distance
7.13001	Inter.distance
9.29616	Inter.distance
8.03095	Inter.distance
4.31677	Inter.distance
6.04601	Inter.distance
7.58591	Inter.distance
7.89678	Inter.distance
9.80556	Inter.distance
3.83508	Inter.distance
5.01689	Inter.distance
3.60645	Inter.distance
9.33403	Inter.distance
4.05144	Inter.distance
10.1465	Inter.distance
10.0901	Inter.distance
5.65174	Inter.distance
7.65347	Inter.distance
8.13359	Inter.distance
7.34943	Inter.distance
8.9049	Inter.distance
6.8208	Inter.distance
11.4758	Inter.distance
6.67316	Inter.distance
4.8723	Inter.distance
5.08988	Inter.distance
4.84342	Inter.distance
10.8662	Inter.distance
7.59291	Inter.distance
5.11361	Inter.distance
7.59033	Inter.distance
6.99823	Inter.distance
8.35196	Inter.distance
12.7733	Inter.distance
4.71446	Inter.distance
7.81909	Inter.distance
6.2796	Inter.distance
6.28443	Inter.distance
7.79217	Inter.distance
5.83204	Inter.distance
6.40863	Inter.distance
8.13867	Inter.distance
7.21606	Inter.distance
4.3869	Inter.distance
9.06038	Inter.distance
6.8463	Inter.distance
9.1121	Inter.distance
8.01538	Inter.distance
9.23201	Inter.distance
7.67057	Inter.distance
13.3647	Inter.distance
9.70928	Inter.distance
7.07009	Inter.distance
5.73772	Inter.distance
7.19522	Inter.distance
6.24805	Inter.distance
12.4176	Inter.distance
13.5575	Inter.distance
5.79432	Inter.distance
8.98124	Inter.distance
6.0379	Inter.distance
7.22965	Inter.distance
5.73394	Inter.distance
8.39532	Inter.distance
8.18422	Inter.distance
6.00126	Inter.distance
11.3332	Inter.distance
6.42201	Inter.distance
8.86916	Inter.distance
8.62083	Inter.distance
4.89565	Inter.distance
5.2926	Inter.distance
8.62758	Inter.distance
8.16992	Inter.distance
8.35794	Inter.distance
16.0477	Inter.distance
4.47432	Inter.distance
6.64387	Inter.distance
7.1564	Inter.distance
5.15158	Inter.distance
6.91746	Inter.distance
5.6791	Inter.distance
18.201	Inter.distance
8.9167	Inter.distance
7.66729	Inter.distance
7.94089	Inter.distance
7.55818	Inter.distance
8.77277	Inter.distance
5.90628	Inter.distance
4.5302	Inter.distance
7.92179	Inter.distance
8.66985	Inter.distance
6.78286	Inter.distance
12.3994	Inter.distance
5.57978	Inter.distance
7.7511	Inter.distance
8.35057	Inter.distance
4.57457	Inter.distance
10.0114	Inter.distance
5.56827	Inter.distance
9.04376	Inter.distance
14.0527	Inter.distance
5.5025	Inter.distance
12.1199	Inter.distance
12.6772	Inter.distance
13.3611	Inter.distance
9.1287	Inter.distance
5.11472	Inter.distance
4.40135	Inter.distance
5.46307	Inter.distance
6.71591	Inter.distance
10.8736	Inter.distance
9.61135	Inter.distance
8.98528	Inter.distance
5.72136	Inter.distance
3.07503	Inter.distance
6.81694	Inter.distance
7.78228	Inter.distance
6.05352	Inter.distance
10.4866	Inter.distance
5.54264	Inter.distance
5.51467	Inter.distance
5.27912	Inter.distance
5.08242	Inter.distance
4.72565	Inter.distance
6.26506	Inter.distance
6.09361	Inter.distance
6.33783	Inter.distance
6.74295	Inter.distance
4.15931	Inter.distance
7.3457	Inter.distance
6.08285	Inter.distance
8.26453	Inter.distance
6.32045	Inter.distance
9.81339	Inter.distance
6.43115	Inter.distance
13.144	Inter.distance
8.47684	Inter.distance
5.93947	Inter.distance
5.47189	Inter.distance
8.00477	Inter.distance
5.22447	Inter.distance
10.7914	Inter.distance
11.9549	Inter.distance
3.83401	Inter.distance
8.58206	Inter.distance
5.57285	Inter.distance
7.01664	Inter.distance
6.05195	Inter.distance
6.719	Inter.distance
7.0283	Inter.distance
5.04312	Inter.distance
9.05203	Inter.distance
8.0242	Inter.distance
7.76664	Inter.distance
7.77126	Inter.distance
6.40325	Inter.distance
5.03347	Inter.distance
9.10484	Inter.distance
6.40944	Inter.distance
6.18735	Inter.distance
14.6835	Inter.distance
5.11294	Inter.distance
5.15257	Inter.distance
7.23451	Inter.distance
6.09438	Inter.distance
8.75669	Inter.distance
4.47579	Inter.distance
15.9433	Inter.distance
8.91758	Inter.distance
7.74381	Inter.distance
6.50035	Inter.distance
6.30418	Inter.distance
7.08761	Inter.distance
5.59029	Inter.distance
5.6681	Inter.distance
8.16236	Inter.distance
6.71712	Inter.distance
4.99817	Inter.distance
11.3214	Inter.distance
5.10444	Inter.distance
6.35385	Inter.distance
6.585	Inter.distance
2.4513	Inter.distance
7.33695	Inter.distance
5.9193	Inter.distance
7.26373	Inter.distance
13.2219	Inter.distance
6.31138	Inter.distance
9.6038	Inter.distance
11.3295	Inter.distance
11.8802	Inter.distance
8.69765	Inter.distance
5.37987	Inter.distance
4.36403	Inter.distance
7.52482	Inter.distance
6.66132	Inter.distance
8.82364	Inter.distance
8.1759	Inter.distance
5.77051	Inter.distance
8.66538	Inter.distance
5.15671	Inter.distance
15.0027	Inter.distance
8.45253	Inter.distance
3.67718	Inter.distance
12.4594	Inter.distance
8.74184	Inter.distance
9.65295	Inter.distance
11.9049	Inter.distance
6.4486	Inter.distance
12.8665	Inter.distance
9.58106	Inter.distance
6.23223	Inter.distance
6.4107	Inter.distance
7.87741	Inter.distance
4.82998	Inter.distance
10.4551	Inter.distance
6.07997	Inter.distance
6.68403	Inter.distance
18.0457	Inter.distance
8.1766	Inter.distance
7.59091	Inter.distance
5.1313	Inter.distance
4.80508	Inter.distance
11.74	Inter.distance
9.55259	Inter.distance
10.2954	Inter.distance
4.45539	Inter.distance
4.59734	Inter.distance
9.09026	Inter.distance
16.0957	Inter.distance
11.33	Inter.distance
14.7979	Inter.distance
9.48049	Inter.distance
5.45583	Inter.distance
6.21434	Inter.distance
11.5097	Inter.distance
5.29993	Inter.distance
15.6614	Inter.distance
6.24529	Inter.distance
4.09056	Inter.distance
12.0051	Inter.distance
11.2574	Inter.distance
16.0184	Inter.distance
4.8855	Inter.distance
6.00962	Inter.distance
8.55023	Inter.distance
11.8066	Inter.distance
10.5894	Inter.distance
15.126	Inter.distance
10.269	Inter.distance
16.2808	Inter.distance
11.4958	Inter.distance
8.49697	Inter.distance
15.8139	Inter.distance
6.65626	Inter.distance
7.61668	Inter.distance
7.94233	Inter.distance
3.56871	Inter.distance
8.28926	Inter.distance
11.5576	Inter.distance
7.84062	Inter.distance
4.40674	Inter.distance
8.77324	Inter.distance
5.00087	Inter.distance
11.2269	Inter.distance
13.4694	Inter.distance
4.71746	Inter.distance
8.38895	Inter.distance
5.68044	Inter.distance
12.1972	Inter.distance
4.20926	Inter.distance
7.65636	Inter.distance
13.4903	Inter.distance
5.24088	Inter.distance
4.49774	Inter.distance
4.63109	Inter.distance
5.37578	Inter.distance
11.8747	Inter.distance
10.2335	Inter.distance
14.3543	Inter.distance
7.00966	Inter.distance
4.47594	Inter.distance
3.89883	Inter.distance
4.72545	Inter.distance
4.69724	Inter.distance
10.3534	Inter.distance
4.07414	Inter.distance
6.61514	Inter.distance
9.11183	Inter.distance
3.98368	Inter.distance
5.17956	Inter.distance
7.17019	Inter.distance
5.33883	Inter.distance
8.52251	Inter.distance
4.85543	Inter.distance
2.63364	Inter.distance
4.74522	Inter.distance
4.62518	Inter.distance
4.40574	Inter.distance
5.81417	Inter.distance
6.92242	Inter.distance
3.37766	Inter.distance
13.9816	Inter.distance
5.17472	Inter.distance
8.97417	Inter.distance
4.39079	Inter.distance
3.46153	Inter.distance
8.26377	Inter.distance
7.31778	Inter.distance
6.08092	Inter.distance
7.86984	Inter.distance
8.81528	Inter.distance
5.3076	Inter.distance
11.8558	Inter.distance
7.57604	Inter.distance
10.478	Inter.distance
6.15551	Inter.distance
5.08739	Inter.distance
4.25104	Inter.distance
7.17575	Inter.distance
6.47891	Inter.distance
11.6731	Inter.distance
3.82863	Inter.distance
4.91234	Inter.distance
8.26637	Inter.distance
8.51533	Inter.distance
11.4136	Inter.distance
5.12692	Inter.distance
3.07908	Inter.distance
10.8141	Inter.distance
8.06378	Inter.distance
7.35979	Inter.distance
10.7041	Inter.distance
6.02718	Inter.distance
12.4131	Inter.distance
7.47957	Inter.distance
12.3107	Inter.distance
11.5121	Inter.distance
4.58704	Inter.distance
6.35041	Inter.distance
4.39336	Inter.distance
4.49652	Inter.distance
4.81474	Inter.distance
7.62323	Inter.distance
5.73668	Inter.distance
3.12123	Inter.distance
4.52049	Inter.distance
7.24344	Inter.distance
6.47631	Inter.distance
9.11385	Inter.distance
4.58251	Inter.distance
5.07991	Inter.distance
6.031	Inter.distance
8.12452	Inter.distance
3.73064	Inter.distance
8.69284	Inter.distance
9.03067	Inter.distance
7.63332	Inter.distance
7.23839	Inter.distance
7.74836	Inter.distance
5.3561	Inter.distance
7.83684	Inter.distance
6.16004	Inter.distance
10.2999	Inter.distance
4.93592	Inter.distance
6.15773	Inter.distance
4.19619	Inter.distance
6.71005	Inter.distance
7.76347	Inter.distance
5.00184	Inter.distance
10.0549	Inter.distance
6.53187	Inter.distance
4.32335	Inter.distance
4.29324	Inter.distance
4.31946	Inter.distance
4.95702	Inter.distance
6.4411	Inter.distance
5.32161	Inter.distance
5.32741	Inter.distance
6.46722	Inter.distance
4.14777	Inter.distance
6.57378	Inter.distance
5.73327	Inter.distance
8.31424	Inter.distance
5.42881	Inter.distance
10.5156	Inter.distance
6.80438	Inter.distance
12.7025	Inter.distance
7.79131	Inter.distance
5.56927	Inter.distance
5.86712	Inter.distance
8.30078	Inter.distance
4.93818	Inter.distance
10.3335	Inter.distance
11.6331	Inter.distance
3.14101	Inter.distance
8.8341	Inter.distance
6.34004	Inter.distance
7.59465	Inter.distance
5.85573	Inter.distance
6.58402	Inter.distance
6.44007	Inter.distance
5.13409	Inter.distance
8.46752	Inter.distance
8.59981	Inter.distance
7.19994	Inter.distance
7.24431	Inter.distance
6.81285	Inter.distance
5.89245	Inter.distance
9.07024	Inter.distance
6.64919	Inter.distance
5.64311	Inter.distance
14.1974	Inter.distance
5.55894	Inter.distance
6.09152	Inter.distance
7.23607	Inter.distance
5.86955	Inter.distance
9.3754	Inter.distance
4.71268	Inter.distance
15.3975	Inter.distance
8.91446	Inter.distance
6.97859	Inter.distance
6.82568	Inter.distance
5.33485	Inter.distance
6.97574	Inter.distance
5.39658	Inter.distance
6.10295	Inter.distance
7.84193	Inter.distance
6.24261	Inter.distance
4.51644	Inter.distance
10.748	Inter.distance
4.94403	Inter.distance
6.10377	Inter.distance
6.28693	Inter.distance
2.83503	Inter.distance
6.86545	Inter.distance
5.96427	Inter.distance
6.78976	Inter.distance
12.4886	Inter.distance
6.28127	Inter.distance
9.36377	Inter.distance
10.7425	Inter.distance
11.5443	Inter.distance
8.40893	Inter.distance
5.63838	Inter.distance
4.12745	Inter.distance
8.05113	Inter.distance
6.46674	Inter.distance
8.5156	Inter.distance
7.63919	Inter.distance
11.8867	Inter.distance
7.16774	Inter.distance
6.77576	Inter.distance
8.82617	Inter.distance
7.34812	Inter.distance
7.17997	Inter.distance
9.68372	Inter.distance
5.88015	Inter.distance
9.56294	Inter.distance
6.57314	Inter.distance
5.11216	Inter.distance
4.67844	Inter.distance
5.20224	Inter.distance
4.9818	Inter.distance
7.59704	Inter.distance
5.07738	Inter.distance
5.83529	Inter.distance
14.7201	Inter.distance
5.77776	Inter.distance
7.83351	Inter.distance
5.1829	Inter.distance
3.19386	Inter.distance
8.54129	Inter.distance
5.74074	Inter.distance
7.51442	Inter.distance
6.85545	Inter.distance
7.91115	Inter.distance
7.01102	Inter.distance
13.5363	Inter.distance
9.00106	Inter.distance
12.1218	Inter.distance
6.52163	Inter.distance
4.68169	Inter.distance
4.36087	Inter.distance
8.65471	Inter.distance
6.74548	Inter.distance
11.8906	Inter.distance
4.88131	Inter.distance
4.40286	Inter.distance
8.2525	Inter.distance
7.84567	Inter.distance
12.9043	Inter.distance
3.75831	Inter.distance
6.0018	Inter.distance
11.0338	Inter.distance
8.60282	Inter.distance
7.86652	Inter.distance
12.3457	Inter.distance
6.63127	Inter.distance
12.5036	Inter.distance
8.47006	Inter.distance
12.3698	Inter.distance
12.653	Inter.distance
4.22028	Inter.distance
5.23994	Inter.distance
5.73387	Inter.distance
3.55293	Inter.distance
5.75329	Inter.distance
7.97089	Inter.distance
5.31383	Inter.distance
4.38299	Inter.distance
6.55682	Inter.distance
6.06617	Inter.distance
8.15597	Inter.distance
10.9752	Inter.distance
3.6558	Inter.distance
6.04503	Inter.distance
6.36709	Inter.distance
9.14759	Inter.distance
3.5096	Inter.distance
8.89926	Inter.distance
10.6643	Inter.distance
8.10746	Inter.distance
6.44141	Inter.distance
7.00317	Inter.distance
4.00739	Inter.distance
8.52781	Inter.distance
7.05338	Inter.distance
10.5331	Inter.distance
4.22961	Inter.distance
6.2409	Inter.distance
3.95732	Inter.distance
9.45607	Inter.distance
16.4246	Inter.distance
7.41204	Inter.distance
8.70455	Inter.distance
7.02491	Inter.distance
5.67926	Inter.distance
11.3587	Inter.distance
4.1337	Inter.distance
7.77454	Inter.distance
10.446	Inter.distance
10.5386	Inter.distance
8.08839	Inter.distance
13.2025	Inter.distance
7.31652	Inter.distance
14.3113	Inter.distance
10.6305	Inter.distance
7.15929	Inter.distance
9.37442	Inter.distance
16.9143	Inter.distance
13.1908	Inter.distance
11.2927	Inter.distance
6.09934	Inter.distance
10.0431	Inter.distance
6.352	Inter.distance
17.0399	Inter.distance
18.2431	Inter.distance
6.94015	Inter.distance
6.03672	Inter.distance
6.64089	Inter.distance
5.2785	Inter.distance
7.11582	Inter.distance
12.4334	Inter.distance
10.7192	Inter.distance
5.25479	Inter.distance
15.0759	Inter.distance
5.76936	Inter.distance
11.5548	Inter.distance
13.1167	Inter.distance
5.53442	Inter.distance
8.36921	Inter.distance
4.4194	Inter.distance
12.7361	Inter.distance
10.8884	Inter.distance
20.1941	Inter.distance
5.37818	Inter.distance
7.11179	Inter.distance
5.28094	Inter.distance
7.23725	Inter.distance
6.59447	Inter.distance
6.2741	Inter.distance
22.0808	Inter.distance
4.88963	Inter.distance
11.1519	Inter.distance
12.0002	Inter.distance
9.20824	Inter.distance
13.0526	Inter.distance
8.26316	Inter.distance
6.17557	Inter.distance
10.796	Inter.distance
11.9376	Inter.distance
8.01646	Inter.distance
16.4113	Inter.distance
6.02887	Inter.distance
5.42888	Inter.distance
12.584	Inter.distance
7.86968	Inter.distance
13.7092	Inter.distance
4.95164	Inter.distance
12.6149	Inter.distance
17.6279	Inter.distance
4.16313	Inter.distance
16.3135	Inter.distance
16.4317	Inter.distance
16.9358	Inter.distance
12.8936	Inter.distance
4.77554	Inter.distance
6.79318	Inter.distance
6.58173	Inter.distance
9.87953	Inter.distance
15.0265	Inter.distance
13.0709	Inter.distance
8.75354	Inter.distance
9.06747	Inter.distance
3.24064	Inter.distance
4.43425	Inter.distance
5.9201	Inter.distance
6.27342	Inter.distance
7.85878	Inter.distance
4.43813	Inter.distance
4.68545	Inter.distance
7.16625	Inter.distance
6.00181	Inter.distance
6.57692	Inter.distance
4.44941	Inter.distance
8.97432	Inter.distance
4.49946	Inter.distance
12.5855	Inter.distance
6.01655	Inter.distance
11.6472	Inter.distance
7.24962	Inter.distance
6.29371	Inter.distance
8.13421	Inter.distance
8.70605	Inter.distance
6.08512	Inter.distance
10.178	Inter.distance
11.0213	Inter.distance
5.32177	Inter.distance
9.98026	Inter.distance
7.94772	Inter.distance
9.36362	Inter.distance
6.90197	Inter.distance
6.63923	Inter.distance
5.96766	Inter.distance
6.82616	Inter.distance
7.86111	Inter.distance
10.9189	Inter.distance
5.66786	Inter.distance
7.7928	Inter.distance
8.58639	Inter.distance
8.82505	Inter.distance
9.78426	Inter.distance
7.61398	Inter.distance
5.06062	Inter.distance
13.3034	Inter.distance
8.20911	Inter.distance
6.7527	Inter.distance
9.44845	Inter.distance
7.08059	Inter.distance
11.5096	Inter.distance
6.52505	Inter.distance
14.3334	Inter.distance
10.1651	Inter.distance
7.27694	Inter.distance
7.57912	Inter.distance
4.60374	Inter.distance
7.17725	Inter.distance
6.10727	Inter.distance
7.95505	Inter.distance
7.99187	Inter.distance
5.20076	Inter.distance
4.27037	Inter.distance
9.66898	Inter.distance
6.08018	Inter.distance
7.13793	Inter.distance
6.54025	Inter.distance
5.89253	Inter.distance
7.31893	Inter.distance
7.52753	Inter.distance
6.01435	Inter.distance
10.7777	Inter.distance
8.80205	Inter.distance
9.90048	Inter.distance
9.91879	Inter.distance
10.3291	Inter.distance
7.92792	Inter.distance
7.7239	Inter.distance
6.32148	Inter.distance
10.0532	Inter.distance
7.23237	Inter.distance
8.67027	Inter.distance
6.95076	Inter.distance
13.954	Inter.distance
9.25497	Inter.distance
10.7399	Inter.distance
12.9856	Inter.distance
7.65043	Inter.distance
14.3447	Inter.distance
10.566	Inter.distance
7.03263	Inter.distance
8.31141	Inter.distance
9.70296	Inter.distance
5.27745	Inter.distance
11.3223	Inter.distance
7.26935	Inter.distance
7.2999	Inter.distance
19.3897	Inter.distance
9.29946	Inter.distance
8.08687	Inter.distance
5.62428	Inter.distance
6.48886	Inter.distance
13.4586	Inter.distance
11.0434	Inter.distance
11.6738	Inter.distance
4.71064	Inter.distance
4.28067	Inter.distance
10.5449	Inter.distance
17.3978	Inter.distance
12.9905	Inter.distance
16.1141	Inter.distance
11.4163	Inter.distance
6.71592	Inter.distance
7.54814	Inter.distance
12.8994	Inter.distance
4.94188	Inter.distance
17.1678	Inter.distance
6.89377	Inter.distance
6.39089	Inter.distance
13.8555	Inter.distance
12.779	Inter.distance
17.2443	Inter.distance
6.04531	Inter.distance
6.9871	Inter.distance
7.02643	Inter.distance
13.6211	Inter.distance
12.0627	Inter.distance
16.4461	Inter.distance
11.6706	Inter.distance
17.8056	Inter.distance
12.7279	Inter.distance
6.62558	Inter.distance
16.9882	Inter.distance
8.02181	Inter.distance
8.31053	Inter.distance
9.03745	Inter.distance
5.03893	Inter.distance
10.1973	Inter.distance
13.2087	Inter.distance
9.3321	Inter.distance
5.47038	Inter.distance
9.79604	Inter.distance
4.79887	Inter.distance
12.1266	Inter.distance
14.5218	Inter.distance
5.77377	Inter.distance
10.0077	Inter.distance
6.04085	Inter.distance
13.7175	Inter.distance
4.98637	Inter.distance
6.76541	Inter.distance
15.0397	Inter.distance
5.45041	Inter.distance
4.40892	Inter.distance
4.28539	Inter.distance
7.12015	Inter.distance
13.4808	Inter.distance
11.4956	Inter.distance
15.7195	Inter.distance
8.93668	Inter.distance
4.63535	Inter.distance
4.83174	Inter.distance
8.89526	Inter.distance
7.72562	Inter.distance
7.11683	Inter.distance
8.09309	Inter.distance
6.06719	Inter.distance
7.33707	Inter.distance
9.66622	Inter.distance
9.065	Inter.distance
6.67186	Inter.distance
10.7319	Inter.distance
7.26638	Inter.distance
9.78482	Inter.distance
9.76846	Inter.distance
7.12404	Inter.distance
7.93024	Inter.distance
15.1032	Inter.distance
11.0796	Inter.distance
8.79614	Inter.distance
5.67076	Inter.distance
7.38803	Inter.distance
7.17441	Inter.distance
13.7985	Inter.distance
15.0127	Inter.distance
6.88935	Inter.distance
8.18834	Inter.distance
6.91497	Inter.distance
6.49629	Inter.distance
7.31555	Inter.distance
9.43163	Inter.distance
9.60085	Inter.distance
6.07989	Inter.distance
12.3173	Inter.distance
4.74182	Inter.distance
10.554	Inter.distance
10.8308	Inter.distance
5.90539	Inter.distance
3.72239	Inter.distance
7.77832	Inter.distance
9.0293	Inter.distance
9.86805	Inter.distance
17.5784	Inter.distance
4.91648	Inter.distance
5.87503	Inter.distance
6.97371	Inter.distance
6.49443	Inter.distance
5.21024	Inter.distance
4.88599	Inter.distance
19.6516	Inter.distance
8.51358	Inter.distance
9.65282	Inter.distance
7.36412	Inter.distance
8.92416	Inter.distance
9.84439	Inter.distance
7.4684	Inter.distance
4.60636	Inter.distance
9.41961	Inter.distance
10.2068	Inter.distance
7.53871	Inter.distance
13.7162	Inter.distance
5.57085	Inter.distance
7.19472	Inter.distance
9.24402	Inter.distance
5.84805	Inter.distance
11.0212	Inter.distance
5.64936	Inter.distance
10.2209	Inter.distance
15.8025	Inter.distance
6.56295	Inter.distance
13.6963	Inter.distance
14.3623	Inter.distance
14.8147	Inter.distance
10.917	Inter.distance
5.41975	Inter.distance
5.03989	Inter.distance
4.25061	Inter.distance
8.671	Inter.distance
12.3064	Inter.distance
11.2709	Inter.distance
3.77128	Inter.distance
4.63642	Inter.distance
6.43555	Inter.distance
7.17599	Inter.distance
4.3984	Inter.distance
4.78097	Inter.distance
7.53685	Inter.distance
5.61282	Inter.distance
6.49409	Inter.distance
4.89208	Inter.distance
9.46185	Inter.distance
3.9859	Inter.distance
12.186	Inter.distance
6.25013	Inter.distance
12.0993	Inter.distance
7.47709	Inter.distance
6.55885	Inter.distance
7.31321	Inter.distance
9.0481	Inter.distance
4.63537	Inter.distance
10.7808	Inter.distance
11.6062	Inter.distance
4.61979	Inter.distance
9.55106	Inter.distance
7.06763	Inter.distance
8.47278	Inter.distance
6.39269	Inter.distance
7.0383	Inter.distance
6.37525	Inter.distance
6.12987	Inter.distance
8.37534	Inter.distance
10.4087	Inter.distance
6.02338	Inter.distance
7.62176	Inter.distance
7.94615	Inter.distance
8.55603	Inter.distance
9.50855	Inter.distance
7.54051	Inter.distance
5.14292	Inter.distance
13.6264	Inter.distance
7.26951	Inter.distance
6.93752	Inter.distance
8.39431	Inter.distance
6.45836	Inter.distance
11.1951	Inter.distance
5.88891	Inter.distance
14.6808	Inter.distance
9.52237	Inter.distance
7.35739	Inter.distance
8.13307	Inter.distance
4.30793	Inter.distance
7.42197	Inter.distance
6.02317	Inter.distance
7.65994	Inter.distance
8.26121	Inter.distance
5.43332	Inter.distance
3.63388	Inter.distance
10.2555	Inter.distance
5.7916	Inter.distance
6.81992	Inter.distance
7.08567	Inter.distance
5.08621	Inter.distance
7.23174	Inter.distance
7.2196	Inter.distance
6.35995	Inter.distance
11.455	Inter.distance
7.70115	Inter.distance
9.74962	Inter.distance
10.3927	Inter.distance
10.7449	Inter.distance
8.29199	Inter.distance
6.81758	Inter.distance
5.80801	Inter.distance
9.61817	Inter.distance
6.91594	Inter.distance
8.58858	Inter.distance
7.1386	Inter.distance
4.2884	Inter.distance
7.2243	Inter.distance
5.68435	Inter.distance
4.01458	Inter.distance
5.82995	Inter.distance
7.07864	Inter.distance
4.52145	Inter.distance
7.39478	Inter.distance
3.85812	Inter.distance
9.86768	Inter.distance
5.33575	Inter.distance
10.8628	Inter.distance
6.48218	Inter.distance
12.451	Inter.distance
8.42215	Inter.distance
6.70489	Inter.distance
5.75909	Inter.distance
8.0606	Inter.distance
3.5358	Inter.distance
11.4506	Inter.distance
12.5574	Inter.distance
3.9257	Inter.distance
8.66989	Inter.distance
6.9343	Inter.distance
7.89326	Inter.distance
4.73843	Inter.distance
7.12034	Inter.distance
5.8889	Inter.distance
5.21835	Inter.distance
9.14452	Inter.distance
8.74226	Inter.distance
6.60791	Inter.distance
7.94968	Inter.distance
5.89402	Inter.distance
7.28202	Inter.distance
8.07232	Inter.distance
8.06104	Inter.distance
6.48281	Inter.distance
15.1833	Inter.distance
5.68251	Inter.distance
6.12062	Inter.distance
7.36962	Inter.distance
5.40208	Inter.distance
9.41942	Inter.distance
5.08772	Inter.distance
16.2404	Inter.distance
7.67446	Inter.distance
6.64635	Inter.distance
8.34843	Inter.distance
3.60421	Inter.distance
8.13052	Inter.distance
5.67375	Inter.distance
6.56178	Inter.distance
7.71577	Inter.distance
6.50854	Inter.distance
3.68163	Inter.distance
10.8183	Inter.distance
4.82185	Inter.distance
6.07619	Inter.distance
7.30526	Inter.distance
4.44552	Inter.distance
8.14468	Inter.distance
5.98068	Inter.distance
6.93644	Inter.distance
12.3851	Inter.distance
6.3965	Inter.distance
11.0524	Inter.distance
11.0078	Inter.distance
11.6143	Inter.distance
8.39328	Inter.distance
5.2652	Inter.distance
4.35292	Inter.distance
8.30307	Inter.distance
6.08214	Inter.distance
9.60216	Inter.distance
7.53831	Inter.distance
7.98962	Inter.distance
5.40331	Inter.distance
5.5319	Inter.distance
7.87874	Inter.distance
9.28381	Inter.distance
6.26473	Inter.distance
9.4754	Inter.distance
5.43875	Inter.distance
11.4451	Inter.distance
7.17689	Inter.distance
8.53464	Inter.distance
8.15235	Inter.distance
15.2453	Inter.distance
10.5393	Inter.distance
8.7475	Inter.distance
6.0458	Inter.distance
10.0746	Inter.distance
4.65189	Inter.distance
13.6828	Inter.distance
14.8179	Inter.distance
4.76441	Inter.distance
6.31604	Inter.distance
6.21847	Inter.distance
5.18404	Inter.distance
6.75782	Inter.distance
9.2248	Inter.distance
8.97833	Inter.distance
5.02896	Inter.distance
11.271	Inter.distance
7.39966	Inter.distance
9.21532	Inter.distance
10.1012	Inter.distance
6.7156	Inter.distance
7.38664	Inter.distance
6.69355	Inter.distance
9.80009	Inter.distance
7.88575	Inter.distance
17.0014	Inter.distance
5.37196	Inter.distance
6.56695	Inter.distance
4.51844	Inter.distance
6.59046	Inter.distance
8.09483	Inter.distance
4.246	Inter.distance
18.3485	Inter.distance
7.05204	Inter.distance
9.46671	Inter.distance
9.63644	Inter.distance
6.56187	Inter.distance
10.1412	Inter.distance
7.06279	Inter.distance
6.53935	Inter.distance
10.0955	Inter.distance
8.7295	Inter.distance
5.48503	Inter.distance
13.6374	Inter.distance
4.94826	Inter.distance
4.36205	Inter.distance
9.52011	Inter.distance
4.99324	Inter.distance
9.83609	Inter.distance
5.73109	Inter.distance
9.58832	Inter.distance
14.8947	Inter.distance
4.69685	Inter.distance
12.429	Inter.distance
13.8521	Inter.distance
14.3754	Inter.distance
10.9905	Inter.distance
5.38805	Inter.distance
4.96487	Inter.distance
7.39839	Inter.distance
8.72769	Inter.distance
11.48	Inter.distance
10.4492	Inter.distance
9.71904	Inter.distance
7.6456	Inter.distance
5.93764	Inter.distance
6.98547	Inter.distance
6.10429	Inter.distance
5.36902	Inter.distance
8.1574	Inter.distance
6.04815	Inter.distance
6.4626	Inter.distance
12.8925	Inter.distance
7.17739	Inter.distance
11.9566	Inter.distance
6.98689	Inter.distance
5.06538	Inter.distance
8.12534	Inter.distance
8.86003	Inter.distance
7.5941	Inter.distance
7.75755	Inter.distance
8.7093	Inter.distance
5.71518	Inter.distance
11.4883	Inter.distance
8.82174	Inter.distance
10.5154	Inter.distance
7.83933	Inter.distance
4.62082	Inter.distance
6.67731	Inter.distance
8.12086	Inter.distance
5.78422	Inter.distance
11.2337	Inter.distance
7.8411	Inter.distance
6.60665	Inter.distance
9.66976	Inter.distance
6.702	Inter.distance
11.9764	Inter.distance
4.59464	Inter.distance
5.93318	Inter.distance
12.4431	Inter.distance
8.30304	Inter.distance
7.02512	Inter.distance
10.7453	Inter.distance
8.61304	Inter.distance
12.0366	Inter.distance
7.10032	Inter.distance
12.7161	Inter.distance
12.0178	Inter.distance
7.67157	Inter.distance
4.65712	Inter.distance
6.97561	Inter.distance
4.63019	Inter.distance
7.15463	Inter.distance
8.6507	Inter.distance
8.60644	Inter.distance
5.66173	Inter.distance
6.4427	Inter.distance
8.7396	Inter.distance
7.63758	Inter.distance
8.99997	Inter.distance
4.05675	Inter.distance
4.95569	Inter.distance
4.5221	Inter.distance
8.68184	Inter.distance
5.31153	Inter.distance
11.5073	Inter.distance
9.86086	Inter.distance
6.99249	Inter.distance
9.22013	Inter.distance
9.82158	Inter.distance
8.23052	Inter.distance
8.68913	Inter.distance
6.51231	Inter.distance
10.5591	Inter.distance
7.62024	Inter.distance
6.27382	Inter.distance
6.90599	Inter.distance
5.88951	Inter.distance
8.79701	Inter.distance
8.83497	Inter.distance
6.12291	Inter.distance
11.401	Inter.distance
5.16648	Inter.distance
12.1627	Inter.distance
8.42864	Inter.distance
7.95894	Inter.distance
7.06041	Inter.distance
14.9901	Inter.distance
11.5588	Inter.distance
9.41925	Inter.distance
4.57272	Inter.distance
7.94729	Inter.distance
4.74262	Inter.distance
15.126	Inter.distance
16.1835	Inter.distance
5.66775	Inter.distance
6.4294	Inter.distance
4.89486	Inter.distance
4.96494	Inter.distance
5.24165	Inter.distance
10.5721	Inter.distance
8.71382	Inter.distance
4.03007	Inter.distance
13.4385	Inter.distance
5.62218	Inter.distance
9.25112	Inter.distance
11.0791	Inter.distance
3.60114	Inter.distance
7.15438	Inter.distance
5.52821	Inter.distance
10.6289	Inter.distance
9.22423	Inter.distance
18.4522	Inter.distance
4.32396	Inter.distance
5.50641	Inter.distance
5.46176	Inter.distance
5.43095	Inter.distance
6.13498	Inter.distance
4.54843	Inter.distance
20.3255	Inter.distance
5.50185	Inter.distance
[truncated: 2,657 more rows]

## Sheet: Fig2D_WGCNA_Clin
Module	Clinical.measure	Correlation	FDR (B.H.)	size	Module
MEblue	A1C	-0.0306013	0.752095	NA	M2
MEbrown	A1C	0.028839	0.765948	NA	M3
MEgreen	A1C	0.202049	0.035125	0.145438	M5
MEgrey	A1C	-0.236778	0.0131789	0.188012	M7
MEred	A1C	0.139095	0.149167	NA	M6
MEturquoise	A1C	0.241497	0.0114128	0.194261	M1
MEyellow	A1C	-0.0250228	0.796196	NA	M4
MEblue	AG	0.0941234	0.330299	NA	M2
MEbrown	AG	0.10713	0.267531	NA	M3
MEgreen	AG	0.0362334	0.708368	NA	M5
MEgrey	AG	-0.275319	0.00376163	0.242462	M7
MEred	AG	-0.0620008	0.521873	NA	M6
MEturquoise	AG	0.166663	0.0832575	NA	M1
MEyellow	AG	-0.110662	0.251982	NA	M4
MEblue	ALB	-0.158083	0.100643	NA	M2
MEbrown	ALB	0.0617905	0.523288	NA	M3
MEgreen	ALB	-0.0181212	0.851641	NA	M5
MEgrey	ALB	0.313477	0.000902953	0.304433	M7
MEred	ALB	-0.0246015	0.799554	NA	M6
MEturquoise	ALB	-0.149499	0.120769	NA	M1
MEyellow	ALB	-0.00498273	0.958989	NA	M4
MEblue	ALCRU	-0.164322	0.0877437	NA	M2
MEbrown	ALCRU	-0.0988213	0.306622	NA	M3
MEgreen	ALCRU	0.0762611	0.430604	NA	M5
MEgrey	ALCRU	0.0183536	0.84976	NA	M7
MEred	ALCRU	-0.244276	0.0104727	0.197994	M6
MEturquoise	ALCRU	-0.0212823	0.826138	NA	M1
MEyellow	ALCRU	-0.0337285	0.727709	NA	M4
MEblue	ALKP	0.0588894	0.543013	NA	M2
MEbrown	ALKP	0.0504702	0.60224	NA	M3
MEgreen	ALKP	0.127646	0.185928	NA	M5
MEgrey	ALKP	-0.371706	6.90485e-05	0.416085	M7
MEred	ALKP	0.299341	0.0015668	0.280499	M6
MEturquoise	ALKP	0.124145	0.198391	NA	M1
MEyellow	ALKP	-0.141369	0.142569	NA	M4
MEblue	ALT	-0.106376	0.270929	NA	M2
MEbrown	ALT	-0.0688199	0.477046	NA	M3
MEgreen	ALT	0.190409	0.0473461	0.132472	M5
MEgrey	ALT	0.0198142	0.837961	NA	M7
MEred	ALT	0.0683734	0.479916	NA	M6
MEturquoise	ALT	0.117769	0.222611	NA	M1
MEyellow	ALT	-0.0846528	0.381473	NA	M4
MEblue	AST	0.0203316	0.83379	NA	M2
MEbrown	AST	0.075994	0.432225	NA	M3
MEgreen	AST	0.148651	0.122916	NA	M5
MEgrey	AST	0.107353	0.266529	NA	M7
MEred	AST	0.0870412	0.368136	NA	M6
MEturquoise	AST	0.0769758	0.426284	NA	M1
MEyellow	AST	0.0452564	0.640297	NA	M4
MEblue	BASO	0.199178	0.0378607	0.142181	M2
MEbrown	BASO	0.0417999	0.666061	NA	M3
MEgreen	BASO	0.00107335	0.991162	NA	M5
MEgrey	BASO	0.227562	0.0173248	0.176133	M7
MEred	BASO	0.0690077	0.475842	NA	M6
MEturquoise	BASO	0.0927766	0.337297	NA	M1
MEyellow	BASO	0.237874	0.0127489	0.189453	M4
MEblue	BASOAB	0.215262	0.0245819	0.160939	M2
MEbrown	BASOAB	-0.0135854	0.888497	NA	M3
MEgreen	BASOAB	0.186747	0.0518516	NA	M5
MEgrey	BASOAB	0.112245	0.245219	NA	M7
MEred	BASOAB	0.230381	0.0159511	0.179721	M6
MEturquoise	BASOAB	0.273434	0.00401657	0.239614	M1
MEyellow	BASOAB	0.210199	0.0282491	0.154899	M4
MEblue	BUN	-0.0915767	0.343609	NA	M2
MEbrown	BUN	0.181326	0.0591674	NA	M3
MEgreen	BUN	-0.0858728	0.374625	NA	M5
MEgrey	BUN	0.134906	0.161925	NA	M7
MEred	BUN	0.0317319	0.743249	NA	M6
MEturquoise	BUN	-0.0526728	0.58647	NA	M1
MEyellow	BUN	0.175097	0.0685937	NA	M4
MEblue	CA	0.1261	0.191359	NA	M2
MEbrown	CA	0.0888899	0.358012	NA	M3
MEgreen	CA	0.240089	0.0119168	0.192384	M5
MEgrey	CA	-0.0430438	0.656742	NA	M7
MEred	CA	0.349342	0.00019671	0.370617	M6
MEturquoise	CA	0.228517	0.0168486	0.177344	M1
MEyellow	CA	0.098772	0.306865	NA	M4
MEblue	CHOL	0.677777	5.75715e-16	1.52398	M2
MEbrown	CHOL	0.718625	1.39645e-18	1.7855	M3
MEgreen	CHOL	0.212478	0.0265446	0.157602	M5
MEgrey	CHOL	-0.016704	0.863126	NA	M7
MEred	CHOL	0.569929	9.91879e-11	1.00035	M6
MEturquoise	CHOL	0.395688	2.0568e-05	0.468681	M1
MEyellow	CHOL	0.132506	0.16959	NA	M4
MEblue	CHOLHDL	0.255981	0.00721776	0.21416	M2
MEbrown	CHOLHDL	0.135302	0.160686	NA	M3
MEgreen	CHOLHDL	0.574806	6.3101e-11	1.02	M5
MEgrey	CHOLHDL	-0.139322	0.148499	NA	M7
MEred	CHOLHDL	0.263223	0.00568554	0.224523	M6
MEturquoise	CHOLHDL	0.57561	5.85245e-11	1.02327	M1
MEyellow	CHOLHDL	-0.000659352	0.994571	NA	M4
MEblue	CL	0.0601073	0.534688	NA	M2
MEbrown	CL	-0.0558876	0.563799	NA	M3
MEgreen	CL	-0.0773793	0.423856	NA	M5
MEgrey	CL	0.177008	0.0655806	NA	M7
MEred	CL	0.000998266	0.99178	NA	M6
MEturquoise	CL	-0.037718	0.696991	NA	M1
MEyellow	CL	-0.127785	0.185447	NA	M4
MEblue	CO2	-0.1007	0.297472	NA	M2
MEbrown	CO2	-0.0189692	0.844783	NA	M3
MEgreen	CO2	0.0178649	0.853716	NA	M5
MEgrey	CO2	0.19436	0.0428533	0.136802	M7
MEred	CO2	0.132988	0.16803	NA	M6
MEturquoise	CO2	-0.134223	0.164079	NA	M1
MEyellow	CO2	0.144946	0.132637	NA	M4
MEblue	CR	-0.144412	0.134085	NA	M2
MEbrown	CR	0.044406	0.646598	NA	M3
MEgreen	CR	0.0438022	0.651087	NA	M5
MEgrey	CR	0.263436	0.00564518	0.224832	M7
MEred	CR	-0.0931811	0.335185	NA	M6
MEturquoise	CR	0.0543438	0.574634	NA	M1
MEyellow	CR	0.0690573	0.475524	NA	M4
MEblue	EGFR	-0.020567	0.831895	NA	M2
MEbrown	EGFR	-0.144321	0.134332	NA	M3
MEgreen	EGFR	0.0397662	0.681404	NA	M5
MEgrey	EGFR	0.0322968	0.738842	NA	M7
MEred	EGFR	-0.163458	0.0894475	NA	M6
MEturquoise	EGFR	-0.0526882	0.58636	NA	M1
MEyellow	EGFR	0.0571784	0.554814	NA	M4
MEblue	EOS	0.0555109	0.566434	NA	M2
MEbrown	EOS	0.100064	0.300549	NA	M3
MEgreen	EOS	-0.0859505	0.374191	NA	M5
MEgrey	EOS	0.0903164	0.350319	NA	M7
MEred	EOS	-0.0108655	0.910717	NA	M6
MEturquoise	EOS	-0.014332	0.882411	NA	M1
MEyellow	EOS	0.309566	0.00105454	0.297694	M4
MEblue	EOSAB	0.0479501	0.620511	NA	M2
MEbrown	EOSAB	0.0717288	0.458576	NA	M3
MEgreen	EOSAB	-0.0161417	0.867691	NA	M5
MEgrey	EOSAB	0.0277394	0.77463	NA	M7
MEred	EOSAB	0.0305611	0.75241	NA	M6
MEturquoise	EOSAB	0.0348748	0.718836	NA	M1
MEyellow	EOSAB	0.269146	0.00465498	0.233208	M4
MEblue	GLOB	0.0729475	0.450958	NA	M2
MEbrown	GLOB	-0.0229245	0.812959	NA	M3
MEgreen	GLOB	0.126897	0.188547	NA	M5
MEgrey	GLOB	-0.366341	8.93907e-05	0.404871	M7
MEred	GLOB	0.116756	0.22664	NA	M6
MEturquoise	GLOB	0.123108	0.202195	NA	M1
MEyellow	GLOB	0.0591151	0.541465	NA	M4
MEblue	GLU	-0.0131829	0.89178	NA	M2
MEbrown	GLU	-0.00387468	0.968104	NA	M3
MEgreen	GLU	0.197902	0.0391331	0.140746	M5
MEgrey	GLU	-0.0152685	0.874789	NA	M7
MEred	GLU	0.0705623	0.465935	NA	M6
MEturquoise	GLU	0.225242	0.0185313	0.173209	M1
MEyellow	GLU	0.044016	0.649496	NA	M4
MEblue	HCT	-0.233969	0.0143398	0.184346	M2
MEbrown	HCT	0.00217877	0.982061	NA	M3
MEgreen	HCT	0.135822	0.159069	NA	M5
MEgrey	HCT	0.341166	0.000283026	0.354817	M7
MEred	HCT	-0.165408	0.0856398	NA	M6
MEturquoise	HCT	0.00989726	0.918644	NA	M1
MEyellow	HCT	-0.0412983	0.669833	NA	M4
MEblue	HDL	0.282592	0.00290826	0.253637	M2
MEbrown	HDL	0.507331	1.80289e-08	0.774403	M3
MEgreen	HDL	-0.460938	4.56409e-07	0.634065	M5
MEgrey	HDL	0.133829	0.165334	NA	M7
MEred	HDL	0.153616	0.110759	NA	M6
MEturquoise	HDL	-0.316847	0.000788597	0.310314	M1
MEyellow	HDL	0.136541	0.156852	NA	M4
MEblue	HGB	-0.223817	0.0193075	0.171427	M2
MEbrown	HGB	-0.0133483	0.89043	NA	M3
MEgreen	HGB	0.143398	0.136868	NA	M5
MEgrey	HGB	0.395385	2.08977e-05	0.46799	M7
MEred	HGB	-0.181732	0.0585921	NA	M6
MEturquoise	HGB	0.0082902	0.931819	NA	M1
MEyellow	HGB	-0.0527787	0.585717	NA	M4
MEblue	HSCRP	0.0951832	0.324859	NA	M2
MEbrown	HSCRP	-0.0837843	0.386395	NA	M3
MEgreen	HSCRP	0.238039	0.0126852	0.18967	M5
MEgrey	HSCRP	-0.57573	5.78721e-11	1.02375	M7
MEred	HSCRP	0.11339	0.240409	NA	M6
MEturquoise	HSCRP	0.234928	0.0139338	0.185593	M1
MEyellow	HSCRP	-0.142049	0.140639	NA	M4
MEblue	IGM	-0.00825375	0.932119	NA	M2
MEbrown	IGM	0.0369974	0.702504	NA	M3
MEgreen	IGM	-0.0284857	0.768735	NA	M5
MEgrey	IGM	0.0142081	0.883421	NA	M7
MEred	IGM	-0.0181105	0.851727	NA	M6
MEturquoise	IGM	-0.0262081	0.786766	NA	M1
MEyellow	IGM	0.118036	0.221553	NA	M4
MEblue	INSF	-0.168935	0.0790818	NA	M2
MEbrown	INSF	-0.232333	0.0150561	0.182229	M3
MEgreen	INSF	0.206832	0.0309368	0.150952	M5
MEgrey	INSF	-0.120293	0.212785	NA	M7
MEred	INSF	0.00449742	0.962981	NA	M6
MEturquoise	INSF	0.279046	0.00329978	0.248152	M1
MEyellow	INSF	-0.221478	0.0206426	0.168524	M4
MEblue	K	0.128184	0.184066	NA	M2
MEbrown	K	0.224268	0.0190587	0.171991	M3
MEgreen	K	0.00577312	0.952491	NA	M5
MEgrey	K	0.176036	0.0670987	NA	M7
MEred	K	0.21972	0.0216972	0.16636	M6
MEturquoise	K	0.0547458	0.571803	NA	M1
MEyellow	K	0.0686187	0.478338	NA	M4
MEblue	LDL	0.513288	1.14872e-08	0.793979	M2
MEbrown	LDL	0.55064	5.53071e-10	0.925722	M3
MEgreen	LDL	0.167851	0.0810523	NA	M5
MEgrey	LDL	0.00838137	0.931072	NA	M7
MEred	LDL	0.446968	1.10385e-06	0.595709	M6
MEturquoise	LDL	0.325181	0.000560362	0.325153	M1
MEyellow	LDL	0.0442783	0.647546	NA	M4
MEblue	LDLHDL	0.245457	0.0100942	0.199593	M2
MEbrown	LDLHDL	0.18645	0.0522322	NA	M3
MEgreen	LDLHDL	0.410071	9.49895e-06	0.502232	M5
MEgrey	LDLHDL	-0.0969185	0.316075	NA	M7
MEred	LDLHDL	0.245681	0.0100238	0.199897	M6
MEturquoise	LDLHDL	0.441396	1.55316e-06	0.580878	M1
MEyellow	LDLHDL	-0.0219185	0.821027	NA	M4
MEblue	LYM	0.269378	0.00461826	0.233552	M2
MEbrown	LYM	0.207471	0.0304109	0.151697	M3
MEgreen	LYM	0.0467333	0.629416	NA	M5
MEgrey	LYM	-0.0272433	0.778556	NA	M7
MEred	LYM	0.254464	0.00758163	0.212024	M6
MEturquoise	LYM	0.147546	0.125756	NA	M1
MEyellow	LYM	0.188614	0.0495123	0.130529	M4
MEblue	LYMAB	0.217638	0.023006	0.163816	M2
MEbrown	LYMAB	0.105544	0.274718	NA	M3
MEgreen	LYMAB	0.315784	0.000823154	0.308452	M5
MEgrey	LYMAB	-0.209718	0.0286203	0.154333	M7
MEred	LYMAB	0.373352	6.37312e-05	0.419565	M6
MEturquoise	LYMAB	0.354767	0.000153672	0.38134	M1
MEyellow	LYMAB	0.160955	0.0945302	NA	M4
MEblue	MCH	0.117702	0.222874	NA	M2
MEbrown	MCH	0.172985	0.0720536	NA	M3
MEgreen	MCH	0.0797502	0.409751	NA	M5
MEgrey	MCH	0.28009	0.00317981	0.24976	M7
MEred	MCH	-0.0668649	0.489682	NA	M6
MEturquoise	MCH	0.0638548	0.509478	NA	M1
MEyellow	MCH	0.170552	0.0762112	NA	M4
MEblue	MCHC	0.0122332	0.899534	NA	M2
MEbrown	MCHC	-0.022667	0.815022	NA	M3
MEgreen	MCHC	0.161713	0.0929672	NA	M5
MEgrey	MCHC	0.300066	0.00152411	0.281698	M7
MEred	MCHC	-0.0422105	0.662979	NA	M6
MEturquoise	MCHC	0.083271	0.389322	NA	M1
MEyellow	MCHC	-0.0460908	0.634141	NA	M4
MEblue	MCV	0.138894	0.149764	NA	M2
MEbrown	MCV	0.225168	0.018571	0.173116	M3
MEgreen	MCV	0.0390744	0.686654	NA	M5
MEgrey	MCV	0.222988	0.0197718	0.170395	M7
MEred	MCV	-0.0620962	0.521232	NA	M6
MEturquoise	MCV	0.0503159	0.603352	NA	M1
MEyellow	MCV	0.218161	0.022671	0.164453	M4
MEblue	MONO	0.0308237	0.750353	NA	M2
MEbrown	MONO	0.00163009	0.986578	NA	M3
MEgreen	MONO	-0.0522598	0.589413	NA	M5
MEgrey	MONO	0.194663	0.0425232	0.137137	M7
MEred	MONO	0.0042981	0.96462	NA	M6
MEturquoise	MONO	0.07385	0.445362	NA	M1
MEyellow	MONO	-0.120267	0.212885	NA	M4
MEblue	MONOAB	0.038936	0.687706	NA	M2
MEbrown	MONOAB	-0.0496353	0.608267	NA	M3
MEgreen	MONOAB	0.256086	0.00719323	0.214308	M5
MEgrey	MONOAB	-0.0076646	0.936954	NA	M7
MEred	MONOAB	0.204848	0.0326197	0.148652	M6
MEturquoise	MONOAB	0.319061	0.000720858	0.314215	M1
MEyellow	MONOAB	-0.0897466	0.35338	NA	M4
MEblue	NA.	0.0988952	0.306259	NA	M2
MEbrown	NA.	-0.0710341	0.462951	NA	M3
MEgreen	NA.	0.0211946	0.826844	NA	M5
MEgrey	NA.	0.0843083	0.383421	NA	M7
MEred	NA.	0.0908052	0.347707	NA	M6
MEturquoise	NA.	0.0590639	0.541816	NA	M1
MEyellow	NA.	-0.061904	0.522524	NA	M4
MEblue	NEUT	-0.294124	0.00190725	0.271959	M2
MEbrown	NEUT	-0.254483	0.0075768	0.212051	M3
MEgreen	NEUT	0.00188326	0.984494	NA	M5
MEgrey	NEUT	-0.0715649	0.459607	NA	M7
MEred	NEUT	-0.253823	0.00773999	0.211126	M6
MEturquoise	NEUT	-0.15491	0.107751	NA	M1
MEyellow	NEUT	-0.252157	0.00816582	0.2088	M4
MEblue	NEUTAB	-0.165448	0.0855626	NA	M2
MEbrown	NEUTAB	-0.225044	0.0186372	0.172962	M3
MEgreen	NEUTAB	0.262849	0.0057568	0.223982	M5
MEgrey	NEUTAB	-0.193923	0.0433318	0.136319	M7
MEred	NEUTAB	-0.00637092	0.947578	NA	M6
MEturquoise	NEUTAB	0.137914	0.152685	NA	M1
MEyellow	NEUTAB	-0.114052	0.237654	NA	M4
MEblue	NHDL	0.555881	3.50506e-10	0.94553	M2
MEbrown	NHDL	0.494265	4.7039e-08	0.732754	M3
MEgreen	NHDL	0.425555	3.96956e-06	0.540126	M5
MEgrey	NHDL	-0.062618	0.517729	NA	M7
MEred	NHDL	0.505866	2.01165e-08	0.769645	M6
MEturquoise	NHDL	0.54126	1.22702e-09	0.891115	M1
MEyellow	NHDL	0.0954413	0.323542	NA	M4
MEblue	PLT	0.266182	0.00514763	0.228839	M2
MEbrown	PLT	0.133464	0.166501	NA	M3
MEgreen	PLT	0.236945	0.0131127	0.188231	M5
MEgrey	PLT	-0.285271	0.0026408	0.257826	M7
MEred	PLT	0.203748	0.0335854	0.147385	M6
MEturquoise	PLT	0.300148	0.00151939	0.281833	M1
MEyellow	PLT	0.0729068	0.451211	NA	M4
MEblue	RBC	-0.294591	0.0018742	0.272718	M2
MEbrown	RBC	-0.154416	0.108892	NA	M3
MEgreen	RBC	0.0824675	0.393929	NA	M5
MEgrey	RBC	0.175306	0.0682591	NA	M7
MEred	RBC	-0.102271	0.289958	NA	M6
MEturquoise	RBC	-0.0382783	0.692714	NA	M1
MEyellow	RBC	-0.182681	0.0572637	NA	M4
MEblue	RDW	0.0396389	0.682369	NA	M2
MEbrown	RDW	-0.0069109	0.943142	NA	M3
MEgreen	RDW	0.000314103	0.997414	NA	M5
MEgrey	RDW	-0.147264	0.126489	NA	M7
MEred	RDW	0.0687939	0.477213	NA	M6
MEturquoise	RDW	0.15386	0.110188	NA	M1
MEyellow	RDW	0.0982357	0.309512	NA	M4
MEblue	TBIL	-0.167042	0.0825496	NA	M2
MEbrown	TBIL	0.00474218	0.960968	NA	M3
MEgreen	TBIL	-0.100176	0.300004	NA	M5
MEgrey	TBIL	0.293554	0.00194825	0.271036	M7
MEred	TBIL	-0.0376624	0.697416	NA	M6
MEturquoise	TBIL	-0.188671	0.0494427	0.13059	M1
MEyellow	TBIL	-0.0867332	0.36984	NA	M4
MEblue	TGL	0.331504	0.000429574	0.336696	M2
MEbrown	TGL	-0.0137032	0.887536	NA	M3
MEgreen	TGL	0.897222	8.87668e-40	3.90517	M5
MEgrey	TGL	-0.238497	0.0125101	0.190274	M7
MEred	TGL	0.337996	0.000325026	0.348808	M6
MEturquoise	TGL	0.827653	1.33502e-28	2.78745	M1
MEyellow	TGL	0.158858	0.0989626	NA	M4
MEblue	TP	-0.0734517	0.447827	NA	M2
MEbrown	TP	-0.0199666	0.836732	NA	M3
MEgreen	TP	0.104591	0.279098	NA	M5
MEgrey	TP	-0.125582	0.193205	NA	M7
MEred	TP	0.0723463	0.454707	NA	M6
MEturquoise	TP	0.0152078	0.875282	NA	M1
MEyellow	TP	0.0400506	0.679251	NA	M4
MEblue	UALB	0.108477	0.261525	NA	M2
MEbrown	UALB	0.0777834	0.421432	NA	M3
MEgreen	UALB	0.00373263	0.969273	NA	M5
MEgrey	UALB	0.240726	0.0116865	0.193231	M7
MEred	UALB	0.0518724	0.592179	NA	M6
MEturquoise	UALB	0.0286494	0.767443	NA	M1
MEyellow	UALB	-0.0914231	0.344423	NA	M4
MEblue	UALBCR	0.147445	0.126017	NA	M2
MEbrown	UALBCR	0.0572482	0.554331	NA	M3
MEgreen	UALBCR	0.0119093	0.90218	NA	M5
MEgrey	UALBCR	0.306883	0.00117158	0.293123	M7
MEred	UALBCR	0.0845517	0.382045	NA	M6
MEturquoise	UALBCR	0.0739427	0.444789	NA	M1
MEyellow	UALBCR	-0.0554195	0.567074	NA	M4
MEblue	WBC	-0.0336467	0.728343	NA	M2
MEbrown	WBC	-0.129778	0.178626	NA	M3
MEgreen	WBC	0.354562	0.000155126	0.380932	M5
MEgrey	WBC	-0.226547	0.0178439	0.174851	M7
MEred	WBC	0.164807	0.0867997	NA	M6
MEturquoise	WBC	0.281744	0.00299792	0.252318	M1
MEyellow	WBC	0.00289285	0.976183	NA	M4

## Sheet: Fig2E_WGCNA_wheel
NO	Lipid	Module	Module.color	Lipid.class	module
3	CE.14.1.	1	turquoise	CE	M1
18	CER.16.0.	1	turquoise	CER	M1
19	CER.18.0.	1	turquoise	CER	M1
21	CER.22.0.	1	turquoise	CER	M1
22	CER.22.1.	1	turquoise	CER	M1
23	CER.24.0.	1	turquoise	CER	M1
24	CER.24.1.	1	turquoise	CER	M1
25	CER.26.0.	1	turquoise	CER	M1
26	CER.26.1.	1	turquoise	CER	M1
27	DCER.24.0.	1	turquoise	DCER	M1
28	DCER.24.1.	1	turquoise	DCER	M1
37	LCER.20.1.	1	turquoise	LCER	M1
40	DAG.14.0.16.0.	1	turquoise	DAG	M1
41	DAG.14.0.18.1.	1	turquoise	DAG	M1
42	DAG.15.0.18.1.	1	turquoise	DAG	M1
43	DAG.16.0.16.1.	1	turquoise	DAG	M1
44	DAG.16.0.18.1.	1	turquoise	DAG	M1
45	DAG.16.0.20.4.	1	turquoise	DAG	M1
48	DAG.16.1.16.1.	1	turquoise	DAG	M1
49	DAG.16.1.18.1.	1	turquoise	DAG	M1
52	DAG.18.0.18.1.	1	turquoise	DAG	M1
172	PE.16.0.16.1.	1	turquoise	PE	M1
173	PE.16.0.18.1.	1	turquoise	PE	M1
174	PE.16.0.18.2.	1	turquoise	PE	M1
175	PE.16.0.20.3.	1	turquoise	PE	M1
176	PE.16.0.20.4.	1	turquoise	PE	M1
178	PE.16.0.22.4.	1	turquoise	PE	M1
179	PE.16.0.22.5.	1	turquoise	PE	M1
180	PE.17.0.20.4.	1	turquoise	PE	M1
181	PE.18.0.16.0.	1	turquoise	PE	M1
182	PE.18.0.20.1.	1	turquoise	PE	M1
184	PE.18.1.18.1.	1	turquoise	PE	M1
185	PE.18.1.18.2.	1	turquoise	PE	M1
186	PE.18.1.18.3.	1	turquoise	PE	M1
187	PE.18.1.20.4.	1	turquoise	PE	M1
189	PE.18.1.22.5.	1	turquoise	PE	M1
190	PE.18.1.22.6.	1	turquoise	PE	M1
192	PE.18.2.18.2.	1	turquoise	PE	M1
193	PE.18.2.20.4.	1	turquoise	PE	M1
267	TAG.36.0	1	turquoise	small.TAG	M1
268	TAG.38.0	1	turquoise	small.TAG	M1
269	TAG.40.0	1	turquoise	small.TAG	M1
270	TAG.42.0	1	turquoise	small.TAG	M1
271	TAG.42.1	1	turquoise	small.TAG	M1
272	TAG.42.2	1	turquoise	small.TAG	M1
273	TAG.44.0	1	turquoise	small.TAG	M1
274	TAG.44.1	1	turquoise	small.TAG	M1
275	TAG.44.2	1	turquoise	small.TAG	M1
276	TAG.44.3	1	turquoise	small.TAG	M1
277	TAG.45.0	1	turquoise	small.TAG	M1
278	TAG.45.1	1	turquoise	small.TAG	M1
279	TAG.46.0	1	turquoise	small.TAG	M1
280	TAG.46.1	1	turquoise	small.TAG	M1
281	TAG.46.2	1	turquoise	small.TAG	M1
282	TAG.46.3	1	turquoise	small.TAG	M1
283	TAG.46.4	1	turquoise	small.TAG	M1
284	TAG.47.0	1	turquoise	small.TAG	M1
285	TAG.47.1	1	turquoise	small.TAG	M1
286	TAG.47.2	1	turquoise	small.TAG	M1
287	TAG.48.0	1	turquoise	small.TAG	M1
288	TAG.48.1	1	turquoise	small.TAG	M1
289	TAG.48.2	1	turquoise	small.TAG	M1
290	TAG.48.3	1	turquoise	small.TAG	M1
291	TAG.48.4	1	turquoise	small.TAG	M1
292	TAG.48.5	1	turquoise	small.TAG	M1
293	TAG.49.0	1	turquoise	large.TAG	M1
294	TAG.49.1	1	turquoise	large.TAG	M1
295	TAG.49.2	1	turquoise	large.TAG	M1
296	TAG.49.3	1	turquoise	large.TAG	M1
297	TAG.50.0	1	turquoise	large.TAG	M1
298	TAG.50.1	1	turquoise	large.TAG	M1
299	TAG.50.2	1	turquoise	large.TAG	M1
300	TAG.50.3	1	turquoise	large.TAG	M1
302	TAG.50.5	1	turquoise	large.TAG	M1
303	TAG.50.6	1	turquoise	large.TAG	M1
304	TAG.51.0	1	turquoise	large.TAG	M1
305	TAG.51.1	1	turquoise	large.TAG	M1
306	TAG.51.2	1	turquoise	large.TAG	M1
310	TAG.52.0	1	turquoise	large.TAG	M1
311	TAG.52.1	1	turquoise	large.TAG	M1
317	TAG.52.7	1	turquoise	large.TAG	M1
318	TAG.52.8	1	turquoise	large.TAG	M1
320	TAG.53.1	1	turquoise	large.TAG	M1
324	TAG.53.5	1	turquoise	large.TAG	M1
325	TAG.53.6	1	turquoise	large.TAG	M1
326	TAG.54.0	1	turquoise	large.TAG	M1
327	TAG.54.1	1	turquoise	large.TAG	M1
340	TAG.56.1	1	turquoise	large.TAG	M1
342	TAG.56.2	1	turquoise	large.TAG	M1
353	TAG.58.2	1	turquoise	large.TAG	M1
354	TAG.58.3	1	turquoise	large.TAG	M1
1	CE.12.0.	2	blue	CE	M2
2	CE.14.0.	2	blue	CE	M2
4	CE.15.0.	2	blue	CE	M2
6	CE.16.1.	2	blue	CE	M2
7	CE.17.0.	2	blue	CE	M2
11	CE.18.3.	2	blue	CE	M2
12	CE.18.4.	2	blue	CE	M2
65	FFA.14.0.	2	blue	FFA	M2
66	FFA.14.1.	2	blue	FFA	M2
69	FFA.16.1.	2	blue	FFA	M2
81	LPC.15.0.	2	blue	LPC	M2
82	LPC.16.0.	2	blue	LPC	M2
83	LPC.16.1.	2	blue	LPC	M2
84	LPC.17.0.	2	blue	LPC	M2
85	LPC.18.0.	2	blue	LPC	M2
89	LPC.20.3.	2	blue	LPC	M2
92	LPC.22.5.	2	blue	LPC	M2
94	LPE.16.0.	2	blue	LPE	M2
95	LPE.16.1.	2	blue	LPE	M2
96	LPE.18.0.	2	blue	LPE	M2
97	LPE.18.1.	2	blue	LPE	M2
98	LPE.18.2.	2	blue	LPE	M2
100	PC.14.0.16.1.	2	blue	PC	M2
101	PC.14.0.18.1.	2	blue	PC	M2
102	PC.14.0.18.2.	2	blue	PC	M2
103	PC.14.0.20.2.	2	blue	PC	M2
104	PC.14.0.20.3.	2	blue	PC	M2
107	PC.14.0.22.5.	2	blue	PC	M2
109	PC.15.0.18.1.	2	blue	PC	M2
110	PC.15.0.18.2.	2	blue	PC	M2
114	PC.16.0.12.0.	2	blue	PC	M2
115	PC.16.0.14.0.	2	blue	PC	M2
116	PC.16.0.16.1.	2	blue	PC	M2
117	PC.16.0.18.1.	2	blue	PC	M2
118	PC.16.0.18.2.	2	blue	PC	M2
119	PC.16.0.18.3.	2	blue	PC	M2
120	PC.16.0.20.1.	2	blue	PC	M2
121	PC.16.0.20.2.	2	blue	PC	M2
128	PC.17.0.16.1.	2	blue	PC	M2
129	PC.17.0.18.1.	2	blue	PC	M2
130	PC.17.0.18.2.	2	blue	PC	M2
135	PC.18.0.14.0.	2	blue	PC	M2
136	PC.18.0.16.1.	2	blue	PC	M2
137	PC.18.0.18.1.	2	blue	PC	M2
138	PC.18.0.18.2.	2	blue	PC	M2
139	PC.18.0.18.3.	2	blue	PC	M2
147	PC.18.1.16.1.	2	blue	PC	M2
148	PC.18.1.18.1.	2	blue	PC	M2
149	PC.18.1.18.2.	2	blue	PC	M2
150	PC.18.1.18.3.	2	blue	PC	M2
151	PC.18.1.20.1.	2	blue	PC	M2
152	PC.18.1.20.2.	2	blue	PC	M2
159	PC.18.2.16.1.	2	blue	PC	M2
160	PC.18.2.18.2.	2	blue	PC	M2
161	PC.18.2.18.3.	2	blue	PC	M2
162	PC.18.2.20.1.	2	blue	PC	M2
163	PC.18.2.20.2.	2	blue	PC	M2
164	PC.18.2.20.3.	2	blue	PC	M2
168	PC.20.0.14.1.	2	blue	PC	M2
169	PC.20.0.18.1.	2	blue	PC	M2
170	PC.20.0.18.2.	2	blue	PC	M2
233	PI.16.0.16.0.	2	blue	PI	M2
234	PI.16.0.16.1.	2	blue	PI	M2
235	PI.16.0.18.0.	2	blue	PI	M2
236	PI.16.0.18.1.	2	blue	PI	M2
237	PI.16.0.18.2.	2	blue	PI	M2
238	PI.16.0.20.2.	2	blue	PI	M2
239	PI.16.0.20.3.	2	blue	PI	M2
240	PI.16.0.20.4.	2	blue	PI	M2
241	PI.16.0.22.5.	2	blue	PI	M2
242	PI.18.0.16.1.	2	blue	PI	M2
243	PI.18.0.18.0.	2	blue	PI	M2
244	PI.18.0.18.1.	2	blue	PI	M2
245	PI.18.0.18.2.	2	blue	PI	M2
246	PI.18.0.18.3.	2	blue	PI	M2
247	PI.18.0.20.2.	2	blue	PI	M2
248	PI.18.0.20.3.	2	blue	PI	M2
249	PI.18.0.20.4.	2	blue	PI	M2
250	PI.18.0.22.4.	2	blue	PI	M2
251	PI.18.0.22.5.	2	blue	PI	M2
252	PI.18.0.22.6.	2	blue	PI	M2
253	PI.18.1.16.1.	2	blue	PI	M2
254	PI.18.1.18.1.	2	blue	PI	M2
255	PI.18.1.18.2.	2	blue	PI	M2
256	PI.18.1.20.3.	2	blue	PI	M2
257	PI.18.1.20.4.	2	blue	PI	M2
258	PI.18.2.18.2.	2	blue	PI	M2
259	SM.14.0.	2	blue	SM	M2
5	CE.16.0.	3	brown	CE	M3
8	CE.18.0.	3	brown	CE	M3
9	CE.18.1.	3	brown	CE	M3
10	CE.18.2.	3	brown	CE	M3
29	HCER.16.0.	3	brown	HCER	M3
30	HCER.18.0.	3	brown	HCER	M3
31	HCER.20.0.	3	brown	HCER	M3
32	HCER.22.0.	3	brown	HCER	M3
33	HCER.24.0.	3	brown	HCER	M3
34	HCER.24.1.	3	brown	HCER	M3
35	LCER.14.0.	3	brown	LCER	M3
36	LCER.16.0.	3	brown	LCER	M3
38	LCER.24.0.	3	brown	LCER	M3
39	LCER.24.1.	3	brown	LCER	M3
183	PE.18.1.16.1.	3	brown	PE	M3
191	PE.18.2.16.1.	3	brown	PE	M3
194	PE.O.16.0.18.1.	3	brown	PE.O	M3
195	PE.O.16.0.18.2.	3	brown	PE.O	M3
196	PE.O.16.0.20.3.	3	brown	PE.O	M3
197	PE.O.16.0.20.4.	3	brown	PE.O	M3
199	PE.O.16.0.22.4.	3	brown	PE.O	M3
200	PE.O.16.0.22.5.	3	brown	PE.O	M3
201	PE.O.18.0.20.4.	3	brown	PE.O	M3
202	PE.O.18.0.22.5.	3	brown	PE.O	M3
204	PE.P.16.0.16.0.	3	brown	PE.P	M3
205	PE.P.16.0.18.1.	3	brown	PE.P	M3
206	PE.P.16.0.18.2.	3	brown	PE.P	M3
207	PE.P.16.0.20.3.	3	brown	PE.P	M3
208	PE.P.16.0.20.4.	3	brown	PE.P	M3
210	PE.P.16.0.22.4.	3	brown	PE.P	M3
211	PE.P.16.0.22.5.	3	brown	PE.P	M3
213	PE.P.18.0.16.0.	3	brown	PE.P	M3
214	PE.P.18.0.16.1.	3	brown	PE.P	M3
215	PE.P.18.0.18.1.	3	brown	PE.P	M3
216	PE.P.18.0.18.2.	3	brown	PE.P	M3
217	PE.P.18.0.20.3.	3	brown	PE.P	M3
218	PE.P.18.0.20.4.	3	brown	PE.P	M3
220	PE.P.18.0.22.4.	3	brown	PE.P	M3
221	PE.P.18.0.22.5.	3	brown	PE.P	M3
223	PE.P.18.1.16.0.	3	brown	PE.P	M3
224	PE.P.18.1.18.1.	3	brown	PE.P	M3
225	PE.P.18.1.18.2.	3	brown	PE.P	M3
226	PE.P.18.1.20.3.	3	brown	PE.P	M3
227	PE.P.18.1.20.4.	3	brown	PE.P	M3
229	PE.P.18.1.22.4.	3	brown	PE.P	M3
230	PE.P.18.1.22.5.	3	brown	PE.P	M3
232	PE.P.18.2.20.4.	3	brown	PE.P	M3
260	SM.16.0.	3	brown	SM	M3
261	SM.18.0.	3	brown	SM	M3
262	SM.18.1.	3	brown	SM	M3
263	SM.20.1.	3	brown	SM	M3
264	SM.24.0.	3	brown	SM	M3
265	SM.24.1.	3	brown	SM	M3
266	SM.26.1.	3	brown	SM	M3
16	CE.20.5.	4	yellow	CE	M4
46	DAG.16.0.20.5.	4	yellow	DAG	M4
51	DAG.16.1.22.6.	4	yellow	DAG	M4
53	DAG.18.0.22.6.	4	yellow	DAG	M4
57	DAG.18.1.20.5.	4	yellow	DAG	M4
58	DAG.18.1.22.6.	4	yellow	DAG	M4
61	DAG.18.2.20.5.	4	yellow	DAG	M4
63	DAG.18.2.22.6.	4	yellow	DAG	M4
77	FFA.20.5.	4	yellow	FFA	M4
80	FFA.22.6.	4	yellow	FFA	M4
91	LPC.20.5.	4	yellow	LPC	M4
93	LPC.22.6.	4	yellow	LPC	M4
106	PC.14.0.20.5.	4	yellow	PC	M4
108	PC.14.0.22.6.	4	yellow	PC	M4
113	PC.15.0.22.6.	4	yellow	PC	M4
124	PC.16.0.20.5.	4	yellow	PC	M4
126	PC.16.0.22.5.	4	yellow	PC	M4
127	PC.16.0.22.6.	4	yellow	PC	M4
133	PC.17.0.20.5.	4	yellow	PC	M4
134	PC.17.0.22.5.	4	yellow	PC	M4
143	PC.18.0.20.5.	4	yellow	PC	M4
145	PC.18.0.22.5.	4	yellow	PC	M4
146	PC.18.0.22.6.	4	yellow	PC	M4
155	PC.18.1.20.5.	4	yellow	PC	M4
157	PC.18.1.22.5.	4	yellow	PC	M4
158	PC.18.1.22.6.	4	yellow	PC	M4
166	PC.18.2.20.5.	4	yellow	PC	M4
167	PC.18.2.22.6.	4	yellow	PC	M4
177	PE.16.0.20.5.	4	yellow	PE	M4
188	PE.18.1.20.5.	4	yellow	PE	M4
198	PE.O.16.0.20.5.	4	yellow	PE.O	M4
203	PE.O.18.0.22.6.	4	yellow	PE.O	M4
209	PE.P.16.0.20.5.	4	yellow	PE.P	M4
212	PE.P.16.0.22.6.	4	yellow	PE.P	M4
219	PE.P.18.0.20.5.	4	yellow	PE.P	M4
222	PE.P.18.0.22.6.	4	yellow	PE.P	M4
228	PE.P.18.1.20.5.	4	yellow	PE.P	M4
231	PE.P.18.1.22.6.	4	yellow	PE.P	M4
319	TAG.53.0	4	yellow	large.TAG	M4
335	TAG.55.1	4	yellow	large.TAG	M4
336	TAG.55.2	4	yellow	large.TAG	M4
347	TAG.56.7	4	yellow	large.TAG	M4
348	TAG.56.8	4	yellow	large.TAG	M4
349	TAG.56.9	4	yellow	large.TAG	M4
350	TAG.57.2	4	yellow	large.TAG	M4
351	TAG.57.3	4	yellow	large.TAG	M4
352	TAG.58.10	4	yellow	large.TAG	M4
358	TAG.58.8	4	yellow	large.TAG	M4
359	TAG.58.9	4	yellow	large.TAG	M4
360	TAG.60.11	4	yellow	large.TAG	M4
20	CER.20.0.	5	green	CER	M5
47	DAG.16.0.22.5.	5	green	DAG	M5
50	DAG.16.1.20.4.	5	green	DAG	M5
54	DAG.18.1.18.1.	5	green	DAG	M5
55	DAG.18.1.20.1.	5	green	DAG	M5
56	DAG.18.1.20.4.	5	green	DAG	M5
59	DAG.18.2.20.3.	5	green	DAG	M5
60	DAG.18.2.20.4.	5	green	DAG	M5
62	DAG.18.2.22.5.	5	green	DAG	M5
68	FFA.16.0.	5	green	FFA	M5
72	FFA.18.1.	5	green	FFA	M5
73	FFA.18.2.	5	green	FFA	M5
75	FFA.20.2.	5	green	FFA	M5
76	FFA.20.4.	5	green	FFA	M5
78	FFA.22.4.	5	green	FFA	M5
301	TAG.50.4	5	green	large.TAG	M5
307	TAG.51.3	5	green	large.TAG	M5
308	TAG.51.4	5	green	large.TAG	M5
309	TAG.51.5	5	green	large.TAG	M5
312	TAG.52.2	5	green	large.TAG	M5
313	TAG.52.3	5	green	large.TAG	M5
314	TAG.52.4	5	green	large.TAG	M5
315	TAG.52.5	5	green	large.TAG	M5
316	TAG.52.6	5	green	large.TAG	M5
321	TAG.53.2	5	green	large.TAG	M5
322	TAG.53.3	5	green	large.TAG	M5
323	TAG.53.4	5	green	large.TAG	M5
328	TAG.54.2	5	green	large.TAG	M5
329	TAG.54.3	5	green	large.TAG	M5
330	TAG.54.4	5	green	large.TAG	M5
331	TAG.54.5	5	green	large.TAG	M5
332	TAG.54.6	5	green	large.TAG	M5
333	TAG.54.7	5	green	large.TAG	M5
334	TAG.54.8	5	green	large.TAG	M5
337	TAG.55.3	5	green	large.TAG	M5
338	TAG.55.4	5	green	large.TAG	M5
339	TAG.55.5	5	green	large.TAG	M5
341	TAG.56.10	5	green	large.TAG	M5
343	TAG.56.3	5	green	large.TAG	M5
344	TAG.56.4	5	green	large.TAG	M5
345	TAG.56.5	5	green	large.TAG	M5
346	TAG.56.6	5	green	large.TAG	M5
355	TAG.58.5	5	green	large.TAG	M5
356	TAG.58.6	5	green	large.TAG	M5
357	TAG.58.7	5	green	large.TAG	M5
13	CE.20.2.	6	red	CE	M6
14	CE.20.3.	6	red	CE	M6
15	CE.20.4.	6	red	CE	M6
17	CE.22.4.	6	red	CE	M6
99	LPE.20.4.	6	red	LPE	M6
105	PC.14.0.20.4.	6	red	PC	M6
111	PC.15.0.20.3.	6	red	PC	M6
112	PC.15.0.20.4.	6	red	PC	M6
122	PC.16.0.20.3.	6	red	PC	M6
123	PC.16.0.20.4.	6	red	PC	M6
125	PC.16.0.22.4.	6	red	PC	M6
131	PC.17.0.20.3.	6	red	PC	M6
132	PC.17.0.20.4.	6	red	PC	M6
140	PC.18.0.20.2.	6	red	PC	M6
141	PC.18.0.20.3.	6	red	PC	M6
142	PC.18.0.20.4.	6	red	PC	M6
144	PC.18.0.22.4.	6	red	PC	M6
153	PC.18.1.20.3.	6	red	PC	M6
154	PC.18.1.20.4.	6	red	PC	M6
156	PC.18.1.22.4.	6	red	PC	M6
165	PC.18.2.20.4.	6	red	PC	M6
171	PC.20.0.20.4.	6	red	PC	M6
64	FFA.12.0.	0	grey	FFA	M7
67	FFA.15.0.	0	grey	FFA	M7
70	FFA.17.0.	0	grey	FFA	M7
71	FFA.18.0.	0	grey	FFA	M7
74	FFA.18.3.	0	grey	FFA	M7
79	FFA.22.5.	0	grey	FFA	M7
86	LPC.18.1.	0	grey	LPC	M7
87	LPC.18.2.	0	grey	LPC	M7
88	LPC.20.1.	0	grey	LPC	M7
90	LPC.20.4.	0	grey	LPC	M7

## Sheet: Fig2F_ModuleEnrichmFDR
"-Log10 B.H. FDR"	M1	M2	M3	M4	M5	M6	M7
large.TAG	1.4255	0	0	0.0551283	12.3533	0	0
small.TAG	15.1686	0	0	0	0	0	0
PC	0	7.92532	0	0.94909	0	7.3064	0
LPC	0	0.955486	0	0	0	0	2.76707
PE	6.70509	0	0	0	0	0	0
PE.P	0	0	14.0856	0.0551283	0	0	0
PE.O	0	0	4.15442	0	0	0	0
LPE	0	1.53095	0	0	0	0	0
DAG	0.2607	0	0	0.746502	1.44983	0	0
PI	0	15.3138	0	0	0	0	0
FFA	0	0	0	0	1.13019	0	4.94331
CE	0	0.358515	0	0	0	1.04641	0
SM	0	0	4.03796	0	0	0	0
CER	3.06113	0	0	0	0	0	0
HCER	0	0	4.03796	0	0	0	0
LCER	0	0	1.7751	0	0	0	0
DCER	0.491512	0	0	0	0	0	0
