# Supplementary material for: Dynamic lipidome alterations associated with human health, disease and ageing
Source: Nat Metab. 2023 Sep 11;5(9):1578–94. doi: 10.1038/s42255-023-00880-1 (PMC10513930; doi:10.1038/s42255-023-00880-1)
Supplement: Supplementary file 8 — Insulin resistance- and insulin sensitivity-associated lipid signatures. [file 42255_2023_880_MOESM8_ESM.xlsx]

## Sheet: Fig3A_PCA
Sample	IR_IS	CE.12.0.	CE.14.0.	CE.14.1.	CE.15.0.	CE.16.0.	CE.16.1.	CE.17.0.	CE.18.0.	CE.18.1.	CE.18.2.	CE.18.3.	CE.18.4.	CE.20.2.	CE.20.3.	CE.20.4.	CE.20.5.	CE.22.4.	CER.16.0.	CER.18.0.	CER.20.0.	CER.22.0.	CER.22.1.	CER.24.0.	CER.24.1.	CER.26.0.	CER.26.1.	DCER.24.0.	DCER.24.1.	HCER.16.0.	HCER.18.0.	HCER.20.0.	HCER.22.0.	HCER.24.0.	HCER.24.1.	LCER.14.0.	LCER.16.0.	LCER.20.1.	LCER.24.0.	LCER.24.1.	DAG.14.0.16.0.	DAG.14.0.18.1.	DAG.15.0.18.1.	DAG.16.0.16.1.	DAG.16.0.18.1.	DAG.16.0.20.4.	DAG.16.0.20.5.	DAG.16.0.22.5.	DAG.16.1.16.1.
ZRLZ98T-6021	IS	-0.132246	1.65098	0.4981	1.00307	2.80132	2.54441	1.06605	1.9134	3.05393	3.37965	2.13574	0.737961	0.600753	1.85224	2.74071	1.99928	0.118371	-0.105562	-0.594832	-0.757279	0.198453	-0.809552	0.877021	0.533329	-0.882925	-1.01686	-0.404764	-0.39166	0.0446573	-0.727315	-0.749591	0.0171006	0.280553	0.0940505	-0.724011	0.515059	-0.873719	-0.640771	-0.244856	0.11829	-0.296503	-0.597549	-0.191768	0.782079	-0.309094	-0.416778	-0.434459	-0.432959
ZKFV71L-15	IS	0.113899	1.65618	0.924939	1.08303	2.57884	1.816	1.15702	1.75893	2.72674	3.13493	1.73647	0.370938	0.565786	1.44786	2.35461	1.72074	0.0759402	-0.470602	-0.834491	-0.747665	0.174667	-0.964076	0.73916	0.199394	-1.04312	-1.24499	-0.202954	-0.516558	-0.102884	-0.996159	-0.844332	-0.0921779	0.142727	-0.11908	-0.934313	0.216084	-0.790495	-0.804435	-0.488324	-0.177089	-0.509973	-0.843039	-0.582659	0.407062	-0.43596	-0.377172	-0.572431	-0.771061
ZR47VBL-01	IR	-0.0673584	1.37263	0.19053	0.835818	2.60184	1.87342	1.05387	1.70624	2.78927	3.30115	1.6912	0.379862	0.534465	1.59359	2.40395	1.96672	-0.0719345	-0.398667	-0.773126	-0.756313	0.0389512	-0.972699	0.651551	0.315895	-1.0737	-1.21166	-0.446887	-0.494064	-0.116198	-0.974065	-0.873264	-0.0112883	0.130148	-0.000845712	-0.909406	0.149424	-0.938276	-0.788673	-0.499633	0.0129668	-0.0323752	-0.584548	-0.397004	0.824957	-0.675852	-0.22759	-0.479864	-0.491528
ZN9YTFN-17	IS	0.675336	1.77835	0.437622	1.06191	2.745	2.27801	0.976366	1.83484	2.9775	3.44854	1.95105	0.28728	0.531452	1.79929	2.56257	1.73463	-0.184528	-0.213697	-0.628226	-0.628226	0.329162	-0.841912	0.935798	0.419732	-0.914075	-1.07875	-0.112715	-0.419316	-0.171779	-0.989198	-0.91781	-0.0912389	0.0741662	-0.0350886	-0.899177	0.332171	-0.741101	-0.799327	-0.481964	0.0181672	0.00996616	-0.48516	-0.174455	0.981011	-0.422837	-0.343789	-0.547775	-0.294021
ZPDABJR-04	IS	0.377278	1.63287	0.927421	1.25817	2.55524	2.05146	1.4245	1.67112	2.80074	3.2205	1.7522	0.550648	0.48815	1.48434	2.35257	1.90436	0.0244234	-0.508957	-0.806596	-0.824074	0.139611	-0.904848	0.728635	0.211202	-1.0679	-1.23366	-0.319806	-0.490211	-0.133938	-0.994582	-0.865234	-0.0940477	0.0783503	-0.141704	-0.911015	0.324361	-0.791831	-0.793361	-0.476945	-0.130877	-0.116298	-0.720756	-0.328552	0.443117	-0.821767	-0.478023	-0.711062	-0.685374
ZOZOW1T-45	IS	-0.18442	1.5259	0.248172	0.956507	2.69888	2.12003	1.04251	1.77096	2.90392	3.31965	1.76987	0.218748	0.484962	1.74741	2.67465	1.74753	-0.0745266	-0.279519	-0.717294	-0.58557	0.231596	-0.880113	0.828529	0.454444	-0.979278	-1.14824	-0.317123	-0.370394	-0.0453923	-0.864193	-0.819838	0.0113353	0.280817	0.145048	-0.75357	0.55139	-0.834579	-0.627645	-0.251515	-0.188748	-0.285083	-0.693166	-0.376076	0.755345	-0.50558	-0.458795	-0.506944	-0.820701
ZVM4N7A-12	IR	0.361602	1.7448	0.605624	1.13449	2.73481	2.24649	1.11554	1.87877	2.92623	3.45363	2.04759	0.527726	0.479253	1.70368	2.41463	1.74707	-0.139954	-0.265869	-0.894758	-0.792769	0.186547	-0.855776	0.77516	0.314389	-0.977992	-1.1649	-0.300407	-0.434061	0.0660189	-0.883237	-0.703198	-0.000705074	0.219112	-0.0585856	-0.885522	0.354423	-0.9572	-0.666766	-0.360059	-0.0551508	-0.207787	-0.800217	-0.277339	0.773306	-0.77893	-0.47367	-0.546774	-0.635274
ZOZOW1T-59	IS	-0.00700912	1.61099	0.317567	1.02389	2.72727	2.22966	1.15269	1.83165	2.95556	3.38757	1.9208	0.200731	0.475634	1.73628	2.6266	1.63234	-0.0116885	-0.22833	-0.685434	-0.630386	0.320396	-0.794199	0.938235	0.503381	-0.858587	-0.995357	-0.12228	-0.230828	0.0160805	-0.755231	-0.620057	0.168563	0.386512	0.239306	-0.610499	0.646147	-0.654446	-0.519994	-0.0903785	-0.05227	-0.202883	-0.611272	-0.240764	0.829048	-0.27043	-0.504122	-0.744911	-0.490371
ZN9YTFN-03	IS	0.112451	1.69896	0.367663	1.14646	2.69755	2.10687	1.08862	1.78697	2.86667	3.37413	1.81607	0.521111	0.475565	1.74396	2.53443	2.07209	-0.180565	-0.294258	-0.641141	-0.702123	0.278463	-0.904066	0.814934	0.331866	-1.13567	-1.21544	-0.325915	-0.505075	-0.129843	-0.980555	-1.04345	-0.211943	-0.06483	-0.199569	-0.930328	0.316267	-0.994722	-0.866768	-0.627152	-0.208473	-0.198226	-0.751544	-0.269689	0.884807	-0.514008	-0.444293	-0.496439	-0.781015
ZPF36E2-04	IR	-0.0140211	1.39707	0.281985	0.864876	2.6647	2.25531	1.02733	1.79867	2.94842	3.331	1.96838	0.53928	0.470504	1.73801	2.51545	2.05205	-0.0570844	-0.27611	-0.64229	-0.670821	0.208508	-0.845223	0.882117	0.398189	-0.95526	-1.09536	-0.168121	-0.350219	0.0550795	-1.02779	-0.878848	-0.00706839	0.160949	0.00864185	-0.801576	0.511478	-0.924988	-0.826231	-0.394867	-0.104902	-0.472372	-0.711954	-0.395263	0.769495	-0.482911	-0.23509	-0.447196	-0.504258
ZLZNCLZ-01	IS	0.0805477	1.4497	0.138452	0.928835	2.59565	1.87124	0.958814	1.69843	2.82083	3.32976	1.68881	-0.0672777	0.469408	1.75439	2.49281	1.18233	-0.167981	-0.432834	-0.891086	-0.919342	0.172605	-1.03944	0.817573	0.250475	-1.1357	-1.30925	-0.433117	-0.639171	-0.139389	-1.02603	-1.01045	-0.0526335	0.0899233	-0.144241	-1.03652	0.329341	-1.11077	-0.940605	-0.466479	-0.153348	-0.179002	-0.685537	-0.48331	0.604084	-0.53161	-0.621894	-0.597111	-0.662124
ZK4CK8Y-14	IS	0.0837171	1.29291	0.0913373	1.04343	2.78422	2.10284	1.3046	1.94701	3.01131	3.39	1.57795	0.174782	0.468722	1.69879	2.79092	2.06351	0.034669	-0.241932	-0.595085	-0.737394	0.0525871	-0.99012	0.663414	0.297682	-0.865181	-1.05936	-0.277659	-0.37803	0.142967	-0.578423	-0.5615	0.207802	0.340551	0.246921	-0.548818	0.546408	-0.757691	-0.359325	-0.152966	-0.236922	-0.605542	-0.916794	-0.65266	0.496039	-0.166477	-0.236234	-0.503222	-0.828296
ZOZOW1T-62	IS	-0.152942	1.52353	0.204561	0.998493	2.64388	2.12476	1.09111	1.75563	2.84384	3.29208	1.82866	0.170934	0.468388	1.67083	2.57033	1.56763	-0.125731	-0.343465	-0.903287	-0.828653	0.189162	-1.03277	0.836106	0.340506	-1.07382	-1.25414	-0.442632	-0.668755	-0.0886265	-0.80137	-0.816093	0.0409622	0.217977	0.0813446	-0.89297	0.506265	-0.938235	-0.822022	-0.232479	-0.212447	-0.552634	-0.819089	-0.581597	0.523502	-0.212721	-0.545687	-0.644552	-0.808823
ZTLIFAS-04	IS	-0.395373	1.29087	-0.208009	0.91141	2.67539	1.9424	0.976413	1.82268	2.9261	3.37601	1.67476	0.0711641	0.467437	1.68394	2.66417	1.686	-0.132058	-0.356154	-0.906185	-0.791166	0.0302634	-0.917221	0.657142	0.303157	-1.19343	-1.31837	-0.499409	-0.544079	0.0203296	-0.868315	-0.824431	-0.0411958	0.135284	0.0388271	-0.788662	0.562017	-0.863295	-0.675305	-0.270148	-0.342838	-0.717836	-0.967629	-0.785505	0.323005	-0.877493	-0.65362	-0.759043	-0.952474
ZLGD9M0-13	IS	-0.0970658	1.66281	0.472117	1.05848	2.68662	2.24324	1.10488	1.79417	2.89044	3.25397	1.87004	0.679882	0.465318	1.65748	2.46495	2.07106	-0.09592	-0.247334	-0.708661	-0.787067	0.138371	-1.02148	0.662077	0.351024	-1.09721	-1.1867	-0.425026	-0.532236	0.0306458	-0.935069	-0.916979	-0.0960359	0.140691	0.0926777	-0.73907	0.516394	-1.02701	-0.721003	-0.317495	0.00225803	-0.117191	-0.735743	-0.120795	0.710648	-0.407821	-0.460275	-0.494806	-0.597916
ZL63I8R-15	IR	-0.0432556	1.40773	0.374063	0.827747	2.53337	1.98642	1.04204	1.67097	2.80937	3.28021	1.69277	0.102932	0.45691	1.58356	2.38105	1.25813	-0.0686722	-0.401748	-0.874017	-0.71016	0.304241	-1.05557	0.875977	0.312328	-1.0879	-1.23487	-0.334951	-0.509817	-0.136375	-1.05815	-0.813069	-0.0128677	0.189097	-0.156851	-0.99957	0.182869	-0.926477	-0.970946	-0.627251	-0.207357	-0.431642	-0.729492	-0.51953	0.655478	-0.53923	-0.57007	-0.580913	-0.625746
ZN9YTFN-6011	IS	0.010238	1.59642	0.315925	1.05429	2.69907	2.10322	0.978405	1.75403	2.89971	3.44104	1.90832	0.58598	0.456756	1.7253	2.5101	2.01771	-0.155402	-0.177327	-0.533874	-0.461324	0.371487	-0.804604	0.91631	0.423395	-0.881606	-1.00953	-0.186579	-0.267066	-0.11	-0.84598	-0.908999	-0.0568419	0.0380621	-0.123789	-0.87404	0.304799	-0.768048	-0.792415	-0.562226	-0.064022	-0.0602874	-0.53933	-0.165798	0.978257	-0.409008	-0.361304	-0.366156	-0.364449
ZPF36E2-01-E11	IR	-0.0536236	1.52536	0.463197	0.863038	2.70254	2.2271	1.01456	1.82176	2.93716	3.41316	2.03591	0.678124	0.454289	1.70812	2.50511	1.8802	-0.0395136	-0.207804	-0.653168	-0.622619	0.383645	-0.783711	1.01991	0.30477	-0.869377	-1.10171	-0.102589	-0.458824	0.0849243	-0.904531	-0.82881	0.139252	0.286584	-0.0422006	-0.817662	0.356869	-0.864696	-0.682952	-0.468561	0.245363	-0.0162752	-0.451348	0.0924401	1.01518	0.0558059	-0.180324	-0.457313	-0.551848
ZOZOW1T-61	IS	-0.0357265	1.60658	0.142387	1.04635	2.72206	2.09614	1.10483	1.80698	2.89734	3.35144	1.78977	0.112114	0.453064	1.72854	2.66381	1.88418	-0.0365391	-0.304782	-0.839719	-0.670713	0.232734	-1.00746	0.844499	0.401266	-1.03595	-1.1776	-0.327652	-0.537602	-0.00605426	-0.776673	-0.727662	0.114626	0.33086	0.141241	-0.744819	0.537807	-0.897465	-0.653489	-0.255549	-0.137802	-0.245568	-0.699815	-0.453333	0.623771	-0.469035	-0.542138	-0.584072	-0.72489
ZUPAQVU-07	IR	-0.100212	1.59513	0.415661	0.989834	2.73193	2.31891	0.951481	1.8217	2.94507	3.29372	1.96083	0.236186	0.45241	1.77608	2.63078	1.56299	-0.0617178	-0.301877	-0.782816	-0.834688	0.197474	-1.00755	0.862463	0.225164	-0.971033	-1.22504	-0.159416	-0.47135	0.0738168	-0.897326	-0.769297	0.154928	0.334943	0.0142116	-0.780655	0.541186	-0.893798	-0.628564	-0.324256	-0.278589	-0.286269	-0.728887	-0.261207	0.790036	-0.632066	-0.56726	-0.700686	-0.719788
ZPF36E2-05	IR	0.506594	1.67618	0.312393	0.931829	2.72271	2.28859	1.02028	1.79492	2.95526	3.33797	1.95209	0.577828	0.452267	1.69359	2.53503	2.22559	-0.228669	-0.357278	-0.738513	-0.777754	0.262306	-0.894405	0.900917	0.364904	-0.971252	-1.09276	-0.199851	-0.359535	0.00831858	-0.875657	-0.905106	0.0654326	0.173277	0.0401022	-0.881666	0.32061	-0.818351	-0.759362	-0.584332	0.0597098	-0.0474657	-0.563148	-0.0771875	0.838828	-0.26117	-0.138388	-0.429388	-0.648213
ZLZQMEV-17	IR	-0.336646	1.32837	0.204449	0.811148	2.58062	2.07704	0.895563	1.65634	2.84886	3.36922	1.92553	0.366161	0.450589	1.64567	2.39197	1.24552	-0.196602	-0.354486	-0.780903	-0.736584	0.141063	-0.991856	0.722111	0.310662	-1.0472	-1.17525	-0.273774	-0.416051	-0.145663	-0.936636	-0.92119	-0.119613	0.0833904	-0.0280903	-0.896831	0.28922	-0.954816	-0.812888	-0.507091	0.229129	-0.261005	-0.626843	-0.25226	0.787355	-0.61858	-0.634742	-0.674495	-0.618408
ZR47VBL-05	IR	-0.036502	1.44642	0.140161	0.813029	2.61739	1.95705	0.944116	1.68805	2.77753	3.32609	1.85379	0.346421	0.450179	1.60629	2.40502	1.84224	-0.297628	-0.340972	-0.832718	-0.795673	0.167282	-1.05572	0.696481	0.268455	-1.14537	-1.25678	-0.587289	-0.501375	-0.103188	-0.944873	-1.04104	-0.104474	0.064252	-0.149231	-1.10286	0.221933	-1.07668	-0.867675	-0.700124	-0.10484	0.0147355	-0.545323	-0.112388	0.938681	-0.357011	-0.3961	-0.486321	-0.666653
ZL63I8R-12	IR	0.475899	1.50037	0.183763	0.897698	2.62976	2.03223	0.913804	1.7421	2.85312	3.33917	1.80008	-0.00939686	0.444051	1.73313	2.49448	1.3498	-0.0752647	-0.341475	-0.828204	-0.687175	0.434996	-0.848961	1.01022	0.356151	-0.94077	-1.08402	-0.19634	-0.436813	-0.116579	-0.893551	-0.817829	0.133227	0.243365	-0.157064	-0.922314	0.278999	-0.730176	-0.782696	-0.643482	-0.131262	0.0274337	-0.471362	-0.197506	0.943944	-0.601729	-0.537238	-0.622064	-0.384411
ZRB0F6P-02-E11	IR	-0.126744	1.48321	0.24913	0.985755	2.61157	2.21973	0.977724	1.76495	2.8501	3.31842	1.87964	0.256312	0.442763	1.68911	2.34762	1.27405	-0.152581	-0.333607	-0.620731	-0.694112	0.3568	-0.7772	0.934353	0.37042	-1.01504	-1.14892	-0.134992	-0.305384	-0.183949	-0.964963	-1.06993	-0.0379841	0.101096	-0.143647	-0.909157	0.402266	-0.892743	-0.81749	-0.441827	-0.145588	-0.394127	-0.729732	-0.326834	0.804653	-0.623514	-0.7098	-0.604659	-0.580588
ZPJT5MY-01	IR	-0.00938443	1.56636	0.410515	0.927322	2.62606	2.23328	0.952719	1.64629	2.7385	3.2165	1.72207	0.126045	0.43987	1.74971	2.5227	1.55589	-0.250369	-0.347545	-0.593906	-0.767669	0.0622369	-0.968016	0.523615	0.239015	-1.21995	-1.2377	-0.539203	-0.483339	-0.235716	-1.09047	-1.21513	-0.405394	-0.228473	-0.323179	-1.05228	0.201685	-1.19972	-0.979678	-0.69041	0.151458	0.0969819	-0.532639	0.468558	1.21731	0.200202	-0.225625	-0.213312	0.0244952
ZN3TBJM-14	IS	-0.0365917	1.59629	0.540895	1.09234	2.61597	2.30661	1.00107	1.72559	2.82869	3.24272	2.01795	0.666185	0.439677	1.72278	2.52152	1.71025	-0.0727751	-0.415973	-1.00166	-0.861431	0.0835603	-1.00229	0.654842	0.278099	-1.03451	-1.12294	-0.37593	-0.358788	0.0323014	-0.839993	-0.743036	0.0226792	0.175453	-0.00188429	-0.791978	0.387992	-0.873364	-0.689993	-0.348612	-0.178344	-0.239238	-0.703632	-0.199566	0.675611	-0.39237	-0.438245	-0.497984	-0.540602
ZLZQMEV-04	IR	-0.364188	1.25296	0.0809076	0.832704	2.55459	1.92099	0.921228	1.69948	2.84952	3.42439	1.77065	0.12179	0.438158	1.56469	2.42823	1.31012	-0.212755	-0.334038	-0.755326	-0.667872	0.199418	-0.955455	0.786518	0.350748	-1.03676	-1.18221	-0.357816	-0.436998	-0.0699317	-0.846937	-0.950627	0.0149088	0.167429	-0.00798025	-0.81489	0.335757	-0.924405	-0.674389	-0.416928	-0.119814	-0.535592	-0.813341	-0.513542	0.512169	-0.710723	-0.608642	-0.527747	-0.69958
ZN9YTFN-01	IS	-0.0298216	1.47181	0.161303	0.958061	2.6331	1.95766	0.953388	1.7291	2.84895	3.43729	1.89882	0.362242	0.433829	1.67663	2.48667	1.76738	-0.110118	-0.28077	-0.599712	-0.64199	0.278689	-0.710061	0.863788	0.387295	-0.897533	-1.02963	-0.181292	-0.30623	-0.136835	-1.06206	-0.937342	-0.0900918	-0.0320998	-0.155564	-1.03974	0.131621	-0.794141	-0.875996	-0.774434	-0.135671	-0.0228299	-0.484259	-0.189289	1.00551	-0.0828575	-0.259023	-0.426045	-0.295515
ZY9XQJP-08	IR	-0.298545	1.44355	0.235512	0.849212	2.52913	2.27502	0.939457	1.64416	2.7936	3.2026	1.74809	0.256028	0.431388	1.6114	2.31695	1.47971	-0.21329	-0.349489	-0.795676	-0.751823	0.265965	-0.895992	0.807942	0.459596	-1.14501	-1.18766	-0.305745	-0.419461	-0.0489145	-0.922041	-0.910612	0.0141372	0.192347	0.028648	-0.938651	0.279993	-0.929151	-0.734132	-0.371313	-0.132946	-0.310105	-0.751216	-0.266326	0.673125	-0.748798	-0.631074	-0.681851	-0.508992
ZVBQY1N-07	IR	0.046146	1.52065	0.430428	0.933883	2.61409	2.12297	1.01339	1.70798	2.77082	3.26955	1.7711	0.205945	0.43068	1.63095	2.53069	1.3441	0.0504253	-0.438643	-0.850779	-0.748431	0.165285	-1.02281	0.784253	0.210669	-1.07565	-1.23395	-0.385465	-0.566355	-0.337976	-1.15078	-1.0509	-0.231116	-0.0397512	-0.319726	-1.03797	0.269612	-0.904542	-0.8965	-0.560448	0.0934612	0.12475	-0.455694	-0.0413982	0.93093	-0.175354	-0.423844	-0.514948	-0.442102
ZTJ7L7Z-07	IR	0.410534	1.9518	0.453425	1.52928	2.82937	2.04325	1.50345	2.17085	3.0274	3.42945	1.7184	-0.128682	0.430151	1.7699	2.71128	1.46945	0.0214955	-0.157891	-0.56862	-0.653833	0.509312	-0.624478	1.02123	0.435108	-0.799017	-1.01265	0.0551427	-0.278232	0.0379554	-0.855806	-0.802728	0.127369	0.189908	-0.138136	-0.693122	0.515051	-0.689625	-0.529462	-0.359403	0.295513	0.296669	-0.122098	0.0774747	1.37953	0.184948	-0.363868	-0.244555	-0.225895
ZQFL1P3-01	IS	0.0625422	1.59606	0.435162	0.986647	2.65634	2.14132	0.945712	1.68922	2.81844	3.30853	1.80708	0.37392	0.429285	1.69848	2.62235	1.71377	-0.142136	-0.442833	-0.964095	-1.09552	0.0318031	-0.942375	0.722217	0.24035	-1.108	-1.31146	-0.455085	-0.598991	0.0666162	-0.961689	-0.813036	0.110543	0.284796	0.116999	-0.781675	0.500064	-0.948506	-0.605958	-0.251409	-0.387946	-0.602248	-0.948901	-0.585215	0.358508	-0.795401	-0.501083	-0.875313	-0.977912
ZN9YTFN-15	IS	0.159413	1.68038	0.507296	1.18847	2.68889	2.12941	1.0768	1.7746	2.93007	3.45768	2.01813	0.452226	0.428657	1.69136	2.44048	1.59686	-0.0876432	-0.283035	-0.800844	-0.70068	0.418048	-0.816638	1.03485	0.212144	-1.04963	-1.17218	-0.168202	-0.332939	-0.0628427	-0.999241	-0.994083	0.0305399	0.0859595	-0.286918	-0.922182	0.32523	-0.723503	-0.743979	-0.526798	-0.136607	-0.161334	-0.647481	-0.374477	0.794034	-0.489926	-0.485205	-0.374646	-0.543195
ZOZOW1T-7013	IS	0.387567	1.67342	0.4281	1.05546	2.70442	2.17272	1.09089	1.77347	2.90651	3.36514	1.83755	0.212877	0.426675	1.69055	2.64079	1.76672	0.0335962	-0.33161	-0.639271	-0.618082	0.308803	-0.711822	0.942705	0.456703	-0.839798	-0.980758	-0.146329	-0.326595	0.00839309	-0.741512	-0.632671	0.115651	0.316299	0.174094	-0.657876	0.578055	-0.664994	-0.577785	-0.186742	-0.0651489	-0.191326	-0.678014	-0.275288	0.687739	-0.46913	-0.428103	-0.557137	-0.614113
ZTTL3YH-01	IR	-0.0241058	1.15994	0.132237	0.736244	2.54916	1.92818	1.00815	1.81094	2.79749	3.26992	1.56428	-0.107503	0.425749	1.54542	2.30012	1.02841	-0.325559	-0.184774	-0.603604	-0.501273	0.447595	-0.591194	0.998718	0.602087	-1.0005	-1.1649	0.039112	-0.151153	0.0144112	-0.96773	-0.896981	0.00610856	0.164826	-0.14403	-1.02497	0.489508	-0.914253	-0.720213	-0.362864	-0.144826	-0.341384	-0.628905	-0.133339	0.935963	-0.153064	-0.397602	-0.476712	-0.742299
ZWCZHHY-07	IR	-0.28628	1.51439	0.149183	0.888288	2.69504	2.00117	1.01757	1.7217	2.8435	3.35569	1.68853	0.311121	0.424677	1.62364	2.52944	2.06312	-0.125448	-0.432496	-0.847765	-0.845143	0.021882	-1.03728	0.742017	0.210419	-1.09521	-1.25873	-0.369481	-0.465364	-0.134616	-0.944081	-0.901583	0.0372587	0.249771	-0.155239	-0.917105	0.290693	-0.943152	-0.832595	-0.562599	-0.0716124	-0.38343	-0.75065	-0.433986	0.698724	-0.594081	-0.055974	-0.458735	-0.922255
ZN9YTFN-04	IS	0.386089	1.64052	0.374705	1.06044	2.60275	2.10292	0.99327	1.68945	2.83462	3.34551	1.98171	0.338592	0.423336	1.6428	2.41238	1.523	-0.218539	-0.353488	-0.735003	-0.753292	0.195731	-1.0142	0.745315	0.251353	-1.10843	-1.22866	-0.400549	-0.491819	-0.184474	-0.995117	-0.987818	-0.191938	-0.0437463	-0.275308	-0.904053	0.276187	-1.0007	-0.799566	-0.626215	0.0928858	-0.0595581	-0.837709	-0.188225	0.792379	-0.441877	-0.464708	-0.477388	-0.678144
ZOZOW1T-64	IS	0.145575	1.65669	0.298881	1.1039	2.71094	2.15186	1.05552	1.7549	2.84498	3.32638	1.84726	0.464765	0.421085	1.66757	2.57384	1.93682	-0.067952	-0.28515	-0.768754	-0.562191	0.268463	-0.892605	0.858828	0.440237	-1.03912	-1.12214	-0.302379	-0.448507	0.00256759	-0.82229	-0.773557	0.0606611	0.271132	0.10328	-0.756449	0.585765	-1.16833	-0.580623	-0.221759	-0.322758	-0.3701	-0.802226	-0.582994	0.496926	-0.474697	-0.544607	-0.597211	-0.750349
ZN9YTFN-09	IS	0.523188	1.70073	0.334418	1.07248	2.68636	1.9858	1.09894	1.73947	2.83676	3.45992	1.91111	0.306188	0.420934	1.60331	2.46061	1.62092	-0.12696	-0.23675	-0.638018	-0.611586	0.396101	-0.800266	0.976595	0.416094	-0.910156	-1.10597	-0.234628	-0.5456	-0.0952331	-0.781129	-0.821923	-0.0495682	0.103998	-0.132937	-0.85969	0.243413	-0.827142	-0.703312	-0.638439	0.15624	0.261825	-0.284137	0.035153	1.03669	-0.297098	-0.31421	-0.477835	-0.227492
ZY1ZKJY-13	IS	-0.0645815	1.5276	0.335359	0.865431	2.6759	2.24916	0.987692	1.7974	2.93245	3.33618	2.07007	0.584401	0.419547	1.75388	2.65255	1.79579	-0.0791767	-0.133589	-0.420027	-0.515982	0.52127	-0.696872	1.13157	0.61187	-0.884545	-1.01332	0.0114868	-0.233746	0.111189	-0.708855	-0.851812	0.0567479	0.201053	0.000973288	-0.977308	0.342311	-1.01352	-0.810188	-0.621793	0.081826	0.189443	-0.379625	0.115494	1.141	0.106958	-0.171848	-0.320475	-0.311342
ZN9YTFN-6021	IS	0.470447	1.62563	0.334306	1.03485	2.60561	2.00718	0.963153	1.72073	2.82469	3.34552	1.91901	0.546261	0.418891	1.61918	2.41023	1.88418	-0.220084	-0.341641	-0.836155	-0.750025	0.255002	-1.00118	0.781995	0.246978	-1.07224	-1.26988	-0.319516	-0.521936	-0.172191	-1.13208	-0.983288	-0.282974	-0.086557	-0.251893	-0.81067	0.373852	-0.916449	-0.716694	-0.50483	0.0395907	0.0237175	-0.691396	-0.144434	0.872917	-0.357035	-0.578088	-0.439154	-0.728011
ZOZOW1T-77	IS	-0.236168	1.55457	0.393278	1.0712	2.72999	2.13045	1.09189	1.79302	2.89591	3.31555	1.7318	0.254097	0.418333	1.70361	2.71021	1.90333	-0.0268445	-0.282076	-0.677249	-0.708419	0.201727	-0.935289	0.807911	0.493449	-0.985419	-1.07936	-0.216502	-0.284186	0.02231	-0.816964	-0.75423	0.0265941	0.266193	0.12233	-0.67009	0.55642	-0.786154	-0.501789	-0.179103	-0.2546	-0.516686	-0.861422	-0.62752	0.498967	-0.602572	-0.376816	-0.60562	-0.812861
ZLZQMEV-16	IR	-0.242683	1.27734	-0.137575	0.849746	2.58401	1.93954	0.872737	1.67169	2.82881	3.39309	1.7431	0.0461603	0.417705	1.59408	2.43816	1.31619	-0.220501	-0.399228	-0.809067	-0.774892	0.16226	-1.0025	0.721613	0.309032	-1.13634	-1.22948	-0.43364	-0.544241	-0.0761407	-0.943903	-0.886864	-0.0767546	0.0900234	-0.00761947	-0.883289	0.248494	-0.93857	-0.78603	-0.402116	-0.412103	-0.557713	-0.874835	-0.534681	0.508253	-0.839975	-0.644943	-0.759329	-0.719678
ZUL3S6O-08	IS	0.14361	1.6115	0.384265	1.05661	2.64887	2.09396	1.05375	1.70718	2.82815	3.23155	1.84462	0.403911	0.415496	1.68768	2.55703	1.92148	-0.012385	-0.380993	-0.873592	-0.810461	0.109847	-0.885094	0.803568	0.33237	-1.10641	-1.12654	-0.303928	-0.365585	-0.176763	-1.12804	-1.0758	-0.188828	0.0218685	-0.17726	-1.01734	0.226169	-1.14513	-0.867807	-0.593375	0.0214546	-0.184644	-0.785703	-0.348662	0.721336	-0.383527	-0.584729	-0.514374	-0.832665
ZN3TBJM-03	IS	-0.214587	1.44304	0.322468	1.00332	2.54626	2.23047	0.96638	1.7316	2.82735	3.2117	1.94183	0.440968	0.413041	1.66682	2.50898	1.58605	-0.244026	-0.438224	-0.936987	-0.897617	0.126595	-1.16494	0.674558	0.131767	-1.27976	-1.32626	-0.405968	-0.577039	-0.0264388	-1.04006	-0.966033	-0.0354712	0.101377	-0.0975021	-0.826073	0.396219	-1.0214	-0.730939	-0.395695	-0.288114	-0.736797	-0.932923	-0.592379	0.379287	-0.785895	-0.752956	-0.681159	-1.01246
ZVBQY1N-08	IR	-0.123741	1.52908	0.3731	0.973879	2.59523	2.16106	0.991957	1.70832	2.79361	3.22056	1.76975	0.158495	0.412584	1.66487	2.54145	1.44273	-0.12445	-0.518342	-0.979289	-0.872955	0.0159219	-1.21058	0.689097	0.183141	-1.16057	-1.33486	-0.449912	-0.618076	-0.190513	-1.21673	-1.17097	-0.325253	-0.089264	-0.317882	-0.959102	0.394402	-1.05719	-0.805287	-0.506117	0.331994	-0.113414	-0.849181	-0.127935	0.873193	-0.466274	-0.501232	-0.162948	-0.677686
ZOZOW1T-43	IS	-0.201231	1.51322	0.211551	0.980461	2.63874	2.13449	0.97716	1.68215	2.85827	3.23109	1.76173	0.207173	0.410216	1.6652	2.57787	1.8204	-0.125438	-0.331318	-0.769616	-0.652872	0.182184	-0.89591	0.809558	0.467643	-0.93667	-1.10716	-0.22186	-0.339112	-0.109067	-0.796138	-0.854689	-0.0274796	0.215558	0.13521	-0.763263	0.51582	-0.828059	-0.618311	-0.181837	-0.124544	-0.363415	-0.741743	-0.488354	0.639676	-0.482137	-0.393443	-0.542976	-0.624844
ZRLZ98T-01	IS	-0.240807	1.43061	0.274732	0.877211	2.64193	2.23546	0.913644	1.69047	2.86042	3.25837	1.82486	0.225257	0.409199	1.70812	2.67531	1.71467	-0.131042	-0.320503	-0.77914	-0.790136	0.00321278	-0.949555	0.664774	0.401511	-1.07021	-1.1791	-0.433949	-0.373611	-0.116922	-0.976744	-1.03166	-0.176691	0.0326388	-0.0377411	-0.875323	0.335955	-0.985349	-0.769205	-0.402079	-0.128083	-0.425871	-0.772822	-0.377064	0.549145	-0.653976	-0.595945	-0.566749	-0.607356
ZOZOW1T-7022	IS	0.0332943	1.50546	0.258188	0.933022	2.68049	2.15796	1.03337	1.77287	2.94116	3.33963	1.77688	0.303597	0.408349	1.69711	2.62959	1.85504	-0.0224854	-0.284658	-0.679593	-0.628353	0.273984	-1.03335	0.899323	0.504413	-0.931881	-1.00987	-0.257663	-0.374632	-0.0251685	-0.797716	-0.71576	0.11569	0.281744	0.208586	-0.652212	0.657991	-0.780551	-0.608825	-0.0350859	-0.267482	-0.75402	-0.891937	-0.678842	0.467181	-0.590716	-0.433076	-0.641638	-0.842912
ZMBH10Z-08	IS	-0.0672373	1.34726	0.0942967	0.906779	2.56868	1.87461	1.06295	1.75278	2.74096	3.24065	1.60281	0.0510362	0.408274	1.53425	2.43871	1.33998	-0.12163	-0.475368	-0.872986	-0.870261	0.0440714	-1.00029	0.588668	0.216945	-1.25474	-1.30653	-0.455779	-0.547493	0.00668156	-0.929617	-0.971941	0.0113265	0.175163	0.0113265	-0.830137	0.370666	-1.05539	-0.818824	-0.422625	-0.312299	-0.632761	-0.892398	-0.685929	0.475578	-0.715677	-0.728089	-0.649617	-0.816723
ZK4CK8Y-09	IS	0.749238	1.73467	0.217928	1.12401	2.73527	2.14767	1.14537	1.85229	2.90545	3.37015	1.69369	0.300773	0.407179	1.644	2.70141	2.08966	-0.133459	-0.41704	-0.880318	-0.778935	-0.0204381	-0.990193	0.644674	0.187519	-1.03807	-1.195	-0.371652	-0.394395	0.043855	-0.80155	-0.729789	0.0609879	0.253362	0.0962283	-0.652251	0.553625	-0.938437	-0.421433	-0.23866	-0.286194	-0.667604	-0.965434	-0.711943	0.314727	-0.508124	-0.430865	-0.644003	-0.877489
ZL9BTWF-07	IS	-0.143073	1.54449	0.140121	0.991098	2.73874	2.07413	1.01303	1.7838	2.93933	3.40241	1.90519	0.270412	0.405661	1.69762	2.75831	1.79899	-0.0337607	-0.339153	-0.691335	-0.591801	0.388941	-0.9953	1.01894	0.420324	-0.873267	-1.08865	-0.0193163	-0.218709	-0.122555	-0.920471	-0.862889	0.0327162	0.176159	-0.0939494	-0.807172	0.476253	-0.672422	-0.681686	-0.295416	-0.119189	-0.655121	-0.821503	-0.577399	0.602479	-0.545569	-0.48298	-0.628407	-0.776604
ZLGD9M0-10	IS	0.0369944	1.61027	0.477217	1.12191	2.64588	2.16741	1.13096	1.73701	2.82651	3.23353	1.84029	0.593959	0.405283	1.59343	2.46624	1.90877	-0.170295	-0.272379	-0.719321	-0.873362	0.166464	-0.859772	0.725894	0.486867	-0.974594	-1.11316	-0.481325	-0.435124	0.0758058	-0.829387	-0.928411	-0.00274647	0.200745	0.228552	-0.576256	0.527044	-0.900408	-0.781399	-0.270273	-0.288171	-0.221468	-0.785141	-0.371353	0.48858	-0.510885	-0.567321	-0.633404	-0.771581
ZVBQY1N-09	IR	2.26e-05	1.47342	0.293147	0.909001	2.60451	2.18819	0.9813	1.75128	2.85592	3.29419	1.81238	0.27878	0.404541	1.67409	2.56394	1.54419	-0.0584415	-0.470215	-0.801242	-0.76679	0.155091	-0.951837	0.800212	0.305692	-1.1265	-1.27327	-0.425298	-0.510655	-0.220432	-1.08316	-0.996036	-0.197126	0.00723016	-0.265968	-0.928941	0.359661	-0.979818	-0.749304	-0.43248	-0.0579262	-0.266526	-0.633579	-0.1317	0.854106	-0.508078	-0.557404	-0.48421	-0.42564
ZL63I8R-11	IR	-0.0145473	1.39536	0.165981	0.932788	2.61942	1.95185	1.0162	1.755	2.8651	3.32686	1.74221	0.0340505	0.402637	1.65546	2.52906	1.20345	-0.0789187	-0.341717	-0.80634	-0.629223	0.225999	-0.959924	0.886801	0.434846	-1.02288	-1.18494	-0.280079	-0.497818	-0.0417711	-0.896791	-0.842809	0.0993599	0.240116	-0.00257282	-0.852829	0.346747	-0.867833	-0.872128	-0.43982	-0.267671	-0.397445	-0.755377	-0.479531	0.738571	-0.490737	-0.501814	-0.490737	-0.608661
ZPF36E2-6	IR	-0.0593621	1.41632	0.233107	0.853079	2.68364	2.19129	0.907553	1.77852	2.89567	3.38929	1.89195	0.328063	0.40208	1.66656	2.55094	1.96382	-0.205468	-0.292678	-0.78847	-0.762339	0.277032	-0.869675	0.880609	0.451964	-1.02552	-1.08952	-0.1758	-0.296667	0.0466436	-0.870547	-0.815168	9.13e-05	0.235304	0.0586678	-0.944847	0.348336	-1.1185	-0.818444	-0.474627	-0.0533574	-0.428578	-0.729021	-0.482341	0.63547	-0.553964	-0.565241	-0.499225	-0.589977
ZMBH10Z-05	IS	-0.069835	1.36724	0.300264	0.956494	2.595	1.89168	1.0249	1.76142	2.81319	3.26674	1.76819	0.208705	0.401723	1.6768	2.60185	1.45723	-0.0151112	-0.348745	-0.903412	-0.77441	0.103392	-0.893724	0.657402	0.295989	-0.979681	-1.19578	-0.583902	-0.58261	0.161948	-0.9196	-0.727206	0.147245	0.292893	0.110648	-0.992684	0.558988	-0.936756	-0.718806	-0.290567	-0.155821	-0.739491	-0.940153	-0.831616	0.421404	-0.875139	-0.776229	-0.727249	-0.938331
ZOZOW1T-51	IS	-0.21836	1.43327	0.102352	0.941645	2.64201	1.95247	1.01533	1.73975	2.81209	3.29016	1.67741	0.134602	0.401355	1.67356	2.64618	1.44512	-0.110128	-0.306816	-0.692013	-0.689404	0.286261	-0.921361	0.838311	0.472412	-1.02429	-1.159	-0.334564	-0.496812	-0.0823797	-0.88172	-0.805132	0.0680181	0.232462	0.0680181	-0.745687	0.591446	-0.907754	-0.605434	-0.237057	-0.11513	-0.311489	-0.739894	-0.502669	0.619299	-0.583632	-0.482421	-0.577546	-0.625608
ZN9YTFN-6031	IS	0.000529755	1.52099	0.241807	1.00149	2.68397	2.01453	0.961159	1.72127	2.87033	3.42221	1.84638	0.357039	0.400823	1.62993	2.39761	1.61776	-0.225404	-0.225911	-0.742541	-0.657111	0.318274	-0.919983	0.878713	0.294415	-1.05851	-1.24161	-0.308475	-0.505885	-0.135436	-1.02902	-0.873127	-0.0793201	0.00983536	-0.162627	-0.95141	0.348533	-0.87319	-0.731576	-0.549341	0.204704	-0.376729	-0.621053	-0.41786	0.799013	-0.553788	-0.201062	-0.262364	-0.533074
ZVM4N7A-07	IR	0.369742	1.76819	0.660688	1.20373	2.68119	2.1435	1.17556	1.83076	2.8748	3.38073	1.84858	0.411103	0.40067	1.59309	2.33072	1.58343	-0.195137	-0.36265	-0.894887	-0.861782	0.101226	-1.01525	0.730201	0.246609	-1.19069	-1.25896	-0.333133	-0.543005	0.0974415	-0.689295	-0.743494	0.10368	0.274886	0.00604061	-0.736329	0.457103	-1.01388	-0.704145	-0.419613	0.371183	0.284808	-0.423642	0.0880108	1.00416	-0.207698	-0.266349	-0.448772	-0.417693
ZRB0F6P-04	IR	-0.176905	1.41796	0.204932	0.977602	2.55762	2.08936	1.03005	1.69043	2.79696	3.31706	1.78578	0.07793	0.398788	1.59948	2.30973	1.21421	-0.174175	-0.319208	-0.578164	-0.672434	0.243849	-0.874678	0.761083	0.364664	-1.06292	-1.17022	-0.423938	-0.418674	-0.154663	-1.0121	-1.01331	-0.167548	-0.0371937	-0.141123	-0.908136	0.338494	-0.882983	-0.772546	-0.522495	-0.233068	-0.292568	-0.714449	-0.318338	0.729047	-0.686455	-0.713208	-0.500956	-0.900023
ZPJT5MY-02	IR	-0.103401	1.45905	0.287377	0.907783	2.62452	2.14806	0.937991	1.61246	2.74454	3.18573	1.75495	0.103558	0.397753	1.69322	2.50392	1.79616	-0.295157	-0.393892	-0.642683	-0.606587	0.119746	-0.833497	0.629468	0.410908	-1.10557	-1.18105	-0.437846	-0.443416	-0.200285	-1.1484	-1.02783	-0.407411	-0.202051	-0.188982	-1.05821	0.241904	-0.93868	-1.01583	-0.922907	0.267391	0.139381	-0.408974	0.318024	1.36822	0.105444	0.0199884	-0.191902	-0.198121
ZUL3S6O-2011	IS	0.0127745	1.60453	0.371507	1.01619	2.65723	2.13817	1.01861	1.71796	2.85798	3.29121	1.8931	0.434865	0.396324	1.64089	2.53787	1.80582	-0.125625	-0.347133	-0.839172	-0.783374	0.134849	-0.919091	0.763413	0.340176	-1.29577	-1.24082	-0.339491	-0.459714	-0.233769	-1.05789	-0.975109	-0.182833	-0.0484436	-0.17651	-0.985042	0.206422	-0.993597	-0.804183	-0.5454	0.0306832	0.0114626	-0.765623	-0.0875868	0.869328	-0.314094	-0.495523	-0.472248	-0.467798
ZLGD9M0-07	IS	-0.0774546	1.54777	0.347558	1.04451	2.62532	2.05077	1.13643	1.74882	2.80095	3.24891	1.79646	0.513352	0.393253	1.59947	2.45627	1.93487	-0.136957	-0.24657	-0.858672	-0.882153	0.170308	-1.00531	0.726162	0.380064	-1.15031	-1.27506	-0.373122	-0.393093	0.0297969	-0.971375	-0.968451	-0.075684	0.131596	0.107561	-0.693365	0.601639	-0.956297	-0.686579	-0.285285	-0.0975677	-0.0803588	-0.763151	-0.477866	0.539084	-0.618172	-0.607502	-0.711931	-0.75258
ZLGD9M0-14	IS	-0.103026	1.67918	0.441895	1.23643	2.67824	2.09541	1.20899	1.79481	2.82628	3.31285	1.76492	0.561401	0.392652	1.53612	2.49762	2.03748	-0.103619	-0.277041	-0.644378	-0.838758	0.191999	-0.894753	0.721419	0.474871	-1.09699	-1.15775	-0.552048	-0.492789	0.0478544	-1.02261	-0.881565	0.00163062	0.257562	0.183619	-0.697187	0.565846	-0.954318	-0.754092	-0.321123	-0.319113	-0.371504	-0.855668	-0.629417	0.501975	-0.842377	-0.437644	-0.508466	-0.734378
ZVBQY1N-6011	IR	-0.321328	1.32714	0.210549	0.916454	2.58657	1.96868	0.894073	1.65061	2.77895	3.28541	1.58736	-0.22092	0.39258	1.57504	2.53617	1.35217	-0.129317	-0.372839	-0.734233	-0.719021	0.200046	-0.917294	0.785387	0.404084	-1.01167	-1.10674	-0.398233	-0.396895	-0.187418	-1.01806	-0.916629	-0.114131	0.0752421	-0.0841682	-0.922996	0.271481	-0.837118	-0.808251	-0.439208	-0.222123	-0.435874	-0.770422	-0.349341	0.64576	-0.658822	-0.427547	-0.628941	-0.55062
ZLZNCLZ-11	IS	-0.17409	1.29519	-0.0301505	0.808265	2.52193	1.78635	0.850912	1.62365	2.80371	3.3177	1.72372	-0.0636761	0.391551	1.66008	2.36513	1.17722	-0.265952	-0.370589	-0.770598	-0.741144	0.200865	-0.953565	0.767199	0.366255	-1.00329	-1.17658	-0.339242	-0.425557	-0.195412	-1.09386	-0.96728	-0.143554	-0.0462678	-0.18083	-1.01499	0.137585	-0.801589	-0.887202	-0.599165	-0.107537	-0.258742	-0.609419	-0.357123	0.64852	-0.61219	-0.383556	-0.595213	-0.542284
ZQFL1P3-6031	IS	0.13146	1.53849	0.275719	0.935717	2.59402	2.18517	0.927794	1.67286	2.79885	3.21532	1.88809	0.330557	0.391409	1.66206	2.52398	1.55984	-0.176191	-0.461001	-0.918972	-0.761241	0.020841	-0.903908	0.664427	0.28928	-1.09489	-1.21148	-0.355126	-0.42419	-0.0270076	-0.887727	-0.860804	-0.0270076	0.135245	0.0585476	-0.792563	0.451259	-0.953931	-0.755692	-0.322835	-0.311269	-0.545979	-0.904243	-0.536816	0.461415	-0.82703	-0.614247	-0.728732	-0.715836
ZY9XQJP-12	IR	-0.332524	1.48352	0.281339	0.908074	2.57284	2.30929	0.967867	1.68106	2.82865	3.20775	1.88387	0.423355	0.390397	1.62584	2.38175	1.50525	-0.191486	-0.373091	-0.697444	-0.662913	0.271843	-0.914183	0.770801	0.41	-1.03036	-1.10642	-0.356145	-0.377508	-0.00778296	-0.882517	-0.867436	-0.0163523	0.19256	0.0198599	-0.816185	0.278449	-0.698494	-0.528579	-0.453945	0.119377	-0.357987	-0.685102	-0.323724	0.679855	-0.512048	-0.587413	-0.739935	-0.590582
ZTJ7L7Z-06	IR	0.279381	1.81891	0.282622	1.41524	2.81509	1.9714	1.41165	2.09521	3.01221	3.42408	1.75524	-0.0207362	0.389399	1.67668	2.65547	1.60295	-0.153602	-0.179735	-0.446906	-0.512585	0.457989	-0.700423	0.939741	0.547997	-0.749561	-0.895035	0.0410996	-0.00165236	0.0586602	-0.839969	-0.762823	0.116026	0.173469	0.0288757	-0.75582	0.441166	-0.577791	-0.648632	-0.293953	0.00742633	0.00738873	-0.437034	-0.180494	1.19622	-0.0313443	-0.193759	-0.288048	-0.356564
ZPJT5MY-06	IR	0.0272601	1.38583	0.272261	0.750282	2.50626	2.07508	0.835509	1.57416	2.70549	3.16541	1.773	0.297397	0.388167	1.6432	2.46293	1.70855	-0.215519	-0.439427	-0.828676	-0.728048	0.120532	-1.00681	0.74703	0.243842	-1.09978	-1.21519	-0.416716	-0.438105	-0.262215	-1.17021	-1.07527	-0.281308	-0.104892	-0.265026	-1.11756	0.110267	-1.00378	-0.941687	-0.846115	0.000965167	-0.040599	-0.511714	0.0207838	0.95739	-0.265894	-0.428326	-0.439657	-0.24558
ZWCZHHY-12	IR	-0.0544215	1.57942	0.282594	0.946212	2.64561	2.09099	0.939192	1.62814	2.79212	3.29259	1.77038	0.323183	0.387757	1.62316	2.42884	1.90083	-0.207723	-0.436381	-0.881239	-0.86696	0.0624591	-0.986828	0.75376	0.274605	-1.08753	-1.22183	-0.414242	-0.458952	-0.172523	-0.937465	-0.871304	0.00296969	0.21267	-0.0713271	-0.942069	0.256838	-0.941985	-0.821988	-0.654715	-0.105153	-0.236454	-0.649225	-0.284427	0.755002	-0.472785	-0.32845	-0.60804	-0.534079
ZWFDEY0-09	IR	-0.404547	1.2564	0.021967	0.874206	2.71494	2.01687	1.02615	1.81796	2.89071	3.40487	1.77395	0.112302	0.387552	1.62215	2.72399	1.62036	-0.001361	-0.411107	-0.851754	-0.807084	0.117507	-0.893952	0.652717	0.314824	-1.05661	-1.17681	-0.361776	-0.512268	0.154164	-0.89242	-0.735981	0.0954496	0.22917	0.129915	-0.717242	0.502627	-0.933546	-0.73782	-0.333033	-0.48353	-0.714132	-0.924072	-0.581941	0.525274	-0.716638	-0.634943	-0.675428	-0.751783
ZUL3S6O-6021	IS	-0.0544846	1.60568	0.332662	1.03784	2.6486	2.13681	0.996074	1.75592	2.89447	3.22992	1.93962	0.544381	0.386184	1.63427	2.52916	2.0044	-0.139644	-0.330034	-0.741706	-0.743962	0.18652	-0.955769	0.784647	0.385869	-1.11345	-1.21357	-0.437517	-0.501975	-0.255353	-1.09344	-1.00225	-0.207949	-0.0329153	-0.213264	-1.01844	0.214142	-1.00465	-0.895744	-0.582944	0.0861913	0.00704957	-0.619435	-0.0841723	0.901141	-0.137077	-0.410128	-0.498804	-0.630338
ZN3TBJM-10	IS	-0.416799	1.37073	0.198187	0.997814	2.53431	2.0866	0.960025	1.67223	2.77051	3.2516	1.87743	0.345225	0.385909	1.66852	2.52539	1.55942	-0.211276	-0.418827	-1.00731	-0.899844	0.0797292	-1.02089	0.656133	0.149479	-1.14474	-1.31979	-0.57072	-0.590924	0.0197212	-0.903001	-0.947923	-0.0607817	0.115911	-0.100445	-0.799913	0.424904	-1.17328	-0.703831	-0.338229	-0.31033	-0.540262	-0.891831	-0.631428	0.445369	-0.676921	-0.644942	-0.573484	-0.761758
ZTLIFAS-05	IS	-0.0936847	1.3488	0.0493661	0.882767	2.61402	1.97393	0.936825	1.72834	2.83876	3.33843	1.80424	0.151728	0.385561	1.62646	2.60683	1.44129	-0.0621934	-0.42493	-0.948842	-0.741716	0.14917	-1.00782	0.764235	0.231138	-1.04466	-1.27114	-0.473448	-0.525688	-0.0355314	-0.929796	-0.921534	-0.115271	0.0725274	-0.0940215	-0.999122	0.435026	-0.984168	-0.71778	-0.299695	-0.192657	-0.606625	-0.895299	-0.632777	0.462911	-0.97392	-0.793457	-0.817451	-0.811886
ZRLZ98T-6011	IS	-0.210106	1.49307	0.276776	0.890863	2.67506	2.31982	0.973721	1.75117	2.88818	3.27263	1.93201	0.405599	0.385203	1.67594	2.65432	1.79397	-0.0599598	-0.272977	-0.94877	-0.862242	-0.0921027	-1.10088	0.598317	0.307452	-1.01118	-1.19779	-0.501288	-0.426037	-0.0201536	-1.04134	-0.874111	-0.196245	0.0620735	0.00449651	-0.826436	0.408879	-0.963309	-0.804003	-0.421438	-0.172948	-0.251501	-0.718872	-0.136004	0.736025	-0.497139	-0.694739	-0.530649	-0.352713
ZY9XQJP-10	IR	-0.105812	1.49082	0.375165	0.86816	2.5682	2.30798	0.936611	1.68003	2.80516	3.23237	1.87742	0.419754	0.383402	1.63755	2.39173	1.52061	-0.203846	-0.316094	-0.682517	-0.745501	0.221658	-0.974946	0.801213	0.417682	-1.01263	-1.13161	-0.256986	-0.296271	-0.0579575	-0.901279	-0.940197	0.0277746	0.195383	0.0299606	-0.82516	0.329919	-0.875648	-0.705847	-0.510952	-0.00378311	-0.188597	-0.811133	-0.113964	0.746177	-0.438111	-0.524286	-0.657102	-0.447618
ZS2DMX7-05	IS	-0.274416	1.45485	0.132919	0.972032	2.57388	2.07067	0.954491	1.68765	2.81988	3.26909	1.94607	0.203839	0.382593	1.55374	2.44749	1.54901	-0.134175	-0.352135	-0.822113	-0.738336	0.147213	-0.903147	0.687497	0.267773	-1.07071	-1.17115	-0.54094	-0.468854	-0.141057	-0.964656	-0.997201	-0.023619	0.175555	-0.0421682	-0.814458	0.451783	-0.891139	-0.70482	-0.324836	-0.266563	-0.612855	-0.917762	-0.628095	0.390873	-0.764675	-0.613165	-0.649432	-0.779954
ZLZQMEV-07	IR	-0.332957	1.0782	-0.012041	0.763232	2.52511	1.77891	0.850045	1.62778	2.74061	3.38497	1.6244	-0.254985	0.38025	1.56192	2.41537	1.28115	-0.239119	-0.465803	-0.763444	-0.87874	0.120673	-1.01962	0.715324	0.239471	-1.13865	-1.28627	-0.493248	-0.584839	-0.107305	-0.9158	-1.04457	-0.0464912	0.144649	-0.0437973	-0.881497	0.331112	-0.975449	-0.868144	-0.494067	-0.394365	-0.967088	-1.06256	-0.855314	0.297685	-1.0035	-0.843512	-0.899193	-0.918056
ZWHMV5E-01	IR	-0.277543	1.51451	0.139031	1.03746	2.65457	1.92918	1.0239	1.69116	2.781	3.32121	1.86244	0.329666	0.38016	1.6419	2.59129	1.97053	-0.260559	-0.356026	-0.832112	-0.782341	0.193193	-0.910641	0.75141	0.351767	-1.08615	-1.16635	-0.330786	-0.472538	-0.233228	-1.10858	-0.966905	-0.172496	-0.0653289	-0.217041	-1.00271	0.347537	-0.915332	-0.901254	-0.574037	-0.199198	-0.268902	-0.967683	-0.395039	0.72984	-0.646768	-0.523709	-0.545059	-0.55789
ZOZOW1T-74	IS	-0.175617	1.38322	0.0215588	0.876311	2.62143	2.0497	0.877134	1.61707	2.80308	3.23785	1.72413	0.0637026	0.379382	1.65629	2.62511	1.62156	-0.167257	-0.399813	-0.710183	-0.662541	0.148779	-1.06132	0.803344	0.362304	-1.16085	-1.24514	-0.379143	-0.468993	-0.0687015	-0.845062	-0.850457	0.00875649	0.246453	0.0815092	-0.770661	0.582068	-0.96727	-0.713181	-0.216183	-0.213436	-0.50978	-0.789389	-0.449211	0.711004	-0.381054	-0.491701	-0.460509	-0.587773
ZLZNCLZ-2011	IS	-0.284142	1.33009	-0.0439428	0.895206	2.56881	1.79123	0.916462	1.67632	2.80293	3.31719	1.77934	0.128683	0.378464	1.5975	2.40159	1.18745	-0.263585	-0.396105	-1.04724	-0.860262	0.258373	-1.14415	0.789016	0.218067	-1.29028	-1.40116	-0.414935	-0.803127	-0.162953	-1.00659	-0.946487	-0.0519754	0.0270175	-0.243401	-1.03463	0.398751	-1.01986	-0.848323	-0.4267	-0.0509397	-0.103573	-0.805479	-0.434836	0.803852	-0.51684	-0.55052	-0.425344	-0.58324
ZQFL1P3-04	IS	0.443894	1.64116	0.293173	0.965387	2.61822	2.05627	0.849229	1.6636	2.84164	3.34523	1.74343	0.0875008	0.377834	1.65099	2.53288	1.39383	-0.115871	-0.401803	-1.10255	-0.891293	0.054176	-1.04619	0.732301	0.147195	-0.995502	-1.29346	-0.414648	-0.726531	0.0334794	-0.876306	-0.766345	0.123448	0.261863	0.0635232	-0.624524	0.512713	-0.935594	-0.597652	-0.232164	-0.225819	-0.668733	-0.994885	-0.927592	0.219253	-0.944005	-0.836228	-0.765717	-0.953484
ZN3TBJM-2031	IS	-0.345542	1.37778	0.220967	0.999271	2.53103	2.16195	0.914458	1.62735	2.78855	3.22269	1.9399	0.408967	0.377573	1.68931	2.56126	1.51297	-0.189911	-0.46717	-0.830961	-0.909355	0.0464239	-0.98436	0.581123	0.226032	-1.10845	-1.20201	-0.520598	-0.514438	0.0595445	-0.901223	-0.842341	-0.113504	0.0883358	0.033597	-0.79602	0.420177	-0.869562	-0.727912	-0.421106	-0.190317	-0.475027	-0.836471	-0.538132	0.469489	-0.705892	-0.541673	-0.610005	-0.717398
ZN9YTFN-16	IS	-0.158022	1.41746	0.0955912	0.835419	2.6107	2.06419	0.841334	1.64508	2.83685	3.35981	1.79682	0.2604	0.375431	1.63102	2.40376	1.5309	-0.273012	-0.367474	-0.87038	-0.801326	0.287115	-1.01743	0.908586	0.155818	-0.943049	-1.19972	-0.247966	-0.482059	-0.341622	-1.102	-0.943886	-0.117204	-0.0644315	-0.294064	-1.02931	0.199437	-0.628015	-0.698052	-0.621594	-0.274511	-0.459127	-0.821336	-0.535022	0.502239	-0.593987	-0.490554	-0.537755	-0.7424
ZLZQMEV-14	IR	-0.0236055	1.33284	-0.102575	0.831097	2.58738	1.86336	0.829511	1.70788	2.83233	3.42791	1.71831	-0.140782	0.375105	1.55843	2.39788	1.24122	-0.2893	-0.40294	-0.773754	-0.702544	0.137233	-0.969361	0.773377	0.315276	-1.00809	-1.15348	-0.2919	-0.398752	-0.112513	-0.932339	-0.838096	0.0143866	0.182581	0.0344566	-0.912265	0.252472	-0.839659	-0.847899	-0.482411	-0.261994	-0.362445	-0.815637	-0.5288	0.517765	-0.695073	-0.619529	-0.65084	-0.730681
ZN9YTFN-12	IS	0.0747602	1.46006	0.153453	0.992773	2.60596	1.86109	0.958214	1.69101	2.84839	3.40933	1.74197	0.16459	0.37502	1.5983	2.40681	1.82508	-0.283306	-0.27232	-0.782865	-0.62206	0.337427	-0.875439	0.90766	0.263296	-0.938326	-1.13888	-0.328239	-0.435411	-0.226228	-1.02862	-0.955347	-0.0381981	0.0360883	-0.192696	-0.929443	0.301603	-0.763015	-0.724995	-0.427792	-0.056562	-0.502936	-0.816771	-0.587309	0.453943	-0.600378	-0.434715	-0.553682	-0.775587
ZY9XQJP-06	IR	-0.344918	1.52639	0.331334	0.911218	2.62407	2.3548	1.01112	1.734	2.88316	3.24866	1.88257	0.439801	0.374876	1.61918	2.45996	1.70791	-0.213412	-0.303592	-0.711202	-0.728811	0.198666	-1.00369	0.761874	0.464889	-0.981099	-1.07605	-0.235402	-0.336728	0.0197452	-0.834837	-0.871908	0.0480498	0.243686	0.145786	-0.761837	0.384541	-0.778162	-0.683561	-0.37071	-0.0325154	-0.389856	-0.741711	-0.278145	0.665268	-0.61848	-0.6022	-0.590782	-0.727798
ZOZOW1T-86	IS	0.0318764	1.41523	-0.125479	0.81421	2.59965	1.9222	0.876974	1.62645	2.77378	3.26433	1.61746	-0.0231818	0.373804	1.61269	2.589	1.64543	-0.187292	-0.395226	-0.908243	-0.851338	0.158325	-0.995673	0.848066	0.340392	-1.16788	-1.30189	-0.341621	-0.647063	-0.0791315	-0.772673	-0.769701	0.0243926	0.263788	0.122592	-0.706797	0.575396	-1.00033	-0.661282	-0.124901	-0.246325	-0.707012	-0.932792	-0.790426	0.271424	-0.74612	-0.646709	-0.574031	-0.961653
ZY9XQJP-05	IR	-0.317831	1.45395	0.305326	0.884524	2.5453	2.35575	0.902339	1.65275	2.83302	3.17708	1.74366	0.178044	0.373481	1.62907	2.35199	1.47785	-0.147198	-0.314726	-0.69546	-0.666909	0.254778	-0.913581	0.802177	0.432427	-0.941696	-1.03228	-0.239727	-0.286872	-0.0823295	-0.907281	-0.802277	0.0142526	0.188152	0.0661334	-0.819736	0.307038	-0.743097	-0.713459	-0.295565	-0.120951	-0.190242	-0.639723	-0.13179	0.760304	-0.598794	-0.646366	-0.639826	-0.468996
ZOZOW1T-8	IS	0.0972791	1.50898	0.256182	1.05139	2.66523	2.08261	1.11863	1.79431	2.8991	3.27303	1.77023	0.111887	0.373272	1.676	2.6276	1.72193	-0.105817	-0.32393	-0.589109	-0.606047	0.279095	-0.960705	0.825042	0.449253	-1.17233	-1.16796	-0.251296	-0.372828	0.00637998	-0.756572	-0.785061	0.12215	0.305323	0.146087	-0.742299	0.538481	-0.941872	-0.611893	-0.288302	0.209686	0.0110537	-0.473429	-0.240585	0.915662	-0.142124	-0.336735	-0.192458	-0.748486
ZLGD9M0-08	IS	-0.336089	1.45382	0.195222	0.981474	2.60384	2.00557	1.00007	1.70106	2.81584	3.30723	1.75779	0.401553	0.373199	1.55228	2.39194	1.94194	-0.273361	-0.327045	-0.932566	-0.902371	0.186426	-1.05175	0.788882	0.272639	-1.09785	-1.25132	-0.493083	-0.585554	0.0350316	-0.931548	-1.08233	0.0127865	0.145396	-0.0347464	-0.849107	0.543097	-1.02834	-0.810885	-0.25273	-0.313429	-0.369553	-0.804551	-0.480251	0.566709	-0.698163	-0.584356	-0.644972	-0.715033
ZLZQMEV-13	IR	0.021565	1.29353	0.0426135	0.8627	2.5527	1.90571	0.884234	1.67506	2.7926	3.39696	1.6629	-0.0730921	0.372167	1.52978	2.41782	1.26763	-0.281976	-0.38375	-0.877262	-0.74362	0.186042	-1.02637	0.7534	0.299497	-1.04465	-1.23047	-0.539318	-0.564142	-0.104754	-0.936731	-0.854544	-0.0185255	0.164214	-0.0493009	-1.12784	0.275243	-0.866318	-0.836355	-0.463443	0.218106	-0.709458	-0.833148	-0.906651	0.408286	-0.824044	-0.652183	-0.358736	-0.903437
ZL63I8R-05	IR	0.424741	1.48395	0.198912	0.945219	2.61549	1.90543	1.02616	1.74451	2.81212	3.29244	1.69823	0.0842737	0.370867	1.61351	2.52627	1.29565	-0.14082	-0.394654	-0.738436	-0.691183	0.244771	-1.01223	0.832322	0.358674	-1.03243	-1.17495	-0.291066	-0.413745	-0.0630907	-0.815732	-0.861814	0.0532633	0.237424	-0.0600106	-0.846589	0.344602	-0.920691	-0.744698	-0.532522	-0.247271	-0.406546	-0.841973	-0.636853	0.491798	-0.850271	-0.612778	-0.696456	-0.807652
ZX52KVK-6031	IR	0.156361	1.6253	0.364663	1.06072	2.64192	2.15485	0.973486	1.71675	2.91181	3.35267	1.97636	0.551713	0.370828	1.63596	2.44461	1.93696	-0.166478	-0.238585	-0.772612	-0.720816	0.356864	-0.781385	0.982195	0.365375	-0.939655	-1.15862	-0.108769	-0.403065	-0.0884058	-1.07383	-0.993243	-0.0675488	0.0960348	-0.170211	-0.89286	0.375949	-0.892235	-0.728499	-0.415747	-0.121988	-0.178248	-0.646747	-0.287392	0.752765	-0.584578	-0.49212	-0.532746	-0.495126
ZR47VBL-Quarterly Visit 9.01	IR	-0.067073	1.32733	0.0572524	0.864344	2.64174	1.86148	0.945716	1.73384	2.81271	3.39671	1.71654	0.0574682	0.370431	1.56751	2.49248	1.72895	-0.207682	-0.320658	-0.77201	-0.731477	0.256667	-0.929618	0.768061	0.441161	-0.922885	-1.15215	-0.397523	-0.568761	0.0179939	-0.943362	-0.892871	-0.0784531	0.105032	0.0105166	-0.892344	0.23015	-0.904311	-0.818202	-0.625761	0.026924	-0.353799	-0.686187	-0.362256	0.683058	-0.486167	-0.414347	-0.527138	-0.536155
ZOZOW1T-73	IS	0.0214404	1.47987	0.391142	0.916014	2.60308	2.05119	1.03316	1.7039	2.83153	3.2263	1.72863	0.178501	0.368004	1.58957	2.57174	1.6011	-0.0382614	-0.369791	-0.819638	-0.743616	0.149048	-1.01296	0.820627	0.324326	-1.05667	-1.24343	-0.318507	-0.554509	-0.12764	-0.912382	-0.742453	0.0484514	0.228097	-0.0108058	-0.779943	0.512525	-0.905288	-0.621189	-0.2748	-0.248408	-0.215631	-0.688453	-0.28169	0.739499	-0.143131	-0.381914	-0.537598	-0.546899
ZN0JE53-16	IS	0.0523774	1.35496	0.728913	0.845758	2.55154	2.03283	1.17209	1.67827	2.74715	3.24858	1.70001	0.229109	0.367729	1.53398	2.63121	1.45576	0.163222	-0.439136	-0.930658	-0.865856	0.10928	-0.989364	0.725803	0.236591	-1.1143	-1.32159	-0.602658	-0.818449	-0.141506	-1.02563	-0.90902	-0.140072	0.07804	-0.162838	-0.875733	0.419092	-0.967907	-0.749667	-0.350122	-0.278325	-0.569566	-0.908296	-0.654424	0.399614	-0.539521	-0.640328	-0.699222	-0.822282
ZL63I8R-13	IR	0.207128	1.46716	0.111458	0.90466	2.61694	1.96642	0.996694	1.76163	2.83506	3.32773	1.75213	-0.0190085	0.367161	1.6398	2.50524	1.2819	-0.163633	-0.293975	-0.806569	-0.797425	0.282509	-1.08997	0.886588	0.323594	-1.14623	-1.26852	-0.26956	-0.568647	-0.0421093	-1.0118	-0.898411	0.067158	0.225799	-0.0970572	-0.948648	0.262633	-0.973963	-1.03541	-0.522158	-0.152926	-0.405976	-0.706611	-0.478526	0.757117	-0.66228	-0.596115	-0.611128	-0.937919
ZMBH10Z-09	IS	0.0389436	1.44176	0.0220722	1.00698	2.65549	1.88275	1.04128	1.72741	2.81107	3.28156	1.73178	0.079146	0.367045	1.61422	2.53192	1.98799	-0.204334	-0.303461	-0.827224	-0.764367	0.0807313	-1.00008	0.640789	0.325668	-1.11598	-1.25301	-0.396585	-0.49425	0.112529	-0.992177	-0.865195	0.0352107	0.238272	0.0974611	-0.758379	0.521189	-1.00043	-0.769374	-0.252381	-0.136717	-0.762366	-0.944306	-0.857227	0.448914	-0.892222	-0.555947	-0.611226	-0.879412
ZOZOW1T-7044	IS	-0.296301	1.53082	0.284911	0.963544	2.61782	2.15529	0.920807	1.72583	2.89084	3.25763	1.83139	0.303429	0.366985	1.61901	2.4976	1.77159	-0.301821	-0.35983	-0.80131	-0.80971	0.233664	-1.15632	0.870619	0.291872	-1.03085	-1.27334	-0.227261	-0.679909	-0.0538569	-0.778835	-0.793986	0.0580319	0.202401	0.018334	-0.720476	0.542336	-0.825593	-0.635046	-0.205698	-0.0710433	-0.259191	-0.716322	-0.307037	0.747013	-0.237818	-0.418899	-0.590001	-0.579287
ZY7IW45-11	IR	-0.205593	1.43892	0.0822945	1.00125	2.57738	1.81576	0.98705	1.72522	2.837	3.31555	1.73116	0.041778	0.366272	1.68014	2.41915	1.17079	-0.203777	-0.428719	-0.941714	-0.865559	0.277521	-1.0591	0.848454	0.209553	-1.15757	-1.30739	-0.299525	-0.512736	-0.144752	-1.16485	-0.959305	-0.0702333	0.0625615	-0.286753	-1.11874	0.364895	-1.0009	-0.827931	-0.570081	-0.026388	-0.139111	-0.718374	-0.539005	0.746569	-0.718098	-0.663466	-0.534672	-0.675928
ZWFDEY0-06	IR	0.00388628	1.49353	0.142531	1.01468	2.70043	2.12249	1.0843	1.81821	2.89634	3.36245	2.0032	0.374635	0.365985	1.63155	2.70075	1.79998	-0.1114	-0.313579	-0.710508	-0.702999	0.116921	-0.936491	0.679481	0.269865	-1.10422	-1.22435	-0.36779	-0.452551	-0.0449065	-1.00158	-0.94031	-0.0037783	0.183771	0.042596	-1.01049	0.403821	-0.951881	-0.825333	-0.435866	-0.263016	-0.33021	-0.735386	-0.393453	0.672823	-0.336871	-0.504522	-0.64605	-0.590304
ZOZOW1T-7045	IS	-0.131102	1.49411	0.261188	0.893403	2.59503	2.10552	0.933401	1.7034	2.82543	3.25394	1.80537	0.310753	0.365657	1.62157	2.51647	1.55473	-0.150206	-0.363389	-0.69621	-0.625355	0.254043	-0.933072	0.857872	0.358228	-1.07096	-1.21815	-0.116409	-0.457923	-0.0929014	-0.877128	-0.779667	-0.0238838	0.212679	0.0308248	-0.778525	0.483739	-0.909933	-0.659729	-0.303034	-0.176958	-0.245504	-0.692642	-0.368076	0.737804	-0.416508	-0.474458	-0.527077	-0.784543
ZUL3S6O-07	IS	0.0279979	1.49775	0.172591	1.03831	2.65954	2.05561	1.00885	1.74889	2.83877	3.27004	1.70343	0.305304	0.365532	1.63431	2.57222	1.90004	-0.146511	-0.380086	-0.910652	-0.828636	0.130459	-1.01087	0.737914	0.37822	-1.29335	-1.19945	-0.412021	-0.438496	-0.15234	-1.02105	-0.95852	-0.152808	0.0259302	-0.136712	-0.919143	0.334903	-1.03453	-0.821652	-0.531962	-0.272289	-0.680093	-0.946258	-0.703574	0.46325	-0.626633	-0.666918	-0.533656	-0.807601
ZOZOW1T-XXV	IS	-0.283512	1.40072	0.0793778	0.867682	2.57032	1.97099	0.891336	1.63916	2.75459	3.20066	1.69979	0.203805	0.365161	1.61798	2.55628	1.73257	-0.172226	-0.348702	-0.858991	-0.734053	0.14266	-0.913421	0.734189	0.39467	-1.0404	-1.15442	-0.416543	-0.519206	-0.128785	-0.93176	-0.846938	-0.0549986	0.124697	0.0758375	-0.820067	0.458638	-0.918507	-0.804322	-0.357302	-0.0856307	-0.273706	-0.708145	-0.47084	0.6169	-0.486189	-0.532778	-0.504673	-0.656215
ZY9XQJP-09	IR	-0.236815	1.49966	0.465309	0.889893	2.54355	2.27389	0.935716	1.66154	2.76039	3.19397	1.79963	0.338417	0.364949	1.5976	2.33715	1.40701	-0.231553	-0.407371	-0.769377	-0.857593	0.192951	-0.894316	0.784702	0.344075	-1.03457	-1.15603	-0.287821	-0.337867	-0.117427	-0.867907	-0.884297	0.0536834	0.233229	-0.000854123	-0.856893	0.291332	-0.910759	-0.757573	-0.497935	-0.00710891	-0.233353	-0.704428	-0.0348614	0.749151	-0.480158	-0.575798	-0.680118	-0.3754
ZOZOW1T-XXVI	IS	-0.40279	1.41245	0.0257548	0.880946	2.61144	1.97844	0.902292	1.60634	2.78835	3.25122	1.71976	0.00424268	0.363924	1.63816	2.59215	1.58134	-0.122176	-0.369328	-0.777829	-0.648082	0.232732	-0.896115	0.77659	0.426552	-0.963458	-1.0705	-0.346411	-0.272165	-0.0276275	-0.879914	-0.796068	-0.0205943	0.206456	0.115961	-0.796566	0.338345	-0.785423	-0.692434	-0.356712	-0.209428	-0.288109	-0.718055	-0.413013	0.584379	-0.457801	-0.380301	-0.591925	-0.591891
ZOZOW1T-XXI	IS	0.47728	1.59433	0.109809	0.882789	2.62255	2.02196	0.949066	1.64144	2.78073	3.25676	1.72013	0.0427171	0.363483	1.63923	2.64641	1.51315	-0.133091	-0.336048	-0.693126	-0.606985	0.185466	-0.909836	0.800801	0.49563	-1.10457	-1.0763	-0.35684	-0.516541	-0.110948	-0.903449	-0.796554	-0.0131707	0.224509	0.158856	-0.69305	0.544021	-0.95278	-0.686616	-0.267486	-0.0989386	-0.435799	-0.794214	-0.590306	0.551286	-0.54842	-0.500883	-0.54449	-0.72868
ZVM4N7A-09	IR	0.290122	1.62554	0.439327	1.04467	2.64626	2.119	0.980703	1.78651	2.87413	3.35246	1.87529	0.449219	0.362797	1.55006	2.34042	1.89932	-0.216549	-0.360755	-0.950447	-0.847785	0.150877	-0.876557	0.764591	0.315766	-1.05864	-1.18118	-0.306062	-0.445154	-0.00987817	-0.842856	-0.750796	0.0720259	0.231988	-0.0187477	-0.843749	0.294995	-0.96032	-0.812873	-0.588477	-0.0297416	0.0371403	-0.667088	-0.184215	0.976813	-0.191674	-0.20957	-0.496808	-0.362407
ZWCZHHY-08	IR	-0.0119728	1.52794	0.317433	0.930598	2.59452	2.103	0.921324	1.67468	2.77111	3.17995	1.79899	0.338284	0.362658	1.57696	2.41103	1.90137	-0.184282	-0.479091	-1.0086	-0.909469	-0.00915757	-1.13157	0.588278	0.142667	-1.22676	-1.38604	-0.511163	-0.65622	-0.23792	-1.06225	-1.05179	-0.0871854	0.0968264	-0.17162	-1.03522	0.204256	-1.09118	-0.942677	-0.596171	0.0164189	-0.0324691	-0.636695	-0.140873	0.896721	-0.243523	-0.145844	-0.534762	-0.56211
ZYXQKWY-10	IR	-0.00461794	1.45417	0.242002	1.01814	2.62858	2.12447	1.06146	1.79286	2.86046	3.33402	1.83226	0.231016	0.362353	1.62389	2.55943	1.58173	-0.116891	-0.344273	-0.794071	-0.684633	0.138761	-0.995413	0.67332	0.250201	-1.05952	-1.27707	-0.427067	-0.534681	-0.0240302	-0.970875	-0.909423	-0.0097391	0.20126	-0.0734682	-0.867447	0.416924	-0.944559	-0.93098	-0.451735	-0.00975343	-0.0618337	-0.791393	-0.186408	0.784045	-0.576762	-0.556396	-0.667269	-0.629748
ZOZOW1T-7015	IS	-0.131212	1.42253	0.212229	0.950458	2.64579	1.99363	1.00767	1.68429	2.84285	3.27159	1.64096	0.314567	0.361746	1.6128	2.58778	1.88305	-0.0400156	-0.267405	-0.764491	-0.773336	0.0848396	-1.0254	0.696516	0.359966	-1.0607	-1.15439	-0.405551	-0.534567	0.0621122	-0.825755	-0.837493	-0.0346105	0.21176	0.0882941	-0.724448	0.675944	-1.00706	-0.498773	-0.113826	-0.443631	-0.610257	-0.981764	-0.699578	0.405597	-0.454004	-0.657259	-0.670714	-0.94363
ZLZNCLZ-08	IS	0.120507	1.32431	-0.158697	0.802027	2.52202	1.74637	0.873045	1.70025	2.7806	3.30158	1.67698	-0.0732076	0.360913	1.61614	2.35891	1.01629	-0.259622	-0.462036	-0.997267	-0.960948	0.125031	-1.0653	0.746572	0.152184	-1.12803	-1.27685	-0.312744	-0.434107	-0.231777	-1.06282	-0.959471	-0.0440306	0.0758048	-0.193236	-0.939278	0.348849	-1.01882	-0.784296	-0.420392	-0.369812	-0.506964	-0.800949	-0.675976	0.667799	-0.719959	-0.746468	-0.819854	-0.682418
ZQNZSQF-01	IR	0.187531	1.42245	0.189901	0.771729	2.54595	2.10095	0.712314	1.57803	2.7323	3.30944	1.93698	0.316646	0.360468	1.64118	2.4301	1.54131	-0.182602	-0.343174	-0.769142	-0.618898	0.260512	-0.94129	0.846737	0.199652	-0.99595	-1.15609	-0.376546	-0.415711	-0.130872	-1.0118	-0.908386	0.00190448	0.0748624	-0.19758	-0.927331	0.240808	-0.830014	-0.804425	-0.501005	-0.286996	-0.261872	-0.699676	-0.281889	0.726289	-0.549442	-0.52508	-0.58061	-0.517733
ZLZNCLZ-12	IS	-0.0974192	1.32781	0.0728043	0.933777	2.55405	1.78332	0.92115	1.65234	2.77698	3.33156	1.70238	-0.0409103	0.360142	1.61713	2.39748	1.20139	-0.271063	-0.472209	-0.858098	-0.792123	0.188459	-0.845062	0.799813	0.298834	-0.995491	-1.13458	-0.31613	-0.438777	-0.143554	-0.990423	-0.886047	-0.067833	0.0680222	-0.0538473	-0.901248	0.289386	-0.81288	-0.788662	-0.425133	-0.21194	-0.280508	-0.695236	-0.397187	0.652483	-0.429789	-0.384385	-0.607415	-0.585854
ZN9YTFN-14	IS	0.0860306	1.50815	0.419236	0.97708	2.60042	1.89494	1.01449	1.74897	2.82945	3.3069	1.7481	0.236029	0.358669	1.61802	2.44111	1.63286	-0.229663	-0.38179	-0.804788	-0.769621	0.298203	-0.797394	0.823312	0.328364	-1.03103	-1.15868	-0.342465	-0.422178	-0.259083	-1.12746	-1.15082	-0.118026	-0.0167455	-0.273029	-0.964324	0.275556	-0.808879	-0.739384	-0.474968	-0.0978091	-0.112608	-0.634656	-0.362838	0.725413	-0.56756	-0.401386	-0.681995	-0.73375
ZN3TBJM-06	IS	-0.436022	1.36366	0.136669	1.00843	2.5343	2.07875	0.912096	1.67435	2.77576	3.21558	1.83094	0.302986	0.358666	1.66884	2.58063	1.70805	-0.203717	-0.435602	-0.90611	-0.906847	0.0645637	-1.05579	0.598522	0.179857	-1.10293	-1.22212	-0.472303	-0.470721	0.00979455	-0.906283	-0.918872	-0.0489507	0.100488	-0.0669848	-0.822401	0.501971	-1.04119	-0.745212	-0.412541	-0.179684	-0.449988	-0.837078	-0.569041	0.473716	-0.607958	-0.582831	-0.635531	-0.726011
ZM7JY3G-09	IR	-0.23044	1.32414	0.106907	0.825767	2.59722	1.85824	0.920915	1.71912	2.84773	3.34953	1.79073	0.125901	0.358017	1.58073	2.4868	1.52143	-0.111395	-0.248038	-0.731279	-0.571126	0.264268	-0.887996	0.834641	0.375909	-0.933213	-1.07163	-0.256842	-0.416543	-0.232457	-1.0106	-0.879539	0.0372802	0.131185	-0.1081	-0.966953	0.187658	-0.782289	-0.824527	-0.521905	-0.0673129	-0.137721	-0.616996	-0.350546	0.789599	-0.373465	-0.383962	-0.310098	-0.491619
ZVM4N7A-13	IR	0.356197	1.63255	0.410972	1.03583	2.63052	2.15095	1.02993	1.82752	2.89841	3.38262	1.86632	0.227019	0.357844	1.57705	2.29484	1.51155	-0.251948	-0.396423	-0.87643	-0.895112	0.168893	-1.00007	0.741409	0.277385	-1.0956	-1.21434	-0.441654	-0.530944	0.0631135	-0.907154	-0.715038	0.0742499	0.210047	-0.045226	-0.812242	0.340983	-0.895143	-0.716674	-0.457842	-0.0218932	-0.0545335	-0.595138	-0.187058	0.810255	-0.481529	-0.539044	-0.416757	-0.552325
ZL9BTWF-15	IS	0.234606	1.59441	0.365588	0.932311	2.68477	2.09171	0.98951	1.73783	2.91715	3.34391	2.00068	0.475661	0.35742	1.64909	2.67538	1.67537	-0.07888	-0.399546	-1.01209	-0.860444	0.281946	-0.951677	0.966214	0.238892	-0.945455	-1.22602	-0.183542	-0.516965	-0.23657	-0.995133	-0.833767	-0.0805895	0.108262	-0.213132	-0.914734	0.403602	-0.90564	-0.704098	-0.519249	0.0459415	-0.135626	-0.614281	-0.191555	0.817811	-0.0946155	-0.529904	-0.568624	-0.572453
ZUL3S6O-6011	IS	-0.089137	1.55501	0.291415	0.99258	2.62119	2.14497	0.970232	1.66302	2.84367	3.20655	1.81969	0.311454	0.356849	1.62795	2.52502	1.87702	-0.0844319	-0.42648	-0.754875	-0.717044	0.156241	-0.909185	0.788106	0.385851	-0.987024	-1.10923	-0.215648	-0.319296	-0.228559	-0.972111	-0.846196	-0.211933	-0.0172172	-0.245847	-0.943339	0.196128	-0.826451	-0.608424	-0.584622	-0.0809287	-0.205939	-0.71349	-0.360841	0.66857	-0.456695	-0.376425	-0.480828	-0.59008
ZLPRB8E-12	IS	0.253081	1.416	0.0540021	0.813676	2.52718	1.7087	0.792329	1.58047	2.72215	3.29267	1.63961	0.000336329	0.356511	1.50739	2.40595	1.25909	-0.0675139	-0.318192	-0.724612	-0.76519	0.119319	-0.98111	0.731126	0.24455	-1.10258	-1.25256	-0.501098	-0.556764	-0.216584	-1.09165	-1.04128	-0.144984	0.010642	-0.158889	-0.794111	0.480446	-1.00719	-0.561579	-0.260549	-0.199131	-0.936963	-1.06499	-1.04756	0.102178	-0.882195	-0.874741	-0.699849	-1.18915
ZN3TBJM-01	IS	-0.552427	1.20237	-0.0736261	0.843004	2.51824	2.06293	0.851347	1.66289	2.76809	3.20905	1.85918	0.2476	0.356305	1.65361	2.54177	1.4861	-0.20028	-0.423478	-1.09332	-0.955977	0.0929305	-1.20163	0.641367	0.160365	-1.16246	-1.27213	-0.46254	-0.535969	-0.0270598	-0.96773	-1.01702	-0.0786973	0.103976	-0.0410705	-0.829267	0.434778	-0.96243	-0.785708	-0.360394	-0.353357	-0.605208	-0.958721	-0.701163	0.327127	-0.907793	-0.73502	-0.672391	-0.811792
ZTJ7L7Z-04	IR	0.184069	1.71827	0.380811	1.31528	2.77814	1.94388	1.28502	1.92522	2.93878	3.34562	1.64795	-0.174915	0.356142	1.70581	2.71298	1.41483	-0.142179	-0.204938	-0.565089	-0.702263	0.410007	-0.590712	0.948946	0.383079	-0.976558	-1.0329	-0.0238412	-0.166249	0.0475723	-0.877402	-0.815255	0.202474	0.259684	-0.102044	-0.866255	0.380256	-0.742834	-0.591262	-0.279048	0.201064	0.0387139	-0.278586	-0.249421	1.15476	0.0339449	-0.433569	-0.410399	-0.51273
ZOZOW1T-VIII	IS	-0.0192097	1.4091	0.139159	0.941782	2.61316	2.04733	1.07108	1.76239	2.84985	3.23042	1.7164	0.0560613	0.355871	1.63506	2.58065	1.6645	-0.226485	-0.280898	-0.612998	-0.662895	0.274759	-0.810498	0.807692	0.44797	-0.992285	-1.12411	-0.281528	-0.449131	-0.0657917	-0.812288	-0.756889	0.0822237	0.254405	0.0538182	-0.747254	0.526841	-0.845558	-0.709592	-0.250598	-0.0137559	0.0298207	-0.531644	-0.201318	0.938294	-0.264482	-0.321199	-0.441924	-0.759833
ZLGD9M0-15	IS	0.0392373	1.65367	0.459082	1.09276	2.66137	2.21508	1.1326	1.7829	2.85322	3.22321	1.84716	0.62992	0.355395	1.5795	2.42245	2.02125	-0.150858	-0.273673	-0.704435	-0.825334	0.110658	-1.05713	0.656674	0.380458	-1.15658	-1.18291	-0.550274	-0.483327	0.0139083	-1.01377	-1.03849	-0.160272	0.10697	0.0386158	-0.735546	0.53419	-0.986702	-0.842921	-0.346802	0.152526	-0.116539	-0.721979	-0.158943	0.766014	-0.553898	-0.400163	-0.484638	-0.59366
ZWHMV5E-05	IR	-0.152711	1.4745	0.0555527	1.0768	2.66482	1.91441	1.08586	1.72134	2.76429	3.30967	1.82675	0.208693	0.354381	1.60869	2.63756	1.87699	-0.229093	-0.27996	-0.65	-0.674823	0.16991	-0.829917	0.726881	0.419833	-1.00218	-1.15639	-0.390264	-0.460858	-0.082863	-1.02981	-0.951578	-0.0991118	0.0223103	-0.0132952	-0.850405	0.419947	-0.915966	-0.76714	-0.37934	-0.14379	-0.327626	-0.737304	-0.553609	0.605343	-0.499649	-0.350543	-0.510307	-0.662479
ZUPAQVU-10	IR	-0.210555	1.43618	0.20815	0.745576	2.6032	2.14646	0.734766	1.61586	2.82934	3.19024	1.79664	0.199744	0.354072	1.64785	2.56897	1.49651	-0.183045	-0.429337	-1.05655	-0.975281	0.0758717	-1.0523	0.79283	0.0851308	-1.10463	-1.32167	-0.249322	-0.530504	-0.0600379	-1.10106	-0.884933	0.0612852	0.230148	-0.0886579	-0.801953	0.409099	-1.01388	-0.753196	-0.391301	-0.0635243	-0.516666	-0.807942	-0.516666	0.588122	-0.619683	-0.702295	-0.536816	-0.729342
ZLZNCLZ-03	IS	-0.233675	1.24029	0.070319	0.802222	2.52463	1.75589	0.867356	1.66543	2.78882	3.27883	1.63212	-0.0287356	0.353643	1.63312	2.42976	1.09056	-0.289965	-0.462195	-1.05855	-0.841942	0.241625	-1.12658	0.837846	0.208467	-1.14947	-1.30203	-0.264559	-0.456444	-0.211341	-1.09948	-1.15843	-0.0530857	0.0459571	-0.287933	-0.959309	0.329147	-1.03993	-0.823086	-0.461869	-0.275841	-0.465577	-0.835311	-0.734717	0.564	-0.809496	-0.773433	-0.729812	-0.790219
ZR47VBL-03	IR	-0.116787	1.48	0.150018	0.885006	2.61108	2.06876	0.973239	1.70781	2.81763	3.28517	1.89682	0.47925	0.353523	1.59734	2.38759	1.92174	-0.289821	-0.379576	-0.808213	-0.6772	0.157763	-0.960501	0.660363	0.368896	-1.13488	-1.24926	-0.506603	-0.588632	-0.196325	-1.11007	-1.07779	-0.187917	0.0126656	-0.17281	-1.02228	0.219932	-1.03228	-1.00836	-0.701372	-0.113753	-0.0293621	-0.731673	-0.135702	0.858701	-0.542027	-0.525481	-0.474126	-0.547772
ZX52KVK-08	IR	-0.0195702	1.47319	0.125617	0.951241	2.6211	1.98366	0.951904	1.7344	2.91322	3.35545	1.86096	0.27894	0.352997	1.55634	2.4452	1.80562	-0.249151	-0.273897	-0.647471	-0.69111	0.238523	-0.842378	0.878962	0.564162	-0.954815	-1.01939	-0.376253	-0.293639	-0.0494864	-0.948065	-0.881805	-0.129355	0.0619409	-0.0334776	-0.863603	0.378281	-0.809092	-0.813322	-0.472338	-0.234506	-0.062974	-0.580828	-0.247884	0.920568	-0.285972	-0.286833	-0.559253	-0.496526
ZOZOW1T-63	IS	-0.158807	1.54644	0.240572	1.01752	2.69185	2.06392	1.05349	1.7289	2.83968	3.35317	1.87311	0.371478	0.352724	1.58472	2.61465	1.68722	-0.130321	-0.246297	-0.719891	-0.651741	0.287219	-0.978058	0.874781	0.43812	-0.928696	-1.19561	-0.246209	-0.516277	0.0335297	-0.833563	-0.773724	0.0891274	0.280191	0.109853	-0.795528	0.555205	-0.937957	-0.588028	-0.151458	-0.0408315	-0.034004	-0.719401	-0.250713	0.777635	-0.475316	-0.399678	-0.342372	-0.676997
ZM8YXDM-14	IR	-0.0238248	1.45457	0.124091	0.861936	2.59646	1.83358	0.818734	1.64796	2.76617	3.22673	1.77341	0.342108	0.352332	1.59703	2.5984	2.06163	-0.229919	-0.402599	-0.900139	-0.838113	0.0510849	-1.12663	0.665526	0.233769	-1.13999	-1.28495	-0.382912	-0.521379	-0.277629	-1.10693	-0.949957	-0.221468	-0.0248818	-0.194083	-1.01324	0.313737	-1.06361	-0.733734	-0.408161	-0.198421	-0.256951	-0.861666	-0.609423	0.707355	-0.599385	-0.562604	-0.55155	-0.693491
ZOZOW1T-6031	IS	-0.131278	1.51351	0.188445	0.969279	2.59866	2.11989	0.9676	1.66586	2.85192	3.20477	1.76082	0.292173	0.350629	1.5951	2.53997	1.7846	-0.118376	-0.372172	-0.876277	-0.755534	0.231628	-1.0087	0.850043	0.355317	-1.07818	-1.27931	-0.427772	-0.603126	-0.0828634	-0.755363	-0.796944	-0.00988069	0.210473	0.108477	-0.727807	0.558949	-0.873297	-0.556407	-0.241804	-0.263515	-0.442913	-0.851191	-0.597464	0.4823	-0.554079	-0.609358	-0.707446	-0.760436
ZUL3S6O-09	IS	-0.216848	1.44487	0.0814164	0.90644	2.56316	1.94027	0.912486	1.64023	2.78572	3.21068	1.76787	0.327397	0.349709	1.57201	2.51471	1.91031	-0.252938	-0.545908	-1.04519	-0.833506	0.0905637	-1.04161	0.712511	0.269273	-1.11094	-1.27962	-0.427696	-0.605164	-0.238523	-1.12117	-0.936957	-0.227393	-0.0590451	-0.184576	-1.00854	0.236869	-1.0386	-0.891696	-0.620818	-0.253022	-0.334597	-0.995679	-0.587955	0.511357	-0.625151	-0.640279	-0.603557	-0.754114
ZTJ7L7Z-01	IR	-0.111364	1.55303	0.255845	1.18591	2.72397	1.79586	1.18611	1.85362	2.94684	3.41219	1.823	0.133256	0.349512	1.65991	2.69883	1.48122	-0.0787794	-0.219942	-0.794239	-0.648021	0.471531	-0.639127	0.999757	0.448002	-0.958131	-1.11533	-0.279631	-0.431284	-0.00329946	-0.940212	-0.731776	0.195003	0.266377	-0.0381026	-0.962356	0.384826	-1.01144	-0.678096	-0.301893	-0.183367	-0.0550576	-0.51035	-0.518951	0.976594	-0.376503	-0.467341	-0.372138	-0.542843
ZL9BTWF-11	IS	-0.174049	1.34141	-0.0487909	0.823147	2.66191	1.94819	0.858758	1.75996	2.85236	3.356	1.84078	0.204969	0.347419	1.60514	2.68542	1.65676	-0.0909713	-0.330409	-0.760608	-0.673221	0.356143	-0.980717	0.939772	0.48213	-0.937251	-1.12205	-0.204481	-0.395706	-0.183168	-0.910797	-0.931482	-0.0848733	0.087516	-0.0858798	-0.882956	0.356561	-0.948668	-0.788726	-0.465056	-0.213241	-0.564674	-0.812236	-0.550739	0.626084	-0.601508	-0.54284	-0.554813	-0.744136
ZVM4N7A-6021	IR	0.600452	1.76793	0.55232	1.15114	2.64262	2.17105	1.14679	1.81448	2.83776	3.32546	1.82764	0.518645	0.346719	1.58354	2.34581	1.84697	-0.243033	-0.347261	-0.967917	-0.840273	0.0996494	-0.931401	0.661237	0.298863	-1.19516	-1.10262	-0.412109	-0.4882	0.00447239	-0.832721	-0.80305	-0.0191328	0.153463	-0.0840628	-0.771785	0.32964	-1.00792	-0.862866	-0.522642	0.17608	0.192005	-0.494376	-0.100229	0.879038	-0.391124	-0.525236	-0.454625	-0.458164
ZLZQMEV-08	IR	-0.279606	1.25336	0.037161	0.843354	2.55012	1.84411	0.881567	1.67256	2.75637	3.38504	1.70852	0.0561648	0.34646	1.55466	2.42124	1.3111	-0.204271	-0.366635	-0.848942	-0.738929	0.164161	-0.985498	0.747605	0.30549	-1.09828	-1.23334	-0.530344	-0.580423	-0.102836	-0.962799	-0.862285	-0.00640049	0.17785	-0.00214498	-0.872084	0.306331	-1.01338	-0.769606	-0.507071	0.0402405	-0.646164	-0.85199	-0.634844	0.421803	-0.891023	-0.641071	-0.598029	-0.784634
ZL63I8R-09	IR	-0.301278	1.16604	-0.100452	0.764668	2.54218	1.77983	0.929134	1.66521	2.79461	3.28585	1.58675	-0.217726	0.34644	1.60796	2.46125	1.09886	-0.2147	-0.3876	-0.818963	-0.66731	0.364521	-0.923394	0.89459	0.223248	-0.995975	-1.19474	-0.293354	-0.438569	-0.109204	-0.924169	-0.884297	0.0581026	0.217522	-0.0668362	-0.862482	0.31902	-0.858357	-0.717057	-0.519968	-0.153231	-0.520959	-0.821962	-0.572203	0.520283	-0.907305	-0.633414	-0.644942	-0.75337
ZM7JY3G-16	IR	-0.23327	1.19142	-0.17646	0.834542	2.60691	1.72818	0.954949	1.74693	2.91164	3.35439	1.61826	-0.185343	0.345332	1.52811	2.50239	1.48302	-0.144129	-0.30385	-0.751008	-0.693655	0.315866	-0.898482	0.854741	0.387574	-1.02111	-1.17913	-0.418648	-0.58215	-0.235097	-0.985925	-0.905569	0.0323962	0.137422	-0.115836	-1.05047	0.448709	-0.963887	-0.637515	-0.214996	-0.052662	-0.769675	-0.846414	-0.651381	0.492776	-0.888677	-0.671483	-0.707894	-0.828403
ZLTUJTN-05	IR	-0.0931871	1.48822	0.311931	0.982304	2.52236	2.02502	1.0567	1.69258	2.79216	3.23808	1.82493	0.236476	0.345202	1.62608	2.41296	1.57089	-0.149951	-0.477217	-0.787363	-0.756874	0.182109	-1.07409	0.775038	0.191053	-1.17376	-1.25632	-0.322078	-0.399505	-0.0575235	-0.856307	-0.901765	-0.00813706	0.135524	-0.148261	-0.957279	0.244984	-1.03406	-0.880305	-0.62868	-0.0715173	-0.181774	-0.612916	-0.306713	0.760062	-0.413346	-0.551374	-0.511604	-0.540168
ZN9YTFN-13	IS	-0.206203	1.34311	0.186197	0.961852	2.61502	1.85435	0.943272	1.65153	2.8013	3.36779	1.59664	0.099289	0.344944	1.54969	2.45003	1.823	-0.263673	-0.334185	-0.837514	-0.837514	0.224208	-0.942405	0.830754	0.275955	-1.01711	-1.19277	-0.314599	-0.504137	-0.185572	-1.12032	-0.977144	-0.0912866	-0.0465333	-0.196935	-0.936525	0.33427	-0.923954	-0.710318	-0.458941	-0.443109	-0.814842	-0.946198	-0.682216	0.542806	-0.840372	-0.489606	-0.796906	-0.776346
ZLZQMEV-10	IR	-0.0884424	1.28317	-0.0852008	0.781924	2.54566	1.8355	0.817259	1.71458	2.78661	3.35748	1.62402	-0.0693529	0.344927	1.52465	2.37706	1.08869	-0.25941	-0.416774	-0.790354	-0.795024	0.135084	-0.99401	0.753448	0.318015	-0.999405	-1.28455	-0.471017	-0.558167	-0.151139	-0.962678	-0.943386	-0.115037	0.0787149	-0.0896041	-0.901508	0.319041	-1.1987	-0.812847	-0.533357	-0.175508	-0.691581	-0.897755	-0.743687	0.483436	-0.862348	-0.663749	-0.529316	-0.77767
ZPF36E2-03	IR	-0.162402	1.38569	0.231597	0.865943	2.61851	2.12466	1.0085	1.75199	2.90407	3.32694	2.08589	0.572501	0.344315	1.54613	2.47465	1.71141	-0.213204	-0.263268	-0.626888	-0.561842	0.242958	-0.899989	0.730447	0.460434	-1.24017	-1.25987	-0.570847	-0.567054	0.0562927	-1.04648	-0.919495	-0.0555859	0.0556455	-0.0311809	-0.749289	0.442791	-0.980171	-0.705435	-0.432925	-0.174046	-0.0299564	-0.736752	0.0260923	0.976968	-0.288057	-0.56465	-0.390047	-0.349085
ZY9XQJP-07	IR	-0.296623	1.4043	0.281834	0.798982	2.52823	2.22656	0.902378	1.64792	2.76338	3.18585	1.81131	0.38863	0.344126	1.55297	2.36344	1.48609	-0.222732	-0.348747	-0.796643	-0.731698	0.201679	-0.976786	0.779611	0.39034	-1.03143	-1.14008	-0.406315	-0.445634	-0.0636075	-0.92616	-0.809669	0.00694027	0.237755	0.0821397	-0.824646	0.261814	-0.847149	-0.610515	-0.326622	-0.254118	-0.416906	-0.794916	-0.259783	0.605871	-0.675799	-0.731754	-0.641421	-0.623967
ZLZNCLZ-16	IS	-0.315062	1.30736	0.0110612	0.896483	2.52744	1.77748	0.950296	1.69576	2.8272	3.27599	1.63951	-0.151227	0.343432	1.60768	2.31381	1.11698	-0.342296	-0.384855	-0.837843	-0.827466	0.210431	-1.03498	0.830304	0.337857	-1.14943	-1.26663	-0.440617	-0.626049	-0.226872	-1.02872	-0.88676	-0.0867156	0.0490634	-0.162664	-1.13266	0.295369	-1.002	-0.895875	-0.529249	-0.175333	-0.46069	-0.775055	-0.711415	0.730575	-0.770564	-0.614818	-0.571852	-0.724102
ZN0JE53-06	IS	-0.288383	1.46968	0.126747	0.83298	2.66445	2.12998	0.900714	1.77811	2.83668	3.21422	1.81253	0.370183	0.343175	1.62984	2.6949	1.65149	-0.00655535	-0.51657	-1.02062	-0.84307	0.119829	-1.0784	0.735946	0.180748	-1.14053	-1.33151	-0.340337	-0.571277	-0.210012	-0.977424	-0.944972	-0.175594	-0.00565229	-0.224316	-0.902928	0.4109	-0.994742	-0.759362	-0.426923	-0.123454	-0.502936	-0.794249	-0.407217	0.630909	-0.167851	-0.7023	-0.543292	-0.665497
ZUL3S6O-10	IS	0.158678	1.49565	0.132085	0.981948	2.62811	2.0234	0.99175	1.71892	2.80617	3.22746	1.75629	0.179991	0.342695	1.62911	2.56357	1.79155	-0.106784	-0.39624	-0.824914	-0.832213	0.0790796	-0.881819	0.741229	0.343387	-1.11877	-1.23538	-0.449821	-0.526683	-0.234161	-1.03888	-0.898433	-0.123525	-0.0161934	-0.192539	-0.994382	0.23214	-1.01833	-0.899733	-0.632722	-0.0389407	-0.219297	-0.66839	-0.333433	0.800142	-0.465501	-0.350747	-0.446318	-0.617237
ZN3TBJM-02	IS	-0.338264	1.29235	0.130296	0.929208	2.53739	2.12277	0.900015	1.65984	2.78202	3.22838	1.90508	0.362533	0.342523	1.68092	2.59488	1.52102	-0.158378	-0.351501	-0.882604	-0.85778	0.038853	-1.04766	0.55916	0.198701	-1.16761	-1.26433	-0.670105	-0.56096	0.0616573	-0.851557	-0.900665	-0.0413832	0.175447	0.0294726	-0.781658	0.443676	-1.03325	-0.840339	-0.399761	-0.316948	-0.70147	-0.956478	-0.701701	0.384602	-0.685713	-0.677896	-0.646961	-0.830524
ZM7JY3G-11	IR	-0.386628	1.03148	-0.29297	0.706605	2.59726	1.73027	0.842216	1.73811	2.88495	3.33186	1.58973	-0.252485	0.341949	1.51021	2.53139	1.16682	-0.139535	-0.308719	-0.842203	-0.668946	0.309122	-0.832022	0.812849	0.311184	-0.990052	-1.16833	-0.355198	-0.552048	-0.267983	-1.01804	-0.9695	-0.000193638	0.114129	-0.172905	-0.858755	0.416537	-0.90985	-0.62346	-0.292807	-0.267175	-0.585793	-0.872978	-0.682183	0.353044	-0.681274	-0.70737	-0.641744	-0.842658
ZLPZS0H-14	IR	-0.16471	1.2789	0.00144634	0.691795	2.56315	1.94446	0.798049	1.68082	2.78142	3.30707	1.62863	-0.265658	0.341842	1.49179	2.26109	1.02101	-0.244649	-0.332694	-0.767263	-0.803475	0.245574	-0.912478	0.822314	0.274656	-1.03957	-1.24275	-0.469563	-0.644488	-0.197715	-1.13833	-1.09003	-0.0425492	0.10034	-0.179012	-1.01289	0.232127	-0.959345	-0.938749	-0.697717	-0.00922019	-0.223683	-0.601116	-0.221921	0.928705	-0.500876	-0.462804	-0.342229	-0.478775
ZIS22OE-02	IS	-0.429401	1.39012	0.140109	0.888346	2.57139	2.0497	1.0034	1.67297	2.75975	3.25368	1.78401	0.182509	0.341614	1.60391	2.54379	1.39955	-0.101662	-0.480156	-0.983371	-1.03668	0.00871371	-1.1214	0.657842	0.18901	-1.04892	-1.34985	-0.597755	-0.722824	-0.13221	-0.852172	-0.912237	-0.0655307	0.139291	-0.0209387	-0.795364	0.440416	-1.05491	-0.753972	-0.420616	-0.287875	-0.602728	-0.933637	-0.783464	0.277315	-0.722865	-0.81821	-0.722865	-0.888839
ZL63I8R-18	IR	0.0269757	1.5197	0.259853	0.792892	2.61252	2.11491	0.834423	1.71232	2.87623	3.29422	1.91113	0.306214	0.340962	1.63417	2.4807	1.39452	-0.118476	-0.339632	-0.812769	-0.669626	0.357131	-1.0563	0.963146	0.345304	-1.03577	-1.2317	-0.254268	-0.504712	-0.0802622	-0.978262	-0.900925	0.0553663	0.225398	-0.143809	-0.905302	0.337565	-0.924569	-0.875024	-0.426593	0.103534	-0.292497	-0.644761	-0.417436	0.835999	-0.597806	-0.590728	-0.438303	-0.570098
ZUPAQVU-01	IR	-0.329956	1.34804	0.171625	0.728742	2.54514	2.09866	0.722216	1.59179	2.78171	3.18276	1.81184	0.231126	0.340503	1.60726	2.49493	1.49168	-0.15037	-0.336846	-0.915265	-0.795389	0.110421	-1.14485	0.749053	0.160789	-0.810941	-1.17516	-0.453281	-0.550843	-0.0580784	-1.02838	-0.868975	0.0554915	0.232101	-0.0908234	-0.882812	0.310057	-0.966405	-0.729615	-0.518472	-0.0378952	-0.416796	-0.826463	-0.305876	0.619551	-0.771932	-0.692013	-0.552573	-0.50972
ZYXQKWY-12	IR	-0.275064	1.33118	0.226374	0.968051	2.59075	2.09586	0.978622	1.74438	2.82176	3.31614	1.78336	0.160606	0.340017	1.59638	2.54429	1.4771	-0.126377	-0.27746	-0.717431	-0.776301	0.237323	-0.992906	0.691819	0.185042	-1.09852	-1.2403	-0.365166	-0.520735	-0.0654386	-0.978679	-0.870188	0.0195563	0.183699	-0.0908949	-1.04465	0.319396	-0.993961	-0.881379	-0.617942	-0.204421	-0.356883	-0.744127	-0.310539	0.695225	-0.546254	-0.613245	-0.736067	-0.881619
ZUPAQVU-06	IR	-0.362937	1.358	0.122922	0.700702	2.62494	2.08409	0.671692	1.66055	2.83909	3.23333	1.77206	0.136794	0.339254	1.59824	2.55022	1.60157	-0.223591	-0.455284	-0.963113	-0.900547	0.0738752	-1.08052	0.744216	0.045678	-1.09628	-1.29173	-0.376024	-0.56096	-0.07538	-0.935752	-0.804126	0.115711	0.304668	-0.0982075	-0.811649	0.428623	-0.865158	-0.638963	-0.237987	-0.225727	-0.379117	-0.74475	-0.360022	0.654424	-0.64168	-0.75039	-0.697986	-0.643912
ZOZOW1T-XX	IS	-0.256966	1.47001	-0.00706419	0.871064	2.59977	2.01284	0.933115	1.68121	2.78937	3.23895	1.74948	0.181653	0.338411	1.59064	2.55464	1.646	-0.213311	-0.323722	-0.613797	-0.65257	0.251996	-1.08023	0.757567	0.404216	-1.16517	-1.26977	-0.519206	-0.503411	-0.130533	-0.873819	-0.847344	-0.0512771	0.138657	-0.072317	-0.823304	0.506458	-0.980741	-0.815186	-0.350299	0.0430101	0.0843004	-0.553277	-0.0859336	0.970953	-0.232778	-0.616512	-0.444362	-0.666951
ZLPRB8E-07	IS	0.0279165	1.29935	-0.203336	0.772899	2.48119	1.70999	0.812408	1.60024	2.68723	3.26163	1.73085	0.121657	0.338046	1.48355	2.43819	1.29182	-0.10383	-0.320438	-0.921411	-0.729348	0.159302	-0.870718	0.739274	0.226854	-1.03433	-1.18656	-0.31385	-0.531997	-0.196513	-1.03452	-0.993261	-0.116574	0.03294	-0.17993	-0.771299	0.409309	-0.909601	-0.69787	-0.317494	-0.269237	-0.780472	-1.04487	-0.932424	0.203566	-0.926465	-0.773927	-0.669941	-1.10387
ZM7JY3G-07	IR	-0.312688	1.15753	-0.322175	0.741777	2.58297	1.83254	0.907118	1.75206	2.87788	3.29627	1.62574	-0.200683	0.336425	1.52005	2.4581	1.38505	-0.198946	-0.317357	-0.64643	-0.659446	0.203098	-1.12038	0.743884	0.395073	-1.11495	-1.23929	-0.474323	-0.562845	-0.133963	-0.915645	-0.842788	0.0314815	0.144937	-0.0264199	-0.775611	0.504166	-1.00425	-0.560806	-0.152423	-0.319323	-0.85631	-0.948351	-0.880403	0.433019	-0.859837	-0.757537	-0.664629	-0.86654
ZOZOW1T-83	IS	-0.141734	1.35278	0.105506	0.872419	2.57808	2.0616	0.898413	1.68222	2.78645	3.20274	1.70551	0.0507213	0.335303	1.60011	2.54868	1.60532	-0.140296	-0.412339	-0.784022	-0.670079	0.158482	-1.03354	0.753797	0.330144	-1.09899	-1.22107	-0.555675	-0.478835	-0.0993786	-0.799653	-0.8666	-0.0589933	0.166754	-0.0269782	-0.763346	0.458591	-0.909849	-0.594273	-0.289966	-0.127894	-0.512607	-0.762931	-0.40601	0.657787	-0.595519	-0.573878	-0.520329	-0.631365
ZRB0F6P-01	IR	-0.138186	1.26874	0.15849	0.840724	2.50972	2.05555	0.9567	1.73119	2.76779	3.26688	1.72501	-0.0279633	0.335125	1.5615	2.29311	1.08899	-0.203817	-0.413122	-0.708528	-0.846431	0.223326	-0.978744	0.72719	0.277519	-1.16178	-1.27478	-0.37974	-0.430593	-0.214421	-1.09691	-1.01215	-0.271503	-0.113312	-0.213931	-0.971054	0.307128	-0.971516	-0.869442	-0.493932	-0.157845	-0.242379	-0.980044	-0.287287	0.683875	-0.624276	-0.884935	-0.600612	-0.836622
ZUPAQVU-Quarterly Visit 14.01	IR	0.206809	1.45829	0.238745	0.748446	2.57469	2.02315	0.727476	1.58935	2.76324	3.24445	1.81094	0.259806	0.334755	1.63829	2.55742	1.45753	-0.0893935	-0.416799	-1.02944	-0.97767	0.0788232	-0.997874	0.727576	0.165487	-1.09608	-1.26439	-0.365984	-0.533763	0.0127904	-0.932309	-0.791195	0.122277	0.31404	0.132082	-0.890398	0.476263	-0.919323	-0.68041	-0.280496	0.136324	-0.554954	-0.832169	-0.603903	0.404127	-0.561839	-0.731576	-0.668604	-0.869455
ZLPRB8E-14	IS	0.234545	1.41064	0.0888763	0.860294	2.55787	1.72803	0.899016	1.64591	2.7823	3.33437	1.70762	0.0719568	0.334385	1.53166	2.47001	1.32188	-0.0531562	-0.293785	-0.875642	-0.715389	0.164116	-1.04344	0.765193	0.230782	-0.962792	-1.19068	-0.341897	-0.543188	-0.1258	-0.896524	-0.896713	-0.0531562	0.0563312	-0.131926	-0.813832	0.478471	-0.918905	-0.648057	-0.350907	-0.279418	-0.587759	-0.947457	-0.80128	0.331227	-0.675783	-0.75432	-0.661542	-0.994982
ZN9YTFN-08	IS	-0.135663	1.46006	0.340439	0.98512	2.59785	1.87725	0.916866	1.66165	2.7944	3.38111	1.77807	0.0988585	0.33387	1.55114	2.38527	1.39855	-0.238744	-0.262816	-0.731607	-0.740815	0.220792	-0.962664	0.833663	0.323523	-0.923943	-1.16462	-0.429182	-0.527344	-0.138365	-0.98835	-1.02888	-0.128754	0.0163545	-0.173127	-0.954648	0.214627	-1.02594	-0.8441	-0.595922	-0.18849	-0.44286	-0.792349	-0.547596	0.642991	-0.720653	-0.595067	-0.746756	-0.660178
ZLZNCLZ-10	IS	-0.258734	1.21146	0.0565182	0.745229	2.49314	1.68041	0.921679	1.61333	2.75397	3.29872	1.66946	-0.0433196	0.333781	1.6045	2.34613	1.07909	-0.244088	-0.491713	-1.22151	-0.848142	0.13591	-1.08889	0.736819	0.25731	-1.15874	-1.28106	-0.397193	-0.522132	-0.28744	-1.0992	-0.963364	-0.139994	0.00542836	-0.209415	-1.03231	0.203136	-1.14731	-0.893824	-0.604232	-0.447248	-0.527117	-0.822127	-0.796853	0.598808	-0.814449	-0.616873	-0.614876	-0.811732
ZN0JE53-12	IS	-0.201478	1.57444	0.225777	0.866136	2.62933	2.1753	0.966293	1.78412	2.8082	3.20245	1.91418	0.306712	0.333603	1.58674	2.66129	1.57909	-0.0636545	-0.447214	-0.980892	-0.873487	0.0858759	-1.02608	0.692268	0.212352	-1.3382	-1.40675	-0.543318	-0.708341	-0.213959	-0.939358	-1.08266	-0.196166	0.010765	-0.202883	-0.907304	0.395373	-1.18877	-0.815962	-0.46828	-0.0615914	-0.195405	-0.67699	-0.185975	0.70596	-0.177831	-0.613527	-0.525642	-0.518741
ZMBVNFM-11	IS	-0.101135	1.48074	0.125477	0.835734	2.60589	2.08153	0.84487	1.82693	2.92255	3.31785	1.71868	0.121998	0.333187	1.50747	2.24708	1.37257	-0.254308	-0.305751	-0.748994	-0.675919	0.332078	-1.02098	0.86379	0.358784	-1.08064	-1.18541	-0.250459	-0.430981	-0.0780636	-0.865975	-0.820499	0.0901438	0.217881	-0.0466017	-0.804396	0.494663	-0.816295	-0.671803	-0.369137	-0.210896	-0.425981	-0.79056	-0.569403	0.65826	-0.976472	-0.765661	-0.652797	-0.982284
ZOZOW1T-V	IS	-0.501943	1.33183	0.0776475	0.795573	2.56378	2.1809	0.803031	1.58494	2.76649	3.21992	1.75127	0.482826	0.332012	1.5493	2.34531	1.95667	-0.237638	-0.29704	-0.754584	-0.765488	0.110309	-1.00486	0.640475	0.27322	-1.20055	-1.39185	-0.469782	-0.609713	-0.108867	-0.84279	-0.76881	-0.0157904	0.146108	-0.0105856	-0.760171	0.497568	-0.987546	-0.593026	-0.301085	-0.19671	-0.518133	-0.838235	-0.398947	0.500436	-0.728976	-0.6794	-0.670706	-0.82685
ZOZOW1T-7012	IS	-0.387719	1.38003	0.0725037	0.812634	2.62014	2.04146	0.917536	1.679	2.8129	3.26659	1.72815	0.134993	0.331731	1.6042	2.61325	1.7709	-0.126688	-0.391065	-0.920382	-0.767458	0.0964889	-1.12563	0.706878	0.30439	-1.08999	-1.29755	-0.465629	-0.565636	-0.0587043	-0.83186	-0.876672	-0.0770317	0.141132	0.0331515	-0.848858	0.559628	-1.00452	-0.703934	-0.256915	-0.286956	-0.775853	-0.980786	-0.857979	0.306176	-0.788464	-0.643177	-0.609749	-0.925402
ZLZNCLZ-17	IS	-0.33688	1.1215	-0.205623	0.729425	2.48054	1.69556	0.917068	1.65819	2.80144	3.3065	1.59518	-0.275945	0.331618	1.56581	2.30335	1.08907	-0.339469	-0.395117	-0.858595	-0.620057	0.213818	-0.942277	0.776744	0.32636	-1.06985	-1.20849	-0.446641	-0.531059	-0.217489	-1.11061	-1.03827	-0.22783	-0.0356459	-0.285972	-0.938271	0.352761	-0.877506	-0.797395	-0.308466	-0.195329	-0.519558	-0.749444	-0.386959	0.762988	-0.903892	-0.59285	-0.693587	-0.614249
ZLZQMEV-06	IR	-0.367447	0.986921	-0.202255	0.783759	2.55913	1.85087	0.854276	1.71857	2.82426	3.38974	1.54279	-0.176038	0.331394	1.5612	2.52354	1.48177	-0.252169	-0.321732	-0.652848	-0.769917	0.0883472	-1.01855	0.728812	0.29792	-1.18578	-1.2462	-0.432931	-0.532932	-0.0314221	-0.899978	-0.887657	-0.00556607	0.18154	0.0263054	-0.792356	0.420783	-0.960147	-0.700265	-0.330087	0.18023	-0.565942	-0.802355	-0.633218	0.431776	-0.84032	-0.69654	-0.315854	-0.824816
ZN9YTFN-11	IS	-0.121515	1.45884	0.159582	0.991874	2.52593	1.81023	0.922053	1.64488	2.77334	3.33142	1.64533	-0.0331519	0.330946	1.55195	2.34753	1.5353	-0.406038	-0.319151	-0.810799	-0.677086	0.231935	-0.982712	0.743694	0.214451	-1.24572	-1.24907	-0.39447	-0.479531	-0.275219	-0.903362	-1.03359	-0.218396	-0.110802	-0.380379	-0.974782	0.230449	-0.895816	-0.732552	-0.56229	-0.202992	-0.213899	-0.769502	-0.566958	0.715726	-0.657283	-0.60534	-0.644	-0.863623
ZY1ZKJY-15	IS	-0.168275	1.33908	0.141931	0.766281	2.62603	2.12555	0.837833	1.72799	2.86469	3.23468	1.91878	0.396541	0.330847	1.63758	2.65703	1.71449	-0.0626185	-0.18494	-0.502131	-0.593418	0.387635	-0.90651	0.979291	0.597323	-0.923324	-1.03995	-0.0918188	-0.291016	0.0592525	-0.871816	-0.882708	-0.0816968	0.0991319	0.0207693	-0.949775	0.39174	-0.841344	-0.713916	-0.475511	-0.0212535	-0.0424619	-0.483942	-0.121998	1.0653	0.00410612	-0.553264	-0.31698	-0.390235
ZPJT5MY-03	IR	-0.257471	1.48268	0.308823	0.909331	2.55311	2.19204	0.886125	1.56436	2.67956	3.09884	1.64099	0.144874	0.330569	1.62834	2.41829	1.77616	-0.332748	-0.545593	-0.850056	-0.839837	-0.0360838	-1.05309	0.513317	0.186927	-1.22851	-1.23091	-0.644194	-0.439687	-0.279665	-1.21937	-1.0822	-0.426516	-0.266328	-0.330366	-1.14091	0.136058	-1.05524	-1.03111	-0.777272	0.20025	0.0256775	-0.643251	0.258359	1.10848	-0.224647	-0.330992	-0.366865	-0.175764
ZLZQMEV-09	IR	-0.0687491	1.33306	-0.201011	0.81608	2.55575	1.91093	0.845376	1.65841	2.77782	3.35293	1.66803	-0.0992121	0.330339	1.52263	2.42988	1.2259	-0.198861	-0.340747	-0.621826	-0.767954	0.203056	-0.935445	0.762721	0.301608	-1.09249	-1.27273	-0.436022	-0.554623	-0.139619	-0.970929	-0.938259	-0.063618	0.144578	-0.0708175	-0.897617	0.326956	-0.994879	-0.824827	-0.452321	-0.17097	-0.443536	-0.774538	-0.456983	0.654432	-0.587647	-0.502005	-0.597334	-0.813282
ZS2DMX7-08	IS	-0.153241	1.43536	0.0890218	0.965724	2.60286	2.06567	0.965339	1.70318	2.87313	3.30731	1.79674	0.196469	0.329802	1.5705	2.49521	1.51042	-0.146364	-0.301362	-0.829039	-0.8222	0.160731	-0.926524	0.733977	0.297276	-1.15126	-1.25673	-0.455702	-0.529617	-0.0942867	-0.921469	-0.987614	-0.0183789	0.149541	-0.0552593	-0.808164	0.504296	-0.853326	-0.613187	-0.241268	-0.492842	-0.781656	-1.03307	-0.890755	0.271976	-0.959891	-0.85471	-0.77858	-0.954653
ZMBH10Z-10	IS	0.227553	1.44547	0.168709	0.957012	2.64532	1.8812	0.939051	1.74458	2.80593	3.26787	1.77457	0.176739	0.329164	1.6352	2.61356	1.63374	-0.133601	-0.322394	-0.943556	-0.846021	0.0750971	-1.04518	0.61422	0.274212	-1.11809	-1.25009	-0.461871	-0.519476	0.135729	-0.977746	-0.907773	0.0467564	0.211113	0.0721218	-0.824771	0.536666	-1.00265	-0.847634	-0.306257	-0.271905	-0.648931	-0.953689	-0.672969	0.492157	-0.751001	-0.691184	-0.708014	-0.841222
ZR47VBL-07	IR	0.0237942	1.38253	-0.0229596	0.785939	2.55207	1.86035	0.800036	1.64349	2.71352	3.23441	1.69539	0.413702	0.329041	1.55622	2.48272	2.14454	-0.292567	-0.41621	-0.938682	-0.826579	0.0729949	-0.963225	0.693736	0.352538	-1.14853	-1.26379	-0.544361	-0.569185	-0.178129	-1.05586	-1.05713	-0.153979	0.0057656	-0.118249	-1.10795	0.190947	-1.09808	-1.00615	-0.650094	-0.209382	-0.208921	-0.640085	-0.315615	0.845184	-0.514218	-0.49106	-0.446533	-0.451027
ZTLIFAS-02	IS	-0.215593	1.17474	0.016942	0.875565	2.5791	1.72687	0.8662	1.68782	2.79517	3.32902	1.71555	0.0519904	0.328528	1.56528	2.5889	1.78976	-0.148369	-0.398289	-0.977888	-0.881716	0.090657	-1.16254	0.679122	0.212895	-1.1917	-1.30494	-0.506322	-0.651219	-0.0579038	-1.00938	-0.948316	-0.104698	0.106346	-0.0556914	-0.881125	0.445109	-1.00563	-0.688	-0.275281	-0.364177	-0.871725	-1.02188	-0.831194	0.269234	-0.918325	-0.633396	-0.683745	-0.9641
ZL63I8R-17	IR	-0.263654	1.35304	0.107428	0.80562	2.56851	1.92251	0.936316	1.6756	2.79385	3.26216	1.74683	0.0392811	0.328391	1.61991	2.46201	1.39749	-0.206258	-0.428149	-0.948347	-0.698365	0.219349	-0.944286	0.813976	0.367476	-1.03588	-1.17043	-0.330669	-0.406528	-0.196508	-0.964273	-0.858625	-0.00365065	0.148312	-0.166331	-0.957345	0.259665	-0.868608	-0.824504	-0.603375	-0.397425	-0.334806	-0.774047	-0.501357	0.69385	-0.697996	-0.660303	-0.697608	-0.655943
ZLZNCLZ-18	IS	-0.251347	1.2435	-0.0978119	0.798078	2.5137	1.7057	0.841824	1.66355	2.79582	3.3028	1.70456	-0.0515087	0.328229	1.59153	2.29454	1.13729	-0.313701	-0.413198	-0.925081	-0.808363	0.133092	-1.02774	0.758566	0.272199	-1.06088	-1.25774	-0.329566	-0.483314	-0.216538	-1.11804	-1.03709	-0.126756	0.0159113	-0.147792	-0.945668	0.332296	-0.994418	-0.767204	-0.47499	-0.0643287	-0.559361	-0.754797	-0.733568	0.647699	-0.775445	-0.740359	-0.583051	-0.766835
ZOZOW1T-70	IS	-0.570014	1.42329	0.156605	0.849824	2.53642	2.05025	0.916391	1.66143	2.76874	3.1666	1.69228	0.049273	0.327758	1.58358	2.48546	1.44614	-0.203964	-0.351321	-0.684818	-0.713509	0.18452	-0.962472	0.76021	0.339101	-1.11145	-1.29443	-0.387992	-0.606563	-0.1137	-0.904998	-0.839373	-0.058143	0.120134	-0.00772152	-0.708563	0.468482	-0.935875	-0.735638	-0.301742	-0.300318	-0.414737	-0.827429	-0.586071	0.583346	-0.701783	-0.644093	-0.75919	-0.73171
ZL63I8R-04	IR	-0.223439	1.32624	0.177946	0.864193	2.57747	1.95379	1.0463	1.73506	2.82805	3.24064	1.74021	0.03298	0.32762	1.57665	2.49351	1.28269	-0.172478	-0.357538	-0.789929	-0.729671	0.305798	-0.94393	0.888528	0.278602	-1.05627	-1.32074	-0.287451	-0.478318	-0.122654	-0.927985	-0.894059	0.0289636	0.186584	-0.147577	-0.898056	0.321818	-0.988641	-0.81812	-0.472358	0.045365	-0.420904	-0.779573	-0.568305	0.68911	-0.490309	-0.654018	-0.558683	-0.758945
ZOZOW1T-76	IS	-0.150866	1.39786	0.0570808	0.856866	2.57441	1.95797	0.896545	1.65034	2.75263	3.26108	1.69572	0.0185558	0.327215	1.60041	2.56589	1.64205	-0.174665	-0.336449	-0.661715	-0.759412	0.224261	-0.922948	0.82363	0.424691	-0.960047	-1.10418	-0.232246	-0.357209	-0.0084978	-0.817955	-0.784455	0.069389	0.255096	0.110339	-0.720972	0.501409	-0.723775	-0.634004	-0.271943	-0.173343	-0.514863	-0.764969	-0.44286	0.674825	-0.472019	-0.472798	-0.557976	-0.629986
ZL9BTWF-6021	IS	-0.0815673	1.54182	0.153398	0.937964	2.68573	2.02835	0.973046	1.762	2.90487	3.3824	2.019	0.475546	0.326341	1.6512	2.69727	1.73381	-0.0693244	-0.39327	-0.791883	-0.677163	0.322837	-0.955917	0.954619	0.415382	-0.988102	-1.11956	-0.255711	-0.419968	-0.171624	-1.04326	-0.845979	-0.103206	0.0195235	-0.198716	-0.943727	0.33511	-0.860903	-0.820045	-0.528108	-0.183212	-0.384104	-0.70833	-0.421595	0.683216	-0.381954	-0.585933	-0.564726	-0.623971
ZQFL1P3-6021	IS	0.292786	1.5733	0.199307	0.916925	2.57885	2.04283	0.821242	1.64389	2.77416	3.26604	1.72342	0.109614	0.32603	1.59809	2.51333	1.54497	-0.191781	-0.466481	-1.04318	-0.978848	0.0128913	-0.954375	0.673874	0.196613	-1.11013	-1.22139	-0.477295	-0.583516	0.01112	-0.974065	-0.830974	0.0754363	0.224893	0.0782625	-0.824707	0.470659	-1.06187	-0.699718	-0.280184	-0.431621	-0.519128	-0.954002	-0.701657	0.310029	-0.911037	-0.735135	-0.639052	-0.829481
ZR47VBL-02	IR	-0.354919	1.20802	-0.0111985	0.709457	2.54528	1.82117	0.778897	1.6064	2.79808	3.29672	1.68397	-0.046358	0.325522	1.52928	2.36585	1.40704	-0.311021	-0.36191	-0.893607	-0.886246	0.179657	-1.0124	0.745692	0.251725	-1.10687	-1.26539	-0.4041	-0.512756	-0.11106	-1.02804	-0.922978	-0.0139394	0.116846	-0.0900206	-0.944832	0.265131	-1.05706	-0.821358	-0.627187	-0.409209	-0.478141	-0.816576	-0.597671	0.646472	-0.79385	-0.474215	-0.60785	-0.66649
ZLGD9M0-05	IS	-0.041845	1.55689	0.340772	1.06652	2.59517	2.15605	1.03361	1.69371	2.83535	3.22295	1.88064	0.658596	0.32548	1.50404	2.36204	1.97341	-0.218742	-0.409092	-0.762101	-0.853871	0.198302	-0.946871	0.750507	0.427911	-1.05889	-1.0916	-0.365932	-0.421169	-0.0519371	-0.922006	-0.827558	0.0231807	0.195265	0.153541	-0.746349	0.508938	-0.887724	-0.65838	-0.215676	-0.0733275	-0.297301	-0.72214	-0.340099	0.67233	-0.57156	-0.324448	-0.482619	-0.584624
ZVBQY1N-6031	IR	-0.148127	1.40987	0.222184	0.862159	2.56618	2.08206	0.906125	1.69876	2.77605	3.25193	1.76086	0.0238849	0.325312	1.57872	2.47434	1.28245	-0.139241	-0.498515	-0.928523	-0.796539	0.223651	-1.0163	0.800929	0.316482	-1.16478	-1.30346	-0.28146	-0.627718	-0.249437	-1.01737	-1.12409	-0.223108	-0.0601073	-0.321847	-1.0904	0.263354	-0.970688	-0.916292	-0.5701	-0.213783	-0.115591	-0.662109	-0.269894	0.779395	-0.542485	-0.553367	-0.567308	-0.622287
ZX52KVK-09	IR	0.0656246	1.51939	0.271602	0.959739	2.55151	1.92343	0.93507	1.63888	2.77177	3.32838	1.86724	0.355106	0.322711	1.54121	2.36564	1.51024	-0.311466	-0.292314	-0.723755	-0.789306	0.28579	-0.838329	0.862984	0.403224	-1.05841	-1.17848	-0.299802	-0.447604	-0.114192	-1.0781	-0.968906	-0.159497	-0.00716591	-0.147109	-0.946634	0.295131	-0.972779	-0.87513	-0.51241	-0.0310092	-0.224403	-0.672967	-0.373896	0.696233	-0.763738	-0.64934	-0.596121	-0.600147
ZNDMXI3-13	IR	-0.296019	1.28068	-0.0509002	0.659965	2.6106	2.00673	0.765412	1.68051	2.85211	3.39962	1.54883	-0.0813096	0.322394	1.51194	2.39157	1.20163	-0.257032	-0.290733	-0.636841	-0.706056	0.222426	-0.978489	0.771066	0.374072	-1.32433	-1.16403	-0.224392	-0.247322	0.043111	-0.774869	-0.892508	0.177735	0.296056	0.159573	-0.718788	0.490104	-0.935646	-0.760695	-0.347021	-0.01092	-0.524841	-0.751567	-0.497012	0.703159	-0.741678	-0.846159	-0.660668	-0.66781
ZPF36E2-01	IR	-0.0794668	1.43038	0.291276	0.785232	2.61697	2.26797	0.921856	1.71568	2.84334	3.27157	1.95946	0.551372	0.322192	1.60736	2.40649	1.94556	-0.226148	-0.390726	-0.796492	-0.864757	0.172416	-0.996942	0.811386	0.197945	-1.12937	-1.28698	-0.343612	-0.527003	-0.10968	-1.05012	-0.979982	-0.156621	0.0747142	-0.22285	-0.979298	0.229538	-1.0004	-0.915824	-0.620189	0.188967	-0.13123	-0.516443	0.0301383	0.951436	-0.10006	-0.33357	-0.377609	-0.343533
ZWFDEY0-05	IR	-0.247083	1.27839	0.0388114	0.925795	2.64427	1.94458	1.03953	1.77896	2.82151	3.31586	1.75049	0.0612053	0.321478	1.54715	2.67464	1.59347	-0.143488	-0.383246	-0.720067	-0.835544	0.103459	-0.920757	0.639325	0.255739	-1.20426	-1.23343	-0.377316	-0.360187	-0.0627624	-0.982628	-0.942861	-0.0357186	0.097296	-0.038078	-0.888515	0.352839	-1.04306	-0.918616	-0.492259	-0.361379	-0.753034	-0.951509	-0.815182	0.479115	-0.645639	-0.696068	-0.612215	-0.855183
ZTJ7L7Z-05	IR	0.242219	1.86519	0.399367	1.41376	2.72621	1.97686	1.33304	2.01791	2.94851	3.36416	1.78571	0.114226	0.320802	1.67835	2.59994	1.56951	-0.199115	-0.171037	-0.77653	-0.687307	0.522081	-0.749796	1.0148	0.479699	-1.01577	-1.09292	-0.092794	-0.337343	0.043411	-0.781749	-0.787353	0.0925696	0.166577	-0.136654	-0.779371	0.428137	-0.871529	-0.627441	-0.416297	0.22273	0.247944	-0.312923	-0.146713	1.22354	-0.0479545	-0.260295	-0.35675	-0.357757
ZVBQY1N-01	IR	-0.122088	1.353	0.135271	0.900652	2.53994	1.9539	0.914016	1.68633	2.75418	3.20257	1.60853	0.145219	0.320523	1.57993	2.54778	1.35657	-0.111859	-0.427411	-0.845995	-0.826573	0.175259	-1.07577	0.754015	0.21842	-0.906979	-1.27098	-0.35684	-0.650571	-0.227368	-1.03042	-0.945839	-0.199378	-0.00208848	-0.241117	-0.976451	0.318104	-0.987192	-0.911162	-0.494521	0.296324	-0.320218	-0.641298	-0.419242	0.703773	-0.74959	-0.513119	-0.299756	-0.754476
ZOZOW1T-84	IS	-0.145534	1.47343	0.196692	0.94038	2.56306	1.96536	0.984598	1.67977	2.77731	3.19426	1.5987	0.0515641	0.319161	1.58124	2.53003	1.59206	-0.137899	-0.352588	-0.724832	-0.718282	0.204048	-0.955281	0.754032	0.350992	-1.09717	-1.15365	-0.529297	-0.583856	-0.0875294	-0.835634	-0.777062	-0.0563235	0.126535	-0.0257688	-0.651998	0.537385	-0.974217	-0.653202	-0.272059	-0.0801142	-0.206407	-0.646055	-0.4463	0.621398	-0.48276	-0.812077	-0.627559	-0.84595
ZKVR426-10	IR	-0.126694	1.47967	0.204483	0.878221	2.60377	2.22221	1.01918	1.71272	2.81679	3.22298	1.82423	0.182281	0.317723	1.64139	2.64376	1.65126	-0.132522	-0.402138	-0.757187	-0.757187	0.105228	-1.00007	0.707288	0.277619	-1.14222	-1.25647	-0.462565	-0.500686	-0.194521	-0.936967	-0.904395	-0.254466	-0.0983299	-0.183185	-0.911139	0.383229	-0.970684	-0.859512	-0.477774	-0.133859	-0.0977895	-0.734403	-0.112124	0.838705	-0.277473	-0.410514	-0.664984	-0.49919
ZLPRB8E-13	IS	-0.061838	1.38088	-0.100903	0.86869	2.51767	1.72553	0.843606	1.63684	2.7385	3.2747	1.75614	0.0661403	0.317341	1.51191	2.45107	1.2848	-0.123948	-0.329965	-0.797488	-0.750309	0.21167	-1.11055	0.7693	0.177605	-1.13457	-1.32358	-0.496997	-0.773203	-0.136622	-1.02374	-0.965853	-0.114431	0.0689894	-0.180298	-0.692028	0.439239	-0.941388	-0.697668	-0.390298	-0.384673	-0.857913	-1.0767	-0.893362	0.177591	-0.912158	-0.900433	-0.857268	-1.04154
ZUL3S6O-11	IS	-0.181316	1.47009	0.10401	1.00201	2.5959	2.01321	1.00662	1.70361	2.83141	3.20082	1.79854	0.149187	0.316783	1.65476	2.55481	1.6779	-0.163354	-0.433817	-0.786	-0.706818	0.102952	-0.918625	0.771357	0.369147	-1.14177	-1.19101	-0.352963	-0.396937	-0.227593	-1.06059	-1.02678	-0.158339	-0.0067764	-0.155213	-0.987187	0.26601	-0.942207	-0.930046	-0.484391	-0.0565396	-0.375055	-0.755809	-0.43497	0.709871	-0.577487	-0.493791	-0.574984	-0.605601
ZYXQKWY-06	IR	-0.512862	1.19917	0.000535257	0.848617	2.54888	1.98397	0.913178	1.66827	2.77248	3.25217	1.74757	0.0800007	0.316131	1.53564	2.53568	1.30609	-0.149558	-0.433441	-0.876704	-0.813653	0.0456317	-1.13744	0.599964	0.113412	-1.15425	-1.34824	-0.395314	-0.644684	-0.0776989	-1.00527	-0.95917	0.0002491	0.134604	-0.135574	-0.876825	0.387453	-1.06662	-0.781226	-0.441632	-0.133119	-0.689613	-0.964607	-0.67113	0.476289	-0.651858	-0.716754	-0.68662	-0.949883
ZOZOW1T-79	IS	-0.0640073	1.47372	0.162693	0.902496	2.60777	2.16052	0.985607	1.64989	2.80033	3.20422	1.88555	0.579446	0.315942	1.61935	2.55935	1.65387	-0.160727	-0.375299	-0.98865	-0.852421	0.183059	-0.986358	0.815688	0.42803	-1.07654	-1.1844	-0.334413	-0.517985	-0.114589	-0.816673	-0.822967	0.00692363	0.21379	0.0953085	-0.864031	0.520764	-0.879001	-0.688166	-0.275847	-0.0663059	-0.497761	-0.751999	-0.262892	0.690943	-0.124766	-0.235977	-0.281395	-0.597842
ZOZOW1T-42	IS	-0.141532	1.48734	0.261552	0.945732	2.5653	1.99674	0.915966	1.60723	2.77791	3.22455	1.75665	0.223979	0.315555	1.5726	2.49495	1.72662	-0.203896	-0.374096	-0.796461	-0.819543	0.13737	-0.976156	0.713153	0.398134	-1.12592	-1.18561	-0.339553	-0.505179	-0.113833	-0.922502	-0.998698	-0.0295118	0.197164	0.108326	-0.708534	0.557496	-0.834913	-0.558587	-0.216581	-0.156521	-0.367743	-0.793593	-0.667181	0.470813	-0.448772	-0.548825	-0.616936	-0.850269
ZKVR426-14	IR	-0.148607	1.44751	0.138406	0.79177	2.57689	2.25285	0.795303	1.68239	2.80973	3.15463	1.82402	0.159904	0.315539	1.63639	2.65208	1.59487	-0.132671	-0.415789	-0.676975	-0.743922	0.0689915	-0.907721	0.685855	0.229626	-1.0967	-1.24435	-0.438428	-0.537885	-0.216513	-0.998228	-1.06301	-0.239864	-0.0701615	-0.204148	-0.929728	0.309019	-1.00031	-0.831397	-0.38102	-0.129892	-0.192836	-0.801108	-0.139392	0.794042	-0.320381	-0.483245	-0.543685	-0.535642
ZX52KVK-01	IR	-0.126517	1.47111	0.23898	0.977287	2.54289	1.94928	0.940926	1.69848	2.78913	3.24707	1.75241	0.189547	0.31469	1.51713	2.33994	1.52021	-0.281584	-0.268494	-0.822288	-0.804136	0.22745	-0.897584	0.853401	0.388891	-1.05941	-1.18558	-0.384869	-0.512112	-0.195506	-1.06619	-1.01546	-0.16358	0.0081612	-0.148456	-0.907171	0.294051	-0.964557	-0.854993	-0.512943	-0.105433	-0.124429	-0.860488	-0.334675	0.787392	-0.582952	-0.56068	-0.622016	-0.855481
ZVBQY1N-10	IR	-0.336258	1.36764	0.243903	0.787563	2.50689	2.0163	0.802856	1.65938	2.73041	3.16772	1.67523	0.0254863	0.314118	1.57917	2.4775	1.3311	-0.126664	-0.513962	-0.802218	-0.953835	-0.116022	-1.17936	0.546172	0.0488338	-1.23887	-1.41584	-0.474386	-0.624963	-0.262825	-1.09698	-1.05715	-0.273733	-0.104085	-0.330813	-0.990778	0.311657	-1.10152	-0.782728	-0.469289	-0.112943	-0.579858	-0.993389	-0.422364	0.579803	-0.749862	-0.827784	-0.659003	-0.793975
ZWHMV5E-04	IR	-0.0282399	1.58277	0.279413	1.07108	2.66124	1.93038	1.07561	1.68427	2.74522	3.33908	1.8744	0.262955	0.313787	1.60192	2.6108	1.72432	-0.242671	-0.31999	-0.734299	-0.728584	0.255516	-0.812905	0.815646	0.418961	-0.982514	-1.15843	-0.276321	-0.432713	-0.201763	-1.10136	-1.11699	-0.14633	-0.026376	-0.219726	-0.940023	0.407628	-0.959155	-0.83885	-0.522426	-0.194242	-0.290188	-0.709377	-0.449411	0.707225	-0.420557	-0.31107	-0.549302	-0.611457
ZWFDEY0-11	IR	-0.230815	1.39701	0.169836	0.903248	2.60292	2.0501	0.918488	1.69906	2.81129	3.2664	1.89532	0.413287	0.313509	1.55896	2.52687	1.75081	-0.0926247	-0.366985	-0.908128	-0.980944	0.1132	-1.05601	0.631924	0.132734	-1.1843	-1.29289	-0.444478	-0.567793	0.0322398	-0.958735	-0.943601	0.0563989	0.2038	-0.0110439	-0.85061	0.366542	-1.02606	-0.896671	-0.482893	-0.229432	-0.466828	-0.808737	-0.543123	0.615559	-0.456564	-0.712714	-0.565708	-0.738929
ZK4CK8Y-11	IS	0.279852	1.44899	0.192849	0.985357	2.70096	2.07822	1.01922	1.75419	2.84056	3.29539	1.6228	0.1375	0.313279	1.58368	2.69013	1.98339	-0.115903	-0.300468	-0.847481	-0.796867	0.101211	-0.909629	0.674528	0.257136	-1.10603	-1.17247	-0.386386	-0.499974	0.0502876	-0.838745	-0.758685	0.167763	0.294088	0.0820909	-0.628269	0.594025	-0.907958	-0.450012	-0.087158	-0.257767	-0.927799	-1.06577	-0.934956	0.208148	-0.563057	-0.461502	-0.552902	-1.09444
ZL63I8R-E11	IR	-0.188971	1.4145	0.241663	0.857751	2.53297	2.0172	0.913435	1.62115	2.80406	3.24185	1.87167	0.306954	0.313203	1.54746	2.34631	1.43249	-0.23127	-0.313186	-0.90644	-0.737809	0.255256	-1.02525	0.848878	0.36491	-1.00177	-1.24704	-0.353293	-0.574324	-0.109642	-1.01689	-0.945195	0.00235264	0.112482	-0.0960692	-0.872192	0.388555	-0.935548	-0.7448	-0.408535	-0.220254	-0.419379	-0.823372	-0.587543	0.584263	-0.805979	-0.677911	-0.721788	-0.735282
ZPEL6L3-05	IS	-0.0145965	1.37343	0.00917092	0.951086	2.49253	1.83772	0.919507	1.64125	2.75855	3.25558	1.8294	0.20089	0.312867	1.55296	2.36228	1.41963	-0.277367	-0.437592	-0.980346	-0.815536	0.0962874	-0.973898	0.750164	0.243507	-1.00174	-1.15853	-0.338428	-0.424127	-0.0458562	-0.95482	-0.824917	0.0503264	0.236374	0.0186175	-0.86432	0.368676	-0.979959	-0.783731	-0.363599	-0.377625	-0.465855	-0.924239	-0.829033	0.328091	-1.02338	-0.760888	-0.70304	-0.887947
ZYXQKWY-11	IR	-0.0240485	1.37435	0.217723	0.942711	2.57707	2.07051	0.937497	1.70928	2.83944	3.3284	1.88391	0.37557	0.312405	1.58848	2.52106	1.53515	-0.127645	-0.321048	-0.835798	-0.754704	0.223773	-0.907565	0.731236	0.179461	-1.04311	-1.24757	-0.334449	-0.546942	-0.10507	-1.12043	-0.913603	0.0137478	0.141309	-0.161388	-0.986848	0.319869	-0.994565	-0.821273	-0.548953	0.0408209	-0.0989044	-0.586332	-0.254187	0.798655	-0.438393	-0.595073	-0.65909	-0.590933
ZLZNCLZ-15	IS	-0.383826	1.21137	-0.0825815	0.757599	2.45431	1.66585	0.818568	1.60564	2.79487	3.25144	1.64384	-0.170467	0.312366	1.56024	2.2652	1.08446	-0.374727	-0.523131	-1.10171	-0.976771	0.140238	-1.17836	0.731806	0.162362	-1.29529	-1.39788	-0.46649	-0.630136	-0.245051	-1.15681	-1.03311	-0.162527	-0.02648	-0.298865	-1.04228	0.30117	-1.0421	-1.01983	-0.562896	-0.263934	-0.439769	-1.05478	-0.74582	0.650636	-0.88485	-0.755934	-0.563357	-0.75585
ZM7JY3G-17	IR	-0.228112	1.20865	-0.101153	0.752459	2.55577	1.73972	0.896053	1.73004	2.84569	3.30647	1.68267	-0.0529559	0.312186	1.5208	2.4506	1.39523	-0.170383	-0.343522	-0.786463	-0.704494	0.227777	-1.16794	0.821794	0.315702	-1.08704	-1.22886	-0.336057	-0.587289	-0.224202	-0.965416	-0.896244	-0.0263643	0.0682387	-0.184152	-0.899522	0.388239	-0.970337	-0.739829	-0.24283	-0.534923	-0.696949	-0.940513	-0.89423	0.437822	-0.770311	-0.686381	-0.636939	-0.906943
ZLPRB8E-09	IS	0.0458795	1.25086	-0.106079	0.805633	2.47634	1.54945	0.758773	1.54484	2.70353	3.27901	1.6402	0.0172399	0.312104	1.47474	2.40838	1.12494	-0.133609	-0.320628	-1.06897	-0.859087	0.0866938	-0.971214	0.689122	0.10487	-1.24365	-1.37469	-0.454966	-0.714775	-0.251739	-1.08478	-1.11474	-0.213596	-0.0262908	-0.306026	-0.874736	0.407622	-1.11638	-0.753106	-0.314786	0.204049	-0.706009	-0.858418	-0.837287	0.323537	-1.03246	-0.627514	-0.387861	-1.03805
ZOZOW1T-78	IS	-0.348627	1.40502	0.0316875	0.815251	2.57442	1.99798	0.955848	1.66903	2.78676	3.16279	1.69206	0.18849	0.311945	1.58782	2.57239	1.65802	-0.18302	-0.414378	-0.889897	-0.904537	0.0390988	-1.28227	0.678175	0.259986	-1.17591	-1.31912	-0.568971	-0.614387	-0.140079	-0.836198	-0.830152	-0.10667	0.139169	0.0146598	-0.848767	0.554925	-1.02486	-0.720658	-0.320604	-0.0242739	-0.293641	-0.766664	-0.299566	0.682282	-0.397145	-0.625258	-0.509052	-0.926169
ZY9XQJP-11	IR	-0.144213	1.47913	0.356834	0.910499	2.54423	2.24301	1.00649	1.69881	2.77807	3.14915	1.78238	0.239501	0.310359	1.55297	2.31084	1.49132	-0.293276	-0.307525	-0.649947	-0.672962	0.233439	-0.719705	0.747095	0.513829	-1.00375	-1.10002	-0.480089	-0.392556	-0.114854	-0.833295	-0.924376	-0.0551767	0.154101	0.0628931	-0.860112	0.251651	-0.881821	-0.790295	-0.482656	0.0352579	-0.257777	-0.627863	-0.156486	0.752507	-0.504688	-0.603091	-0.527254	-0.6242
ZUL3S6O-06	IS	-0.149887	1.44186	0.180029	1.0134	2.58096	2.02277	0.973736	1.65042	2.79705	3.24078	1.68282	-0.0278294	0.310346	1.62918	2.57752	1.5857	-0.173528	-0.354828	-0.885271	-0.82684	0.11335	-1.02641	0.75127	0.277224	-1.12375	-1.25727	-0.467157	-0.473066	-0.244573	-1.02038	-0.943543	-0.144389	-0.00897628	-0.190561	-1.09499	0.222729	-0.995257	-0.877733	-0.509525	-0.0856183	-0.272223	-0.877561	-0.571025	0.618236	-0.516716	-0.546825	-0.634443	-0.686279
ZNDMXI3-12	IR	0.0745562	1.33875	0.0677892	0.651022	2.55454	2.10933	0.672674	1.67248	2.80524	3.33554	1.62779	-0.12077	0.310025	1.50373	2.27978	1.21137	-0.342272	-0.293944	-0.729458	-0.683701	0.283847	-0.87302	0.771449	0.352928	-0.983264	-1.10643	-0.239035	-0.33994	-0.0620937	-0.720262	-0.664858	0.164237	0.31964	0.0571772	-0.80481	0.338742	-0.844685	-0.834637	-0.606637	-0.249188	-0.416434	-0.743134	-0.385078	0.747458	-0.735285	-0.604945	-0.558136	-0.61161
ZPMBHPS-04	IS	-0.364783	1.14697	-0.193715	0.698509	2.51856	1.81769	0.733149	1.58205	2.73386	3.25651	1.73035	0.0333575	0.30994	1.59158	2.55485	1.43615	-0.150658	-0.360693	-0.913683	-0.910724	0.124899	-0.995545	0.701889	0.229104	-1.01808	-1.24581	-0.533713	-0.514578	-0.11818	-1.13591	-1.0651	-0.14413	0.00206431	-0.143669	-1.06277	0.42021	-0.986251	-0.803937	-0.456707	-0.377135	-0.790176	-1.01992	-0.851132	0.339123	-0.808157	-0.678039	-0.694214	-0.904336
ZM7JY3G-08	IR	-0.353326	1.1176	-0.245242	0.674808	2.53656	1.71146	0.846781	1.73316	2.84372	3.30788	1.67533	-0.108298	0.309121	1.49705	2.42263	1.30953	-0.226988	-0.364655	-0.767247	-0.614637	0.307738	-0.911971	0.893363	0.404479	-0.992223	-1.10453	-0.404423	-0.430195	-0.280343	-0.988437	-0.890159	0.0484762	0.108706	-0.0430831	-0.903216	0.320719	-0.766524	-0.766881	-0.361545	-0.121135	-0.405738	-0.711555	-0.522184	0.516325	-0.564177	-0.568945	-0.595954	-0.663237
ZOZOW1T-XIX	IS	-0.212254	1.18481	-0.0600141	0.807717	2.54529	1.97401	0.881873	1.65919	2.75899	3.27453	1.67709	-0.115455	0.309029	1.532	2.52143	1.24936	-0.160459	-0.390489	-0.82547	-0.795693	0.0593805	-0.998768	0.570223	0.207175	-1.15419	-1.26992	-0.559132	-0.5816	-0.0865046	-0.99349	-0.923115	-0.0717329	0.137568	-0.0226153	-0.882361	0.310314	-1.02074	-0.795654	-0.521099	-0.265617	-0.363679	-0.781307	-0.351193	0.660601	-0.683642	-0.798467	-0.625935	-0.8574
ZEGB8SA-01	IS	0.112657	1.51632	0.309039	1.0722	2.60768	2.00529	1.09848	1.69966	2.84094	3.28967	1.71099	0.100369	0.308294	1.55747	2.5009	1.46678	-0.174695	-0.363503	-0.850742	-0.744919	0.243881	-1.03171	0.826367	0.211669	-1.08462	-1.24639	-0.320581	-0.504429	-0.167022	-0.715069	-0.857454	0.00802248	0.167925	-0.125915	-0.889792	0.371279	-0.936504	-0.634601	-0.343727	-0.127484	-0.544152	-0.902798	-0.653296	0.349213	-0.670831	-0.722721	-0.681244	-0.873948
ZY7IW45-04	IR	-0.116775	1.52716	0.315701	1.06594	2.48249	2.13702	0.987398	1.58563	2.72356	3.08061	1.86115	0.300708	0.307651	1.60895	2.4884	1.56264	-0.286288	-0.462112	-0.830089	-0.851593	0.155622	-0.958539	0.669917	0.131321	-1.16726	-1.35681	-0.481884	-0.629099	-0.401459	-1.14779	-1.17127	-0.409146	-0.274241	-0.518845	-1.00098	0.134639	-1.02965	-1.05005	-0.702633	-0.063053	-0.0438989	-0.7449	-0.281567	0.715622	-0.511164	-0.7481	-0.632427	-0.678924
ZKVR426-2011	IR	-0.0826785	1.47225	0.223424	0.776338	2.57768	2.30616	0.802319	1.68021	2.81617	3.11847	1.78921	0.169316	0.307409	1.62849	2.61772	1.65016	-0.0826157	-0.424486	-0.714994	-0.726701	-0.00148582	-1.0089	0.570874	0.142467	-1.16237	-1.33271	-0.427067	-0.65303	-0.240476	-1.0802	-1.01126	-0.347119	-0.166162	-0.261935	-0.980165	0.291123	-1.06888	-0.889239	-0.465147	-0.0762341	-0.223308	-0.669808	-0.139235	0.70354	-0.15469	-0.566827	-0.388948	-0.448449
ZLPRB8E-04	IS	0.437422	1.41361	0.0197372	0.860032	2.51351	1.66204	0.897917	1.60777	2.67482	3.28704	1.61751	-0.0584719	0.306825	1.49818	2.43125	1.12811	-0.120386	-0.30113	-0.758629	-0.740691	0.177206	-0.953431	0.767352	0.241371	-1.02989	-1.211	-0.475766	-0.639958	-0.180956	-1.03445	-1.05065	-0.151147	0.0711335	-0.121232	-0.693211	0.474845	-0.859209	-0.685916	-0.374028	-0.292814	-0.524387	-0.94027	-0.805995	0.291649	-0.508835	-0.772161	-0.782079	-1.03308
ZWFDEY0-07	IR	-0.0823182	1.36458	0.146708	0.905488	2.62462	2.09228	0.983092	1.72292	2.84189	3.2303	1.85779	0.347622	0.305461	1.60898	2.67232	1.86598	-0.0771487	-0.416301	-0.808508	-0.841789	0.0936915	-0.933072	0.562712	0.213698	-1.13264	-1.22778	-0.449202	-0.410573	-0.0736079	-1.0767	-0.89092	-0.0944277	0.069872	-0.0409834	-0.906506	0.32773	-0.997138	-0.797769	-0.534669	-0.0841464	-0.571295	-0.808767	-0.581007	0.565944	-0.410558	-0.42921	-0.526298	-0.721243
ZOZOW1T-60	IS	-0.300976	1.45355	0.138588	0.893479	2.5821	2.00624	0.970899	1.65244	2.76322	3.17347	1.63381	0.165573	0.305086	1.58939	2.51925	1.64712	-0.184003	-0.459467	-0.885818	-0.873753	0.106779	-1.07135	0.779591	0.281416	-1.02107	-1.28477	-0.41909	-0.653904	-0.200161	-0.920981	-0.981046	-0.0330627	0.180095	-0.0159723	-0.812311	0.484038	-0.994198	-0.705492	-0.282246	-0.141529	-0.562981	-0.85318	-0.574129	0.483259	-0.499295	-0.542309	-0.437003	-1.09327
ZYXQKWY-13	IR	-0.0770464	1.39571	0.211059	0.972725	2.59571	2.18585	1.00676	1.76721	2.86882	3.29837	1.83055	0.156602	0.304868	1.59567	2.56278	1.58175	-0.169012	-0.322932	-0.528342	-0.649165	0.197491	-0.767776	0.686375	0.38218	-1.03885	-1.08103	-0.40908	-0.280686	-0.0853282	-0.906053	-0.824641	0.0392602	0.212891	0.0323707	-0.835949	0.360264	-0.792979	-0.775685	-0.524342	-0.0593954	-0.23759	-0.625269	-0.201566	0.850306	-0.497968	-0.486858	-0.531652	-0.572514
ZWFDEY0-10	IR	-0.134737	1.39091	0.19418	0.915523	2.61113	2.0982	1.00482	1.72693	2.83976	3.21441	1.85213	0.222433	0.304395	1.61368	2.67785	1.66008	-0.0964019	-0.430128	-0.858728	-0.885044	0.0531203	-1.02292	0.62314	0.214617	-1.15428	-1.28646	-0.515811	-0.57852	-0.0983983	-1.05676	-0.977576	-0.0611221	0.0986872	-0.050903	-0.912382	0.330468	-1.01911	-0.875785	-0.437539	-0.142105	-0.562662	-0.819075	-0.520203	0.553327	-0.562823	-0.539847	-0.623119	-0.709117
ZMBH10Z-06	IS	0.0111664	1.28587	-0.0258562	0.82604	2.57292	1.85003	0.878495	1.67573	2.72745	3.2451	1.72412	0.140649	0.304171	1.56932	2.50618	1.32528	-0.1372	-0.430031	-0.98158	-0.857375	0.0294302	-1.05842	0.563828	0.107035	-1.15184	-1.39615	-0.68981	-0.72783	0.0800399	-0.998274	-0.88696	-0.0155151	0.146738	0.00612497	-0.99403	0.448057	-1.064	-0.807839	-0.340818	-0.493227	-0.557347	-0.973117	-0.77611	0.366711	-0.878211	-0.919218	-0.797555	-0.901991
ZL9BTWF-6011	IS	-0.0924979	1.44469	0.228276	0.83233	2.61507	2.02363	0.908193	1.6748	2.84617	3.34064	1.94388	0.27002	0.304146	1.57035	2.59707	1.61486	-0.172105	-0.424642	-0.7617	-0.761	0.426473	-0.879821	1.04038	0.269209	-0.917892	-1.17625	-0.160672	-0.403478	-0.225949	-1.01834	-1.00762	-0.0216097	0.100586	-0.230349	-1.0651	0.338057	-0.90346	-0.777794	-0.468756	-0.217201	-0.460152	-0.776499	-0.496997	0.671933	-0.33429	-0.490709	-0.481378	-0.646897
ZY1ZKJY-09	IS	-0.554181	1.28193	0.0747655	0.737706	2.57273	2.14176	0.904709	1.724	2.82289	3.16537	2.02415	0.581548	0.303973	1.61576	2.55767	1.70202	-0.0875596	-0.334052	-0.641815	-0.760021	0.219224	-0.996977	0.781815	0.419325	-1.16446	-1.24015	-0.320324	-0.456298	-0.0362782	-1.01662	-0.959112	-0.217832	-0.0173929	-0.0718789	-0.878349	0.348983	-1.0618	-0.820395	-0.489658	-0.21403	-0.243278	-1.03445	-0.215335	0.801847	0.0155854	-0.404844	-0.418656	-0.404509
ZMBVNFM-10	IS	-0.147614	1.53976	0.207549	1.01857	2.62357	2.0113	1.11592	1.87448	2.92114	3.35665	1.7137	-0.179269	0.303822	1.49905	2.26979	1.32901	-0.339241	-0.349277	-0.723298	-0.548164	0.360738	-0.880025	0.944203	0.341054	-0.963274	-1.09554	-0.0913803	-0.35119	-0.103749	-0.775953	-0.75643	0.200982	0.296521	-0.0603334	-0.791262	0.42655	-0.695832	-0.684476	-0.359964	-0.0145913	-0.369188	-0.716646	-0.485222	0.602397	-0.736945	-0.630014	-0.522508	-0.705748
ZY1ZKJY-07	IS	-0.287823	1.37935	0.261502	0.831031	2.58128	2.1161	0.988139	1.71881	2.83311	3.1866	1.86137	0.500698	0.30325	1.59048	2.5712	1.84079	-0.136603	-0.285097	-0.687482	-0.682546	0.231447	-0.870817	0.839153	0.471225	-0.996021	-1.10626	-0.258554	-0.264086	-0.036029	-0.88039	-0.917644	-0.157645	0.063276	-0.0425826	-0.980118	0.418111	-0.904262	-0.822179	-0.442299	-0.239211	-0.412168	-0.744592	-0.306365	0.686137	-0.104231	-0.289751	-0.548276	-0.721956
ZLZQMEV-01	IR	0.0483976	1.34318	0.10482	0.883635	2.52703	1.91071	0.939164	1.62529	2.75715	3.31397	1.75774	0.0312936	0.303214	1.54731	2.3773	1.23976	-0.237552	-0.399018	-0.74801	-0.788883	0.107368	-1.04536	0.702294	0.284546	-1.11339	-1.2285	-0.410814	-0.513476	-0.13614	-1.04799	-0.848415	-0.0467829	0.136862	-0.0178028	-0.914048	0.303462	-0.93015	-0.840073	-0.501901	-0.108639	-0.307166	-0.723906	-0.409091	0.60875	-0.656442	-0.675557	-0.625184	-0.643911
ZS2DMX7-07	IS	-0.197289	1.47937	0.171808	1.04372	2.61435	2.01735	1.02787	1.69512	2.83563	3.26745	1.79066	0.197459	0.302341	1.50609	2.47495	1.81031	-0.163932	-0.417939	-0.817579	-0.814749	0.126129	-1.03427	0.651039	0.249611	-1.07002	-1.24248	-0.474769	-0.541118	-0.0745243	-1.0233	-0.996511	-0.0459961	0.103396	-0.0427325	-0.707763	0.462999	-0.971135	-0.667335	-0.292586	-0.20265	-0.887161	-1.05039	-0.871203	0.196568	-0.948587	-0.680118	-0.643505	-1.01707
ZWCZHHY-11	IR	-0.146733	1.43185	0.17583	0.850419	2.56538	2.01108	0.909624	1.60019	2.732	3.21619	1.69139	0.190252	0.302171	1.53657	2.43325	1.80029	-0.218108	-0.489966	-1.04396	-0.909818	-0.0531605	-1.1273	0.577706	0.105108	-1.21722	-1.42579	-0.558115	-0.745701	-0.276693	-1.09951	-1.00609	-0.121334	0.0558215	-0.246425	-0.996093	0.28915	-1.08444	-0.838759	-0.505392	-0.0866142	-0.364837	-0.785008	-0.640263	0.587251	-0.625217	-0.465799	-0.48549	-0.732851
ZPEL6L3-02-E11	IS	-0.0962142	1.36309	0.225418	0.92717	2.50002	1.81002	0.87051	1.67328	2.76592	3.25481	1.89261	0.329975	0.301887	1.54972	2.34206	1.44767	-0.206732	-0.393539	-0.8592	-0.733414	0.182501	-0.979639	0.812609	0.290307	-1.07305	-1.24625	-0.409693	-0.586457	-0.064209	-0.894843	-0.809709	0.0645938	0.217181	0.0116915	-0.893169	0.387933	-1.02526	-0.748164	-0.317328	-0.206349	-0.529662	-0.850832	-0.596086	0.477343	-0.712715	-0.65526	-0.700545	-0.747672
ZYXQKWY-09	IR	-0.084536	1.44248	0.266828	0.985719	2.55698	2.11034	0.97943	1.72295	2.81999	3.30598	1.86855	0.183167	0.301757	1.62651	2.50997	1.50753	-0.19038	-0.342664	-0.843919	-0.708559	0.2033	-1.00022	0.716363	0.188124	-1.06468	-1.25391	-0.407993	-0.49817	-0.0591123	-1.01601	-0.889361	-0.0092204	0.130854	-0.10824	-0.897995	0.363301	-0.986193	-0.776198	-0.577442	-0.250599	-0.265505	-0.88687	-0.411633	0.627695	-0.623362	-0.731143	-0.714112	-0.803324
ZN9YTFN-07	IS	-0.17704	1.2764	-0.161577	0.862429	2.54049	1.7908	0.821873	1.59327	2.75983	3.28544	1.75931	0.219106	0.301522	1.56749	2.40188	1.97178	-0.248916	-0.267266	-0.760689	-0.775167	0.291569	-0.914319	0.852615	0.287765	-0.958487	-1.15101	-0.286259	-0.451219	-0.239084	-1.11177	-0.978353	-0.102956	-0.0841822	-0.222694	-0.968459	0.151279	-0.700007	-0.898883	-0.608627	0.0523789	-0.131613	-0.537187	-0.247379	0.686262	-0.457313	-0.144363	-0.474749	-0.46762
ZQFL1P3-05	IS	0.211549	1.47694	0.115495	0.811348	2.57741	2.0475	0.762376	1.62289	2.79422	3.28773	1.70773	0.0198359	0.301098	1.56854	2.49079	1.34847	-0.17835	-0.494377	-1.07701	-0.954793	0.0640488	-1.00492	0.741464	0.246759	-1.1048	-1.26621	-0.407165	-0.571975	-0.010157	-0.972052	-0.762537	0.117146	0.316197	0.106042	-0.761788	0.486213	-0.926422	-0.710081	-0.219865	-0.482683	-0.559031	-0.916259	-0.505879	0.439673	-0.918518	-0.688754	-0.725628	-0.744434
ZQMVU4Q-06	IR	-0.481408	1.30123	0.171879	0.678975	2.49557	2.1548	0.754337	1.5322	2.72216	3.23005	1.78511	0.280458	0.300988	1.5369	2.36544	1.73294	-0.346441	-0.504234	-1.00542	-1.00915	0.0229542	-1.01082	0.675432	0.147806	-1.15924	-1.33339	-0.499073	-0.657436	-0.135198	-1.1052	-0.962458	-0.0454481	0.143412	-0.0702063	-0.976397	0.226167	-1.05262	-0.940758	-0.481438	-0.0734172	-0.540963	-0.82486	-0.50416	0.488724	-0.486092	-0.497045	-0.573858	-0.915152
ZL9BTWF-10	IS	-0.266547	1.20944	-0.126432	0.752712	2.62558	1.78412	0.828769	1.76296	2.88931	3.32837	1.76521	0.104465	0.300945	1.53109	2.65179	1.61543	-0.137793	-0.382123	-0.898438	-0.667989	0.355828	-1.19191	0.968391	0.269863	-1.00449	-1.24985	-0.0987137	-0.525719	-0.154049	-1.1901	-0.935775	-0.00783646	0.095717	-0.217157	-0.96408	0.406696	-0.951486	-0.906324	-0.458688	-0.139664	-0.82163	-0.867744	-0.547656	0.664928	-0.580137	-0.632507	-0.641332	-0.727065
ZOZOW1T-71	IS	-0.220017	1.42784	0.109229	0.904004	2.52115	1.98974	0.906751	1.61481	2.70039	3.14864	1.62907	0.0310286	0.300365	1.56757	2.52669	1.47473	-0.198378	-0.450602	-0.833269	-0.79002	0.0952124	-1.13298	0.72398	0.31172	-1.11867	-1.2741	-0.421044	-0.535479	-0.110756	-0.916318	-0.851958	-0.114545	0.0958201	-0.0138457	-0.811006	0.501622	-0.951095	-0.708553	-0.365559	-0.109174	-0.622283	-1.0084	-0.766872	0.446562	-0.551355	-0.595043	-0.633847	-0.921515
ZM8YXDM-13	IR	0.134589	1.58623	0.25686	0.924111	2.63596	2.00164	0.912991	1.67042	2.81814	3.21668	1.94923	0.422194	0.299675	1.61454	2.60688	2.00094	-0.212547	-0.310655	-0.85205	-0.79942	0.116461	-1.11254	0.720023	0.230008	-1.0472	-1.2176	-0.351782	-0.440204	-0.295492	-1.07155	-1.10252	-0.187671	-0.0587942	-0.233671	-0.884279	0.307508	-0.98343	-0.765788	-0.385142	0.072612	-0.111223	-0.773792	-0.438134	0.678439	-0.191483	-0.369747	-0.429654	-0.748265
ZOZOW1T-VII	IS	-0.161541	1.52828	0.245445	0.942957	2.55886	2.08821	1.01184	1.66239	2.74738	3.16057	1.69638	0.316189	0.299522	1.58223	2.47361	1.80064	-0.210378	-0.426047	-0.65499	-0.758334	0.193742	-0.971068	0.716295	0.307128	-1.16419	-1.23431	-0.475731	-0.492084	-0.193153	-1.06031	-0.976011	-0.0499178	0.119675	-0.103631	-0.8826	0.423857	-0.931637	-0.70515	-0.340102	0.0468731	0.0489376	-0.534282	-0.0929174	0.914195	-0.30617	-0.578799	-0.488014	-0.637627
ZUL3S6O-12	IS	-0.288998	1.30814	0.0948716	0.884214	2.57324	1.89164	0.920469	1.65526	2.76953	3.21056	1.71274	0.0150613	0.299402	1.64783	2.65138	1.58063	-0.160747	-0.513602	-0.773239	-0.756301	0.058616	-1.07427	0.732065	0.318308	-1.12141	-1.24916	-0.44065	-0.450058	-0.265067	-1.14013	-1.05298	-0.282126	-0.0987358	-0.28079	-1.05658	0.161306	-1.11088	-0.892611	-0.689116	-0.194895	-0.447328	-0.805372	-0.624634	0.62779	-0.596987	-0.51978	-0.599354	-0.74055
ZKFV71L-2011	IS	-0.244206	1.23491	-0.0994495	0.832773	2.50396	1.86911	0.895208	1.6723	2.71862	3.11549	1.68034	0.10444	0.29811	1.50814	2.46662	1.50377	-0.181741	-0.46075	-0.74059	-0.772775	0.139951	-0.897714	0.702393	0.277634	-0.995863	-1.2012	-0.36714	-0.471737	-0.188625	-1.14699	-1.02794	-0.130925	0.0856934	-0.16927	-1.09849	0.186771	-0.95601	-0.983916	-0.58259	-0.210083	-0.498561	-0.835659	-0.476719	0.560744	-0.420271	-0.49511	-0.611288	-0.650511
ZJOSZHK-04	IR	-0.669993	1.18772	-0.198853	0.676087	2.48993	2.06208	0.818689	1.56697	2.79519	2.81371	1.54925	0.187919	0.297668	1.56087	2.46911	1.98365	-0.128513	-0.399762	-0.627883	-0.734777	0.000351449	-1.0875	0.574424	0.207327	-1.14448	-1.30672	-0.537197	-0.588632	-0.259815	-1.04832	-1.05665	-0.408804	-0.0540529	-0.0859226	-0.898649	0.377241	-0.967663	-0.826263	-0.308816	-0.0971172	-0.569405	-0.816527	-0.465717	0.552718	-0.472468	-0.433862	-0.482452	-0.585727
ZTXY83G-06	IR	0.0483894	1.35768	0.186424	0.787544	2.52907	1.87234	0.920787	1.69046	2.77236	3.23576	1.65092	-0.071231	0.297466	1.53577	2.37579	1.27486	-0.357927	-0.165475	-0.735675	-0.561656	0.555146	-0.848776	1.05188	0.324378	-0.866334	-1.08325	-0.069815	-0.416125	-0.142156	-1.10735	-1.04619	-0.114225	-0.0625852	-0.421144	-1.06294	0.215495	-0.759362	-0.908917	-0.748638	0.151458	0.249939	-0.423975	-0.0503944	1.20364	0.0616086	-0.293323	-0.318801	-0.78191
ZS2DMX7-01	IS	-0.150907	1.52186	0.27374	0.95258	2.57458	2.13721	0.983717	1.68985	2.82802	3.24233	1.89403	0.408717	0.29705	1.47518	2.38268	1.56853	-0.175134	-0.387948	-0.957008	-0.907034	0.0812437	-1.11495	0.670383	0.174892	-1.28034	-1.38615	-0.539398	-0.653055	-0.139572	-0.908899	-1.05603	-0.0648716	0.102434	-0.138301	-0.819261	0.450449	-1.05639	-0.610497	-0.329943	-0.234003	-0.687357	-0.965912	-0.75541	0.310766	-0.757207	-0.828873	-0.861746	-0.894631
ZY1ZKJY-08	IS	-0.424404	1.32017	0.0278223	0.716555	2.55593	2.11203	0.836338	1.65727	2.7717	3.18829	1.91023	0.472298	0.296874	1.53448	2.5455	1.73785	-0.140927	-0.2215	-0.655512	-0.663149	0.173526	-0.88391	0.810553	0.496833	-0.999892	-1.09536	-0.340135	-0.300983	-0.0108888	-0.88033	-0.912515	-0.114768	0.0891524	0.00393917	-0.916548	0.293709	-0.958908	-0.878203	-0.515147	-0.202608	-0.293641	-0.665332	-0.189553	0.824458	-0.00545709	-0.273275	-0.4313	-0.358785
ZVBQY1N-6021	IR	-0.340591	1.33497	0.337286	0.876156	2.50296	1.96288	0.93633	1.65371	2.74341	3.23206	1.65538	0.0786583	0.296651	1.55316	2.44508	1.19729	-0.17836	-0.473735	-0.937587	-0.881106	0.0615073	-1.08311	0.671058	0.0642188	-1.1008	-1.35804	-0.45061	-0.635159	-0.263874	-1.19158	-1.19062	-0.315562	-0.139471	-0.452735	-1.01466	0.327043	-1.06236	-0.716733	-0.47109	-0.285546	-0.333957	-0.782976	-0.479073	0.624024	-0.62463	-0.769021	-0.572407	-0.710581
ZN3TBJM-07	IS	-0.493363	1.19049	0.0398734	0.820555	2.46691	1.98787	0.809312	1.5956	2.73733	3.2027	1.75624	0.206722	0.296532	1.55542	2.48683	1.44691	-0.239836	-0.47511	-0.935963	-0.983142	0.0186339	-1.12295	0.557044	0.0891618	-1.24105	-1.33359	-0.483686	-0.499249	0.00343738	-0.926165	-0.93246	-0.076185	0.103715	-0.0446944	-0.919519	0.452978	-1.00555	-0.753744	-0.326732	-0.380021	-0.828513	-1.02082	-0.761566	0.270323	-0.660668	-0.674826	-0.583854	-0.939277
ZTLIFAS-01	IS	0.202319	1.37109	-0.054261	0.858647	2.61958	1.79448	0.908327	1.66298	2.82062	3.32063	1.61112	-0.211714	0.295874	1.54693	2.63552	1.39374	-0.0647912	-0.383585	-0.799059	-0.824241	0.0700159	-0.997427	0.700325	0.356682	-1.06667	-1.26068	-0.594583	-0.626511	0.0134235	-0.865468	-0.903532	-0.102773	0.0473821	0.0594619	-0.811899	0.516768	-1.00337	-0.80199	-0.252053	-0.173181	-0.376467	-0.748261	-0.734792	0.625966	-0.568529	-0.614485	-0.486977	-0.695721
ZL9BTWF-09	IS	-0.438096	1.25529	0.183391	0.775906	2.60338	1.83386	0.916155	1.70249	2.85858	3.3473	1.72971	0.0382329	0.295542	1.54228	2.6513	1.36745	-0.12303	-0.472975	-0.907598	-0.797637	0.422609	-1.05411	0.993925	0.144698	-1.05866	-1.3345	-0.178125	-0.629842	-0.213856	-1.11404	-1.04061	-0.0320269	-0.0101552	-0.403573	-0.963967	0.409749	-0.986099	-0.762951	-0.360907	-0.302169	-0.677049	-0.885501	-0.73279	0.499437	-0.609427	-0.680726	-0.759043	-0.795261
ZL63I8R-14	IR	0.281587	1.45021	0.174475	0.802685	2.55448	1.86418	0.896776	1.63748	2.73859	3.21437	1.60166	-0.0355985	0.295359	1.49877	2.35364	1.18714	-0.260326	-0.34231	-0.770213	-0.673303	0.274691	-1.05767	0.793918	0.307674	-1.04161	-1.21031	-0.346701	-0.44992	-0.0691227	-1.00362	-0.927466	-0.0461736	0.135733	-0.0991762	-0.908144	0.256736	-0.879962	-0.789392	-0.520979	-0.152913	-0.400133	-0.873098	-0.578317	0.73051	-0.296601	-0.63663	-0.570708	-0.759724
ZUPAQVU-08	IR	-0.334669	1.42392	0.234849	0.758502	2.59913	2.09462	0.791915	1.60875	2.81081	3.18765	1.80129	0.300642	0.295136	1.60084	2.5546	1.44498	-0.171619	-0.496498	-1.29267	-1.04858	0.048477	-1.38804	0.744781	0.0430065	-1.185	-1.37706	-0.379294	-0.581645	-0.106417	-1.03111	-1.02765	0.129899	0.232005	-0.133703	-0.997588	0.392983	-0.974107	-0.6921	-0.453717	-0.302433	-0.591578	-0.854958	-0.414554	0.523871	-0.591066	-0.759825	-0.77147	-0.728463
ZLZNCLZ-06	IS	-0.130916	1.15291	0.0287308	0.796293	2.46107	1.62625	0.838017	1.58564	2.72243	3.20981	1.67603	-0.0188851	0.294491	1.52509	2.36491	0.996621	-0.181055	-0.486259	-1.04339	-0.92124	0.0674057	-1.07626	0.621224	0.246173	-1.17717	-1.32922	-0.530251	-0.568647	-0.236108	-1.11057	-1.07054	-0.228379	-0.0717718	-0.225443	-0.979513	0.32332	-1.00139	-0.849577	-0.482283	-0.141939	-0.644971	-0.940361	-0.747634	0.56921	-0.952346	-0.665225	-0.640035	-0.797246
ZUPAQVU-12	IR	-0.111054	1.42608	0.138795	0.700367	2.59236	2.03873	0.740711	1.67054	2.78378	3.18902	1.76319	0.188861	0.293869	1.62622	2.55096	1.46305	-0.236416	-0.542946	-1.04492	-0.967225	0.071438	-1.22648	0.818471	0.0287938	-1.11083	-1.41248	-0.43821	-0.7781	-0.158413	-1.12514	-0.958917	0.142617	0.282545	-0.0933376	-0.954845	0.346657	-1.011	-0.778754	-0.531955	-0.278535	-0.580803	-0.894373	-0.53941	0.512369	-0.562562	-0.684489	-0.589504	-0.769594
ZLYEM2C-07	IS	0.125306	1.56137	0.233428	1.07591	2.69666	1.96177	1.16842	1.80993	2.84181	3.26011	1.70399	0.496041	0.293813	1.49989	2.56902	2.26174	-0.152785	-0.420706	-1.00461	-1.04498	-0.0492864	-1.00691	0.605248	0.302535	-1.14585	-1.09479	-0.486073	-0.377798	-0.00464152	-0.966183	-0.831239	0.0107648	0.195185	0.134246	-0.86003	0.557955	-0.969737	-0.628081	-0.164587	-0.303337	-0.439381	-0.81594	-0.696946	0.503866	-0.657171	-0.521269	-0.572495	-0.871859
ZM8YXDM-01	IR	-0.20892	1.23174	0.318729	0.776014	2.49766	1.73097	0.904073	1.57056	2.64163	3.09521	1.59778	0.221399	0.293694	1.54712	2.6052	1.83887	-0.140785	-0.510545	-0.79297	-0.846581	-0.0319638	-1.15575	0.582074	0.169904	-1.13204	-1.3936	-0.617865	-0.734371	-0.373611	-1.20577	-1.15472	-0.420733	-0.235946	-0.390575	-1.10188	0.216229	-1.11478	-0.923579	-0.608151	-0.327165	-0.570654	-0.819805	-0.383522	0.699325	-0.475972	-0.416388	-0.557217	-0.566253
ZMBVNFM-Quarterly Visit 13.01	IS	-0.162281	1.38201	0.0752438	0.796198	2.56676	1.97018	0.815711	1.76035	2.91333	3.33643	1.67958	-0.0567916	0.29352	1.45542	2.21179	1.16711	-0.347682	-0.324836	-0.833926	-0.764402	0.287834	-0.861955	0.893807	0.2821	-1.09495	-1.22175	-0.262533	-0.49781	-0.0838228	-0.795027	-0.724198	0.201735	0.262095	-0.0172898	-0.773927	0.494584	-0.878819	-0.736784	-0.391172	-0.0786408	-0.528159	-0.782265	-0.573165	0.573589	-1.01553	-0.67659	-0.823648	-0.781076
ZK4CK8Y-12	IS	-0.302173	1.4085	0.0817515	0.934455	2.65258	2.04453	1.02277	1.73108	2.86097	3.32897	1.71009	0.259392	0.291831	1.48581	2.53011	2.02684	-0.214873	-0.314637	-0.82691	-0.791841	0.120551	-0.994749	0.716168	0.203189	-1.01064	-1.16835	-0.349954	-0.468257	0.0291075	-0.858635	-0.781923	0.0842262	0.177789	-0.0958313	-0.751146	0.41534	-0.869911	-0.51245	-0.249965	-0.346679	-0.838899	-1.06156	-0.902503	0.0989037	-0.603104	-0.393563	-0.68328	-1.00393
ZK4CK8Y-01	IS	-0.330819	1.35342	0.0689974	0.825196	2.55539	1.96028	0.826293	1.55252	2.75486	3.2091	1.5484	0.361666	0.291615	1.49252	2.38653	1.76545	-0.286341	-0.56346	-1.18673	-1.10278	-0.191709	-1.28166	0.528224	-0.147199	-1.23223	-1.49133	-0.579371	-0.809045	-0.227758	-1.04634	-1.01012	-0.022984	0.0680083	-0.249209	-0.910669	0.358767	-0.976852	-0.681462	-0.408461	-0.204576	-0.563988	-0.900574	-0.530357	0.431966	-0.721186	-0.58321	-0.562823	-0.786191
ZLPRB8E-05	IS	0.18883	1.32981	-0.313082	0.745536	2.5243	1.6614	0.780764	1.61404	2.72146	3.26546	1.73689	-0.0216589	0.291581	1.51786	2.45568	1.40083	-0.147344	-0.417696	-0.911208	-0.84906	0.0452562	-1.0838	0.655456	0.128968	-1.12979	-1.27819	-0.450262	-0.623821	-0.185534	-0.934583	-0.977247	-0.189855	-0.040636	-0.250336	-0.767291	0.476892	-1.0219	-0.632592	-0.33265	-0.237163	-0.890726	-1.04457	-0.985538	0.168688	-0.93711	-0.85451	-0.719182	-1.14263
ZY7IW45-13	IR	-0.277127	1.46086	0.141165	0.949175	2.47873	2.05117	0.859349	1.54605	2.70185	3.09671	1.7651	0.125294	0.290961	1.61043	2.53598	1.51573	-0.197218	-0.433571	-0.801523	-0.783989	0.175853	-0.984619	0.685457	0.112714	-1.12221	-1.29366	-0.384361	-0.488379	-0.379528	-1.23526	-1.06405	-0.34137	-0.230875	-0.427507	-1.14562	0.178611	-0.934092	-0.997524	-0.678782	0.122063	0.0268562	-0.623392	-0.0805918	0.926836	-0.239767	-0.526529	-0.497394	-0.623859
ZOZOW1T-41	IS	-0.529156	1.37857	-0.0761886	0.860383	2.58614	1.9774	0.954319	1.64345	2.78214	3.17692	1.62472	0.307889	0.290375	1.52649	2.4771	2.11418	-0.28244	-0.40115	-0.816538	-0.770511	0.0915801	-1.11488	0.71684	0.396591	-1.1175	-1.21418	-0.437046	-0.43364	-0.10237	-0.933707	-0.860687	-0.0485693	0.190466	0.0883548	-0.931491	0.55337	-0.990496	-0.676085	-0.274486	-0.189896	-0.48067	-0.847844	-0.663097	0.474543	-0.749983	-0.475777	-0.662549	-0.816146
ZS2DMX7-04	IS	-0.169545	1.50557	0.248319	0.981175	2.57566	2.05816	1.05323	1.69519	2.80457	3.22343	1.82563	0.28852	0.289378	1.47696	2.45707	1.5886	-0.124581	-0.398099	-0.885439	-0.829715	0.106999	-1.03157	0.666751	0.293058	-1.26565	-1.29639	-0.626482	-0.546637	-0.176113	-0.948851	-1.08169	-0.0824836	0.0398528	-0.134135	-0.860093	0.458513	-1.00371	-0.708162	-0.252986	-0.25569	-0.690622	-0.973296	-0.762329	0.348713	-0.807204	-0.720497	-0.608836	-0.914091
ZWCZHHY-Quarterly Visit 14.01	IR	-0.0245658	1.50429	0.113122	0.911331	2.61218	1.97467	0.969047	1.63508	2.76615	3.25933	1.6185	0.151421	0.289261	1.51047	2.41638	1.82979	-0.274757	-0.543005	-0.888939	-0.972485	0.0229793	-1.05608	0.650227	0.223451	-1.1008	-1.26644	-0.300088	-0.358079	-0.174883	-0.811195	-0.835045	0.0194572	0.229594	-0.0173088	-0.849674	0.354387	-0.935511	-0.80113	-0.415284	-0.0805757	-0.480271	-0.818189	-0.446713	0.553083	-0.515367	-0.418162	-0.609923	-0.675234
ZK4CK8Y-05	IS	-0.302039	1.36466	0.163494	0.902751	2.59131	2.02707	0.922376	1.66	2.81886	3.25765	1.60959	0.105668	0.289245	1.5493	2.54477	1.65859	-0.227135	-0.435896	-1.10919	-0.909323	0.00281596	-1.17563	0.616921	-0.0617911	-1.14269	-1.39733	-0.407993	-0.783657	-0.212717	-0.978878	-0.898554	0.0204127	0.121607	-0.160719	-0.893161	0.38184	-1.01843	-0.725835	-0.406056	0.169407	-0.854491	-0.822471	-0.599219	0.535327	-0.628148	-0.470184	-0.320636	-0.71996
ZOZOW1T-4026	IS	-0.380335	1.39839	0.0447362	0.826296	2.56964	2.00088	0.859582	1.62007	2.75396	3.17551	1.62848	-0.0856771	0.288514	1.53383	2.50475	1.39626	-0.191958	-0.427121	-0.87962	-0.847204	0.0795339	-1.05266	0.776017	0.273534	-1.18948	-1.27824	-0.359805	-0.510655	-0.158118	-0.777131	-0.849179	-0.0677749	0.173717	0.0738542	-0.767028	0.497767	-0.822492	-0.72324	-0.306117	-0.123243	-0.518501	-0.84187	-0.515529	0.503288	-0.537773	-0.616503	-0.631112	-0.737689
ZPEL6L3-06	IS	-0.455461	1.30171	0.0157716	0.888429	2.47556	1.87427	0.858765	1.65377	2.74907	3.20773	1.76485	0.0810799	0.287827	1.5678	2.34099	1.41379	-0.28801	-0.405865	-1.02382	-0.85284	0.0168779	-1.13937	0.695539	0.187383	-1.10555	-1.27866	-0.500418	-0.462926	-0.0861747	-0.929172	-0.844161	-0.0552857	0.0975714	-0.0819826	-0.758606	0.428481	-1.00678	-0.704145	-0.362339	-0.25752	-0.690243	-0.953098	-0.715121	0.318576	-1.11458	-0.749494	-0.777353	-0.868819
ZJTKAE3-6031	IR	-0.133969	1.38474	0.0923571	0.941489	2.54112	1.98915	0.945451	1.59006	2.69246	3.28926	1.79519	0.229205	0.287725	1.55488	2.44111	1.52272	-0.159289	-0.368688	-0.7696	-0.741101	0.108433	-0.922543	0.785883	0.349097	-0.955208	-1.10958	-0.323828	-0.39347	-0.0416706	-0.903804	-0.796348	-0.0602418	0.16622	0.180985	-0.834306	0.232671	-0.800079	-0.727218	-0.411355	-0.121863	-0.334113	-0.738853	-0.409213	0.668094	-0.555223	-0.4151	-0.487777	-0.586122
ZRB0F6P-03	IR	-0.480495	1.17069	-0.126948	0.799597	2.49845	1.96684	0.82174	1.58996	2.72658	3.23221	1.46334	-0.243567	0.287378	1.53663	2.31752	0.981172	-0.159762	-0.36142	-0.880075	-0.889517	0.183658	-1.05617	0.773708	0.251985	-1.00971	-1.37955	-0.349541	-0.536098	-0.232594	-1.11617	-1.08666	-0.169914	-0.0280305	-0.148926	-0.936829	0.362495	-0.975871	-0.750092	-0.387599	-0.313872	-0.696867	-0.945216	-0.590026	0.491076	-0.709903	-0.924388	-0.734098	-0.79359
ZR47VBL-04	IR	-0.275177	1.23902	-0.0359362	0.684797	2.49621	1.74683	0.792444	1.5453	2.67972	3.28325	1.66509	0.189979	0.287258	1.46313	2.34138	1.70204	-0.384304	-0.477877	-0.823472	-0.828665	0.104791	-1.06684	0.653369	0.303737	-1.16007	-1.30356	-0.46363	-0.64826	-0.162889	-0.922557	-0.905244	-0.128259	0.0546465	-0.0881655	-0.962813	0.147131	-0.953934	-0.874392	-0.596221	-0.166066	-0.164151	-0.615047	-0.364581	0.820131	-0.639205	-0.440188	-0.59748	-0.50826
ZQFL1P3-6011	IS	0.225785	1.5031	0.254127	0.904218	2.5782	2.09022	0.875304	1.63715	2.75653	3.24226	1.75992	0.109423	0.287225	1.59116	2.52369	1.49222	-0.320202	-0.472333	-1.09984	-0.842079	-0.00304976	-1.12133	0.638667	0.0786408	-1.16853	-1.33635	-0.487174	-0.581642	0.0180332	-0.957307	-0.898881	0.0260489	0.215063	0.0805977	-0.914185	0.438465	-0.960269	-0.628482	-0.302341	-0.424734	-0.649644	-1.01858	-0.660237	0.284976	-0.76001	-0.74371	-0.674381	-1.01497
ZOZOW1T-6021	IS	-0.37002	1.36828	-0.03072	0.855151	2.56663	1.947	0.929456	1.60887	2.74251	3.16727	1.56921	0.160965	0.287167	1.55197	2.55537	1.81606	-0.156381	-0.408906	-0.889958	-0.848565	0.0793735	-1.05308	0.740378	0.321017	-1.10124	-1.2559	-0.419875	-0.615241	-0.109903	-0.956753	-0.917601	0.0162004	0.182591	0.0605166	-0.680256	0.531033	-0.890199	-0.676725	-0.2038	-0.0172322	-0.70704	-0.83583	-0.689559	0.481806	-0.515765	-0.575564	-0.484984	-0.867105
ZM7JY3G-01	IR	-0.413833	1.07066	-0.150929	0.631081	2.38959	1.6779	0.853063	1.58945	2.71907	3.18151	1.64132	-0.0372865	0.287119	1.44348	2.30269	1.14904	-0.258291	-0.466873	-0.836956	-0.748381	0.134563	-1.08309	0.670794	0.172247	-1.11549	-1.32218	-0.195385	-0.59861	-0.38191	-1.16214	-0.900424	-0.124208	-0.00870109	-0.313088	-1.15566	0.257479	-0.950284	-0.774193	-0.480782	0.207366	-0.314831	-0.855893	-0.639773	0.704323	-0.624936	-0.603752	-0.353335	-0.680619
ZUPAQVU-13	IR	-0.370489	1.09304	0.0237156	0.660347	2.485	1.78364	0.673133	1.54292	2.70672	3.1623	1.60163	-0.0512049	0.28702	1.59847	2.54056	1.28591	-0.139272	-0.429672	-1.1252	-0.975137	0.0767723	-1.08876	0.699936	0.112252	-1.21989	-1.36893	-0.384226	-0.65787	-0.109486	-1.03368	-0.975226	0.0620533	0.21083	-0.0289189	-1.1376	0.376601	-1.03998	-0.832613	-0.431142	-0.396244	-0.699613	-0.928507	-0.618742	0.478404	-0.825569	-0.731853	-0.781595	-0.77953
ZWCZHHY-06	IR	-0.0956645	1.48804	0.170784	0.859783	2.59304	1.95448	0.883807	1.57716	2.71979	3.24708	1.70025	0.0891096	0.286407	1.51168	2.43038	1.9001	-0.265462	-0.591638	-0.907223	-0.741106	-0.00191917	-1.08641	0.696473	0.233766	-1.11987	-1.23955	-0.489254	-0.486094	-0.281636	-1.06681	-0.940238	-0.120008	0.0635166	-0.139471	-0.979618	0.216949	-0.928252	-0.852534	-0.545428	-0.0740712	-0.324401	-0.727054	-0.502997	0.54072	-0.421808	-0.305287	-0.636197	-0.690708
ZUPAQVU-11	IR	-0.433864	1.29486	0.128816	0.673217	2.54662	2.09047	0.732916	1.55765	2.75348	3.1292	1.8442	0.320448	0.284695	1.55162	2.45423	1.60344	-0.246579	-0.480721	-0.927879	-0.906689	0.104203	-1.15512	0.726218	0.150397	-1.15227	-1.34451	-0.483794	-0.610219	-0.105658	-1.0932	-0.978244	0.0330547	0.209802	-0.118952	-0.880731	0.379765	-1.0141	-0.674851	-0.42648	0.123796	-0.743801	-0.793564	-0.666733	0.558492	-0.814148	-0.603979	-0.362243	-0.783466
ZY1ZKJY-14	IS	-0.433841	1.34818	0.133898	0.738133	2.57893	2.12316	0.92323	1.703	2.77919	3.20994	1.91735	0.454814	0.283778	1.57293	2.58762	1.65362	-0.164704	-0.238445	-0.66501	-0.640354	0.349769	-0.925081	0.958921	0.412178	-0.995662	-1.14512	-0.16794	-0.381277	-0.0127614	-0.970336	-0.884195	-0.114319	0.0165692	-0.151183	-0.899567	0.332102	-0.886546	-0.822378	-0.610987	-0.00599114	-0.0650591	-0.782997	-0.0194353	0.987605	0.0232466	-0.37352	-0.461965	-0.386611
ZOZOW1T-7033	IS	-0.353241	1.41958	0.193264	0.873186	2.55716	1.97848	0.941587	1.57846	2.72912	3.18586	1.70984	0.2088	0.282417	1.53592	2.51416	1.75948	-0.223827	-0.495903	-0.799792	-0.826593	0.0561315	-1.26253	0.690472	0.2484	-1.17715	-1.33801	-0.450548	-0.465577	-0.15465	-0.771758	-0.855416	-0.0461532	0.11862	-0.0184301	-0.784173	0.50941	-1.04822	-0.694268	-0.281746	-0.228753	-0.562487	-0.857386	-0.446503	0.522321	-0.477151	-0.575403	-0.650889	-0.733678
ZQNZSQF-02	IR	-0.204199	1.31871	-0.0169897	0.808613	2.53433	1.97894	0.802766	1.62474	2.71243	3.26471	1.83017	0.180891	0.28219	1.58241	2.43347	1.45364	-0.293889	-0.289766	-0.823671	-0.819555	0.114896	-1.12361	0.648179	0.061205	-1.18409	-1.33771	-0.596719	-0.741552	-0.104391	-1.09216	-1.02867	-0.0837935	0.0279292	-0.174243	-0.919324	0.368958	-1.06825	-0.815497	-0.547348	-0.180208	-0.581593	-0.90632	-0.587872	0.483688	-0.673714	-0.861367	-0.706662	-1.07328
ZPMBHPS-E11	IS	-0.0558832	1.36618	0.166351	0.845417	2.51413	1.86345	0.848989	1.60313	2.73719	3.22374	1.7793	0.201746	0.281945	1.55325	2.53772	1.49826	-0.143928	-0.370918	-1.01932	-0.860525	0.15389	-0.967735	0.805759	0.239845	-1.01298	-1.22484	-0.325716	-0.463005	-0.102537	-0.970651	-0.940035	-0.0284971	0.0873144	-0.115352	-0.871892	0.379558	-0.955366	-0.777432	-0.407205	0.120686	-0.586897	-0.802462	-0.76124	0.48965	-0.692016	-0.643343	-0.381933	-0.849372
ZOZOW1T-72	IS	-0.0596869	1.37412	0.0864122	0.829671	2.4879	1.95224	0.822867	1.5548	2.71106	3.13372	1.74465	0.0766153	0.28166	1.55507	2.46296	1.47787	-0.198195	-0.512993	-0.89404	-0.81194	0.0526056	-1.07639	0.651103	0.292142	-1.21045	-1.34987	-0.599491	-0.635206	-0.203445	-0.946009	-0.8628	-0.111048	0.0657006	-0.0639904	-0.897082	0.442224	-1.07288	-0.785774	-0.37665	-0.194695	-0.37586	-0.790932	-0.506422	0.533659	-0.355219	-0.546171	-0.542485	-0.894614
ZM7JY3G-12	IR	-0.202277	1.19831	-0.193167	0.676526	2.5331	1.71443	0.827819	1.69707	2.81139	3.29252	1.64793	-0.171307	0.281637	1.47695	2.44827	1.23808	-0.165317	-0.321004	-0.846262	-0.676581	0.182139	-1.01218	0.762311	0.314612	-1.22672	-1.25575	-0.411055	-0.505546	-0.256416	-1.05998	-0.918649	-0.0766644	0.0796586	-0.152732	-1.04432	0.35397	-1.03224	-0.726897	-0.317528	-0.488523	-0.682467	-0.98162	-0.791004	0.316625	-0.92149	-0.861422	-0.828729	-0.954289
ZL9BTWF-06	IS	-0.14718	1.35445	-0.0412012	0.826692	2.63292	1.89951	0.900032	1.69688	2.82255	3.29686	1.74441	-0.061721	0.281052	1.52693	2.62459	1.42841	-0.0781943	-0.388188	-0.686635	-0.608533	0.327157	-0.889573	0.927566	0.324678	-0.945928	-1.14102	-0.135156	-0.39829	-0.267246	-1.00938	-0.736508	-0.137898	0.032008	-0.270806	-0.969579	0.323182	-0.758308	-0.826168	-0.465121	-0.139074	-0.511125	-0.685136	-0.405673	0.811439	-0.262616	-0.478857	-0.523529	-0.614706
ZK4CK8Y-04	IS	-0.104146	1.34878	0.211484	0.877688	2.54796	2.01358	0.874609	1.58671	2.76414	3.2124	1.51151	0.136908	0.280797	1.49212	2.44774	1.62977	-0.296307	-0.496554	-0.96653	-0.922471	-0.0769722	-1.07735	0.594855	-0.0869893	-1.11938	-1.22662	-0.48964	-0.581651	-0.1145	-0.93068	-0.811247	0.0968724	0.189892	-0.079911	-0.846507	0.307758	-0.93611	-0.730074	-0.411344	-0.212741	-0.505835	-0.863768	-0.562621	0.461445	-0.708394	-0.636222	-0.658671	-0.752548
ZOZOW1T-75	IS	-0.232817	1.47599	0.159368	0.932747	2.5767	2.02754	0.999117	1.668	2.77799	3.20308	1.76408	0.264052	0.280489	1.57119	2.52618	1.63122	-0.117558	-0.50786	-0.820293	-0.74608	0.12878	-0.994621	0.804584	0.320744	-1.05108	-1.19122	-0.337357	-0.419349	-0.15781	-0.889122	-0.869207	-0.0457868	0.204718	0.0335339	-0.664095	0.494348	-0.793674	-0.641431	-0.261373	0.0645388	-0.114615	-0.580369	-0.162126	0.810414	-0.134378	-0.296625	-0.446606	-0.578555
ZM8YXDM-11	IR	-0.246208	1.37149	0.00438226	0.821235	2.51201	1.82135	0.789356	1.51129	2.65767	3.1187	1.66492	0.0488026	0.280386	1.57082	2.53595	1.77076	-0.279761	-0.433966	-0.788142	-0.781565	-0.0461474	-1.11901	0.614094	0.174583	-1.1797	-1.32311	-0.528904	-0.61625	-0.347289	-1.10754	-1.102	-0.295653	-0.135299	-0.333582	-1.05062	0.186942	-1.04286	-0.79809	-0.628248	-0.147509	-0.191628	-0.690244	-0.384266	0.78173	-0.431615	-0.498663	-0.464408	-0.531509
ZW61YGW-07	IR	-0.377882	1.09786	-0.170457	0.511553	2.52123	1.69477	0.615449	1.58993	2.70565	3.27627	1.61304	-0.0630812	0.278692	1.50635	2.47352	1.50681	-0.252619	-0.367141	-0.815299	-0.913712	0.140941	-1.20237	0.709716	0.101822	-1.14784	-1.37443	-0.334032	-0.657422	-0.231371	-1.04884	-1.00367	-0.0150823	0.0841334	-0.255582	-0.917346	0.366197	-1.09075	-0.634877	-0.417784	-0.136433	-0.758287	-0.925579	-0.990011	0.381195	-0.970715	-0.786079	-0.580585	-1.02192
ZM7JY3G-18	IR	-0.325978	1.10941	-0.0602339	0.712135	2.54583	1.66347	0.818778	1.70398	2.86489	3.30256	1.57889	-0.195951	0.278322	1.45673	2.44007	1.2928	-0.107904	-0.358215	-0.95132	-0.772285	0.121162	-1.11004	0.780827	0.333916	-1.05749	-1.21152	-0.43441	-0.560423	-0.269133	-1.06804	-0.880052	-0.0327794	0.103115	-0.115781	-0.865333	0.458247	-0.930919	-0.56229	-0.151323	-0.352504	-0.722404	-0.895655	-0.724902	0.431888	-1.04442	-0.664717	-0.873329	-0.824982
ZJTKAE3-6021	IR	-0.322556	1.33322	0.198797	0.936879	2.51288	1.91815	0.890519	1.55359	2.69027	3.27713	1.70578	0.127898	0.278226	1.52325	2.44866	1.4283	-0.217024	-0.333744	-0.800585	-0.843657	0.130556	-0.875739	0.754296	0.333115	-1.01246	-1.11175	-0.444694	-0.406906	-0.0189587	-0.882922	-0.86976	0.0142822	0.201407	0.0870673	-0.76146	0.414316	-0.872069	-0.702683	-0.404565	-0.109567	-0.610596	-0.892716	-0.784947	0.377737	-0.674079	-0.49582	-0.532344	-0.805606
ZX52KVK-04	IR	-0.149072	1.43527	0.0640357	0.910631	2.5583	1.94939	0.914643	1.71422	2.80322	3.25479	1.75363	0.168828	0.277986	1.54637	2.40044	1.71638	-0.322094	-0.372235	-0.760415	-0.765268	0.141164	-1.02446	0.781026	0.375601	-0.978261	-1.19222	-0.316893	-0.381767	-0.213014	-1.08445	-1.08745	-0.160813	-0.00473853	-0.167572	-0.966595	0.325458	-0.951634	-0.947457	-0.476867	-0.108986	-0.13394	-0.753687	-0.414008	0.682811	-0.623997	-0.562341	-0.469095	-0.63009
ZM7JY3G-10	IR	-0.405707	1.13025	-0.237044	0.619946	2.51971	1.76071	0.778747	1.66213	2.79745	3.26688	1.57809	-0.243282	0.277288	1.48325	2.44531	1.24744	-0.200939	-0.3798	-0.665904	-0.753192	0.1515	-1.0215	0.714307	0.34396	-1.08331	-1.18783	-0.515203	-0.526198	-0.265382	-0.883932	-0.902157	-0.0820492	0.0872294	-0.0786826	-0.864824	0.337936	-0.894425	-0.618299	-0.381437	-0.307002	-0.45019	-0.724184	-0.48181	0.630075	-0.698471	-0.602005	-0.811353	-0.617832
ZX52KVK-4011	IR	-0.329505	1.3627	0.0223865	0.917799	2.53606	1.85842	0.920915	1.65116	2.77514	3.26117	1.69392	0.0563033	0.277232	1.49525	2.36341	1.6702	-0.331523	-0.436988	-0.918609	-0.851255	0.177758	-1.00879	0.820518	0.344324	-0.992396	-1.19492	-0.210056	-0.384104	-0.190979	-1.07794	-0.942571	-0.121691	0.0196937	-0.100692	-0.906305	0.363603	-0.957384	-0.72294	-0.503324	-0.242516	-0.61414	-0.887272	-0.77182	0.494492	-1.04029	-0.652564	-0.6366	-0.793012
ZKVR426-06	IR	-0.348608	1.40993	0.217596	0.777523	2.55376	2.17918	0.793781	1.58025	2.72237	3.14112	1.74813	0.0624252	0.277231	1.56717	2.62036	1.54825	-0.166296	-0.470795	-0.796368	-0.835997	-0.0336372	-0.963711	0.550394	0.189518	-1.09238	-1.3048	-0.511203	-0.513265	-0.293467	-1.09717	-1.05538	-0.314657	-0.171642	-0.197385	-1.02053	0.273973	-1.09495	-0.992856	-0.506977	-0.121047	-0.283514	-0.713704	-0.363019	0.66857	-0.482079	-0.587858	-0.587647	-0.609463
ZTJ7L7Z-02	IR	0.00666738	1.6171	0.320627	1.21471	2.69071	1.86069	1.21347	1.85314	2.90936	3.36501	1.83785	0.161495	0.276656	1.61336	2.59009	1.52915	-0.151296	-0.35659	-0.61877	-0.627611	0.544219	-0.746797	1.07641	0.399787	-0.81908	-0.996277	0.0674286	-0.150504	0.0160566	-0.873389	-0.758273	0.228841	0.264839	-0.120336	-0.769851	0.26913	-0.557172	-0.685963	-0.386562	0.11727	-0.0673803	-0.41527	-0.284562	1.03513	-0.229828	-0.309535	-0.44141	-0.437036
ZM7JY3G-13	IR	-0.390922	1.12142	-0.291366	0.6862	2.54246	1.72521	0.790729	1.68421	2.81988	3.30152	1.54305	-0.318935	0.276343	1.46176	2.45241	1.18219	-0.222263	-0.335289	-0.837965	-0.795036	0.232193	-1.10012	0.768514	0.303098	-1.23309	-1.26213	-0.537401	-0.624136	-0.198827	-1.05981	-0.997762	-0.0888567	0.0314626	-0.174492	-0.924821	0.33819	-0.990628	-0.727554	-0.312222	-0.379301	-0.767701	-0.956384	-0.748442	0.352814	-0.923814	-0.701534	-0.75876	-0.875109
ZJTKAE3-10	IR	-0.335335	1.30785	0.0487182	0.916135	2.53161	1.92014	0.84273	1.55289	2.67416	3.2483	1.67153	0.172963	0.275285	1.5177	2.45134	1.69763	-0.245243	-0.364383	-0.882087	-0.847708	0.111367	-0.926265	0.67326	0.357776	-1.10926	-1.25205	-0.448796	-0.492926	-0.0763647	-1.1158	-0.897403	-0.139208	0.0605794	-0.0387725	-0.849693	0.446242	-1.03481	-0.691939	-0.344985	-0.26642	-0.577803	-0.929979	-0.545308	0.376056	-0.752447	-0.597351	-0.717961	-0.782103
ZJTKAE3-11	IR	-0.339166	1.3855	0.0726657	0.923191	2.47821	1.91666	0.884486	1.57069	2.66736	3.22318	1.75873	0.199297	0.275188	1.49065	2.40015	1.56509	-0.323686	-0.407669	-1.06371	-0.854827	0.0277152	-1.06277	0.640339	0.283715	-1.16922	-1.3638	-0.556282	-0.501924	-0.0449514	-1.09012	-0.967278	-0.156306	0.00444133	-0.0977063	-0.851907	0.413559	-1.07695	-0.838959	-0.389135	-0.294929	-0.382582	-0.801241	-0.496885	0.530925	-0.696791	-0.637407	-0.774203	-0.655356
ZOZOW1T-7036	IS	-0.246775	1.41464	-0.0217696	0.839441	2.54945	1.9162	0.826498	1.54415	2.74839	3.21033	1.66853	0.108456	0.273686	1.53223	2.49541	1.77403	-0.32526	-0.480865	-0.988115	-0.822125	0.0464162	-1.22006	0.678451	0.280874	-1.32557	-1.28254	-0.505989	-0.609315	-0.118562	-0.881201	-0.926324	-0.0687275	0.129523	-0.0200756	-0.705867	0.519496	-1.0267	-0.650712	-0.19818	-0.26798	-0.811277	-0.98377	-0.821037	0.360612	-0.645951	-0.817848	-0.707523	-0.955995
ZPEL6L3-04	IS	-0.259408	1.33175	-0.00202411	0.906924	2.47873	1.89906	0.869135	1.65729	2.75692	3.20953	1.84181	0.0938812	0.273454	1.57327	2.31336	1.48541	-0.353117	-0.463378	-0.968632	-0.961837	0.029006	-1.0958	0.715349	0.190495	-1.08366	-1.26303	-0.545503	-0.700839	-0.0563084	-0.886132	-0.908408	-0.00143499	0.170773	-0.0359555	-0.860441	0.450069	-1.06757	-0.691903	-0.256389	-0.291268	-0.674838	-0.94702	-0.665949	0.35822	-1.07645	-0.856319	-0.751423	-0.816641
ZM8YXDM-12	IR	-0.267721	1.28182	0.0426869	0.79404	2.53293	1.7105	0.814002	1.57068	2.67301	3.14678	1.6351	0.283127	0.27279	1.53003	2.58803	1.83174	-0.314787	-0.539599	-0.841758	-0.937539	-0.0476918	-1.11082	0.540427	0.138813	-1.25348	-1.3868	-0.525632	-0.566724	-0.362894	-1.09662	-1.21231	-0.299561	-0.11091	-0.309224	-1.10526	0.258123	-1.1341	-0.823229	-0.514112	-0.231393	-0.473042	-0.834941	-0.512777	0.552308	-0.479864	-0.69291	-0.501053	-0.701261
ZYXQKWY-05	IR	-0.331762	1.40193	0.121838	0.90208	2.56479	2.00671	0.934851	1.61888	2.73975	3.19136	1.66792	0.048938	0.272259	1.579	2.52711	1.68498	-0.203551	-0.435656	-0.847424	-0.716146	0.154169	-1.0502	0.748039	0.317234	-1.08572	-1.25005	-0.301779	-0.558508	-0.11338	-0.909705	-0.787559	0.0225434	0.184972	-0.010811	-0.757398	0.414627	-0.876843	-0.722332	-0.295852	-0.297576	-0.574657	-0.974073	-0.642711	0.559466	-0.474602	-0.391124	-0.633923	-0.727368
ZKVR426-07	IR	-0.0882288	1.4554	0.276598	0.869387	2.58327	2.21908	0.914556	1.63967	2.79576	3.14771	1.79514	0.196953	0.27223	1.60617	2.65434	1.58598	-0.132964	-0.411179	-0.728197	-0.845958	0.0096906	-0.95919	0.609262	0.25633	-1.09713	-1.24218	-0.500671	-0.403761	-0.249473	-0.973658	-0.920793	-0.259981	-0.0619974	-0.131951	-0.969553	0.271122	-1.03497	-0.938508	-0.541065	-0.0766141	-0.0980279	-0.616239	-0.197731	0.788442	-0.272828	-0.491272	-0.571153	-0.492798
ZVM4N7A-01	IR	0.435916	1.54184	0.388353	0.939733	2.48399	2.02272	0.913897	1.64676	2.7155	3.22089	1.71316	0.0932119	0.272215	1.4233	2.19453	1.24333	-0.34895	-0.437352	-1.03454	-1.04633	-0.0376508	-1.07943	0.538355	0.0197061	-1.18706	-1.35272	-0.460689	-0.569028	-0.096973	-0.993873	-1.01058	-0.111052	0.0310716	-0.223068	-0.94319	0.227984	-1.11622	-0.799821	-0.647077	-0.0186222	-0.0280136	-0.608749	-0.271052	0.736322	-0.550538	-0.981913	-0.602159	-0.766398
ZPMBHPS-06	IS	-0.135914	1.40894	0.181452	0.821713	2.55312	1.99421	0.831053	1.62114	2.75198	3.19408	1.90035	0.409179	0.272011	1.53932	2.50856	1.65525	-0.159952	-0.398291	-0.753341	-0.886994	0.126109	-1.00695	0.731948	0.303211	-0.856963	-1.1722	-0.455327	-0.552048	-0.154427	-1.11636	-0.993664	-0.150424	0.00471649	-0.090941	-0.944697	0.298889	-0.880207	-0.828919	-0.506365	-0.227459	-0.552311	-0.900673	-0.688531	0.468321	-0.419109	-0.527267	-0.450708	-0.78271
ZLTUJTN-06	IR	0.304258	1.49788	0.120258	0.899981	2.51259	1.96513	1.00952	1.67278	2.71842	3.141	1.68379	0.0283455	0.270988	1.56041	2.40391	1.33289	-0.214543	-0.497466	-0.833888	-0.823097	0.0143209	-1.02178	0.621388	0.177435	-1.18243	-1.31443	-0.506271	-0.623542	-0.17398	-0.869651	-0.927308	-0.0746168	0.026637	-0.173507	-0.963578	0.198652	-1.04519	-0.959694	-0.716516	0.118962	-0.00643206	-0.776851	-0.198414	0.936689	-0.259239	-0.490149	-0.371788	-0.693433
ZR47VBL-06	IR	-0.254543	1.4336	0.155947	0.880223	2.58023	1.99048	0.979429	1.66474	2.74586	3.23397	1.66823	0.533677	0.270721	1.49489	2.36368	2.09234	-0.304283	-0.505529	-0.917054	-0.825864	0.0726786	-1.0729	0.59763	0.390622	-1.20831	-1.27074	-0.561577	-0.472636	-0.139507	-1.05396	-1.041	-0.18213	0.00958668	-0.055721	-1.12721	0.153214	-1.08413	-0.947613	-0.682142	-0.0981559	-0.12091	-0.618852	-0.23612	0.828148	-0.550802	-0.329238	-0.444003	-0.702384
ZM7JY3G-15	IR	-0.279522	1.2201	-0.0560844	0.683478	2.52488	1.74323	0.743819	1.67715	2.84312	3.30013	1.65113	-0.0804509	0.270446	1.48896	2.40228	1.2041	-0.168478	-0.314187	-0.782527	-0.795587	0.344042	-0.999481	0.890819	0.257757	-0.976794	-1.17254	-0.270654	-0.514646	-0.268787	-0.99499	-0.841236	0.0210038	0.0598754	-0.202747	-0.948573	0.254136	-0.770325	-0.778058	-0.304768	-0.38042	-0.458886	-0.793257	-0.530735	0.575319	-0.687885	-0.674462	-0.808116	-0.698757
ZPEL6L3-07	IS	0.371187	1.51669	0.210103	0.952745	2.54517	1.86707	0.880075	1.64888	2.76513	3.26509	1.9333	0.377122	0.270357	1.54814	2.36293	1.48742	-0.162834	-0.375609	-1.02483	-0.818029	0.114308	-0.97773	0.778225	0.243583	-1.07668	-1.22447	-0.439275	-0.506222	-0.0560642	-0.901618	-0.736304	0.0374603	0.247918	0.0381946	-0.879799	0.480023	-0.94203	-0.575861	-0.159948	0.0159262	-0.548914	-0.880978	-0.721651	0.325024	-0.755471	-0.677677	-0.485657	-0.83993
ZRB0F6P-6031	IR	-0.308291	1.29754	0.157511	0.869655	2.49011	1.95998	0.865136	1.57378	2.68683	3.23621	1.62945	-0.0857608	0.269508	1.51794	2.30834	1.29447	-0.183848	-0.387552	-0.806485	-0.83571	0.163238	-0.962373	0.708058	0.309165	-1.19085	-1.23028	-0.339491	-0.375641	-0.238548	-0.897568	-0.972288	-0.156219	-0.0253556	-0.117126	-0.905948	0.33899	-0.963165	-0.817717	-0.527153	-0.178376	-0.358016	-0.74528	-0.365356	0.690378	-0.555462	-0.637445	-0.693395	-0.586213
ZPEL6L3-02	IS	-0.174893	1.29928	0.0114864	0.886009	2.50492	1.78499	0.801655	1.62845	2.75637	3.25086	1.75347	0.153904	0.269291	1.51489	2.32687	1.3036	-0.178261	-0.385539	-0.87996	-0.848872	0.0453058	-1.04078	0.694575	0.250204	-0.954022	-1.10541	-0.348066	-0.462901	-0.0119533	-0.789112	-0.696555	0.150546	0.343058	0.209165	-0.750206	0.387278	-0.64294	-0.673418	-0.434847	-0.233044	-0.540755	-0.863547	-0.609686	0.400237	-0.753954	-0.548248	-0.641203	-0.725148
ZPMBHPS-05	IS	-0.304878	1.13476	-0.155393	0.690383	2.4619	1.70133	0.717112	1.49654	2.66357	3.16779	1.64428	0.0299051	0.26901	1.53772	2.50599	1.41476	-0.152204	-0.517303	-1.1656	-1.0286	0.0593806	-1.05612	0.665466	0.137991	-1.12172	-1.36548	-0.536692	-0.604689	-0.157848	-1.16575	-1.01085	-0.160467	-0.0480755	-0.213979	-1.02384	0.289234	-1.0685	-0.931296	-0.50205	-0.388126	-0.747281	-0.972496	-0.885108	0.383898	-0.829758	-0.654651	-0.616418	-0.887022
ZN3TBJM-11	IS	-0.295391	1.29063	-0.0802279	0.967357	2.52057	1.95805	0.994365	1.61443	2.72812	3.18411	1.69552	0.0112105	0.268877	1.55795	2.52189	1.57801	-0.349368	-0.424625	-0.900187	-1.00337	-0.0465021	-0.983071	0.512445	0.294491	-1.16573	-1.21183	-0.65878	-0.498272	0.0325151	-0.800689	-0.936131	-0.0165662	0.170329	0.0900794	-0.780655	0.500378	-0.968413	-0.630118	-0.28333	-0.404844	-0.637128	-0.979877	-0.653801	0.403969	-0.666651	-0.600604	-0.606979	-0.815538
ZN0JE53-07	IS	-0.159541	1.36529	0.0374738	0.764559	2.57389	2.01555	0.873325	1.67123	2.74603	3.1879	1.76254	0.157476	0.267803	1.54511	2.67207	1.47776	-0.0833956	-0.541397	-0.994249	-0.878856	-0.0115849	-1.11335	0.605444	0.155572	-1.1772	-1.2995	-0.395991	-0.512556	-0.241906	-1.04628	-1.01803	-0.181458	-0.000159882	-0.201185	-0.94565	0.352423	-1.0049	-0.802691	-0.444663	-0.113021	-0.385723	-0.782942	-0.525579	0.55347	-0.280164	-0.523474	-0.592879	-0.695923
ZMBVNFM-14	IS	0.232517	1.45843	0.257407	0.797978	2.5607	1.96461	0.912352	1.75962	2.87606	3.34887	1.65379	0.226405	0.266965	1.41739	2.19746	1.02097	-0.189371	-0.303279	-0.828268	-0.551391	0.449924	-0.847403	0.96775	0.251428	-0.932586	-1.16686	-0.15008	-0.497355	-0.0565886	-0.820863	-0.779223	0.224238	0.292239	-0.0547126	-0.732687	0.525587	-0.819346	-0.534806	-0.317662	0.108606	-0.219456	-0.638106	-0.441116	0.725312	-0.664105	-0.418325	-0.373192	-0.663253
ZMBVNFM-12	IS	-0.026681	1.43116	0.162956	0.808922	2.51268	1.93899	0.810084	1.68299	2.84164	3.26094	1.6721	0.067661	0.266763	1.42417	2.15462	1.13121	-0.368899	-0.457952	-0.822233	-0.683261	0.215464	-1.00481	0.80879	0.234769	-1.17396	-1.3399	-0.334976	-0.694482	-0.155059	-0.844037	-0.776361	0.0329505	0.133956	-0.112274	-1.05081	0.425517	-0.918729	-0.803543	-0.341261	-0.00220797	-0.722389	-0.841434	-0.966079	0.470209	-0.941242	-0.783462	-0.395528	-0.94991
ZP0DXQ0-01	IS	-0.215296	1.37047	0.180169	0.972976	2.54633	1.95444	0.890328	1.57079	2.71423	3.23284	1.8885	0.441856	0.266749	1.55339	2.52792	1.7926	-0.23737	-0.416087	-1.08359	-1.01364	-0.0546353	-1.13965	0.582278	0.182788	-0.960203	-1.26451	-0.471254	-0.559084	-0.0154218	-1.10672	-0.973667	-0.139918	0.0602591	0.0509555	-0.904689	0.457941	-1.01963	-0.755872	-0.266852	-0.439523	-0.730757	-1.05816	-0.94843	0.156615	-0.907793	-0.567183	-0.777459	-0.977705
ZK4CK8Y-06	IS	0.196789	1.46225	0.14372	0.934964	2.61523	2.13691	1.02081	1.6812	2.837	3.24197	1.65967	0.209111	0.26657	1.55894	2.57193	1.70378	-0.178893	-0.473138	-0.962158	-0.892919	-0.0705276	-1.14429	0.532306	0.0900655	-1.20351	-1.35212	-0.583306	-0.570531	-0.150007	-0.999792	-0.829233	0.0445892	0.171509	-0.0629981	-0.873886	0.357947	-0.937552	-0.710074	-0.286919	-0.144845	-0.447456	-0.713735	-0.424765	0.680326	-0.474942	-0.439424	-0.645894	-0.54234
ZRB0F6P-05	IR	-0.468783	1.2059	-0.122293	0.774255	2.45854	1.91962	0.755389	1.55251	2.69191	3.24452	1.5411	-0.268816	0.2663	1.47585	2.22504	1.38072	-0.294454	-0.441124	-0.89568	-0.898437	0.181665	-1.01155	0.761606	0.206259	-1.08083	-1.28804	-0.40766	-0.561475	-0.268562	-1.15862	-1.14938	-0.199498	-0.0563042	-0.272581	-1.01466	0.270458	-0.985104	-0.821744	-0.451078	-0.215219	-0.480606	-0.83032	-0.539472	0.567409	-0.80649	-0.819441	-0.710179	-0.741786
ZLPRB8E-03	IS	-0.201616	1.23199	-0.0402312	0.851775	2.5014	1.6425	0.875878	1.55581	2.64624	3.25814	1.51748	-0.164188	0.265705	1.45167	2.46015	1.09756	-0.0900711	-0.320176	-0.784267	-0.79291	0.0883624	-0.96143	0.647413	0.169499	-1.08722	-1.30674	-0.418458	-0.599878	-0.201675	-1.06459	-1.03923	-0.249927	-0.0146777	-0.21118	-0.88933	0.474259	-0.990304	-0.708216	-0.313452	-0.397591	-1.0211	-1.1378	-1.13496	0.0317246	-0.860188	-0.972032	-0.767434	-1.30172
ZMBH10Z-04	IS	0.000572742	1.27677	-0.086569	0.825199	2.51946	1.74255	0.865711	1.62065	2.71601	3.22441	1.65202	-0.0340358	0.265602	1.54683	2.49753	1.32375	-0.263757	-0.382546	-0.975462	-0.921637	0.00699739	-1.06688	0.559286	0.204034	-1.19773	-1.53176	-0.58215	-0.575763	0.0457308	-0.979521	-0.81306	0.0416682	0.189271	0.0799327	-0.906339	0.488875	-1.05764	-0.766204	-0.30802	-0.378974	-0.925296	-1.12121	-0.98834	0.147215	-0.851352	-0.879507	-0.753422	-1.12896
ZVM4N7A-11	IR	0.199534	1.61635	0.4706	1.06207	2.62655	2.0603	1.06034	1.7999	2.85493	3.33332	1.86034	0.372366	0.265139	1.51693	2.29757	1.62329	-0.248883	-0.384209	-0.977495	-0.816726	0.163892	-1.01371	0.73717	0.198596	-1.20703	-1.31511	-0.283645	-0.57244	0.0252566	-0.869047	-0.763114	0.0622027	0.194458	-0.0633924	-0.921731	0.332366	-1.03509	-0.797411	-0.576649	0.0648888	-0.0794793	-0.71792	-0.410611	0.78379	-0.620481	-0.46659	-0.381686	-0.624334
ZW61YGW-04	IR	-0.406289	1.14125	-0.0771533	0.630686	2.4919	1.71361	0.746205	1.57328	2.64702	3.25227	1.66576	-0.063947	0.265044	1.48688	2.47884	1.39054	-0.235393	-0.365499	-0.775886	-0.869461	0.155442	-1.07883	0.695264	0.116552	-1.14864	-1.36561	-0.496367	-0.761839	-0.270917	-1.13924	-1.03102	-0.0651447	0.02548	-0.220405	-1.04127	0.256853	-1.09962	-1.00691	-0.610909	-0.317668	-0.603271	-0.892707	-0.797846	0.456376	-0.661627	-0.708287	-0.596456	-0.855183
ZLPRB8E-08	IS	0.109558	1.23331	-0.0861277	0.735598	2.53686	1.58859	0.795828	1.59196	2.72256	3.2849	1.47642	-0.22803	0.264583	1.41043	2.43747	1.04465	-0.0879312	-0.297765	-0.686346	-0.733928	0.08693	-0.992803	0.713385	0.277642	-1.03698	-1.15274	-0.506983	-0.509274	-0.239918	-0.952587	-0.958503	-0.117257	0.0310188	-0.0656479	-0.794655	0.597685	-0.742166	-0.702975	-0.233708	-0.360714	-0.70935	-0.984411	-0.779585	0.313558	-0.854248	-0.688086	-0.706076	-0.868867
ZMBVNFM-04	IS	-0.143608	1.47248	0.223191	0.881698	2.60771	2.01179	0.875988	1.71031	2.8817	3.30044	1.68506	0.39267	0.262659	1.41161	2.20945	1.96084	-0.236429	-0.34406	-0.803931	-0.77451	0.381529	-0.975983	0.909842	0.177832	-1.13435	-1.28902	-0.289894	-0.59939	-0.0815772	-0.788873	-0.812256	0.173275	0.251085	-0.144307	-1.04127	0.457237	-1.00018	-0.658482	-0.371821	-0.0913752	-0.52409	-0.808075	-0.537212	0.527981	-0.953739	-0.500936	-0.486977	-0.810258
ZTJ7L7Z-03	IR	0.136904	1.6742	0.293974	1.29894	2.75538	1.84673	1.33156	1.97485	2.89706	3.31643	1.60577	-0.17303	0.262317	1.58779	2.68985	1.48755	-0.136573	-0.192226	-0.641319	-0.645214	0.411725	-0.827214	0.860486	0.349076	-0.948009	-1.12237	-0.292985	-0.392116	0.0227665	-0.812221	-0.857294	0.102119	0.17478	-0.116695	-0.880648	0.392225	-0.85709	-0.64737	-0.304691	-0.0539734	-0.0481695	-0.495563	-0.158044	1.15105	0.0772187	-0.527606	-0.292734	-0.457184
ZLTUJTN-09	IR	0.111501	1.53125	0.347749	0.963269	2.51521	2.02307	1.1053	1.72154	2.728	3.15905	1.73547	0.133731	0.262201	1.49996	2.34752	1.47045	-0.211254	-0.389049	-0.54644	-0.543951	0.248441	-0.944451	0.71721	0.331606	-1.02504	-1.11253	-0.235235	-0.369933	-0.117366	-0.816684	-0.823689	-0.0316388	0.0611481	-0.152042	-0.940617	0.208387	-0.843377	-0.865734	-0.708482	0.181226	0.156754	-0.645457	-0.0219461	0.981052	-0.361133	-0.514074	-0.545465	-0.529582
ZYXQKWY-04	IR	-0.0764837	1.3561	0.113498	0.877234	2.50176	2.00605	0.890932	1.63642	2.73553	3.22497	1.77436	0.0757103	0.260916	1.53036	2.47234	1.36057	-0.183026	-0.416549	-0.813512	-0.815959	0.114469	-1.07317	0.628298	0.195662	-1.07369	-1.29303	-0.484558	-0.514941	-0.0945344	-1.07654	-0.937843	-0.0363184	0.155175	-0.0963308	-0.969589	0.327076	-1.03626	-0.796193	-0.604442	-0.122325	-0.183541	-0.769807	-0.329175	0.701549	-0.5711	-0.660791	-0.515908	-0.697972
ZQNZSQF-03	IR	-0.0134757	1.28917	0.140989	0.783824	2.52006	1.95687	0.774103	1.57806	2.69858	3.21112	1.78404	0.213377	0.260676	1.55194	2.42224	1.40705	-0.160227	-0.385547	-0.695263	-0.766619	0.118886	-1.10523	0.648156	0.160564	-1.19489	-1.36082	-0.539825	-0.554549	-0.148615	-0.915566	-0.918239	-0.15606	-0.0383785	-0.200383	-0.927661	0.3634	-1.06693	-0.794019	-0.507579	-0.18584	-0.488579	-0.85854	-0.537205	0.468079	-0.742325	-0.745759	-0.695673	-0.798167
ZN3TBJM-04	IS	-0.442006	1.05357	-0.117979	0.816372	2.54442	1.95517	0.822398	1.6599	2.73652	3.22194	1.68432	0.0415067	0.259544	1.58308	2.60977	1.35619	-0.185432	-0.43552	-0.819417	-0.934089	0.0287718	-0.934089	0.559558	0.193516	-1.08266	-1.27844	-0.53222	-0.569292	0.0414152	-0.841218	-0.9635	-0.0702301	0.134961	0.0701198	-0.947393	0.496457	-1.01849	-0.711391	-0.331804	0.125129	-0.862457	-0.864628	-0.795761	0.461002	-0.728054	-0.552725	-0.267834	-0.880927
ZL63I8R-07	IR	-0.247666	1.18732	-0.0418608	0.765088	2.51598	1.7485	0.949429	1.69121	2.75887	3.22202	1.6795	0.124559	0.259375	1.54176	2.42208	1.19997	-0.162704	-0.493881	-0.932201	-0.929426	0.146749	-1.2642	0.774823	0.138547	-1.262	-1.36865	-0.390009	-0.606768	-0.215525	-1.06882	-0.95546	-0.00843429	0.140027	-0.148868	-0.967443	0.229963	-0.99714	-0.780195	-0.513651	0.200507	-0.826172	-0.840348	-0.853373	0.465123	-0.626873	-0.605856	-0.318346	-0.943216
ZRB0F6P-6021	IR	-0.299652	1.18172	-0.0377378	0.800576	2.46103	1.9843	0.840718	1.60421	2.71355	3.24267	1.70385	0.0235048	0.258694	1.46211	2.28415	1.03213	-0.312821	-0.398811	-0.73847	-0.80975	0.218383	-0.943989	0.78863	0.281274	-0.919641	-1.13263	-0.132383	-0.341597	-0.239214	-1.08191	-0.979483	-0.149545	-0.0409239	-0.133818	-1.04944	0.271648	-0.793054	-0.843249	-0.523809	-0.153176	-0.540796	-0.79321	-0.548483	0.540791	-0.644233	-0.647295	-0.693107	-0.755337
ZOZOW1T-82	IS	-0.170719	1.37614	-0.0380418	0.878264	2.58892	1.91292	0.906536	1.64897	2.76675	3.18419	1.58167	-0.0388605	0.258602	1.56173	2.5514	1.53883	-0.160357	-0.473339	-0.814227	-0.823587	0.164972	-0.983616	0.792574	0.434092	-1.01423	-1.11599	-0.363937	-0.421331	-0.132401	-0.841289	-0.777551	0.0813734	0.295706	0.136005	-0.733039	0.479086	-0.875878	-0.635452	-0.205535	-0.0239429	-0.274812	-0.673125	-0.373285	0.655605	-0.28507	-0.408178	-0.498435	-0.615005
ZVM4N7A-10	IR	-0.158272	1.36868	0.015201	1.00432	2.63592	1.98947	0.889678	1.73757	2.88011	3.38034	1.56299	-0.0364971	0.25837	1.39688	2.36759	1.69411	-0.18838	-0.372899	-0.861015	-0.705528	0.140652	-0.933566	0.764218	0.382659	-1.02289	-1.13387	-0.372353	-0.4433	0.0948309	-0.729649	-0.574366	0.117079	0.266909	0.0779574	-0.677202	0.419643	-0.791799	-0.468595	-0.321754	-0.187223	-0.302136	-0.704413	-0.415882	0.714362	-0.812956	-0.42934	-0.535729	-0.657429
ZL9BTWF-02	IS	-0.340098	1.39205	0.116582	0.833312	2.58396	1.90499	0.794177	1.61733	2.77672	3.31032	1.87169	0.368169	0.257885	1.55524	2.54128	1.77764	-0.204503	-0.383793	-0.915748	-0.731638	0.311995	-1.09598	0.952353	0.201091	-1.06398	-1.27332	-0.196857	-0.534776	-0.253935	-1.25969	-0.93102	-0.1608	-0.0675276	-0.378178	-1.04717	0.326607	-0.979535	-0.888842	-0.598689	-0.248957	-0.577119	-1.01991	-0.597322	0.583081	-0.60785	-0.545191	-0.579821	-0.737871
ZLTUJTN-08	IR	-0.250757	1.25244	0.105782	0.778226	2.39997	1.86406	0.869307	1.57883	2.64414	3.09623	1.72162	0.303198	0.257831	1.48772	2.29482	1.59283	-0.213142	-0.459043	-0.722536	-0.695719	0.160384	-1.0211	0.730119	0.202467	-1.12602	-1.2861	-0.315086	-0.48192	-0.260381	-1.02225	-0.983328	-0.115104	-0.0203281	-0.282501	-1.0502	0.164396	-1.02182	-0.924195	-0.711283	-0.0980397	-0.126796	-0.576088	-0.263499	0.883346	-0.403523	-0.374862	-0.446511	-0.431921
ZLYEM2C-02	IS	0.00838399	1.36498	0.023175	0.890536	2.55241	1.77786	1.03738	1.7002	2.75117	3.18036	1.67574	0.0222109	0.257569	1.46422	2.45291	1.83418	-0.264141	-0.505709	-0.964148	-0.919595	-0.0662318	-0.966695	0.553395	0.276926	-1.18501	-1.27168	-0.613847	-0.58297	-0.100703	-1.08501	-0.901207	-0.0466017	0.136556	0.0441089	-0.920112	0.357844	-1.07358	-0.670966	-0.436309	-0.266393	-0.447753	-0.745364	-0.612997	0.681954	-0.648995	-0.566827	-0.585054	-0.716866
ZPF36E2-07	IR	0.0176931	1.4873	0.520102	1.01202	2.58953	2.20194	1.16307	1.69597	2.80067	3.26636	2.03223	0.810232	0.257205	1.41503	2.35266	1.87361	-0.327303	-0.397133	-0.881203	-0.767799	0.197686	-1.12337	0.746526	0.183436	-1.09502	-1.28138	-0.427248	-0.546434	-0.0345145	-1.03353	-0.940563	0.0144326	0.143678	-0.173872	-0.783857	0.367256	-0.998742	-0.731878	-0.433136	0.168374	0.112084	-0.559133	0.107652	0.941687	-0.172673	-0.333858	-0.515305	-0.272114
ZW61YGW-08	IR	-0.490704	1.04389	-0.026782	0.53986	2.50347	1.58148	0.66654	1.54125	2.6658	3.28851	1.53759	-0.104098	0.25653	1.45084	2.45193	1.4285	-0.20146	-0.361983	-0.708402	-0.802561	0.103944	-1.03715	0.695024	0.228103	-1.16339	-1.28125	-0.467361	-0.609373	-0.157855	-0.937812	-0.932417	-0.0652911	0.0715862	-0.149378	-0.88298	0.384876	-1.178	-0.783459	-0.398787	-0.460147	-0.841394	-1.03919	-0.965009	0.210039	-1.07093	-0.819993	-0.802919	-1.11954
ZWCZHHY-13	IR	-0.308033	1.52615	0.347224	0.914683	2.60174	2.02954	0.872738	1.62684	2.77118	3.22788	1.72435	0.412573	0.255487	1.49796	2.42203	1.86295	-0.186991	-0.425621	-0.878542	-0.831726	0.0552171	-1.02613	0.699846	0.279772	-1.08884	-1.24998	-0.495143	-0.477414	-0.208722	-0.97773	-0.904622	-0.0030644	0.175577	-0.117891	-0.918938	0.313681	-0.948986	-0.790154	-0.537607	-0.145071	-0.160175	-0.817935	-0.223368	0.854357	-0.418617	-0.468038	-0.404607	-0.688806
ZW61YGW-06	IR	-0.453233	1.07771	-0.326511	0.544499	2.51156	1.64101	0.613714	1.53748	2.63058	3.2593	1.6404	-0.0614854	0.254964	1.47126	2.48585	1.60239	-0.271752	-0.404711	-0.880063	-0.91593	0.0143342	-1.04915	0.588591	0.115412	-1.39594	-1.39487	-0.563808	-0.654236	-0.229138	-0.95873	-0.960513	-0.0592306	0.0843144	-0.142429	-0.943191	0.271313	-1.16754	-0.829725	-0.579147	-0.470552	-0.606447	-0.919374	-0.695094	0.40941	-0.813223	-0.628021	-0.722345	-0.845459
1636-ZY7IW45-10	IR	-0.224272	1.33013	0.167349	0.876345	2.44329	2.10619	0.83372	1.52524	2.70742	3.00061	1.72452	0.0348498	0.25475	1.58178	2.49483	1.36117	-0.307046	-0.428111	-0.843085	-0.933261	0.113264	-1.12184	0.606201	0.0872913	-1.1843	-1.29045	-0.524688	-0.443654	-0.449896	-1.27032	-1.26757	-0.460532	-0.325176	-0.532594	-1.20382	0.130757	-1.05634	-1.07167	-0.765673	0.00273909	0.0463527	-0.605395	-0.0511079	0.946867	-0.433795	-0.641721	-0.523406	-0.465898
ZTJ7L7Z-11	IR	0.181854	1.68384	0.294359	1.31356	2.84273	1.94306	1.40832	2.1495	3.07867	3.37947	1.46427	-0.231349	0.254091	1.58937	2.75231	1.42897	-0.0263453	-0.0654047	-0.344076	-0.619419	0.405111	-0.549131	0.87128	0.549572	-0.731086	-0.907522	-0.167176	-0.203326	0.197165	-0.585315	-0.628823	0.194809	0.322202	0.156125	-0.697537	0.513807	-0.694366	-0.573322	-0.177028	0.314228	0.200199	-0.176331	0.0332514	1.46064	0.357595	-0.305768	-0.179146	-0.244796
ZLPRB8E-15	IS	0.148743	1.26564	-0.22444	0.785661	2.5307	1.56508	0.765744	1.61217	2.75498	3.2889	1.57174	-0.105531	0.252616	1.47264	2.46937	1.34044	-0.140099	-0.282468	-0.813947	-0.825846	0.174877	-1.13664	0.733529	0.206907	-1.03973	-1.26863	-0.391818	-0.674559	-0.181372	-0.929477	-0.945158	-0.0728085	0.0417293	-0.143845	-0.950901	0.461955	-0.936455	-0.610224	-0.270392	-0.105609	-0.869382	-0.997486	-0.960427	0.198333	-1.01767	-0.860979	-0.773892	-1.13187
ZPJT5MY-04	IR	-0.28529	1.28453	0.0230319	0.798299	2.4801	1.9877	0.820324	1.5177	2.59321	3.06622	1.53785	-0.0291504	0.252451	1.58164	2.48002	1.80302	-0.308442	-0.487878	-0.807657	-0.862015	0.00525602	-1.10933	0.542248	0.215958	-1.12334	-1.2589	-0.511821	-0.522611	-0.295509	-1.14561	-1.08611	-0.360571	-0.151183	-0.241151	-0.847694	0.146103	-0.930727	-0.997971	-0.752211	-0.00669711	-0.241612	-0.643453	-0.273079	0.812539	-0.333318	-0.205531	-0.542568	-0.556883
ZL9BTWF-6031	IS	-0.127588	1.30701	0.118065	0.731239	2.59207	1.82997	0.721818	1.64628	2.8059	3.33091	1.80466	0.17628	0.252076	1.53684	2.61253	1.56184	-0.110663	-0.407218	-0.994038	-0.760371	0.270834	-1.13193	0.94104	0.276493	-0.995706	-1.22752	-0.21352	-0.522447	-0.276699	-1.10196	-0.96366	-0.10305	0.0966944	-0.22258	-0.959255	0.363905	-0.914681	-0.771758	-0.452503	-0.399729	-0.597993	-0.906001	-0.689262	0.444952	-0.597786	-0.57015	-0.705955	-0.879667
ZWCZHHY-05	IR	-0.245952	1.43723	0.0616318	0.825871	2.58617	1.9232	0.912508	1.59898	2.71924	3.24604	1.57477	0.0254379	0.251501	1.46148	2.42114	1.77048	-0.336677	-0.514113	-0.969694	-0.923237	-0.0150629	-1.21118	0.633328	0.166822	-1.2208	-1.37133	-0.504183	-0.585071	-0.231686	-1.0534	-0.96653	-0.0676067	0.140869	-0.140365	-1.07768	0.31229	-1.08388	-0.868166	-0.500189	0.238608	-0.404231	-0.631847	-0.42196	0.786241	-0.511013	-0.56444	-0.231278	-0.660475
ZTXY83G-01	IR	-0.15373	1.24529	-0.0191895	0.651601	2.34465	1.74718	0.732408	1.52507	2.58632	3.04448	1.59427	-0.0709888	0.251437	1.43354	2.26963	1.23161	-0.359278	-0.392227	-0.88159	-0.757286	0.190628	-1.12677	0.741886	0.173196	-1.30463	-1.36092	-0.208343	-0.680917	-0.355954	-1.36312	-1.33725	-0.400418	-0.301897	-0.617983	-1.17447	0.179867	-1.02965	-1.03695	-0.698221	-0.208278	-0.245565	-0.955405	-0.226562	0.88183	-0.443452	-0.45613	-0.500292	-0.467235
ZLZQMEV-12	IR	-0.469561	1.17962	-0.225499	0.739118	2.48133	1.84351	0.845073	1.61136	2.72405	3.30107	1.54617	-0.119212	0.250898	1.4753	2.29346	1.11706	-0.283157	-0.424399	-0.767176	-0.759455	0.16578	-1.00154	0.756209	0.198597	-1.12008	-1.31971	-0.502251	-0.643387	-0.178411	-1.06161	-1.0815	-0.134098	0.0515886	-0.167936	-0.945209	0.263191	-1.01343	-0.746533	-0.503885	0.000724474	-0.912678	-1.00264	-0.86388	0.234915	-0.883043	-0.762096	-0.592243	-0.956975
ZVC4YUG-07	IR	0.109115	1.3296	0.0702065	0.8897	2.5147	1.81476	0.81068	1.53282	2.69609	3.25249	1.63619	0.0924386	0.249328	1.50696	2.41629	1.10611	-0.327147	-0.503879	-0.932014	-0.935502	0.0422215	-0.979706	0.600486	0.226831	-1.2428	-1.33371	-0.601118	-0.654993	-0.168111	-1.03437	-1.0524	-0.129523	-0.0598215	-0.177336	-0.983106	0.262049	-1.02017	-0.978718	-0.609618	-0.0885139	-0.546066	-0.882406	-0.679097	0.646367	-0.764995	-0.568897	-0.701841	-0.738519
ZOZOW1T-7046	IS	-0.404592	1.22652	0.0328969	0.718189	2.52493	1.91539	0.796947	1.55305	2.6798	3.19361	1.60527	0.0723005	0.249283	1.50028	2.52209	1.47475	-0.219861	-0.411623	-0.842718	-0.883383	0.10171	-1.05418	0.689118	0.352362	-1.18594	-1.3966	-0.537163	-0.599077	-0.142816	-0.880538	-0.870319	-0.114621	0.051065	-0.0600552	-0.844534	0.497557	-1.09772	-0.703069	-0.301801	-0.280954	-0.539996	-0.851956	-0.561715	0.530943	-0.480681	-0.700673	-0.794121	-0.93823
ZQMVU4Q-05	IR	-0.453182	1.20842	0.0126922	0.524712	2.42887	2.15166	0.618003	1.4968	2.72875	3.14915	1.70089	0.203918	0.248932	1.49489	2.31637	1.69443	-0.312016	-0.499261	-0.875619	-0.886169	-0.00225212	-1.03576	0.540362	0.209586	-1.23308	-1.36952	-0.650988	-0.677765	-0.265588	-1.11705	-1.05039	-0.243707	-0.0388819	-0.185088	-1.04393	0.144484	-1.1221	-0.910338	-0.579739	-0.226984	-0.270597	-0.944386	-0.214614	0.722202	-0.810883	-0.472869	-0.611128	-0.507693
ZY1ZKJY-04	IS	-0.327578	1.38048	0.0949582	0.787721	2.5269	2.09861	0.846862	1.6084	2.77404	3.13577	1.76709	0.341728	0.248615	1.51535	2.54027	1.66355	-0.187532	-0.357148	-0.685684	-0.744632	0.163924	-1.02916	0.767751	0.351589	-1.26815	-1.31071	-0.24138	-0.5169	-0.0621428	-1.02089	-0.918581	-0.214812	-0.0610249	-0.15868	-0.909232	0.376148	-1.01352	-0.746441	-0.5162	-0.145335	-0.15629	-0.895762	-0.183184	0.835304	0.0563251	-0.384873	-0.399533	-0.567469
ZUPAQVU-09	IR	-0.332523	1.26694	-0.0386383	0.647287	2.56279	1.99185	0.733482	1.62008	2.75306	3.14648	1.76455	0.184352	0.248545	1.55181	2.5538	1.42205	-0.279292	-0.382794	-0.967448	-0.955213	0.100473	-1.14874	0.719188	0.166775	-1.03822	-1.30658	-0.340434	-0.558766	-0.0504623	-1.18386	-0.929929	0.0941699	0.225049	-0.0555498	-0.851523	0.448249	-1.02522	-0.642388	-0.378403	-0.225768	-0.667564	-0.92574	-0.715395	0.467659	-0.631785	-0.714919	-0.658872	-0.810094
ZK112BX-13	IR	-0.0861688	1.40874	-0.00318383	0.949665	2.57558	1.88151	0.908169	1.59955	2.71654	3.21312	1.71903	0.0652017	0.248529	1.50568	2.56236	1.68047	-0.124096	-0.319157	-0.683489	-0.674346	0.198902	-1.06031	0.704639	0.282902	-1.10653	-1.22296	-0.502414	-0.484033	-0.240746	-1.05933	-0.959637	-0.216503	-0.108628	-0.332658	-1.01439	0.171225	-0.94665	-0.756701	-0.5394	-0.369396	-0.317775	-0.798211	-0.621109	0.551891	-0.485657	-0.502524	-0.619728	-0.714317
ZVC4YUG-06	IR	-0.189522	1.25555	-0.140038	0.881505	2.54732	1.85554	0.873195	1.62767	2.76605	3.22779	1.60736	-0.144187	0.248468	1.55736	2.43997	1.2079	-0.40424	-0.49733	-0.996647	-0.832093	-0.00651748	-0.9332	0.553925	0.243454	-1.1444	-1.26909	-0.58813	-0.517549	-0.206326	-1.08547	-1.02055	-0.19032	-0.119918	-0.195349	-0.96017	0.35186	-0.961513	-0.842705	-0.470349	-0.242542	-0.328468	-0.721803	-0.483973	0.86091	-0.457196	-0.524484	-0.555963	-0.579137
ZY9XQJP-01	IR	-0.197788	1.5459	0.349162	1.06773	2.50959	2.04657	1.01597	1.66213	2.69698	3.14752	1.82773	0.191867	0.248459	1.60756	2.49138	1.54895	-0.286714	-0.352069	-0.735678	-0.778665	0.219574	-0.926806	0.692982	0.176692	-1.18562	-1.30671	-0.421833	-0.504292	-0.24802	-1.23571	-1.10146	-0.310067	-0.170045	-0.366654	-0.884562	0.219834	-1.01297	-0.967232	-0.632681	0.0271401	-0.151173	-0.666951	-0.226553	0.739973	-0.525815	-0.62271	-0.553433	-0.725502
ZLPRB8E-06	IS	-0.0850387	1.20686	-0.161896	0.76719	2.52249	1.55405	0.735126	1.55111	2.69556	3.2921	1.60087	-0.0997966	0.248452	1.40201	2.44017	1.07834	-0.128185	-0.263705	-0.78817	-0.815493	0.110261	-1.02682	0.687242	0.160148	-1.1398	-1.31509	-0.43951	-0.569144	-0.145549	-0.96648	-0.958462	-0.105491	0.0375476	-0.119459	-0.964826	0.588313	-0.891805	-0.648029	-0.26549	-0.135458	-0.955937	-1.05162	-1.01714	0.160323	-0.93288	-0.901294	-0.675888	-1.18984
ZUPAQVU-04	IR	-0.52692	1.21042	-0.097929	0.59134	2.49825	1.98312	0.541183	1.55801	2.69783	3.08586	1.57029	-0.104877	0.247635	1.56553	2.48961	1.27276	-0.234538	-0.502719	-0.991849	-0.964328	0.05831	-1.08912	0.692342	0.100983	-1.14793	-1.31477	-0.387695	-0.535015	-0.098993	-1.10899	-0.865461	0.00146059	0.202821	-0.0907007	-0.915431	0.327722	-0.971289	-0.792972	-0.631969	-0.264339	-0.729093	-0.893492	-0.655071	0.521794	-0.914058	-0.783996	-0.680311	-0.837003
ZYXQKWY-08	IR	-0.276982	1.30673	0.0980433	0.941549	2.50306	2.01011	0.945942	1.63814	2.77614	3.21928	1.73403	0.114793	0.246685	1.49803	2.45652	1.37247	-0.22763	-0.43338	-0.858657	-0.799284	0.115118	-1.03752	0.62975	0.25486	-1.20946	-1.28687	-0.405968	-0.4622	-0.148064	-1.03824	-1.0059	-0.0958449	0.0948491	-0.163179	-1.02395	0.283646	-1.05086	-0.88702	-0.614618	-0.192541	-0.204064	-0.778768	-0.288385	0.808656	-0.363548	-0.600448	-0.41344	-0.718119
ZTXY83G-05	IR	-0.222823	1.31593	0.124835	0.759693	2.47113	1.83641	0.844148	1.61124	2.69009	3.2071	1.67781	0.0397117	0.246091	1.4741	2.34676	1.24427	-0.233469	-0.258399	-0.810559	-0.660521	0.49157	-0.805096	1.02014	0.227875	-0.936073	-1.11283	-0.126533	-0.33151	-0.177511	-1.09793	-0.954656	-0.138047	-0.0724163	-0.431777	-1.15488	0.00793541	-0.939171	-0.99047	-0.852437	-0.146532	-0.169829	-0.558579	-0.338464	0.97428	-0.200459	-0.348122	-0.5278	-0.437215
ZQFL1P3-03	IS	-0.203182	1.17292	0.0510335	0.781332	2.5627	1.94832	0.705394	1.53557	2.73026	3.22124	1.48685	-0.00278457	0.24595	1.50496	2.5912	1.32632	-0.143797	-0.464694	-0.986486	-1.0895	-0.0330841	-1.07666	0.594846	0.081899	-1.27983	-1.37059	-0.415683	-0.613603	0.0321275	-0.849354	-0.837955	0.0865387	0.267246	0.151799	-0.855754	0.573615	-1.04385	-0.617216	-0.151444	-0.31916	-0.777306	-1.03389	-0.780766	0.245017	-0.850556	-0.782253	-0.730204	-0.953913
ZKVR426-15	IR	-0.0846575	1.45214	0.230954	0.846961	2.59852	2.20477	0.913213	1.69537	2.82568	3.11698	1.80355	0.231748	0.245339	1.63176	2.67565	1.60938	-0.07104	-0.427697	-0.724967	-0.775185	0.100437	-0.894453	0.6944	0.30493	-1.12626	-1.24299	-0.447501	-0.447501	-0.233134	-1.18472	-1.08752	-0.269896	-0.140636	-0.191923	-0.985908	0.349022	-1.04026	-0.872849	-0.435882	0.0785972	-0.0930466	-0.594781	-0.0717925	0.856328	-0.257741	-0.413666	-0.501732	-0.389869
ZWFDEY0-04	IR	-0.239099	1.41946	0.195573	0.991961	2.65616	2.02911	1.02255	1.74862	2.81559	3.31484	1.91126	0.414191	0.243221	1.54941	2.65654	1.86461	-0.149572	-0.384855	-0.717481	-0.672312	0.161864	-0.931029	0.729327	0.354943	-0.935675	-1.08346	-0.216465	-0.251961	-0.0873372	-0.96822	-0.839701	-0.0433469	0.143241	0.00201195	-0.903196	0.155034	-0.758651	-0.783795	-0.493381	-0.0186163	-0.278	-0.613993	-0.357927	0.54355	-0.411555	-0.321413	-0.509448	-0.546115
ZX52KVK-2021	IR	0.140018	1.56634	0.479849	0.991103	2.56444	2.08235	0.950082	1.66718	2.82389	3.26807	1.95125	0.655609	0.243214	1.4293	2.35622	1.7245	-0.21635	-0.355575	-0.93656	-0.780745	0.319474	-0.918649	0.876072	0.384351	-0.983522	-1.16883	-0.24592	-0.447027	-0.132197	-1.06357	-0.97314	-0.0498462	0.0793895	-0.127451	-0.913648	0.29793	-0.986417	-0.718811	-0.446621	-0.169456	-0.236888	-0.702071	-0.407303	0.662567	-0.581615	-0.416285	-0.499945	-0.627519
ZN0JE53-08	IS	-0.255146	1.36315	0.0528415	0.789933	2.58982	2.03789	0.891951	1.72176	2.75831	3.20153	1.75869	0.0819849	0.242451	1.50764	2.61137	1.47503	-0.0764291	-0.458187	-0.956951	-0.873563	0.0664971	-1.11715	0.626819	0.166162	-1.19753	-1.34923	-0.551528	-0.633432	-0.212862	-0.997758	-1.08875	-0.217845	-0.0106041	-0.287118	-0.916867	0.450283	-1.07116	-0.811714	-0.486946	-0.237527	-0.509629	-1.18632	-0.528827	0.524447	-0.251708	-0.677623	-0.671831	-0.764558
ZL9BTWF-E11	IS	-0.395619	1.2972	0.104439	0.688622	2.60302	1.90797	0.793837	1.67563	2.82237	3.26538	1.85612	0.303974	0.240739	1.52157	2.62125	1.67916	-0.132693	-0.376676	-0.800679	-0.728859	0.184548	-0.928218	0.830987	0.421622	-1.1158	-1.21906	-0.256137	-0.417054	-0.273966	-1.08069	-0.987267	-0.158898	-0.00150743	-0.182622	-0.983693	0.280421	-0.985552	-0.834898	-0.52064	-0.341397	-0.638195	-0.892519	-0.6538	0.515996	-0.40766	-0.672993	-0.70869	-0.792094
ZNDMXI3-01	IR	-0.345052	1.09532	-0.218814	0.672734	2.44211	1.80007	0.697634	1.54037	2.67923	3.23453	1.4288	-0.208288	0.240511	1.32178	2.14966	1.39014	-0.368431	-0.413969	-0.87787	-0.811909	0.0953557	-1.14149	0.682309	0.192803	-1.20494	-1.31674	-0.4317	-0.590924	-0.125141	-0.800186	-0.834514	-0.00751377	0.129846	-0.00444454	-0.827325	0.409046	-1.05381	-0.846657	-0.475919	-0.323453	-1.00874	-1.07608	-0.897213	0.18686	-1.10926	-0.812941	-0.793701	-1.03009
ZTXY83G-10	IR	-0.0835107	1.43325	0.305178	0.90096	2.52499	2.09754	0.864421	1.64793	2.72762	3.1212	1.8297	0.271422	0.239966	1.53927	2.40339	1.4652	-0.224792	-0.204573	-0.477798	-0.464536	0.426972	-0.917752	0.953877	0.529877	-1.07475	-1.12026	-0.167477	-0.305253	-0.187311	-1.15303	-1.00362	-0.217419	-0.126201	-0.33779	-1.06827	0.134969	-0.979853	-0.972117	-0.806054	0.331725	0.182617	-0.328619	0.300593	1.31452	0.107283	-0.121987	-0.121383	-0.351633
ZN0JE53-13	IS	-0.24935	1.41094	0.127739	0.825395	2.60536	2.03842	0.868918	1.645	2.73225	3.17018	1.71474	-0.0255844	0.239278	1.53424	2.64394	1.35234	-0.0217524	-0.47085	-0.907677	-0.966455	0.0653927	-1.09557	0.702093	0.143696	-1.13073	-1.28209	-0.48605	-0.601699	-0.235024	-0.998308	-1.0091	-0.17687	0.0107837	-0.236322	-0.903056	0.411332	-0.977231	-0.780436	-0.340756	-0.145519	-0.425695	-0.734712	-0.410455	0.602455	-0.303952	-0.567932	-0.610918	-0.624862
ZNDMXI3-06	IR	0.209858	1.30534	-0.0382312	0.675837	2.48795	1.93622	0.718378	1.57513	2.71291	3.26716	1.66627	0.03792	0.23907	1.3749	2.21645	1.28255	-0.411308	-0.425253	-0.780565	-0.770406	0.155306	-0.981854	0.674325	0.220205	-1.12897	-1.26609	-0.430136	-0.560166	-0.118914	-0.868801	-0.835672	-0.00518826	0.120746	-0.0754709	-0.886666	0.331244	-0.996031	-0.907215	-0.737213	-0.170123	-0.305876	-0.685174	-0.427298	0.73867	-0.771656	-0.674907	-0.589813	-0.898456
ZW61YGW-05	IR	-0.626355	1.07272	-0.340876	0.472102	2.48035	1.68784	0.576049	1.48616	2.60403	3.23885	1.67226	-0.00917697	0.237487	1.46425	2.43992	1.42041	-0.193577	-0.416472	-0.827574	-0.857836	0.0993816	-1.30749	0.651422	0.124342	-1.19985	-1.38068	-0.482812	-0.65547	-0.189757	-0.967549	-1.06267	-0.0740765	0.0574177	-0.208475	-0.94061	0.283021	-1.0023	-0.809525	-0.525528	-0.164098	-0.703904	-0.933199	-0.704262	0.442312	-0.881748	-1.0191	-0.652588	-0.875395
ZMBH10Z-01	IS	-0.218042	1.07564	0.0335989	0.771818	2.37606	1.6586	0.837742	1.59855	2.6188	3.13256	1.45975	-0.202563	0.236851	1.41858	2.35334	1.36366	-0.241889	-0.460878	-0.934681	-0.936909	-0.00845198	-0.881465	0.561453	0.088458	-1.17995	-1.31666	-0.355967	-0.54423	-0.0157013	-0.950623	-0.82841	-0.0326077	0.135338	-0.0737437	-0.87103	0.299684	-1.02979	-0.801313	-0.526736	-0.396354	-0.853958	-1.04623	-0.943181	0.240164	-0.929255	-0.886419	-0.776147	-1.0598
ZX52KVK-8011	IR	-0.34642	1.27556	-0.0169376	0.877739	2.5819	1.79881	0.924905	1.67752	2.7706	3.26688	1.62374	-0.129689	0.236538	1.45702	2.42335	1.64526	-0.299269	-0.324042	-0.811983	-0.851268	0.133299	-0.945616	0.786778	0.338483	-1.04828	-1.19557	-0.331657	-0.488541	-0.144437	-1.07935	-1.02473	-0.0169052	0.0728107	-0.0267091	-0.875636	0.452782	-0.894214	-0.814492	-0.339658	-0.277314	-0.863574	-1.07545	-0.94318	0.191767	-1.22838	-0.749773	-0.713235	-1.09588
ZLZNCLZ-14	IS	-0.386819	1.10293	-0.238128	0.767276	2.45637	1.62123	0.790665	1.62286	2.76171	3.25577	1.63294	-0.106932	0.236086	1.52747	2.34617	1.06564	-0.302046	-0.466904	-0.882088	-0.875771	0.114269	-1.02538	0.701327	0.251888	-1.06557	-1.19336	-0.452208	-0.45898	-0.185748	-1.02837	-0.941622	-0.125796	0.0233439	-0.173077	-0.923243	0.382008	-0.884394	-0.80805	-0.501691	-0.14835	-0.357495	-0.675616	-0.366955	0.712821	-0.499381	-0.483448	-0.634204	-0.563577
ZPMBHPS-01	IS	-0.553973	1.01204	-0.342825	0.571275	2.46617	1.71117	0.679023	1.4621	2.5971	3.16912	1.59535	-0.170272	0.235295	1.52676	2.48801	1.45139	-0.245414	-0.412233	-0.865518	-0.798914	0.0715954	-1.01261	0.644775	0.236639	-1.10616	-1.30316	-0.556279	-0.609713	-0.093893	-1.15839	-1.08764	-0.215757	-0.0754095	-0.217722	-0.925332	0.475309	-1.06689	-0.90962	-0.470671	-0.436591	-0.505571	-0.885838	-0.622474	0.506858	-0.688112	-0.691778	-0.72106	-0.750016
ZKVR426-11	IR	-0.090085	1.44318	0.298522	0.854998	2.50389	2.09851	0.967663	1.58143	2.74127	3.10859	1.76159	0.258458	0.235231	1.5554	2.56643	1.51114	-0.129105	-0.448056	-0.847441	-0.741931	-0.00131007	-1.01281	0.623851	0.14526	-0.891509	-1.26996	-0.495764	-0.602129	-0.232315	-1.06708	-1.06287	-0.290307	-0.0749592	-0.250044	-0.986086	0.335579	-0.951755	-0.823256	-0.481178	0.0631095	0.0989037	-0.654805	0.0638701	1.01113	0.227996	-0.373175	-0.406835	-0.315636
ZNDMXI3-11	IR	-0.472777	1.02371	0.319958	0.488505	2.42058	1.85895	0.595052	1.50574	2.68006	3.28498	1.46893	0.0484211	0.234846	1.34297	2.16336	1.22325	-0.191013	-0.42766	-0.715933	-0.749173	0.178792	-0.894316	0.68989	0.330624	-1.05559	-1.18826	-0.256364	-0.446899	-0.0970423	-0.951582	-0.868872	-0.0306416	0.0982865	-0.0690931	-0.907613	0.305149	-0.980563	-0.914992	-0.557057	-0.368381	-0.552651	-0.859979	-0.705261	0.571201	-0.822961	-0.488558	-0.641224	-0.765813
ZPEL6L3-01	IS	0.00802201	1.30828	-0.0627563	0.86942	2.44477	1.79958	0.790145	1.54782	2.6733	3.18041	1.70093	0.01693	0.233702	1.49502	2.30768	1.38148	-0.32351	-0.399365	-1.11577	-0.944944	0.0224366	-1.09156	0.704248	0.138337	-1.10799	-1.29534	-0.431879	-0.681146	-0.111237	-0.922816	-0.879326	-0.00759317	0.159648	-0.0267161	-0.847924	0.326883	-0.929378	-0.854173	-0.455227	-0.219132	-0.809184	-1.05717	-0.916353	0.139984	-0.936443	-0.817304	-0.75809	-1.06541
ZWFDEY0-Quarterly Visit 13.01	IR	-0.060055	1.39244	0.236008	0.923318	2.61195	2.05658	0.951856	1.70264	2.83983	3.244	1.80371	0.237551	0.233649	1.56124	2.64626	1.70858	-0.0859314	-0.325525	-0.701033	-0.689374	0.114373	-0.983744	0.578652	0.26932	-1.08097	-1.16413	-0.388909	-0.369075	0.0424237	-0.971729	-0.880282	-0.0169969	0.165486	0.0510728	-0.819601	0.377548	-0.874312	-0.726578	-0.471081	-0.203091	-0.523444	-0.794946	-0.54572	0.46605	-0.579321	-0.543394	-0.66139	-0.667824
ZPEL6L3-03	IS	-0.269837	1.28979	-0.0135004	0.847951	2.44704	1.82707	0.790576	1.54535	2.72393	3.16688	1.74844	0.126432	0.233123	1.48411	2.32875	1.39638	-0.311818	-0.469619	-1.02549	-0.917214	0.00139729	-1.27883	0.620635	0.208641	-1.17741	-1.31335	-0.547253	-0.609208	-0.111036	-0.986896	-0.880963	-0.0390995	0.113741	-0.0299956	-0.855041	0.391038	-1.06486	-0.741557	-0.30302	-0.0170139	-0.511125	-1.08167	-0.785003	0.334972	-1.14119	-0.803549	-0.681011	-0.862635
ZLPZS0H-08	IR	-0.38853	1.07506	-0.262403	0.652863	2.52019	1.7333	0.759146	1.64925	2.7213	3.30172	1.4791	0.00546628	0.232028	1.3497	2.27731	1.79296	-0.240705	-0.309861	-0.775763	-0.853523	0.127327	-1.00734	0.686389	0.311063	-1.07792	-1.18467	-0.414067	-0.399038	-0.194011	-1.12247	-0.980372	-0.0911777	0.0631248	-0.138602	-0.99939	0.26643	-1.02593	-0.867656	-0.685722	-0.170521	-0.584206	-0.799076	-0.655193	0.670492	-0.626068	-0.762597	-0.601348	-0.684206
ZQMVU4Q-01	IR	-0.459688	1.31337	0.107725	0.72924	2.51532	2.18307	0.803948	1.60639	2.78624	3.24903	1.89686	0.391026	0.231916	1.51054	2.31241	1.81449	-0.401563	-0.405	-0.840729	-0.660707	0.163202	-0.954459	0.782097	0.228973	-0.927879	-1.09432	-0.234449	-0.278554	-0.128404	-1.06089	-0.918899	-0.14771	0.0510628	-0.156918	-1.01735	0.0907317	-0.753037	-0.898874	-0.656902	-0.356831	-0.270711	-0.679346	-0.212719	0.708533	-0.562702	-0.299474	-0.567992	-0.419267
ZMBVNFM-01	IS	-0.318503	1.33977	0.1543	0.717472	2.53206	1.8833	0.773643	1.71191	2.82589	3.30084	1.68664	0.355357	0.23135	1.34552	2.1734	2.0662	-0.303861	-0.41158	-0.993154	-0.77807	0.204764	-1.03455	0.79254	0.104817	-1.14937	-1.34944	-0.231902	-0.737052	-0.160384	-0.829875	-0.841334	0.113424	0.205096	-0.165742	-0.854085	0.384935	-1.00653	-0.734629	-0.540249	-0.165252	-0.581816	-0.821345	-0.657393	0.540628	-0.818961	-0.775912	-0.498146	-0.778229
ZWFDEY0-12	IR	-0.340061	1.2708	-0.00709755	0.832539	2.55253	1.997	0.886595	1.66301	2.76897	3.17049	1.78052	0.178728	0.231148	1.51473	2.616	1.5823	-0.185499	-0.423259	-0.831981	-0.778462	0.029093	-1.02255	0.558008	0.22613	-1.26334	-1.31798	-0.673485	-0.650821	-0.096249	-1.09456	-0.995215	-0.046321	0.126107	-0.00188618	-0.8835	0.398684	-1.06064	-0.831765	-0.392475	-0.221658	-0.618766	-0.915341	-0.629796	0.476626	-0.601561	-0.769992	-0.609717	-1.0741
ZJTKAE3-1011	IR	-0.296591	1.29733	0.0857364	0.892431	2.52304	1.87067	0.857775	1.57829	2.72106	3.23885	1.67517	0.0950393	0.230763	1.54112	2.46851	1.33704	-0.226432	-0.380513	-1.11835	-0.929321	0.0773155	-0.904847	0.678491	0.260899	-1.07356	-1.27317	-0.431169	-0.621984	-0.0624693	-1.02677	-0.943651	-0.085153	0.119839	-0.00461549	-0.912259	0.466009	-0.995777	-0.768939	-0.265995	-0.112457	-0.787995	-0.972556	-0.843695	0.350026	-0.826215	-0.666574	-0.649795	-0.958998
ZKVR426-6021	IR	-0.156769	1.42087	0.237879	0.857876	2.53197	2.15902	0.918109	1.64967	2.77812	3.12561	1.76667	0.143415	0.230388	1.58122	2.59459	1.49042	-0.122497	-0.501672	-0.965671	-0.808064	0.0588289	-1.13212	0.610011	0.0882298	-1.21189	-1.3742	-0.612113	-0.66983	-0.282373	-1.1899	-1.06247	-0.27435	-0.151222	-0.321636	-1.03004	0.266258	-1.04555	-0.889822	-0.46657	-0.201459	-0.230022	-0.688523	-0.230022	0.743748	-0.291141	-0.640404	-0.580948	-0.774677
ZTJ7L7Z-Quarterly Visit 10.01	IR	0.0946753	1.63758	0.272097	1.27287	2.83893	1.93173	1.35495	2.12789	3.11584	3.39949	1.52191	-0.35654	0.230388	1.58935	2.74044	1.37469	-0.0592064	0.0191586	-0.330759	-0.50043	0.488505	-0.47394	0.939548	0.608441	-0.726651	-0.954315	-0.175204	-0.33555	0.147581	-0.747753	-0.636479	0.16531	0.27105	0.155337	-0.829228	0.483711	-0.706166	-0.590178	-0.243865	0.395353	0.306501	-0.132177	-0.041551	1.49483	0.402296	-0.330308	-0.299899	-0.209756
ZP0DXQ0-02	IS	-0.270487	1.36561	0.0289118	0.95188	2.50743	1.88927	0.951685	1.55872	2.67409	3.18665	1.84478	0.218778	0.230289	1.51244	2.48448	1.58423	-0.268103	-0.462829	-1.14061	-0.896485	-0.109105	-1.06034	0.483721	0.13618	-1.1011	-1.33327	-0.749172	-0.637758	-0.062833	-0.992415	-0.916473	-0.114596	0.0413676	0.0655082	-0.854465	0.360879	-1.31222	-0.848968	-0.331504	-0.279974	-0.817476	-1.06102	-0.942802	0.178085	-0.870193	-0.85401	-0.661917	-1.09156
ZLYEM2C-06	IS	-0.215577	1.33469	0.0860617	0.965395	2.583	1.76871	1.0805	1.72931	2.79126	3.2128	1.7547	0.325191	0.229952	1.44594	2.49699	1.96898	-0.256523	-0.42925	-1.01368	-1.03735	-0.0657015	-1.09727	0.525753	0.276519	-1.35611	-1.3301	-0.612542	-0.589429	-0.00644478	-0.984605	-0.864534	-0.00470295	0.162115	0.0786113	-1.02221	0.485122	-1.10747	-0.724925	-0.277547	-0.507816	-0.807933	-1.07915	-0.970335	0.276902	-0.862933	-0.467945	-0.772952	-1.04533
ZWLGEWL-01	IR	0.376927	1.31953	-0.201603	0.629737	2.42539	1.63357	0.616796	1.47232	2.61102	3.17359	1.55434	-0.108926	0.229537	1.46293	2.42541	1.46202	-0.275013	-0.400465	-0.87488	-0.826433	0.109186	-1.04428	0.611229	0.23594	-1.18626	-1.34308	-0.617645	-0.710399	-0.164179	-1.15457	-1.01273	-0.175516	-0.0943516	-0.116917	-0.834904	0.439074	-1.06019	-0.775782	-0.427832	-0.296561	-0.698428	-0.971564	-0.959691	0.348072	-0.818639	-0.796786	-0.623466	-0.993896
ZNDMXI3-09	IR	-0.577036	0.970761	-0.371873	0.527219	2.47969	1.74133	0.654092	1.59552	2.74659	3.29963	1.46674	-0.23108	0.229031	1.35727	2.29172	1.29293	-0.373084	-0.402419	-0.774635	-0.807537	0.0835768	-0.992772	0.627903	0.254208	-1.34886	-1.33713	-0.471934	-0.482035	-0.0997979	-0.921208	-0.847199	-0.0403316	0.0998687	-0.0747556	-0.868308	0.396922	-1.0678	-0.874517	-0.466669	-0.421522	-0.680914	-0.888007	-0.650003	0.568785	-1.1442	-0.907664	-0.665875	-0.809785
ZKVR426-2021	IR	-0.341489	1.46537	0.26637	0.90207	2.51152	2.18122	0.904976	1.65134	2.77005	3.10179	1.80322	0.175684	0.228487	1.57301	2.57795	1.49666	-0.14947	-0.453967	-0.762718	-0.801393	0.069103	-0.896179	0.650078	0.207249	-1.18117	-1.38978	-0.431956	-0.531572	-0.29206	-1.07486	-1.08549	-0.345456	-0.201667	-0.329429	-1.0156	0.288952	-1.02739	-0.872264	-0.4717	-0.0198821	-0.122251	-0.784474	-0.134001	0.800241	-0.338831	-0.493513	-0.597947	-0.517524
ZNDMXI3-02	IR	-0.486315	1.07027	-0.276207	0.632943	2.44364	1.7614	0.730005	1.55052	2.67	3.26284	1.44161	-0.265232	0.228092	1.28898	2.23048	1.39417	-0.340888	-0.472458	-0.873859	-0.79953	0.0555602	-1.03711	0.629205	0.197532	-1.17787	-1.32264	-0.50943	-0.592855	-0.154311	-0.815607	-0.805242	0.00577668	0.154879	-0.0332799	-0.86273	0.332456	-1.09555	-0.840231	-0.518198	-0.429062	-0.86062	-1.05451	-0.878593	0.262812	-1.06065	-0.706989	-0.770351	-0.938269
ZK4CK8Y-10	IS	0.598652	1.49188	0.0495591	0.929475	2.64832	2.02399	0.930663	1.67167	2.82799	3.28668	1.62282	0.188155	0.228065	1.45739	2.57372	1.9547	-0.228845	-0.36912	-1.07978	-1.02426	-0.0114214	-1.07182	0.624394	0.219523	-1.04294	-1.18611	-0.531572	-0.589564	0.0120317	-0.869975	-0.730384	0.117644	0.25751	0.0997571	-0.763995	0.489275	-1.05578	-0.542146	-0.193653	-0.365841	-0.896813	-1.11228	-0.951741	0.221465	-0.782408	-0.566353	-0.699874	-1.10661
ZJTKAE3-04	IR	-0.37574	1.25002	0.0706622	0.860461	2.48558	1.84511	0.837512	1.55283	2.65842	3.25024	1.66159	0.00184437	0.226845	1.47432	2.40588	1.36518	-0.269873	-0.315996	-0.785735	-0.730803	0.144544	-1.01085	0.732335	0.351413	-0.983076	-1.19605	-0.390264	-0.510838	-0.0649397	-1.04183	-1.01877	-0.1055	0.0607271	-0.0161531	-0.868148	0.451555	-0.979859	-0.750932	-0.447117	0.0282599	-0.560302	-0.855457	-0.547893	0.450268	-0.691244	-0.60443	-0.582079	-0.721059
ZMBVNFM-08	IS	-0.328838	1.32912	-0.0395016	0.773588	2.53416	1.90565	0.838205	1.67201	2.83123	3.33739	1.57774	-0.265894	0.22528	1.38866	2.16723	1.30775	-0.295612	-0.384501	-0.828646	-0.715782	0.277029	-0.993672	0.791322	0.226781	-1.15368	-1.25198	-0.397978	-0.540728	-0.133442	-0.841321	-0.767043	0.0425023	0.14728	-0.0966834	-0.94643	0.492335	-0.96689	-0.671262	-0.459911	-0.244503	-0.671892	-0.899577	-0.736959	0.498951	-0.939101	-0.613507	-0.70869	-0.853589
ZM7JY3G-14	IR	0.097765	1.22422	0.0327171	0.736967	2.52103	1.71686	0.860336	1.67513	2.80449	3.25794	1.61517	0.0342606	0.224499	1.43931	2.41613	1.18828	-0.21064	-0.341559	-0.869335	-0.690269	0.130217	-1.08607	0.68322	0.305411	-1.22105	-1.4986	-0.528939	-0.603041	-0.270224	-1.04184	-0.970209	-0.120779	0.0105782	-0.167375	-1.08213	0.349974	-1.03614	-0.774883	-0.348506	-0.222723	-0.190093	-0.983373	-0.462567	0.720185	-0.370856	-0.581408	-0.55677	-0.709137
ZVC4YUG-01	IR	-0.336917	1.30554	0.0428289	0.854708	2.46531	1.92148	0.866975	1.5975	2.72388	3.20413	1.81354	0.173041	0.224254	1.51351	2.37351	1.38794	-0.326553	-0.388493	-0.819857	-0.71883	0.136678	-0.924592	0.639895	0.220972	-1.2155	-1.27677	-0.501107	-0.478311	-0.127812	-1.03178	-1.01799	-0.173375	-0.0518467	-0.219942	-0.863156	0.402312	-1.01997	-0.684105	-0.377853	-0.052662	-0.53977	-0.825302	-0.490478	0.553786	-0.816389	-0.767039	-0.511038	-0.93793
ZLYEM2C-03	IS	-0.1232	1.42592	0.227114	0.989854	2.6154	1.85819	1.09162	1.70978	2.81502	3.2374	1.76566	0.267844	0.224212	1.44305	2.49766	2.02791	-0.264173	-0.392276	-1.00386	-0.977835	0.0349281	-1.10024	0.619148	0.271041	-1.11928	-1.19292	-0.524814	-0.537048	-0.0209641	-0.954966	-0.793352	0.0279726	0.18579	0.0779305	-1.0326	0.435589	-0.964766	-0.802696	-0.179201	-0.315129	-0.594552	-0.872582	-0.858737	0.494234	-0.718805	-0.447584	-0.604433	-0.873106
ZPDABJR-6011	IS	-0.195446	1.35702	-0.148043	0.972827	2.51139	1.8096	0.913529	1.60482	2.73219	3.1971	1.58303	-0.0981079	0.224194	1.50301	2.40415	1.73174	-0.333661	-0.482653	-0.801986	-0.762787	0.124887	-0.994899	0.731434	0.313944	-1.1087	-1.23135	-0.455045	-0.502968	-0.131837	-1.04733	-0.97887	-0.0907369	0.131931	-0.0102893	-0.840289	0.369503	-0.928022	-0.757717	-0.409053	-0.137483	-0.765683	-0.911605	-0.648521	0.428218	-0.817365	-0.548448	-0.555932	-0.860999
ZK112BX-06	IR	0.330014	1.50957	0.0792124	0.891012	2.50865	1.8935	0.888002	1.59352	2.70484	3.13853	1.6651	0.180431	0.223427	1.46864	2.53398	1.6806	-0.278585	-0.387754	-0.834094	-0.745492	0.0950555	-1.04097	0.617692	0.2837	-1.19325	-1.2763	-0.522291	-0.585324	-0.295707	-1.14908	-0.974759	-0.267874	-0.161846	-0.331647	-1.21153	0.081463	-1.17962	-0.82568	-0.748253	-0.168722	-0.242161	-0.723005	-0.38724	0.669536	-0.394006	-0.596541	-0.504381	-0.761989
ZNDMXI3-08	IR	-0.362113	1.1715	-0.156865	0.676419	2.4984	1.9038	0.830628	1.61208	2.72202	3.27075	1.54648	-0.310264	0.223197	1.4067	2.24081	1.22976	-0.42906	-0.400321	-0.758494	-0.840398	0.169125	-0.959908	0.665903	0.281818	-1.32788	-1.3148	-0.420227	-0.520343	-0.0352377	-0.821225	-0.813987	0.0344314	0.147376	-0.00579248	-1.0842	0.38309	-1.12767	-0.90811	-0.558231	-0.289282	-0.761989	-0.950063	-0.791952	0.438953	-1.12654	-0.891941	-0.952941	-0.844916
ZN0JE53-09	IS	0.129839	1.49511	0.172014	0.854048	2.61875	2.11715	0.940556	1.6858	2.78013	3.19078	1.85063	0.356039	0.222973	1.51093	2.64162	1.6057	-0.0576766	-0.427441	-0.898314	-0.944071	0.054202	-1.18112	0.674641	0.257889	-1.01914	-1.27183	-0.481613	-0.538187	-0.222422	-0.924377	-0.995839	-0.210683	-0.0164465	-0.221233	-0.877011	0.424044	-0.985309	-0.691044	-0.43885	0.17098	-0.28146	-1.02319	-0.340774	0.655859	-0.344934	-0.510317	-0.320905	-0.618844
ZK112BX-11	IR	-0.178878	1.47948	0.267292	0.982371	2.54493	2.04611	1.02784	1.6545	2.73542	3.14587	1.77096	0.184599	0.22282	1.54061	2.5268	1.60196	-0.21972	-0.348312	-0.765359	-0.689305	0.19621	-0.884108	0.690033	0.330636	-1.25032	-1.27364	-0.425556	-0.457741	-0.12407	-1.03159	-0.962611	-0.127608	-0.0127778	-0.149464	-1.00469	0.132346	-1.01264	-0.901066	-0.676062	-0.132539	-0.455944	-0.853646	-0.486392	0.6625	-0.395076	-0.687086	-0.474257	-0.642984
ZLTUJTN-07	IR	-0.225515	1.35655	0.0991597	0.871395	2.44575	1.90584	0.946629	1.61131	2.66839	3.12792	1.73137	0.196402	0.22253	1.49819	2.3555	1.57631	-0.32013	-0.529441	-0.799351	-0.801667	0.153864	-1.0482	0.698446	0.255279	-1.16472	-1.25192	-0.403021	-0.36368	-0.169798	-0.886085	-0.929938	-0.0954379	0.00833142	-0.167916	-0.964924	0.191481	-1.01486	-0.946983	-0.736812	-0.0706579	-0.0947225	-0.612868	-0.313385	0.836437	-0.372047	-0.340157	-0.503326	-0.852433
ZQEFRDE-01	IR	-0.455474	1.0234	-0.158824	0.696259	2.42773	1.61359	0.716582	1.57993	2.72004	3.10913	1.67872	0.086944	0.22165	1.51246	2.4348	1.55772	-0.381254	-0.544292	-0.974313	-0.945437	-0.0155453	-1.18267	0.51376	0.0867189	-1.25761	-1.40802	-0.610801	-0.71157	-0.256727	-1.09817	-1.10719	-0.11609	-0.0550567	-0.148077	-0.91494	0.30769	-1.02473	-0.682253	-0.408206	-0.363832	-0.628826	-0.912045	-0.796004	0.399203	-0.855656	-0.665192	-0.71175	-0.875289
ZVNCGHM-05	IS	-0.13904	1.38179	0.0967588	0.988587	2.65992	1.68997	1.07784	1.78677	2.88567	3.37073	1.64461	0.0750018	0.220538	1.39132	2.45901	1.69211	-0.136262	-0.398366	-1.01896	-1.01211	0.235749	-1.09234	0.876614	0.0664859	-1.03909	-1.30118	-0.292198	-0.612113	0.00379515	-0.98324	-0.803514	0.224062	0.377535	-0.0666753	-0.832074	0.503307	-0.910012	-0.504612	-0.179976	-0.38332	-0.804186	-0.98532	-0.834198	0.432208	-0.779083	-0.550087	-0.502319	-0.977667
ZY7IW45-2011	IR	-0.191468	1.42472	0.271458	0.975823	2.42871	1.95266	0.93053	1.53015	2.6595	3.09914	1.71552	0.0788062	0.220325	1.57221	2.43613	1.37123	-0.229741	-0.433911	-0.940373	-0.928852	0.0647341	-1.1307	0.649433	0.0743195	-1.194	-1.36285	-0.518657	-0.568187	-0.350532	-1.2229	-1.03738	-0.376658	-0.2193	-0.493649	-0.953212	0.174232	-1.04169	-1.0069	-0.687271	0.0434921	-0.0930857	-0.645387	-0.233576	0.698907	-0.617725	-0.737289	-0.573354	-0.631014
ZJTKAE3-06	IR	-0.424283	1.14262	-0.0047922	0.769921	2.44104	1.81896	0.809787	1.60825	2.66173	3.19039	1.66932	0.0543132	0.219884	1.48111	2.39089	1.31617	-0.233922	-0.336966	-0.958105	-0.817209	0.0727589	-1.10527	0.678437	0.176732	-1.00764	-1.28976	-0.505032	-0.614176	-0.0452001	-0.963299	-0.954945	-0.0553818	0.0393982	-0.0547384	-0.835159	0.477057	-0.995927	-0.817194	-0.351759	-0.125004	-0.352374	-1.04892	-0.437524	0.523974	-0.808045	-0.730138	-0.668866	-0.736989
ZRGK7U8-01	IS	-0.169304	1.22257	-0.077294	0.76402	2.58543	1.81646	0.833379	1.60781	2.76189	3.28149	1.73041	0.0411411	0.219049	1.49811	2.51772	1.55791	-0.224148	-0.438343	-0.968534	-0.869007	0.082605	-1.03116	0.690692	0.259399	-1.27649	-1.32293	-0.398233	-0.551883	-0.114113	-1.15049	-1.12402	-0.21248	-0.0184457	-0.193449	-0.917547	0.518001	-1.09592	-0.652759	-0.245274	0.188751	-0.760024	-0.810503	-0.708253	0.605158	-0.642131	-0.63327	-0.335759	-0.791732
ZK112BX-05	IR	-0.239859	1.43234	0.196939	0.949588	2.51724	1.9168	0.919377	1.58926	2.72059	3.14528	1.74989	0.163055	0.218894	1.50107	2.55831	1.56952	-0.270886	-0.397498	-0.955924	-0.691523	0.153078	-0.952742	0.733032	0.265605	-1.06719	-1.27447	-0.462644	-0.530007	-0.287871	-1.09323	-0.987427	-0.141073	-0.0731127	-0.296155	-1.05749	0.156069	-1.03138	-0.902773	-0.639532	-0.0515054	-0.32129	-0.770676	-0.592965	0.624949	-0.597866	-0.458143	-0.603067	-0.662566
ZOZOW1T-7011	IS	-0.367864	1.32163	0.0116863	0.737478	2.52265	1.97495	0.778433	1.6249	2.73544	3.18326	1.64281	0.0494869	0.218355	1.48428	2.50751	1.52055	-0.23949	-0.377084	-0.861614	-0.818949	0.172847	-1.1031	0.77192	0.304463	-1.10672	-1.26185	-0.311083	-0.450262	-0.1815	-0.910512	-0.855464	-0.0196981	0.167445	0.00665303	-0.850222	0.514989	-0.924788	-0.698009	-0.248162	-0.392199	-0.726672	-0.96163	-0.785142	0.355733	-0.716609	-0.661064	-0.716609	-0.939445
ZY7IW45-09	IR	-0.21391	1.4287	0.230647	0.941958	2.44706	2.06976	0.86269	1.46759	2.65208	3.01674	1.68662	-0.0495854	0.217943	1.57121	2.46456	1.4121	-0.322587	-0.482201	-0.886404	-0.827503	0.0826783	-0.957414	0.562656	0.126504	-1.20186	-1.36028	-0.562139	-0.622837	-0.407251	-1.35092	-1.19098	-0.50579	-0.3679	-0.549638	-1.20186	0.147586	-1.05384	-1.04706	-0.652112	-0.0303323	0.0391578	-0.696129	-0.0550576	0.837171	-0.503126	-0.771934	-0.596213	-0.516784
ZY1ZKJY-12	IS	-0.311803	1.22106	0.159794	0.640083	2.48174	1.96153	0.756109	1.60091	2.73757	3.17815	1.84615	0.35639	0.21793	1.49626	2.48706	1.61478	-0.123031	-0.392748	-0.746525	-0.857316	0.258337	-0.994741	0.88183	0.362076	-0.985983	-1.20433	-0.104467	-0.42767	-0.0916164	-1.02507	-1.06099	-0.14538	0.0403302	-0.193387	-0.90667	0.340978	-0.805902	-0.778142	-0.538033	-0.159791	-0.356376	-0.661336	-0.362285	0.805801	-0.260288	-0.511974	-0.444112	-0.556601
ZKFV71L-11	IS	-0.256368	1.24233	-0.066992	0.822678	2.47455	1.84137	0.864527	1.64262	2.72795	3.1032	1.71951	0.18003	0.215878	1.45925	2.38642	1.44856	-0.302451	-0.489824	-0.689693	-0.766624	0.107313	-0.859302	0.696006	0.363834	-0.956395	-1.16226	-0.285587	-0.486112	-0.151556	-1.01483	-1.03616	-0.146688	0.0487889	-0.0106542	-0.960764	0.211472	-0.870831	-0.89633	-0.544761	-0.186602	-0.656271	-0.885612	-0.596456	0.478567	-0.570613	-0.480281	-0.480437	-0.76981
ZK112BX-14	IR	-0.265702	1.32746	-0.0725168	0.863804	2.47631	1.81012	0.908275	1.57334	2.6728	3.1463	1.65958	0.164991	0.215245	1.46183	2.52272	1.5674	-0.251834	-0.376702	-0.818914	-0.705378	0.15881	-1.06063	0.677374	0.265313	-1.17643	-1.20985	-0.393549	-0.506953	-0.250326	-1.08821	-0.96536	-0.21706	-0.0857074	-0.295679	-1.09565	0.0401385	-1.02767	-0.974102	-0.695935	-0.259319	-0.645087	-0.923918	-0.687472	0.387211	-0.603949	-0.552233	-0.589939	-0.877898
ZWLGEWL-07	IR	-0.0140734	1.28205	-0.0403892	0.775836	2.49332	1.7377	0.725813	1.56644	2.68078	3.19371	1.67039	0.0205731	0.215235	1.49813	2.43612	1.60467	-0.286617	-0.396117	-0.842361	-0.842361	0.129951	-1.01973	0.683141	0.307944	-1.17547	-1.23025	-0.506271	-0.439898	-0.136886	-1.10639	-0.972052	-0.162524	-0.0646756	-0.0535748	-0.728355	0.459201	-0.947128	-0.717631	-0.268962	-0.220748	-0.700389	-0.9057	-0.833519	0.503289	-0.79664	-0.64838	-0.626623	-0.926921
ZS2DMX7-06	IS	-0.201372	1.46169	0.22813	0.970779	2.5481	1.9089	0.914292	1.63385	2.77255	3.2295	1.76393	0.161906	0.213965	1.4296	2.36186	1.59743	-0.261757	-0.386295	-0.856996	-0.856996	0.0171537	-0.979212	0.610645	0.209717	-1.15247	-1.28243	-0.581124	-0.621311	-0.0830984	-0.870571	-0.984515	-0.0280508	0.146066	-0.0511833	-0.944247	0.456498	-1.02491	-0.737459	-0.392556	-0.385461	-0.742523	-1.03202	-0.782711	0.197591	-1.10249	-0.749775	-0.736586	-0.95715
ZJTKAE3-6011	IR	-0.381959	1.31849	-0.0556155	0.937043	2.47863	1.87852	0.884576	1.53337	2.63855	3.1968	1.63284	0.148301	0.213452	1.45974	2.38217	1.71604	-0.257379	-0.375444	-1.00548	-0.91297	0.044904	-0.933655	0.618286	0.234418	-1.10919	-1.31841	-0.5389	-0.555605	-0.0576453	-1.04083	-1.09336	-0.170561	0.00577698	-0.0516862	-0.807996	0.466124	-1.1627	-0.7341	-0.290758	-0.284126	-0.539154	-0.928204	-0.686174	0.349501	-0.788338	-0.78569	-0.682883	-1.0368
ZK112BX-08	IR	-0.181756	1.33258	0.117849	0.856454	2.48997	1.81984	0.88718	1.53942	2.64771	3.17271	1.63626	0.110054	0.213096	1.45151	2.5524	1.44568	-0.20912	-0.437616	-0.822395	-0.771887	0.121277	-0.997804	0.637425	0.254077	-1.07767	-1.2471	-0.560752	-0.489058	-0.228684	-1.06784	-0.906077	-0.182926	-0.0944052	-0.219686	-1.07935	0.0963713	-0.970916	-0.950772	-0.691999	-0.113497	-0.21446	-0.662857	-0.456571	0.681378	-0.328963	-0.444299	-0.657405	-0.561417
ZVC4YUG-05	IR	-0.121037	1.2597	-0.0136796	0.861707	2.49672	1.75683	0.860655	1.59136	2.74159	3.26684	1.76097	0.100222	0.211849	1.4852	2.38954	1.37431	-0.316818	-0.348192	-0.945092	-0.779383	0.159276	-0.945092	0.709789	0.206135	-1.09465	-1.2672	-0.458231	-0.59956	-0.0894827	-1.15381	-1.06802	-0.125713	-0.0155815	-0.164756	-0.941205	0.377887	-0.953599	-0.866877	-0.474931	-0.334772	-0.685434	-0.944996	-0.801338	0.422768	-0.815702	-0.756039	-0.633038	-0.894335
ZVNCGHM-09	IS	-0.314308	1.20273	-0.0400604	0.811036	2.57832	1.75777	0.838437	1.6557	2.82284	3.32342	1.66775	0.03258	0.210381	1.40432	2.43954	1.46025	-0.173401	-0.431553	-1.22054	-1.06858	0.0466667	-1.18633	0.714575	0.0264633	-1.14101	-1.34073	-0.394492	-0.649981	-0.0725703	-1.03456	-0.940047	0.140431	0.248314	-0.0981381	-0.845432	0.391301	-1.02568	-0.627483	-0.284489	-0.212498	-0.796908	-0.991132	-0.886213	0.259997	-0.860648	-0.795146	-0.628605	-1.03486
ZNDMXI3-10	IR	-0.532158	1.10301	-0.129736	0.513271	2.48463	1.88658	0.588894	1.50082	2.68701	3.2773	1.62023	0.0134911	0.209607	1.34357	2.21513	1.44663	-0.452862	-0.480061	-0.924411	-0.869286	0.0359562	-1.10171	0.557258	0.13215	-1.23165	-1.28827	-0.496873	-0.456444	-0.0810655	-0.972337	-0.853734	-0.0275897	0.116453	-0.103342	-0.895519	0.3611	-1.11071	-0.901311	-0.53161	-0.0618582	-0.461217	-0.755311	-0.474054	0.634511	-0.833421	-0.701564	-0.614658	-0.625741
ZWCZHHY-10	IR	-0.036029	1.39542	0.0693352	0.829272	2.50044	1.87322	0.856596	1.57921	2.65831	3.18732	1.64393	0.170909	0.209258	1.4179	2.34501	1.77182	-0.396796	-0.541371	-1.1635	-1.02567	-0.103118	-1.156	0.513405	0.0248378	-1.25763	-1.43056	-0.573779	-0.720207	-0.267683	-1.1087	-0.953395	-0.150868	0.0733006	-0.198069	-1.10366	0.210939	-1.09454	-0.8929	-0.66189	-0.178707	-0.29676	-1.03308	-0.459369	0.633655	-0.391538	-0.349697	-0.550371	-0.629447
ZL63I8R-06	IR	-0.267219	1.35071	0.149406	0.777224	2.48279	1.84161	0.851361	1.60784	2.67396	3.20711	1.77335	0.190398	0.208876	1.45963	2.35027	1.28842	-0.285909	-0.40084	-0.915563	-0.855891	0.205826	-1.02615	0.754308	0.127662	-1.10366	-1.33827	-0.414339	-0.698769	-0.222539	-1.15567	-1.02067	-0.100512	0.0691572	-0.265782	-1.03458	0.235591	-0.902883	-0.866417	-0.630351	-0.308452	-0.412576	-0.794167	-0.558254	0.591456	-0.288876	-0.930814	-0.762102	-0.815061
ZL9BTWF-12	IS	-0.329894	1.25677	-0.0343816	0.770107	2.5637	1.88225	0.748317	1.57667	2.74983	3.19505	1.71355	0.160862	0.20871	1.53462	2.60483	1.71853	-0.146029	-0.512781	-0.820896	-0.699544	0.252291	-1.06665	0.857778	0.250598	-1.08366	-1.4255	-0.377649	-0.556413	-0.326354	-1.11824	-1.11536	-0.300124	-0.138591	-0.322149	-0.979113	0.359819	-0.955649	-0.707928	-0.453694	-0.382549	-0.688057	-0.900133	-0.688057	0.524309	-0.574214	-0.584929	-0.599167	-0.787943
ZPMBHPS-03	IS	-0.433291	1.13215	0.049728	0.644554	2.49015	1.77427	0.623992	1.51541	2.66307	3.21013	1.7089	0.101251	0.206754	1.47585	2.46296	1.37234	-0.10729	-0.326947	-0.929811	-0.914017	0.155757	-1.01093	0.778453	0.256664	-1.03896	-1.22083	-0.327412	-0.496079	-0.0458317	-1.0812	-1.07316	-0.0540447	0.113809	-0.0332315	-1.005	0.413331	-0.924787	-0.896512	-0.509122	-0.419933	-0.547119	-0.903134	-0.676085	0.476392	-0.606078	-0.58271	-0.723386	-0.813593
ZM8YXDM-15	IR	-0.475918	1.12679	-0.244978	0.629187	2.49496	1.62316	0.704461	1.52369	2.67534	3.21416	1.65785	0.0905965	0.206503	1.54575	2.57651	1.73075	-0.313418	-0.431022	-1.01177	-0.873753	-0.0110185	-1.1579	0.642398	0.114288	-1.23133	-1.37705	-0.444565	-0.571882	-0.271288	-1.14981	-1.21756	-0.25883	-0.0846034	-0.312853	-1.0344	0.233769	-1.17502	-0.840579	-0.503744	0.180103	-0.311088	-0.619965	-0.575353	0.720856	-0.480114	-0.685119	-0.25569	-0.62493
ZLTUJTN-11	IR	-0.250759	1.24549	-0.0835381	0.811147	2.44717	1.89734	0.935996	1.62006	2.67748	3.0777	1.55288	-0.182085	0.206214	1.49352	2.40022	1.3644	-0.310404	-0.470333	-0.792852	-0.825521	0.0362184	-1.07055	0.590365	0.275441	-1.16806	-1.28858	-0.54929	-0.527891	-0.15114	-0.929967	-0.899648	-0.107482	0.0142384	-0.062825	-0.932371	0.205011	-0.957196	-0.85043	-0.541812	-0.0732527	-0.162832	-0.619214	-0.225452	0.826606	-0.278381	-0.480414	-0.612681	-0.662923
ZM8YXDM-06	IR	-0.337953	1.27158	-0.0167011	0.752409	2.48966	1.80208	0.721588	1.4972	2.6803	3.08584	1.7105	0.12069	0.205615	1.53098	2.53294	1.57071	-0.389354	-0.45485	-0.892544	-0.802368	-0.0387237	-1.28524	0.484443	0.0492434	-1.22958	-1.43504	-0.608625	-0.680229	-0.38205	-1.23628	-1.21737	-0.396723	-0.244666	-0.50747	-0.977684	0.222071	-1.15754	-0.901857	-0.555322	0.124712	0.14151	-0.778008	-0.161969	0.917703	-0.0865181	-0.452087	-0.4441	-0.915297
ZN0JE53-14	IS	-0.407586	1.34663	-0.00946151	0.75361	2.56664	1.98066	0.822643	1.63684	2.71852	3.18578	1.69865	0.0117189	0.204583	1.51936	2.63049	1.36526	-0.106446	-0.530783	-0.908317	-0.886088	0.0277951	-1.16484	0.639714	0.222398	-1.24252	-1.38753	-0.632632	-0.724361	-0.204128	-1.00558	-1.00217	-0.186659	0.0355011	-0.130291	-0.893665	0.433397	-1.04702	-0.803697	-0.360169	-0.145795	-0.678281	-0.897877	-0.698733	0.467412	-0.295003	-0.749234	-0.635254	-0.913868
ZQMVU4Q-03	IR	-0.357557	1.29416	0.111911	0.628383	2.46842	2.14291	0.721935	1.54733	2.71118	3.19026	1.81799	0.316967	0.204213	1.44655	2.26734	1.66989	-0.31768	-0.404959	-0.726923	-0.726641	0.0399121	-1.05831	0.653065	0.162552	-1.08302	-1.2692	-0.305819	-0.50365	-0.239281	-1.06733	-1.05968	-0.127086	0.0464947	-0.163625	-1.01477	0.135728	-0.948493	-0.882196	-0.560395	-0.0416666	-0.257346	-0.683801	-0.213698	0.735711	-0.666828	-0.248283	-0.309847	-0.613372
ZY7IW45-05	IR	-0.276334	1.3915	0.185789	0.932653	2.41281	1.98754	0.875603	1.45553	2.58244	3.04492	1.72162	0.0530472	0.204062	1.52897	2.46817	1.44489	-0.366027	-0.527636	-0.937977	-0.917501	0.0685632	-0.992135	0.585411	0.0676772	-1.27089	-1.41668	-0.552326	-0.643293	-0.410337	-1.24664	-1.17889	-0.502199	-0.316562	-0.472364	-0.983888	0.0631618	-1.02643	-1.0698	-0.76204	-0.104913	-0.165112	-0.764029	-0.352928	0.627008	-0.513588	-0.622033	-0.583304	-0.73348
ZK112BX-01	IR	-0.410082	1.36383	0.118324	0.870783	2.47636	1.85075	0.813933	1.55506	2.65247	3.16447	1.75597	0.0894873	0.203811	1.4617	2.47105	1.51245	-0.309382	-0.480731	-0.961621	-0.767914	0.104352	-1.11828	0.622991	0.152759	-1.20674	-1.36832	-0.536432	-0.655292	-0.264437	-1.05237	-1.01578	-0.260659	-0.123922	-0.324837	-1.03089	0.0642769	-1.05437	-1.02943	-0.904968	-0.162202	-0.235295	-0.878288	-0.452004	0.717797	-0.429521	-0.7812	-0.476991	-0.909696
ZKVR426-6031	IR	-0.099711	1.47984	0.331283	0.829534	2.53718	2.20856	0.882806	1.60902	2.73059	3.10912	1.84312	0.308504	0.202751	1.5089	2.54132	1.65628	-0.306875	-0.464594	-0.851878	-0.838827	-0.017129	-1.02522	0.597038	0.136749	-1.18698	-1.33595	-0.542655	-0.613718	-0.332031	-1.02896	-0.964815	-0.348304	-0.19159	-0.389697	-1.02427	0.246855	-1.0975	-0.806416	-0.527662	-0.0709894	-0.0566851	-0.53069	0.012905	0.931271	-0.270048	-0.666013	-0.481191	-0.489811
ZOZOW1T-6041	IS	-0.282958	1.50902	0.157366	0.944453	2.52845	2.04086	0.925563	1.56269	2.72257	3.15505	1.70845	0.241336	0.202509	1.47692	2.42916	1.77002	-0.276794	-0.518509	-1.10252	-0.987805	0.0300476	-1.07767	0.676887	0.238979	-1.23539	-1.33272	-0.385531	-0.539677	-0.171143	-0.824195	-0.882434	-0.106894	0.0817613	-0.080966	-0.654413	0.457691	-0.951641	-0.740334	-0.347929	-0.19116	-0.680586	-0.985931	-0.782997	0.22462	-0.675081	-0.375773	-0.485657	-0.906028
ZMBVNFM-07	IS	-0.211809	1.31637	-0.00934	0.74072	2.50588	1.83216	0.777601	1.65836	2.81683	3.29858	1.59062	-0.0844578	0.201689	1.35089	2.16208	1.55529	-0.307855	-0.344963	-0.82033	-0.680755	0.25654	-1.05776	0.879683	0.220824	-0.955772	-1.16259	-0.232347	-0.44724	-0.113745	-0.862067	-0.775615	0.166809	0.232757	-0.148084	-0.808913	0.449689	-0.664402	-0.627419	-0.371408	-0.240842	-0.501917	-0.851249	-0.754163	0.528006	-0.905751	-0.677357	-0.702808	-0.836946
ZK112BX-07	IR	-0.345263	1.36028	-0.0376098	0.896016	2.50887	1.86742	0.839117	1.55985	2.68749	3.14027	1.65623	0.223084	0.201563	1.47842	2.57232	1.75225	-0.240062	-0.387705	-0.858344	-0.717223	0.142861	-0.967621	0.699868	0.287535	-1.06052	-1.19584	-0.406058	-0.326877	-0.300685	-1.13426	-1.03358	-0.148486	-0.0756776	-0.23193	-1.04685	0.16114	-0.91323	-0.915007	-0.620512	-0.0661644	-0.497761	-0.727694	-0.543519	0.568772	-0.378495	-0.232313	-0.455409	-0.619616
ZPDABJR-03	IS	-0.154591	1.43796	0.162861	1.09003	2.51611	1.86894	1.01727	1.64679	2.74564	3.1844	1.68109	0.0453223	0.20155	1.4752	2.36551	1.66864	-0.349684	-0.505584	-0.717281	-0.833425	0.0626958	-1.05939	0.650674	0.251185	-1.21841	-1.3061	-0.527469	-0.498593	-0.135618	-1.14059	-0.900758	-0.17038	-0.00999991	-0.143457	-0.772726	0.359414	-1.04807	-0.787917	-0.424178	-0.269866	-1.02931	-1.073	-0.866585	0.239563	-0.938565	-0.830395	-0.653181	-1.06058
ZL9BTWF-16	IS	-0.376567	1.10707	-0.0852919	0.724164	2.56979	1.69788	0.756786	1.58538	2.7582	3.26115	1.68372	0.0483756	0.201252	1.46177	2.61073	1.39415	-0.231236	-0.394353	-0.806851	-0.749168	0.231841	-1.04282	0.870102	0.283294	-0.996664	-1.18325	-0.0948302	-0.360361	-0.245627	-1.03885	-0.914831	-0.12846	0.00554459	-0.183874	-1.01338	0.420168	-1.08332	-0.84578	-0.398299	-0.427236	-0.93808	-1.01753	-0.864651	0.471325	-0.535778	-0.641714	-0.76286	-0.974111
ZQEFRDE-03	IR	-0.520594	0.862023	-0.287189	0.642591	2.45752	1.68115	0.721232	1.59337	2.7771	3.1384	1.46215	-0.321385	0.200794	1.52477	2.53044	1.24103	-0.335509	-0.492713	-0.837001	-0.882028	-0.0104356	-1.00981	0.58125	0.209639	-1.17373	-1.27081	-0.546595	-0.470261	-0.208249	-1.20011	-0.933024	-0.0624822	0.0636976	-0.0260892	-0.916675	0.401473	-1.01357	-0.745951	-0.361331	-0.39366	-0.695081	-0.994286	-0.806653	0.386507	-1.0451	-0.762175	-0.666439	-1.00622
ZLYEM2C-01	IS	-0.160633	1.18066	-0.250735	0.829113	2.49427	1.62827	0.916475	1.62327	2.71442	3.17598	1.63218	0.19096	0.198665	1.40695	2.44646	1.86639	-0.378879	-0.529479	-1.14158	-1.04718	-0.109714	-1.32063	0.44548	0.146079	-1.31213	-1.41974	-0.583287	-0.590924	-0.121706	-1.14285	-0.918905	-0.0727195	0.0151211	-0.0570804	-0.908501	0.337736	-1.12434	-0.738259	-0.306613	-0.47804	-0.869605	-1.06869	-0.978715	0.191713	-0.874053	-0.600008	-0.720591	-1.13791
ZY1ZKJY-11	IS	-0.444959	1.22495	0.0662082	0.725807	2.48589	1.98757	0.83404	1.60775	2.72119	3.18792	1.91766	0.445588	0.198573	1.48209	2.52016	1.60004	-0.259947	-0.326474	-0.724821	-0.676624	0.220264	-1.02789	0.81691	0.286052	-1.0484	-1.22942	-0.20186	-0.484941	-0.0691334	-1.06253	-1.00505	-0.148814	-0.0115577	-0.162522	-0.909557	0.348734	-0.942746	-0.984222	-0.58185	-0.16543	-0.143186	-0.73696	-0.110644	0.84088	0.0281807	-0.431974	-0.530321	-0.597156
ZK4CK8Y-08	IS	-0.304223	1.2129	-0.147246	0.825764	2.60571	1.96454	0.890747	1.56509	2.73083	3.167	1.38155	0.0650866	0.198516	1.48033	2.61149	1.898	-0.297177	-0.515608	-1.06321	-0.908305	-0.232577	-1.11479	0.374292	0.0713446	-1.26166	-1.35422	-0.560195	-0.517692	-0.199643	-0.95828	-0.935215	-0.121151	0.0405338	0.00249325	-0.871027	0.348282	-1.10823	-0.729389	-0.435198	-0.277286	-0.743602	-0.969226	-0.719535	0.351404	-0.682975	-0.518988	-0.633287	-0.876584
ZKFV71L-13	IS	-0.361554	1.1467	-0.21679	0.750571	2.48251	1.79234	0.810644	1.63245	2.71801	3.14098	1.6871	-0.0258504	0.198298	1.4711	2.48348	1.42864	-0.311289	-0.406564	-0.794769	-0.668553	0.152002	-1.06846	0.715571	0.334189	-1.02172	-1.20499	-0.360488	-0.428308	-0.0640551	-1.05165	-0.820321	-0.139544	0.0893315	-0.0510758	-0.927426	0.239717	-0.898432	-0.859652	-0.567467	-0.359349	-0.70828	-0.923723	-0.748709	0.482891	-0.542118	-0.550924	-0.587647	-0.814731
ZY1ZKJY-05	IS	-0.358079	1.1888	-0.0133015	0.669579	2.48109	1.94003	0.755591	1.58367	2.7093	3.11998	1.72052	0.211249	0.197592	1.46938	2.52724	1.6412	-0.265441	-0.345938	-0.699296	-0.800197	0.155528	-0.909592	0.768095	0.388191	-1.08568	-1.16914	-0.335072	-0.371247	-0.118303	-0.920754	-1.07683	-0.170376	0.0237756	-0.115856	-0.887858	0.325718	-0.881495	-0.811457	-0.430285	-0.377769	-0.544366	-0.787968	-0.523973	0.602998	-0.313713	-0.542477	-0.553964	-0.595661
ZS2DMX7-03	IS	-0.149527	1.42631	0.119688	0.898234	2.54314	1.97232	0.896534	1.59848	2.74588	3.21012	1.67199	0.168027	0.197124	1.4091	2.43025	1.43796	-0.135892	-0.438664	-1.0856	-0.938477	0.0272595	-1.17903	0.627899	0.118515	-1.17471	-1.39291	-0.650997	-0.587654	-0.187799	-1.05784	-1.00941	-0.116773	0.0272915	-0.160781	-0.887177	0.41165	-1.03034	-0.668464	-0.340282	-0.231045	-0.663802	-0.956653	-0.799276	0.337048	-0.694102	-0.823795	-0.655644	-1.00997
ZM8YXDM-03	IR	0.103231	1.38866	-0.0327909	0.755167	2.53736	1.77793	0.75407	1.57546	2.69294	3.193	1.75823	0.316216	0.197102	1.54381	2.54373	1.91674	-0.343456	-0.41593	-0.964811	-0.839872	-0.0181638	-1.12206	0.603474	0.126019	-1.26277	-1.37083	-0.523023	-0.675209	-0.337182	-1.31635	-1.1315	-0.311958	-0.159651	-0.385997	-1.11353	0.210094	-1.08783	-0.896444	-0.612447	-0.165309	-0.344673	-0.8644	-0.48595	0.568076	-0.323998	-0.290782	-0.491633	-0.776084
ZKFV71L-09	IS	-0.482386	1.11226	-0.142286	0.664596	2.38491	1.80624	0.658771	1.46916	2.65369	3.02012	1.69176	0.176408	0.196707	1.44387	2.36762	1.38233	-0.289093	-0.564754	-0.848284	-0.862378	-0.00438649	-1.15934	0.547476	0.20766	-1.28417	-1.3988	-0.67392	-0.71774	-0.284893	-1.18743	-1.07384	-0.26157	-0.0263057	-0.187784	-1.05073	0.168507	-1.06257	-0.912866	-0.562949	-0.111227	-0.548914	-0.838029	-0.590923	0.446753	-0.3103	-0.58805	-0.514164	-0.762405
ZX52KVK-6031	IR	-0.309443	1.24774	-0.11142	0.867914	2.50876	1.67281	0.838718	1.56039	2.71165	3.27326	1.65809	-0.0606288	0.194555	1.41798	2.41029	1.49643	-0.363365	-0.325696	-0.844836	-0.750415	0.20604	-0.980426	0.803802	0.382683	-1.16273	-1.26472	-0.280653	-0.467488	-0.13761	-1.01699	-0.940079	-0.0806048	0.0181867	-0.141932	-0.980781	0.364091	-1.06579	-0.923876	-0.490432	-0.251261	-0.597174	-0.869179	-0.752435	0.58556	-0.858096	-0.728694	-0.639219	-0.779517
ZPDABJR-3011	IS	-0.111499	1.36017	0.0251132	0.983726	2.53997	1.81883	0.928107	1.58853	2.73582	3.20652	1.59949	0.12044	0.194456	1.42356	2.44731	1.84121	-0.22385	-0.437552	-0.77241	-0.799953	0.0754525	-0.924892	0.694483	0.338913	-1.09584	-1.24428	-0.509949	-0.498278	-0.10569	-0.93958	-0.936823	-0.068037	0.0924068	-0.0165541	-0.939215	0.43524	-1.03251	-0.743277	-0.395579	-0.184499	-0.397365	-0.892531	-0.587136	0.513234	-0.921346	-0.689839	-0.674515	-0.795679
ZLPZS0H-10	IR	0.248816	1.23532	-0.164536	0.565983	2.47788	1.6821	0.648124	1.60158	2.66636	3.31199	1.57191	-0.260182	0.193201	1.36633	2.17925	0.86277	-0.34176	-0.39003	-0.995181	-0.895796	0.295383	-0.926465	0.848437	0.129137	-1.10125	-1.28345	-0.336637	-0.67906	-0.249235	-1.12851	-1.09245	-0.0262547	0.0934738	-0.379663	-1.10817	0.131214	-1.20008	-1.01709	-0.880568	-0.0751896	-0.309251	-0.665555	-0.425046	0.74489	-0.579914	-0.602027	-0.62852	-0.61561
ZWCZHHY-09	IR	-0.172035	1.41159	0.149222	0.834403	2.54121	1.96302	0.858192	1.587	2.71754	3.15584	1.69765	0.352323	0.19285	1.40682	2.35108	1.92342	-0.350663	-0.449654	-0.891478	-0.928767	-0.0743565	-1.19863	0.56153	0.129973	-1.13056	-1.34328	-0.578963	-0.607412	-0.200902	-0.993294	-1.04952	-0.136392	0.0180352	-0.17375	-0.988629	0.255905	-1.10155	-1.01102	-0.608258	-0.258517	-0.320265	-0.76266	-0.503007	0.664009	-0.522895	-0.457641	-0.624971	-0.685936
ZN0JE53-04	IS	-0.400267	1.34651	0.0826297	0.763815	2.52302	1.97953	0.815718	1.6062	2.7154	3.15523	1.7527	0.123516	0.192111	1.46826	2.59316	1.43812	-0.163428	-0.567083	-1.07504	-0.937384	0.00834682	-1.08647	0.626625	0.24394	-1.19455	-1.32069	-0.482461	-0.55426	-0.225363	-1.10985	-1.07876	-0.256031	-0.0315426	-0.238727	-0.938513	0.397365	-0.994824	-0.747922	-0.420705	-0.257747	-0.747571	-0.947358	-0.709348	0.368239	-0.48461	-0.701769	-0.685745	-0.890377
ZVC4YUG-04	IR	0.14874	1.20487	-0.0406561	0.808603	2.51443	1.70948	0.793834	1.6401	2.75935	3.31589	1.6608	0.0282329	0.189616	1.48572	2.43529	1.2876	-0.282557	-0.483894	-0.932664	-0.812273	0.0656738	-1.15373	0.705055	0.0673961	-1.01833	-1.2416	-0.404146	-0.513188	-0.111995	-0.922523	-0.807349	0.0184887	0.089708	-0.0844743	-0.896968	0.293623	-0.853241	-0.770777	-0.439374	-0.0920925	-0.534673	-0.854946	-0.637883	0.419569	-0.804161	-0.611816	-0.726138	-0.821642
ZTXY83G-09	IR	-0.120032	1.33054	0.180576	0.869732	2.54231	2.01271	0.917087	1.71102	2.71724	3.24052	1.91604	0.357899	0.18862	1.51071	2.43273	1.37978	-0.208294	-0.177017	-0.457069	-0.57821	0.375306	-0.804856	0.884638	0.460801	-0.95849	-1.03932	-0.406732	-0.361953	-0.121468	-1.12989	-1.00461	-0.176623	-0.0842605	-0.310705	-1.11023	0.0572772	-0.929283	-0.981124	-0.868472	0.157038	0.321452	-0.368178	0.264	1.31623	0.0794438	-0.420902	-0.398495	-0.162329
ZKFV71L-14	IS	-0.405641	1.3051	0.119963	0.758116	2.4744	2.0301	0.897021	1.66376	2.73711	3.11149	1.96017	0.600419	0.187623	1.45618	2.33411	1.6802	-0.285515	-0.378961	-0.817237	-0.771015	0.215843	-0.999173	0.727097	0.206269	-0.991255	-1.27011	-0.405446	-0.672918	-0.151286	-1.11343	-1.15294	-0.193669	0.00857314	-0.205177	-1.08219	0.193983	-1.02696	-0.984459	-0.605802	-0.270767	-0.489203	-0.856191	-0.464498	0.479166	-0.0897243	-0.184804	-0.587647	-0.708698
ZW61YGW-01	IR	-0.815517	0.842843	-0.517675	0.422248	2.36452	1.45446	0.405712	1.41681	2.53663	3.15512	1.48702	-0.188347	0.187286	1.36165	2.34137	1.06169	-0.264576	-0.536614	-1.05477	-1.05088	0.0621701	-1.15767	0.639714	-0.0271107	-1.255	-1.42798	-0.367906	-0.680644	-0.367631	-1.11621	-1.05761	-0.136557	-0.0297675	-0.35	-1.06181	0.150249	-1.10381	-0.75363	-0.579253	-0.219899	-0.83312	-0.979892	-0.945817	0.143121	-0.999966	-0.897545	-0.730129	-1.10009
ZKVR426-6011	IR	0.419984	1.62706	0.337729	1.08057	2.47224	1.90916	0.96975	1.54227	2.70571	3.21316	1.75234	0.301615	0.186391	1.4014	2.26828	1.71301	-0.406745	-0.510179	-0.80502	-0.690487	0.0863382	-1.00289	0.746315	0.229038	-1.02872	-1.17021	-0.283562	-0.283562	-0.233243	-1.02436	-0.920994	-0.124317	0.0963064	-0.0670906	-0.934175	0.268266	-0.841825	-0.813843	-0.493015	-0.00488919	-0.207653	-0.707434	-0.421164	0.617482	-0.721143	-0.42747	-0.624368	-0.689944
ZY1ZKJY-2011	IS	-0.340645	1.29592	0.157328	0.702047	2.47938	2.13413	0.835446	1.61787	2.76881	3.07205	1.79672	0.421198	0.186066	1.45607	2.46538	1.62124	-0.262775	-0.318232	-0.754376	-0.821739	0.18606	-0.990604	0.812948	0.347103	-0.951459	-1.32592	-0.226854	-0.414684	-0.140939	-1.02073	-0.951038	-0.209772	-0.0542086	-0.181818	-1.04641	0.388042	-0.966823	-0.831758	-0.568516	0.0766859	-0.119663	-0.582796	-0.040286	0.923651	0.0826243	-0.34037	-0.44321	-0.43627
ZKVR426-09	IR	-0.109248	1.37874	0.267154	0.788095	2.50946	2.17726	0.75826	1.56093	2.71598	3.09878	1.75685	0.0886513	0.185865	1.5142	2.52168	1.50878	-0.241193	-0.448661	-0.757809	-0.703934	0.0468318	-1.05422	0.607467	0.210762	-1.1525	-1.33455	-0.542619	-0.536195	-0.352011	-1.21904	-1.14679	-0.318191	-0.240663	-0.26375	-1.08041	0.223388	-0.980836	-0.955237	-0.567875	-0.20991	-0.174191	-0.667182	-0.100483	0.803137	-0.334921	-0.369514	-0.569005	-0.407689
ZKVR426-13	IR	-0.458139	1.33761	0.0199259	0.704895	2.50985	2.07609	0.783642	1.56279	2.72238	3.11936	1.74874	0.214942	0.185553	1.51283	2.51976	1.554	-0.272517	-0.533958	-0.948687	-0.955921	0.00555527	-1.18839	0.584931	0.121688	-1.24904	-1.37248	-0.614586	-0.546434	-0.326478	-1.03245	-1.01908	-0.360639	-0.184259	-0.294809	-0.994027	0.269373	-1.04778	-0.919256	-0.491599	-0.0738513	-0.295729	-0.769691	-0.368161	0.621833	-0.204578	-0.698016	-0.474697	-0.896964
ZM7JY3G-04	IR	-0.456772	0.989163	-0.159768	0.696775	2.47847	1.61427	0.736525	1.59778	2.7829	3.24769	1.48038	-0.296892	0.185325	1.3429	2.31383	1.19117	-0.252644	-0.320298	-0.812311	-0.660075	0.272722	-1.08827	0.75012	0.296159	-1.02895	-1.10611	-0.320226	-0.390264	-0.174809	-0.971776	-0.859881	0.0286869	0.157514	-0.0972946	-0.90393	0.290113	-0.750039	-0.770948	-0.445486	-0.178894	-0.45822	-0.723105	-0.512704	0.463321	-0.605726	-0.592858	-0.58341	-0.611805
ZLZQMEV-11	IR	-0.362751	1.13053	-0.108516	0.742915	2.50375	1.84093	0.813608	1.58777	2.73886	3.36104	1.69377	-0.0935579	0.184634	1.45074	2.3778	1.16389	-0.313639	-0.367873	-0.650975	-0.547923	0.181722	-0.926419	0.77975	0.343498	-0.976307	-1.12005	-0.315861	-0.353487	-0.123816	-0.990442	-0.842059	-0.00202676	0.0774704	0.0219531	-0.932908	0.0915177	-0.66051	-0.810523	-0.532965	-0.108922	-0.382288	-0.755828	-0.482627	0.47042	-0.667589	-0.419575	-0.589883	-0.627918
ZYXQKWY-07	IR	-0.264541	1.14211	-0.0966831	0.810203	2.48387	1.8924	0.885084	1.58835	2.70287	3.21709	1.57056	0.0708106	0.184097	1.45838	2.46836	1.23254	-0.241215	-0.470168	-1.00735	-0.866266	0.139982	-1.04299	0.676651	0.130984	-1.15907	-1.32387	-0.420016	-0.572475	-0.159824	-1.17346	-1.05607	-0.0453506	0.107782	-0.0887605	-0.96033	0.306691	-1.0507	-0.859092	-0.630064	-0.394868	-0.468685	-0.887161	-0.667604	0.474965	-0.775676	-0.776794	-0.773722	-0.795274
ZKVR426-12	IR	-0.256805	1.37671	0.15461	0.797938	2.51703	2.1194	0.8329	1.62425	2.76183	3.09098	1.76536	0.12424	0.18394	1.52228	2.57927	1.50578	-0.299109	-0.529624	-0.783554	-0.811226	0.00955027	-1.00251	0.612225	0.19121	-1.0563	-1.31899	-0.557291	-0.578689	-0.287338	-1.00091	-1.01988	-0.272519	-0.13409	-0.209955	-0.906777	0.349091	-1.06816	-0.917624	-0.523081	-0.0462279	-0.111301	-0.857489	-0.191136	0.783964	-0.116987	-0.720374	-0.587647	-0.578735
ZLPZS0H-09	IR	-0.0108981	1.14065	-0.119641	0.499478	2.47964	1.76991	0.583763	1.57263	2.70275	3.27743	1.51852	-0.251379	0.183354	1.35104	2.11998	1.05552	-0.377127	-0.34248	-0.894235	-0.811407	0.197432	-1.1653	0.828712	0.207263	-1.06777	-1.26078	-0.418686	-0.612009	-0.264482	-1.12475	-0.991356	-0.0764555	0.0256558	-0.323436	-1.10795	0.0802274	-0.883515	-0.952087	-0.800358	-0.0192382	-0.182253	-0.598175	-0.268613	0.857193	-0.686763	-0.511169	-0.583364	-0.451469
ZLZQMEV-15	IR	-0.538814	1.06387	-0.205306	0.728396	2.5096	1.79534	0.803576	1.57743	2.71803	3.31792	1.54715	-0.306519	0.182428	1.43987	2.38264	1.20341	-0.315705	-0.386587	-0.753943	-0.669367	0.104895	-1.02981	0.658433	0.281887	-1.21315	-1.2673	-0.567054	-0.560153	-0.100421	-1.07761	-1.094	-0.0998841	0.0322332	-0.0769112	-0.907094	0.273489	-0.95346	-0.711367	-0.483798	-0.296323	-0.595743	-0.90926	-0.667661	0.356314	-1.06675	-0.732367	-0.642268	-0.862082
ZM8YXDM-02	IR	-0.352065	1.21211	-0.144488	0.721788	2.51769	1.75135	0.780382	1.53962	2.64814	3.06888	1.55665	0.465188	0.18206	1.43097	2.55604	2.36521	-0.254672	-0.562014	-0.961365	-0.867161	-0.161623	-1.15688	0.435932	0.206121	-1.21934	-1.3274	-0.529762	-0.453709	-0.279551	-1.0713	-1.093	-0.427683	-0.0835592	-0.207086	-0.974902	0.299445	-1.12317	-0.800246	-0.345401	-0.212897	-0.583933	-0.847128	-0.704164	0.482608	-0.627941	-0.188354	-0.514462	-0.800604
ZM8YXDM-6011	IR	-0.512017	1.0679	-0.316194	0.659776	2.4561	1.60813	0.667679	1.49586	2.61295	3.10669	1.47727	-0.169668	0.18094	1.49161	2.53539	1.55523	-0.296376	-0.61318	-0.989757	-0.894007	-0.0734786	-1.17978	0.578679	0.038543	-1.24503	-1.46218	-0.499374	-0.609713	-0.276324	-1.18951	-1.17989	-0.299485	-0.122383	-0.368461	-1.13739	0.295817	-1.15474	-0.855319	-0.501901	-0.227911	-0.600668	-1.06332	-0.624536	0.587486	-0.624789	-0.705032	-0.503745	-0.747685
ZLYEM2C-04	IS	-0.0744049	1.30893	-0.126005	0.910572	2.58969	1.78703	1.01597	1.66475	2.70476	3.16486	1.66083	0.588865	0.180318	1.36978	2.51694	2.32461	-0.224703	-0.557623	-1.14775	-1.03571	-0.229848	-1.09537	0.360414	0.206146	-1.24313	-1.34919	-0.666543	-0.550517	-0.0847466	-1.06702	-0.897267	-0.04745	0.114826	0.0378254	-0.888684	0.336393	-1.17443	-0.842428	-0.353663	-0.279685	-0.977229	-1.06193	-0.898047	0.160864	-0.989047	-0.370214	-0.747348	-1.07679
ZN0JE53-2011(027-04)	IS	-0.339257	1.31027	0.193204	0.714195	2.51917	1.9728	0.776456	1.56761	2.70703	3.15644	1.7361	0.168346	0.179549	1.4834	2.58011	1.43916	-0.13651	-0.503067	-1.0454	-0.980189	0.0797682	-1.0857	0.643061	0.245729	-1.21014	-1.33348	-0.494727	-0.497274	-0.19103	-1.06442	-0.983627	-0.186581	-0.01438	-0.195524	-0.933038	0.339337	-1.10634	-0.757573	-0.40803	-0.304765	-0.732357	-0.948953	-0.662545	0.394787	-0.412503	-0.626973	-0.547029	-0.862633
ZMBVNFM-2011	IS	-0.217723	1.34295	0.0556745	0.789576	2.5273	1.83832	0.804866	1.68288	2.83336	3.28261	1.56986	-0.00341644	0.179457	1.33404	2.13435	1.7519	-0.255896	-0.389559	-0.728849	-0.685773	0.295633	-0.927803	0.864905	0.224836	-0.967222	-1.17457	-0.335121	-0.477168	-0.140709	-0.941177	-0.84269	0.11718	0.215207	-0.109249	-0.828461	0.45432	-0.629271	-0.685959	-0.341353	-0.319589	-0.370769	-0.765883	-0.415851	0.632903	-0.76046	-0.497504	-0.45718	-0.628599
ZJOSZHK-05-W	IR	-0.517703	1.13612	-0.130633	0.841036	2.45492	2.2013	0.97356	1.60411	2.89401	2.72836	1.76845	0.570421	0.178428	1.46833	2.36301	1.81136	-0.212537	-0.282404	-0.444606	-0.423066	0.166302	-0.975736	0.617051	0.314925	-1.2824	-1.26603	-0.655649	-0.473689	-0.269602	-0.989761	-0.926691	-0.380361	-0.19283	-0.277188	-0.79703	0.439927	-0.868226	-0.67254	-0.31894	-0.185203	-0.409649	-0.740161	-0.378151	0.704294	-0.518225	-0.561876	-0.52653	-0.581914
ZQMVU4Q-04	IR	0.000834867	1.40594	0.171408	0.669459	2.46738	2.07591	0.721419	1.51209	2.66707	3.18483	1.75341	0.394798	0.17792	1.43503	2.22531	1.85799	-0.428983	-0.468232	-0.979825	-0.933992	0.0286644	-0.97907	0.668221	0.268788	-1.22098	-1.34534	-0.621984	-0.653018	-0.31366	-1.20588	-1.22657	-0.186141	-0.0158788	-0.237836	-1.07261	0.145916	-1.08812	-0.863629	-0.611046	-0.29866	-0.569377	-0.949793	-0.518224	0.336561	-0.850143	-0.669728	-0.739229	-0.797053
ZJOSZHK-02	IR	-0.0412552	1.18443	-0.293719	0.646222	2.42857	1.8831	0.700056	1.47513	2.72375	2.86522	1.5213	0.220406	0.177062	1.39485	2.2846	2.05848	-0.359534	-0.438251	-0.750562	-0.652407	-0.0938996	-1.18568	0.365773	0.168592	-1.28672	-1.40599	-0.67325	-0.724087	-0.314878	-1.13859	-1.08514	-0.440112	-0.149835	-0.101785	-0.929682	0.433309	-1.11426	-0.74596	-0.234347	-0.317791	-0.475061	-0.899035	-0.624873	0.429367	-0.85216	-0.443597	-0.651115	-0.815345
ZPDABJR-6031	IS	-0.232954	1.41458	0.0681976	1.08598	2.56182	1.77942	1.02565	1.6786	2.76382	3.22886	1.55653	0.176961	0.173551	1.38013	2.41775	1.97628	-0.252047	-0.416173	-0.907083	-0.793679	0.118091	-0.917719	0.727768	0.261709	-1.18389	-1.30132	-0.522474	-0.631484	-0.109764	-1.03945	-0.977	0.0175371	0.148133	-0.0729417	-0.827474	0.420727	-1.00962	-0.732589	-0.332221	-0.157652	-0.731997	-0.937903	-0.809555	0.393795	-0.978323	-0.566128	-0.632543	-0.97631
ZTMFN3O-01	IS	-0.320751	1.28352	-0.106283	0.835596	2.55356	1.87081	0.830749	1.58513	2.78928	3.2272	1.46263	0.069893	0.173	1.25331	2.30497	2.04083	-0.262171	-0.387666	-0.828836	-0.792174	0.0165833	-1.03904	0.509889	0.316004	-1.19329	-1.26492	-0.577705	-0.536638	-0.152583	-1.08061	-0.98867	-0.187609	0.0134965	-0.140866	-0.91878	0.354168	-1.12839	-0.778572	-0.379187	-0.548982	-0.809781	-1.08825	-0.923725	0.185278	-0.993471	-0.477588	-0.561184	-0.983793
ZY7IW45-12	IR	-0.23135	1.31272	0.100752	0.833433	2.43273	2.00446	0.796088	1.4861	2.63167	3.08553	1.82591	0.278055	0.172539	1.51835	2.45475	1.54757	-0.308794	-0.44704	-0.773904	-0.785259	0.149039	-0.904533	0.666395	0.156338	-1.13015	-1.30341	-0.436022	-0.541812	-0.435777	-1.12456	-1.14017	-0.376421	-0.280379	-0.441782	-1.10414	0.0841071	-1.009	-1.02125	-0.596778	-0.0418849	-0.0890059	-0.689897	-0.0820385	0.898646	-0.234308	-0.532429	-0.419739	-0.620953
ZLPZS0H-06	IR	-0.473553	1.00424	-0.0825442	0.47113	2.4893	1.63214	0.673476	1.61012	2.72686	3.28379	1.38023	-0.223247	0.170239	1.33794	2.15306	0.866343	-0.350062	-0.347557	-0.885538	-0.894539	0.250451	-1.09639	0.789723	0.121093	-1.28472	-1.38873	-0.301323	-0.66254	-0.209202	-1.23257	-1.05673	-0.00973724	0.0573197	-0.33919	-1.05736	0.218305	-1.06534	-0.891239	-0.62472	-0.154712	-0.609225	-0.81156	-0.592565	0.685697	-0.730828	-0.667763	-0.472993	-0.71207
ZN0JE53-15	IS	-0.00385204	1.38106	0.123614	0.709288	2.55768	1.96668	0.810235	1.6194	2.73985	3.21081	1.84649	0.320575	0.170001	1.51832	2.58933	1.62989	-0.197969	-0.441807	-0.993913	-0.867307	0.0814936	-0.941525	0.692414	0.248934	-1.11663	-1.2748	-0.447206	-0.615809	-0.177673	-1.04788	-0.917804	-0.118463	0.112415	-0.175587	-0.911402	0.351106	-0.996015	-0.712621	-0.442641	0.0265193	-0.103436	-0.804804	-0.42251	0.674715	-0.355004	-0.326923	-0.444404	-0.861843
ZPDABJR-6051	IS	-0.0922302	1.51624	0.20927	1.12032	2.51924	1.79323	1.00092	1.62801	2.73579	3.21902	1.77274	0.307207	0.169607	1.39424	2.29873	1.77744	-0.30276	-0.494231	-0.861164	-0.800491	0.094293	-0.936711	0.664806	0.220141	-1.19198	-1.29454	-0.55109	-0.546237	-0.185187	-0.995292	-0.914646	-0.0900797	0.0800577	-0.132854	-0.947735	0.252058	-0.940852	-0.840801	-0.502629	-0.107217	-0.366881	-0.9047	-0.734683	0.394834	-0.733225	-0.601751	-0.55816	-0.940252
ZPJT5MY-05	IR	-0.342809	1.26489	0.133283	0.841038	2.41996	1.93073	0.895847	1.50961	2.63823	3.0171	1.64163	0.222412	0.169598	1.46293	2.36139	1.8183	-0.351987	-0.665336	-0.856561	-0.960457	-0.0983687	-1.19421	0.456168	0.108497	-1.26698	-1.34009	-0.606522	-0.507597	-0.342074	-1.22554	-1.18934	-0.302284	-0.215288	-0.28652	-1.13523	0.151461	-1.03838	-1.01515	-0.786574	-0.121403	-0.290601	-0.908275	-0.30428	0.712252	-0.390366	-0.310269	-0.433832	-0.583034
ZNDMXI3-03	IR	-0.356435	1.21756	-0.0147276	0.690322	2.42207	1.83076	0.744828	1.53822	2.69452	3.20315	1.60669	-0.0352744	0.169487	1.27792	2.11186	1.2786	-0.408855	-0.522731	-0.953839	-0.753179	0.0536786	-1.22598	0.61875	0.130103	-1.11636	-1.36846	-0.563859	-0.685364	-0.147255	-0.87094	-0.812459	-7.23e-05	0.114943	-0.141381	-0.894481	0.351263	-1.04705	-0.886532	-0.574778	-0.359272	-0.69398	-0.944961	-0.805038	0.398002	-1.08376	-0.835159	-0.753587	-0.886627
ZLTUJTN-15	IR	-0.135678	1.3925	0.0876032	0.852073	2.51364	1.83072	0.945874	1.64842	2.65171	3.22667	1.70591	0.00227328	0.168352	1.41028	2.30201	1.31272	-0.335151	-0.405549	-0.734226	-0.684207	0.134675	-1.08033	0.683328	0.226538	-1.14254	-1.29004	-0.412819	-0.621482	-0.0527748	-0.760927	-0.855985	0.0297251	0.0878673	-0.0927162	-0.890015	0.244159	-1.06926	-0.970668	-0.694637	0.115742	0.0364836	-0.761111	-0.159051	0.97375	-0.234439	-0.560635	-0.511557	-0.670074
ZTXY83G-08	IR	0.0726896	1.38313	0.203762	0.806224	2.47352	2.00771	0.821611	1.5676	2.6642	3.11772	1.81562	0.245005	0.167986	1.52078	2.41898	1.46363	-0.353277	-0.309394	-0.641702	-0.541421	0.374354	-0.955688	0.905017	0.406053	-1.02245	-1.14212	-0.268704	-0.449957	-0.27336	-1.04844	-1.03697	-0.255262	-0.0954249	-0.394008	-1.08428	0.157197	-0.926795	-0.966364	-0.742565	0.231125	0.101787	-0.586135	0.122448	1.10118	-0.118982	-0.27528	-0.30682	-0.263177
ZOZOW1T-80	IS	-0.25234	1.26732	-0.0105762	0.77448	2.50767	1.85096	0.890095	1.61286	2.72616	3.13544	1.58235	-0.0551155	0.165617	1.45322	2.45953	1.53282	-0.269709	-0.550819	-0.798696	-0.750391	0.0952237	-1.08138	0.720044	0.214967	-1.13518	-1.30907	-0.448507	-0.599775	-0.127204	-0.870705	-0.921553	0.0203563	0.197439	0.0125418	-0.822751	0.417799	-0.928359	-0.769625	-0.258664	-0.39496	-0.598861	-0.938828	-0.701991	0.370485	-0.664755	-0.687828	-0.721449	-0.881098
ZK4CK8Y-E11	IS	0.509159	1.60522	0.220271	0.984425	2.63485	2.09204	0.999049	1.74403	2.83744	3.28957	1.82227	0.449936	0.16316	1.43164	2.4871	1.86695	-0.249659	-0.397332	-0.97224	-0.815265	0.110763	-1.01138	0.687792	0.305474	-0.934451	-1.16485	-0.486606	-0.506945	-0.0119197	-0.82786	-0.793897	0.0692675	0.259147	0.0183651	-0.679791	0.436236	-0.862832	-0.640282	-0.316716	-0.228753	-0.65614	-0.891866	-0.549418	0.486523	-0.793962	-0.466992	-0.690066	-0.729369
ZN0JE53-10	IS	0.0610864	1.34308	0.078685	0.70648	2.53447	2.04033	0.736276	1.56807	2.70782	3.19981	1.7982	0.234513	0.162852	1.47862	2.58354	1.444	-0.0954696	-0.451086	-1.21155	-0.979835	0.0320107	-1.34495	0.646715	0.110085	-1.1782	-1.38751	-0.528265	-0.711038	-0.230064	-1.03908	-1.09659	-0.252038	-0.0633051	-0.3321	-0.972875	0.340762	-1.0942	-0.85676	-0.506628	-0.0849997	-0.403055	-0.775189	-0.461336	0.520502	-0.183148	-0.645305	-0.594786	-0.876823
ZY7IW45-07	IR	-0.394438	1.35618	0.100605	0.906994	2.38141	1.9919	0.786717	1.41724	2.62542	3.02282	1.70522	-0.0478681	0.162347	1.52645	2.43929	1.38086	-0.3708	-0.439932	-0.840496	-0.802708	0.0976595	-0.911852	0.618531	0.085347	-1.19498	-1.31126	-0.59172	-0.503066	-0.416738	-1.23381	-1.23482	-0.42678	-0.295538	-0.48659	-1.01976	0.112203	-1.0847	-1.09264	-0.899367	-0.0868761	-0.0434869	-0.615861	-0.169812	0.797319	-0.418814	-0.862661	-0.555291	-0.612769
ZLGD9M0-03	IS	-0.199335	1.26835	0.1018	0.86851	2.48863	1.90449	0.945889	1.58134	2.68588	3.16713	1.70184	0.276278	0.160262	1.36028	2.30533	1.6713	-0.398355	-0.450095	-1.09913	-0.964928	0.0565226	-1.1424	0.694952	0.245333	-1.12847	-1.43659	-0.383246	-0.479616	-0.0443124	-1.02747	-1.00658	-0.0446304	0.131991	0.0210874	-0.833209	0.475942	-0.923237	-0.838452	-0.286112	-0.2063	-0.506236	-0.992115	-0.575685	0.473398	-0.810684	-0.600639	-0.724617	-0.756403
ZWFDEY0-01	IR	-0.294416	1.22722	-0.0911185	0.818813	2.52206	1.82517	0.855249	1.58953	2.72028	3.17842	1.7596	0.289575	0.160096	1.47587	2.60738	1.93055	-0.289366	-0.456966	-0.950697	-0.789241	0.05234	-1.17937	0.603484	0.197963	-1.28636	-1.34415	-0.575129	-0.530259	-0.182264	-1.09672	-1.06807	-0.146148	-0.0244468	-0.119342	-1.0069	0.287018	-1.07156	-0.936859	-0.587768	-0.187606	-0.674566	-0.90977	-0.732558	0.410292	-0.785189	-0.73835	-0.525964	-0.845837
ZLGD9M0-09	IS	-0.571565	1.22033	-0.0789441	0.902651	2.54055	1.82647	0.954404	1.60473	2.69888	3.20852	1.49881	0.114894	0.154821	1.34756	2.35348	1.65469	-0.324716	-0.376116	-0.75487	-0.943133	0.0524681	-1.04022	0.595515	0.380686	-1.18635	-1.22406	-0.456902	-0.463269	0.0119479	-0.946382	-0.97175	-0.00113005	0.152863	0.172743	-0.845047	0.495823	-1.02893	-0.786588	-0.291738	-0.288318	-0.600404	-0.927425	-0.764514	0.423812	-1.03525	-0.637721	-0.735772	-0.814934
ZWFDEY0-08	IR	-0.412069	1.08253	-0.160855	0.719162	2.48084	1.87436	0.809049	1.55306	2.69173	3.09202	1.59926	-0.0565875	0.153235	1.51448	2.6714	1.50362	-0.249384	-0.600187	-0.849002	-0.866307	-0.0366113	-1.13632	0.53135	0.0960967	-1.16039	-1.33904	-0.454704	-0.413745	-0.305309	-1.12872	-1.04963	-0.225163	-0.0724818	-0.227094	-1.03024	0.268891	-0.914849	-0.91096	-0.624511	-0.256977	-0.729008	-0.888411	-0.568429	0.505678	-0.704365	-0.608201	-0.801275	-0.728699
ZKFV71L-6011	IS	-0.457097	1.15296	-0.133319	0.719473	2.42585	1.75894	0.774407	1.58237	2.64366	3.04222	1.56717	0.0841961	0.153044	1.40454	2.39037	1.69003	-0.318259	-0.53236	-0.966396	-0.903605	0.0517957	-1.09313	0.616992	0.197295	-1.20883	-1.49182	-0.406411	-0.550176	-0.173086	-1.15979	-1.04267	-0.185706	-0.0361422	-0.170959	-1.12203	0.1911	-1.15328	-0.943849	-0.582485	-0.369654	-0.837709	-1.02732	-0.787404	0.328128	-0.569375	-0.842503	-0.639861	-0.901761
ZLPZS0H-15	IR	-0.328346	1.11775	-0.039734	0.542719	2.42994	1.67805	0.5752	1.52373	2.64694	3.25325	1.52799	0.0186776	0.151576	1.31733	2.14121	0.83904	-0.354277	-0.418074	-0.994802	-0.845065	0.28638	-1.02298	0.797953	0.0678148	-1.1682	-1.36258	-0.347324	-0.720321	-0.292951	-1.20382	-1.16865	-0.0663736	0.0235408	-0.346923	-1.09268	0.152137	-0.996985	-0.907682	-0.809896	-0.139588	-0.484044	-0.774888	-0.577113	0.630746	-0.63241	-0.723351	-0.540995	-0.792682
ZPDABJR-6041	IS	0.300164	1.52357	0.213758	1.00279	2.47357	1.75972	0.927084	1.54098	2.70658	3.16571	1.73422	0.433655	0.150641	1.34898	2.29484	1.69066	-0.392083	-0.545493	-0.984361	-0.849322	0.0348774	-1.13926	0.571373	0.14899	-1.31747	-1.37575	-0.617403	-0.643732	-0.151536	-1.08407	-0.959911	-0.127057	0.0169466	-0.155569	-0.874771	0.273661	-1.11343	-0.826709	-0.434599	0.0300358	-0.20368	-0.864793	-0.571382	0.458325	-0.666253	-0.770043	-0.586211	-0.947292
ZN0JE53-11	IS	-0.307652	1.37434	0.169473	0.726198	2.54413	2.01981	0.84082	1.60696	2.69293	3.13475	1.74066	0.209358	0.150098	1.44347	2.56635	1.38978	-0.139733	-0.383743	-0.929975	-0.962664	0.0526759	-1.19971	0.606831	0.146159	-1.22822	-1.38105	-0.651962	-0.680251	-0.254195	-1.22753	-1.09395	-0.286499	-0.116222	-0.331202	-0.999013	0.334765	-1.12008	-0.820766	-0.525145	-0.115963	-0.504459	-0.804708	-0.393232	0.597586	0.0525337	-0.604417	-0.789383	-0.748034
ZJXC41N-12	IS	-0.197446	1.18923	-0.0651731	0.703355	2.4622	1.81849	0.775552	1.58944	2.66487	3.11046	1.6655	0.147083	0.146285	1.42477	2.52176	1.56586	-0.246715	-0.525716	-0.994964	-0.974643	-0.141041	-1.27983	0.448556	0.0887441	-1.29111	-1.44332	-0.736045	-0.642364	-0.192571	-1.09005	-1.07376	-0.229094	0.00710054	-0.0497377	-0.999449	0.305695	-1.20079	-0.955526	-0.534263	-0.361482	-0.637472	-0.924701	-0.617788	0.530794	-0.61366	-0.671646	-0.681203	-0.815626
ZY7IW45-08	IR	-0.330229	1.21506	0.00732322	0.791853	2.41758	1.93778	0.788616	1.45679	2.56397	3.02888	1.59423	-0.100712	0.146027	1.50746	2.4657	1.27969	-0.292843	-0.497031	-0.883859	-0.872577	0.0415079	-1.03876	0.541882	0.0335641	-1.21797	-1.37287	-0.546867	-0.546867	-0.471654	-1.32359	-1.23208	-0.549029	-0.382043	-0.55174	-1.22491	0.101832	-1.11151	-1.01211	-0.684752	-0.226838	-0.2496	-0.86956	-0.235393	0.734858	-0.489692	-0.713771	-0.554094	-0.64209
ZY1ZKJY-06	IS	-0.476972	1.12028	-0.157509	0.557735	2.41238	1.89618	0.738117	1.50697	2.61689	3.02567	1.7048	0.218939	0.145164	1.4267	2.46113	1.57219	-0.326198	-0.44054	-0.760263	-0.861721	0.0479854	-1.06129	0.655637	0.254949	-1.30159	-1.37011	-0.494353	-0.531155	-0.176842	-1.14881	-1.12445	-0.368579	-0.0863033	-0.231348	-0.99652	0.270733	-1.14012	-0.876691	-0.550062	-0.14504	-0.502456	-0.797354	-0.411887	0.658115	-0.186772	-0.619874	-0.583982	-0.875042
ZK112BX-09	IR	0.00326713	1.3634	0.12721	0.831891	2.4884	1.76183	0.872581	1.56522	2.62802	3.16068	1.7172	0.143069	0.143816	1.44714	2.54668	1.52651	-0.139917	-0.463169	-0.775193	-0.838033	0.129174	-0.969888	0.677804	0.202807	-1.17373	-1.27951	-0.384489	-0.488165	-0.203317	-0.993954	-0.922326	-0.144175	-0.0624044	-0.298216	-1.07735	0.0564063	-1.21847	-1.00245	-0.668649	-0.236457	-0.388428	-0.775359	-0.686679	0.541116	-0.574682	-0.4733	-0.495501	-0.736926
ZLPZS0H-11	IR	-0.29076	1.03987	-0.119256	0.506919	2.4399	1.66012	0.578362	1.52903	2.65201	3.22887	1.39218	-0.175078	0.143609	1.32329	2.18133	0.842026	-0.337746	-0.434948	-0.964922	-0.972654	0.128294	-1.10901	0.694994	0.0890601	-1.17305	-1.35348	-0.364049	-0.590158	-0.258802	-1.1407	-1.08574	-0.0797056	0.0103213	-0.221957	-1.05279	0.195364	-1.22493	-0.902569	-0.69137	-0.362312	-0.766735	-0.956102	-0.81622	0.53111	-1.04892	-0.781217	-0.766979	-0.867458
ZR47VBL-08	IR	-0.508721	0.993541	-0.406823	0.573375	2.34548	1.63027	0.678344	1.40139	2.54926	3.08048	1.43196	-0.142669	0.143259	1.38989	2.31251	1.47553	-0.599163	-0.530818	-1.16666	-0.844843	-0.0278898	-1.22101	0.49721	0.102581	-1.28947	-1.41148	-0.671456	-0.643935	-0.176919	-1.22241	-1.21066	-0.296601	-0.154692	-0.226772	-1.02999	0.228649	-1.08584	-0.916134	-0.600572	-0.284166	-0.500125	-0.843522	-0.669629	0.494532	-0.811703	-0.611522	-0.623787	-0.733277
ZM7JY3G-05	IR	0.151696	1.27442	-0.127672	0.693112	2.46982	1.77899	0.766732	1.58179	2.72092	3.20031	1.62785	-0.045561	0.142478	1.3896	2.31399	1.31871	-0.262224	-0.396756	-0.860236	-0.766477	0.116964	-1.0385	0.657651	0.238616	-1.09919	-1.2417	-0.437773	-0.564051	-0.288071	-1.07519	-0.99599	-0.197996	0.0380512	-0.182529	-0.947982	0.339593	-0.938186	-0.826391	-0.437117	-0.289162	-0.352826	-0.685973	-0.552398	0.597052	-0.708546	-0.579036	-0.636803	-0.628675
ZKFV71L-6034	IS	-0.504423	1.03531	-0.226686	0.677031	2.38743	1.70604	0.705927	1.49306	2.6232	2.96872	1.45068	-0.146647	0.142416	1.4108	2.35219	1.35457	-0.436442	-0.576525	-0.942673	-0.894368	-0.0790004	-1.11622	0.444612	0.20181	-1.18288	-1.37712	-0.596664	-0.569512	-0.162548	-1.06447	-1.10515	-0.396331	-0.142823	-0.109206	-1.00941	0.147724	-1.14554	-0.962458	-0.68147	-0.278667	-0.552573	-0.884637	-0.670948	0.480116	-0.47218	-0.645172	-0.592078	-0.783795
ZLTUJTN-2011	IR	-0.529771	1.17808	-0.118666	0.677476	2.40587	1.96127	0.783239	1.5256	2.61187	3.02434	1.64815	0.0133142	0.140788	1.44298	2.3317	1.35404	-0.259212	-0.354214	-0.610952	-0.593157	0.161102	-1.11654	0.649246	0.308742	-1.1773	-1.30019	-0.523172	-0.574324	-0.248831	-0.968531	-0.894745	-0.218051	-0.0872943	-0.240929	-1.03079	0.130595	-1.03456	-0.955284	-0.727258	-0.0557977	-0.158943	-0.880055	-0.166242	0.936227	-0.255056	-0.751796	-0.495565	-0.790966
ZLPZS0H-12	IR	-0.251405	1.09498	-0.312626	0.473766	2.42183	1.68313	0.544037	1.50351	2.60728	3.26248	1.47548	-0.263909	0.140362	1.32312	2.11307	0.958788	-0.380714	-0.397201	-0.879802	-0.778345	0.254951	-1.00497	0.79115	0.13082	-1.0653	-1.25029	-0.343875	-0.553135	-0.285205	-1.08668	-1.18735	-0.134689	-0.0476759	-0.354286	-1.10183	0.0228615	-0.916258	-0.938099	-0.703749	-0.218898	-0.375615	-0.69137	-0.379318	0.812814	-0.681917	-0.585769	-0.570342	-0.536293
ZQMVU4Q-07	IR	-0.362186	1.30208	0.00297111	0.79315	2.50709	2.06005	0.765242	1.53152	2.70116	3.09585	1.61838	0.461304	0.139271	1.40621	2.36155	2.18811	-0.292024	-0.528668	-0.845104	-0.976525	-0.111818	-1.19729	0.520176	0.137167	-1.24171	-1.37418	-0.54098	-0.597635	-0.163291	-1.19723	-1.12544	-0.227389	0.0219909	-0.0821852	-0.986284	0.180781	-1.14222	-0.777761	-0.635353	-0.141056	-0.528076	-0.847714	-0.585733	0.487147	-0.929061	-0.305704	-0.600557	-0.838473
ZVNCGHM-11	IS	-0.330446	1.09514	-0.0984175	0.800128	2.52027	1.53688	0.867371	1.62541	2.73153	3.28119	1.5472	-0.187234	0.138637	1.31777	2.40536	1.14937	-0.151322	-0.465829	-1.00715	-0.92401	0.109808	-1.10828	0.749578	-0.0482345	-1.13015	-1.24516	-0.476238	-0.58788	-0.142716	-0.909171	-0.862422	0.14574	0.267757	-0.177478	-0.825338	0.440958	-0.856152	-0.667824	-0.316547	-0.0656995	-0.608916	-0.844333	-0.632638	0.385403	-0.693847	-0.572157	-0.735301	-0.840654
ZTMFN3O-04	IS	-0.33772	1.28539	-0.170266	0.966065	2.61625	1.86295	0.952619	1.65851	2.79554	3.28948	1.49289	-0.230112	0.138082	1.33147	2.44699	2.10211	-0.252509	-0.367519	-0.621973	-0.820729	0.0501768	-1.0016	0.593946	0.388691	-1.04724	-1.17724	-0.454653	-0.427506	-0.090137	-0.981435	-0.935025	-0.0542118	0.189245	0.0283795	-0.772213	0.513972	-0.853944	-0.654661	-0.198969	-0.0770213	-0.673229	-0.921421	-0.731212	0.348877	-0.852828	-0.43329	-0.541237	-0.905594
ZJXC41N-11	IS	-0.305936	1.10673	-0.397921	0.630461	2.43014	1.66464	0.736029	1.53136	2.60236	3.13917	1.65023	-0.0298283	0.135153	1.41057	2.43962	1.53546	-0.368016	-0.591469	-1.17178	-1.00108	-0.162395	-1.10698	0.424124	0.0148343	-1.31004	-1.43608	-0.708996	-0.738877	-0.190175	-1.14493	-1.04714	-0.18466	0.0418222	-0.0386623	-0.950767	0.290402	-1.16825	-0.826126	-0.528856	-0.275524	-0.861614	-1.04482	-0.879378	0.174035	-0.802252	-0.740973	-0.735772	-1.00095
ZOZOW1T-62	IS	-0.219908	1.30569	0.0757926	0.738874	2.48817	2.07057	0.923691	1.61506	2.72656	3.12968	1.77245	0.320231	0.13498	1.43629	2.47839	1.55204	-0.254018	-0.331298	-0.729238	-0.850899	0.179674	-0.945366	0.754009	0.294529	-1.1264	-1.23692	-0.28599	-0.428524	-0.133018	-1.05083	-0.948207	-0.191157	-0.027367	-0.242163	-0.971236	0.298833	-0.952462	-0.871754	-0.578023	-0.173757	-0.423975	-0.334364	-0.376862	0.719235	-0.118304	-0.504477	-0.587647	-0.78191
ZV14SIB-06	IS	-0.246382	1.37019	0.177751	0.889002	2.52614	1.85307	0.930724	1.58287	2.79024	3.19586	1.65735	0.10714	0.134038	1.3709	2.40333	1.70553	-0.265065	-0.520441	-0.870901	-0.833071	0.210418	-1.02458	0.855983	0.04383	-1.11069	-1.24139	-0.277949	-0.466437	-0.156486	-0.913276	-0.812637	0.130199	0.296456	-0.0924612	-0.829262	0.325539	-0.827028	-0.709842	-0.390269	-0.225644	-0.473666	-0.798741	-0.547612	0.468399	-0.793468	-0.663859	-0.743015	-0.655833
ZTXY83G-04	IR	0.650385	1.49007	0.327962	0.78638	2.42882	1.92733	0.850265	1.56972	2.60193	3.07296	1.74988	0.256809	0.129701	1.46	2.35093	1.31161	-0.31005	-0.0645324	-0.408719	-0.510518	0.357938	-0.778537	0.8763	0.416484	-0.920721	-1.11029	-0.470227	-0.352811	-0.300653	-1.27257	-1.14804	-0.495861	-0.255686	-0.404194	-1.1682	0.14461	-0.789227	-1.03286	-0.735931	0.733708	0.549384	-0.344794	0.208482	1.14866	0.0949885	0.124172	-0.234755	-0.361393
ZX52KVK-6021	IR	-0.473163	1.22091	-0.00213289	0.89146	2.55898	1.78355	0.849964	1.5896	2.7679	3.25222	1.58586	0.050213	0.129284	1.34669	2.4082	1.85934	-0.338257	-0.250925	-0.829355	-0.816705	0.247681	-0.872033	0.823096	0.464122	-1.05407	-1.30839	-0.376174	-0.509842	-0.0674429	-1.15479	-1.14089	-0.187025	-0.0173183	-0.0806355	-0.995169	0.440363	-1.25619	-0.84072	-0.357304	-0.151126	-0.740517	-0.871112	-0.805391	0.497985	-0.833052	-0.536896	-0.470422	-0.854101
ZWLGEWL-08	IR	-0.372276	1.15598	-0.122621	0.756885	2.48915	1.59657	0.74956	1.50584	2.65488	3.172	1.54197	0.0600662	0.129246	1.41788	2.48664	1.62261	-0.242845	-0.443169	-0.953002	-0.923039	-0.0202072	-1.07565	0.571381	0.21594	-1.02158	-1.30567	-0.559051	-0.564161	-0.12737	-0.985452	-0.974344	-0.203567	-0.0532624	-0.0223007	-1.01424	0.503451	-1.0315	-0.715933	-0.346787	-0.468171	-0.86906	-1.16633	-1.01754	0.375733	-0.673777	-0.863243	-0.767199	-1.04429
ZWCZHHY-04	IR	-0.376646	1.36572	-0.0267106	0.768693	2.48615	1.78258	0.772886	1.45407	2.61885	3.1759	1.56409	0.173468	0.129032	1.36546	2.29	1.88002	-0.45018	-0.627218	-1.08812	-0.967542	-0.10494	-1.08812	0.542211	0.0678275	-1.36687	-1.3936	-0.549169	-0.570358	-0.31493	-1.21573	-1.05594	-0.176158	0.0314694	-0.259206	-1.08518	0.198793	-1.11281	-0.979908	-0.614324	-0.189689	-0.660842	-0.929686	-0.805702	0.332778	-0.620371	-0.454655	-0.61661	-0.927871
ZVNCGHM-14	IS	-0.35545	1.14341	-0.121152	0.815398	2.49858	1.61008	0.808605	1.58517	2.77947	3.22956	1.5906	0.29942	0.124245	1.31659	2.30713	1.77652	-0.312774	-0.531181	-1.27358	-1.12745	-0.0017569	-1.19367	0.685888	-0.100417	-1.2501	-1.46578	-0.443321	-0.776923	-0.160202	-1.29929	-0.974083	0.0925943	0.209497	-0.230868	-0.86975	0.370459	-1.03097	-0.707023	-0.327094	-0.2211	-0.499067	-0.869739	-0.845641	0.542801	-0.776099	-0.978876	-0.654594	-0.950051
ZVNCGHM-6021	IS	-0.241239	1.1605	-0.240909	0.919677	2.55968	1.59194	1.0114	1.6876	2.8085	3.31752	1.55723	-0.22441	0.123136	1.32882	2.3895	1.63178	-0.324989	-0.384947	-1.02855	-1.05204	0.0659606	-1.03791	0.719391	0.0698732	-1.03192	-1.23013	-0.29636	-0.426693	-0.0598304	-1.09477	-0.952457	0.0764192	0.197938	-0.157907	-0.87588	0.414696	-0.850894	-0.717848	-0.400731	-0.23406	-0.602971	-0.80296	-0.631404	0.580148	-0.694718	-0.534569	-0.574682	-0.833409
ZWLGEWL-06	IR	-0.562057	1.00325	-0.40348	0.544143	2.41907	1.58583	0.639893	1.4905	2.57076	3.10725	1.43978	-0.199922	0.123082	1.39502	2.42209	1.36067	-0.366615	-0.471819	-0.855165	-0.93814	-0.0679823	-1.18751	0.469832	0.177208	-1.25732	-1.38546	-0.708526	-0.596656	-0.16573	-1.08286	-1.0406	-0.273616	-0.181752	-0.130378	-1.01592	0.40536	-1.15622	-0.885212	-0.437075	-0.361344	-0.953207	-1.04548	-0.85175	0.342996	-0.727554	-0.724068	-0.708335	-0.96143
ZKFV71L-07	IS	-0.560228	1.09688	-0.177504	0.699908	2.42505	1.74782	0.814075	1.60557	2.66195	3.03234	1.60529	-0.0149484	0.123044	1.38769	2.41533	1.59277	-0.330646	-0.538855	-0.854899	-0.831533	0.0736204	-1.07097	0.629437	0.253469	-1.12715	-1.49521	-0.405551	-0.439299	-0.25216	-1.29952	-1.06027	-0.18937	0.0232385	-0.187615	-1.11279	0.185986	-1.06124	-1.10631	-0.584516	-0.288339	-0.78289	-0.964731	-0.835969	0.368151	-0.477194	-0.694879	-0.507157	-0.899477
ZVNCGHM-6031	IS	-0.397839	1.02946	-0.2139	0.755755	2.52692	1.48801	0.837529	1.62987	2.73563	3.32121	1.64644	-0.17272	0.123016	1.22302	2.3543	1.53436	-0.252613	-0.380311	-1.13173	-0.913655	0.20649	-1.04563	0.796882	0.0378322	-1.14878	-1.32752	-0.30532	-0.650203	-0.0983319	-0.971103	-0.866453	0.204975	0.240571	-0.235621	-0.892328	0.354344	-0.9553	-0.738407	-0.393076	-0.101022	-0.627366	-0.869733	-0.840588	0.472587	-0.478502	-0.560658	-0.625002	-0.980581
ZTXY83G-07	IR	-0.127652	1.20415	0.147123	0.758982	2.44263	1.93278	0.807549	1.61867	2.62887	3.11895	1.80325	0.26052	0.122567	1.43724	2.37631	1.42776	-0.339438	-0.274483	-0.71699	-0.616156	0.284522	-0.900999	0.804906	0.262555	-1.01975	-1.12601	-0.401095	-0.394905	-0.249422	-1.21956	-1.11683	-0.291726	-0.220501	-0.434712	-1.07077	0.157247	-0.883154	-0.985399	-0.694336	0.0594214	0.276662	-0.329298	0.339741	1.21104	0.219381	-0.36658	-0.392439	-0.131378
ZVNCGHM-10	IS	-0.416045	1.09572	-0.193488	0.808895	2.49464	1.48014	0.807739	1.56848	2.68381	3.267	1.57734	-0.101729	0.121353	1.24268	2.30699	1.15517	-0.318466	-0.47671	-1.21803	-1.04706	0.0602502	-1.2042	0.664871	-0.0626231	-1.23755	-1.43488	-0.442012	-0.767418	-0.170126	-1.14978	-0.952152	0.108749	0.148478	-0.297385	-1.04374	0.359952	-1.10324	-0.582647	-0.403807	-0.400785	-1.06933	-1.12839	-1.07137	0.126343	-0.759329	-0.80184	-0.62463	-1.17063
ZK01UI6-01	IS	-0.187877	1.11856	-0.193449	0.651504	2.38458	1.51893	0.671668	1.42546	2.5416	3.26438	1.60447	-0.210861	0.120291	1.16491	2.00521	0.940416	-0.469511	-0.458774	-1.07815	-0.780093	0.17373	-0.975489	0.712971	0.137846	-1.10182	-1.2568	-0.484572	-0.536731	-0.284446	-1.15058	-1.07291	-0.214538	-0.1047	-0.310927	-1.07843	0.182884	-0.888774	-0.939526	-0.662413	-0.199369	-0.568926	-0.873128	-0.712308	0.406323	-0.856993	-0.653279	-0.770125	-0.86829
ZV14SIB-03	IS	-0.422195	1.22236	-0.0312312	0.826449	2.49658	1.71915	0.905887	1.55532	2.76341	3.17945	1.56028	0.127672	0.119878	1.33694	2.42786	1.55086	-0.266678	-0.519183	-1.26487	-1.00807	0.0711648	-1.13994	0.70089	-0.0300326	-1.23201	-1.46073	-0.607834	-0.763649	-0.0797356	-1.16773	-0.915919	0.133299	0.1872	-0.150168	-0.979172	0.379973	-1.07264	-0.736134	-0.385836	-0.207986	-0.567902	-1.05072	-0.470099	0.518099	-0.610019	-0.748761	-0.767388	-0.800965
ZTUO1AO-01	IR	-0.654737	0.952075	-0.100332	0.493936	2.2499	1.51563	0.531588	1.36039	2.40708	3.07702	1.39964	-0.401054	0.118886	1.26625	2.13736	0.961864	-0.603419	-0.72578	-1.03532	-0.894498	-0.0773536	-1.20021	0.486225	0.0630221	-1.20267	-1.37224	-0.419135	-0.469828	-0.387099	-1.27068	-1.14506	-0.328304	-0.262803	-0.416328	-1.17879	0.131753	-1.02201	-1.0328	-0.763885	-0.42366	-0.488777	-0.759588	-0.497535	0.765246	-0.55013	-0.544042	-0.54696	-0.565752
ZM8YXDM-Quarterly Visit 16.01	IR	-0.456358	0.921695	-0.52849	0.541841	2.39469	1.44302	0.580106	1.41012	2.5597	3.0984	1.48602	-0.156487	0.118871	1.40032	2.45232	1.43721	-0.397269	-0.583548	-1.02259	-0.971079	-0.108383	-1.18289	0.584668	0.0158696	-1.26083	-1.44747	-0.515735	-0.709865	-0.456338	-1.27013	-1.28822	-0.317031	-0.163277	-0.376499	-1.12996	0.189147	-1.17175	-0.8779	-0.522615	0.0540066	-0.78191	-0.940852	-1.07434	0.294111	-0.673077	-0.842018	-0.552288	-1.01719
ZVNCGHM-13	IS	-0.463357	1.04935	-0.270328	0.708424	2.46955	1.50816	0.744452	1.56466	2.76191	3.24213	1.44645	-0.291474	0.1183	1.33787	2.34094	1.0171	-0.238689	-0.509333	-1.38542	-1.16222	0.10923	-1.20649	0.738456	-0.23674	-1.18463	-1.49222	-0.390742	-0.769522	-0.153865	-1.1221	-0.923342	0.163942	0.232834	-0.256972	-0.968047	0.393903	-1.19395	-0.733113	-0.30418	0.151458	-0.976606	-0.91626	-0.91689	0.364843	-1.04624	-0.818943	-0.336955	-1.0484
ZJXC41N-02	IS	-0.153512	1.10459	-0.203155	0.647603	2.39108	1.65789	0.791461	1.52957	2.58011	3.11232	1.58021	0.101927	0.11697	1.38241	2.396	1.6946	-0.340933	-0.563356	-1.27048	-1.14783	-0.160066	-1.27039	0.406841	-0.0606811	-1.34511	-1.47881	-0.709228	-0.758077	-0.185567	-1.15928	-1.16549	-0.155848	-0.0114336	-0.057982	-0.939431	0.315021	-1.21952	-0.775976	-0.564653	-0.355725	-0.735468	-1.04134	-0.926383	0.268001	-0.777043	-0.870538	-0.780921	-1.05734
ZJOSZHK-07	IR	-0.570242	0.877304	-0.536056	0.468651	2.45597	1.76885	0.633114	1.43661	2.6133	2.90102	1.3384	-0.325606	0.116352	1.46588	2.58482	1.37459	-0.158215	-0.355806	-0.630583	-0.65044	-0.103479	-1.15787	0.481584	0.290187	-1.31709	-1.33611	-0.614105	-0.590782	-0.250592	-1.08403	-1.02496	-0.432418	-0.189655	-0.138177	-1.03533	0.379027	-1.06073	-0.754115	-0.276176	-0.1072	-1.02368	-1.04536	-0.818037	0.236001	-0.569857	-0.685761	-0.647589	-0.83211
ZLTUJTN-13	IR	-0.164614	1.24258	-0.0365339	0.743408	2.40646	1.81049	0.872372	1.51874	2.58818	3.05571	1.47744	-0.0781811	0.115739	1.37403	2.32246	1.3667	-0.371684	-0.481651	-0.647099	-0.760405	0.0809597	-1.1218	0.606011	0.281033	-1.19144	-1.25575	-0.506603	-0.440062	-0.141897	-0.842212	-0.87362	-0.235131	-0.0254314	-0.0930631	-0.905829	0.286093	-0.952922	-0.874057	-0.625018	-0.152075	-0.236961	-0.7782	-0.243828	0.791387	-0.404526	-0.471964	-0.471141	-0.51459
ZWLGEWL-04	IR	0.0137162	1.17048	0.0266909	0.745449	2.39215	1.54894	0.657463	1.42763	2.59181	3.13642	1.51797	0.0733366	0.113363	1.38763	2.36496	1.56603	-0.32598	-0.58112	-1.03198	-0.846086	0.000450416	-1.12933	0.529113	0.185882	-1.2384	-1.34423	-0.641568	-0.517583	-0.22423	-1.08193	-1.0326	-0.212075	-0.109849	-0.169092	-0.932931	0.377589	-1.06764	-0.816217	-0.364786	-0.125438	-0.794766	-0.963144	-0.91276	0.186728	-0.708793	-0.5309	-0.513013	-1.08045
ZLPZS0H-07	IR	-0.632065	0.838807	-0.458397	0.383414	2.44526	1.56695	0.508892	1.50598	2.66391	3.24309	1.32149	-0.0954021	0.11284	1.24424	2.19849	1.37691	-0.288623	-0.413804	-0.973276	-0.980494	0.11183	-1.21216	0.715505	0.146683	-1.32427	-1.39981	-0.425824	-0.706414	-0.210055	-1.26601	-1.14107	-0.0710302	0.0302469	-0.254842	-1.05178	0.268596	-1.08983	-0.975765	-0.650268	-0.213309	-1.01491	-1.02963	-0.884766	0.395557	-1.0145	-0.749399	-0.720653	-0.914374
ZTMFN3O-05	IS	-0.414326	1.34787	-0.0760385	0.988598	2.59414	1.91817	0.972521	1.65192	2.77979	3.21845	1.44928	-0.342625	0.112522	1.28869	2.38858	1.97903	-0.353375	-0.313891	-0.710356	-0.742824	0.0422128	-1.03019	0.569365	0.343731	-1.23492	-1.25897	-0.551817	-0.56096	-0.122505	-0.928851	-0.961851	-0.0619873	0.145894	0.00212311	-0.867669	0.524665	-1.03285	-0.770947	-0.230484	-0.595176	-0.861126	-1.11698	-0.932613	0.223555	-0.969323	-0.556222	-0.780508	-1.03086
ZKFV71L-12	IS	-0.625642	1.03187	-0.35058	0.697652	2.37243	1.68817	0.726219	1.4592	2.62522	3.02468	1.57056	0.130046	0.112348	1.36206	2.29007	1.68177	-0.410001	-0.568061	-0.888759	-0.89028	-0.0386143	-1.11982	0.486175	0.229415	-1.11213	-1.27637	-0.601552	-0.488513	-0.154468	-1.05259	-1.02292	-0.182534	-0.0245662	-0.131776	-0.966514	0.205983	-0.971158	-0.860835	-0.51513	-0.468046	-0.747124	-1.00371	-0.929915	0.32851	-0.756278	-0.581278	-0.79884	-0.973038
ZM8YXDM-07	IR	-0.430422	1.16336	-0.276935	0.694232	2.4372	1.60029	0.648088	1.41247	2.53964	3.03869	1.49102	0.113619	0.107879	1.43371	2.48297	1.90711	-0.420316	-0.517938	-0.99065	-0.920332	-0.122843	-1.19953	0.477339	0.149038	-1.42998	-1.44549	-0.6965	-0.608432	-0.424751	-1.22503	-1.27031	-0.358387	-0.223555	-0.315542	-1.07315	0.270427	-1.2501	-0.843079	-0.465478	-0.0532018	-0.66598	-0.910463	-0.755157	0.414284	-0.708469	-0.478451	-0.512361	-0.885892
ZV14SIB-01	IS	-0.153939	1.39521	0.172461	0.914385	2.56916	1.85326	0.913869	1.62344	2.83634	3.15599	1.62016	0.251209	0.106018	1.31631	2.45006	1.76627	-0.19098	-0.472934	-1.12999	-0.939658	0.105791	-1.12094	0.799225	0.0271645	-1.08077	-1.36264	-0.511365	-0.597616	-0.0260381	-1.0703	-0.88896	0.11416	0.223857	-0.0712551	-0.927312	0.418699	-0.96117	-0.642881	-0.325048	-0.228433	-0.406885	-0.926612	-0.609192	0.596914	-0.509654	-0.796837	-0.74204	-0.917999
ZV14SIB-04	IS	-0.29523	1.31678	-0.03256	0.884189	2.57319	1.87802	0.870722	1.6739	2.81007	3.22887	1.61082	-0.116095	0.105698	1.36316	2.45496	1.65936	-0.345584	-0.490724	-0.953912	-0.94786	0.16603	-1.07324	0.813381	0.0565976	-1.04394	-1.20043	-0.364527	-0.562566	-0.038299	-0.817949	-0.731592	0.178526	0.318205	-0.0876907	-0.782814	0.450674	-0.773921	-0.648049	-0.367992	0.0089341	-0.602766	-0.747402	-0.690135	0.443755	-0.469368	-0.475746	-0.547974	-0.78602
ZLTUJTN-12	IR	-0.29505	1.2541	-0.0162142	0.766203	2.362	1.83248	0.794388	1.44734	2.58291	3.06338	1.64873	0.10107	0.105153	1.37774	2.27273	1.33111	-0.403427	-0.535639	-0.725303	-0.782704	0.0349041	-1.1181	0.608096	0.232601	-1.04272	-1.2722	-0.589644	-0.568281	-0.212251	-1.05477	-0.912235	-0.154893	-0.0152195	-0.180972	-1.03368	0.135264	-1.06597	-0.920234	-0.681382	-0.0980724	-0.127353	-0.778415	-0.192329	0.82892	-0.407318	-0.517056	-0.485657	-0.68344
ZKFV71L-6021	IS	-0.69867	1.04947	-0.195007	0.703102	2.3896	1.66819	0.724689	1.48983	2.64236	3.11614	1.60756	-0.0269627	0.103086	1.39646	2.37961	1.45738	-0.413606	-0.490391	-0.818157	-0.817965	0.123522	-1.08433	0.666275	0.226074	-1.07884	-1.23353	-0.476192	-0.457211	-0.188329	-1.02263	-1.00599	-0.0524359	0.055787	-0.0967382	-0.977054	0.159712	-0.931276	-0.8495	-0.529019	-0.327198	-0.620824	-0.838661	-0.62783	0.430883	-0.483393	-0.515062	-0.670208	-0.778317
ZLPZS0H-05	IR	-0.402732	0.949869	-0.307917	0.379066	2.38355	1.53734	0.541988	1.47216	2.58738	3.21348	1.2908	-0.556733	0.100811	1.26723	2.07122	0.713766	-0.465051	-0.513086	-0.987604	-0.975729	0.227978	-1.09722	0.744413	-0.0232731	-1.10425	-1.37521	-0.300864	-0.551535	-0.34469	-1.18121	-1.07535	-0.107556	-0.0436598	-0.442411	-1.12485	0.129718	-0.942498	-0.94221	-0.68432	-0.0486715	-0.441466	-0.733949	-0.479877	0.659483	-0.853738	-0.714086	-0.501666	-0.698849
ZVNCGHM-02	IS	-0.299716	1.13513	-0.100205	0.799708	2.48855	1.66827	0.941324	1.61494	2.71901	3.27966	1.70551	-0.0339376	0.0998355	1.16815	2.29436	1.52097	-0.255226	-0.416434	-1.07902	-0.860342	0.0247211	-1.08614	0.640552	0.127855	-1.16137	-1.29592	-0.438922	-0.610833	-0.123831	-1.02339	-0.847985	0.076063	0.192818	-0.0155711	-0.850832	0.380862	-1.00068	-0.668555	-0.361992	-0.228753	-0.589364	-0.819234	-0.700681	0.373944	-0.702668	-0.677596	-0.711498	-0.889175
ZTMFN3O-08	IS	-0.24665	1.39446	0.0973016	0.953842	2.55926	1.8677	0.977141	1.6311	2.75043	3.22979	1.4956	0.639543	0.0973334	1.17298	2.32878	2.15822	-0.250135	-0.382319	-0.895353	-0.739703	0.0703837	-1.10248	0.615992	0.340204	-1.20514	-1.26879	-0.601924	-0.55756	-0.127313	-1.08549	-0.968516	-0.0665582	0.127911	-0.0764985	-0.802294	0.4857	-1.01611	-0.706319	-0.258894	-0.227612	-0.678797	-0.976694	-0.837027	0.282388	-0.881498	-0.599022	-0.525378	-0.968416
ZTLIFAS-03	IS	-0.55142	0.829651	-0.259873	0.655065	2.52937	1.63159	0.726497	1.60003	2.77049	3.25924	1.60469	-0.233571	0.0922312	1.3329	2.5033	1.27708	-0.216499	-0.523842	-0.9391	-0.779779	-0.0485266	-1.12771	0.568794	0.331936	-1.20273	-1.31007	-0.521651	-0.561158	-0.0422071	-0.939795	-0.967094	-0.126398	0.0798369	0.106947	-0.744117	0.489584	-0.95648	-0.670865	-0.161599	-0.270347	-0.486522	-0.805121	-0.579091	0.51612	-0.842919	-0.643938	-0.577605	-0.777623
ZK112BX-10	IR	-0.463271	1.16762	-0.114546	0.720154	2.42716	1.66055	0.763112	1.46656	2.54783	3.08269	1.74883	0.00466468	0.0900401	1.39015	2.47287	1.61441	-0.346862	-0.451256	-0.896362	-0.856375	0.0593474	-1.06049	0.549297	0.0915669	-1.33604	-1.42377	-0.701185	-0.73943	-0.260285	-1.16724	-1.02956	-0.2054	-0.105639	-0.320663	-1.07783	0.111476	-1.13247	-0.867646	-0.735371	-0.274086	-0.439769	-1.08264	-0.526338	0.512336	-0.631193	-0.844177	-0.798884	-0.722738
ZY7IW45-06	IR	-0.416787	1.21971	0.0267988	0.796718	2.36393	1.9171	0.750988	1.39127	2.54978	3.03053	1.60942	-0.0603437	0.0897314	1.47094	2.41156	1.37434	-0.400556	-0.53842	-0.913237	-0.8603	0.0731481	-0.918632	0.595667	0.0436786	-1.28093	-1.38321	-0.523172	-0.586559	-0.398928	-1.19865	-1.22158	-0.425617	-0.281789	-0.488	-1.18261	0.0977527	-1.10477	-1.06072	-0.748189	-0.00411158	-0.131471	-0.695331	-0.23933	0.758354	-0.549189	-0.65938	-0.492348	-0.635541
ZJXC41N-E11	IS	-0.0989098	1.11082	-0.0868912	0.665739	2.42334	1.67981	0.777822	1.51263	2.59805	3.15364	1.66335	0.107145	0.0894357	1.3909	2.45149	1.50467	-0.327359	-0.637155	-1.0754	-1.01378	-0.138646	-1.18411	0.433451	-0.000686608	-1.25926	-1.35858	-0.649978	-0.675775	-0.149519	-1.00898	-0.889832	-0.122682	0.0678075	0.0351384	-0.940461	0.1431	-1.08171	-0.820858	-0.526354	-0.17555	-0.434211	-0.779919	-0.531085	0.477879	-0.603742	-0.492134	-0.627223	-0.72565
ZV14SIB-02	IS	-0.294888	1.33663	-0.0647941	0.889476	2.53673	1.818	0.888491	1.66724	2.83153	3.17358	1.68102	0.298227	0.0873629	1.36849	2.44596	1.72811	-0.364645	-0.570296	-0.982702	-0.98954	0.16145	-1.08344	0.854717	0.175782	-1.03122	-1.269	-0.422178	-0.577485	-0.0583867	-1.04487	-0.95444	0.136975	0.286109	0.0073197	-0.803096	0.436372	-0.612614	-0.571315	-0.359508	-0.0443366	-0.705031	-0.946567	-0.803598	0.319591	-0.873302	-0.505139	-0.724485	-0.974087
ZJOSZHK-03	IR	-0.593769	1.23012	-0.166206	0.726874	2.46006	1.94031	0.797511	1.47915	2.71854	2.87256	1.54702	0.210272	0.0833829	1.35564	2.42854	1.72963	-0.324575	-0.520192	-0.737107	-0.715986	-0.150094	-1.357	0.364567	0.128129	-1.33845	-1.4774	-0.87278	-0.778162	-0.31553	-1.03475	-0.960115	-0.366977	-0.173051	-0.197835	-0.893953	0.386491	-1.04777	-0.70466	-0.369869	-0.358995	-0.763143	-0.953811	-0.816288	0.338524	-0.879175	-0.830874	-0.773283	-0.864979
ZWLGEWL-02	IR	-0.00937295	1.22266	-0.0313068	0.667069	2.34907	1.55249	0.574826	1.38857	2.51759	3.08432	1.51485	-0.0086944	0.0762163	1.34988	2.28947	1.4752	-0.337595	-0.537036	-0.875094	-0.885738	-0.0683712	-1.16683	0.540647	0.066368	-1.20881	-1.3548	-0.636782	-0.592963	-0.217749	-1.0342	-0.934979	-0.157147	-0.0286283	-0.0972423	-0.884557	0.323551	-0.996756	-0.584934	-0.478734	-0.277088	-0.608016	-0.93425	-0.796932	0.302209	-0.809678	-0.706898	-0.837524	-0.96669
ZLTUJTN-2031	IR	-0.250154	1.30892	0.133869	0.827877	2.39483	1.83102	0.844267	1.50921	2.64823	3.06853	1.53691	-0.0533847	0.0716937	1.37751	2.27057	1.26555	-0.328792	-0.454798	-0.615209	-0.688881	0.235572	-1.00267	0.760876	0.301898	-1.0682	-1.18979	-0.353047	-0.387416	-0.0980129	-0.924121	-0.761818	0.00657295	0.0321271	-0.110756	-0.958664	0.241476	-0.79616	-0.841733	-0.653489	0.163217	0.0297534	-0.538448	-0.0613271	1.01751	-0.109994	-0.328202	-0.359647	-0.379855
ZVNCGHM-15	IS	-0.359306	1.09313	0.00921314	0.639486	2.45108	1.53009	0.787109	1.58321	2.76243	3.26474	1.61274	0.0762264	0.0677192	1.25973	2.23359	1.15551	-0.325138	-0.444957	-1.23897	-1.16401	0.0916349	-1.13341	0.737367	-0.0356375	-1.19102	-1.4253	-0.335021	-0.77738	-0.178749	-0.974061	-1.07239	0.179704	0.238144	-0.30142	-0.868421	0.40432	-1.14331	-0.537097	-0.273856	-0.050015	-0.687425	-0.961817	-0.849944	0.307373	-0.567676	-0.806931	-0.603252	-1.06688
ZJOSZHK-01	IR	-0.714684	0.97066	-0.601928	0.498674	2.38732	1.74764	0.633911	1.38241	2.56068	2.76281	1.31272	-0.0521133	0.0669741	1.27913	2.29705	1.98958	-0.384974	-0.452634	-0.651694	-0.765222	-0.219355	-1.30214	0.276499	0.202039	-1.26763	-1.36088	-0.782557	-0.603112	-0.421918	-1.09007	-1.06397	-0.494255	-0.226408	-0.173317	-0.992731	0.385002	-1.09453	-0.85431	-0.254494	-0.420389	-0.872364	-1.13855	-1.00058	0.154847	-0.662396	-0.266656	-0.628483	-1.066
ZKFV71L-05	IS	-0.662791	0.91805	-0.344273	0.548384	2.3174	1.6151	0.607498	1.41589	2.51101	3.01281	1.62414	0.141229	0.0601031	1.30399	2.33179	1.53037	-0.469454	-0.564524	-0.95813	-1.02456	0.0334728	-1.14129	0.552472	0.16076	-1.34559	-1.41361	-0.701054	-0.628503	-0.29452	-1.12198	-1.14334	-0.159733	0.034165	-0.224737	-1.03101	0.181147	-1.09833	-0.851444	-0.548919	-0.30049	-0.724159	-0.977717	-0.775978	0.249423	-0.67182	-0.749426	-0.649795	-0.939851
ZLYEM2C-09	IS	-0.286321	1.29988	-0.09168	0.772755	2.48167	1.80505	0.864391	1.49472	2.65061	3.08615	1.52758	0.481268	0.0548518	1.30908	2.40928	2.10863	-0.34839	-0.512878	-1.2167	-1.03255	-0.15452	-1.263	0.472599	0.0848177	-1.28946	-1.42007	-0.634093	-0.663548	-0.233298	-1.14121	-1.11854	-0.201867	0.0320303	-0.0805102	-1.05593	0.226923	-1.12872	-0.910501	-0.508622	-0.294378	-0.604069	-0.933906	-0.81743	0.420981	-0.624076	-0.501093	-0.650179	-0.920426
ZJXC41N-14	IS	-0.577164	0.896962	-0.23708	0.602836	2.43	1.61342	0.679666	1.51914	2.57248	3.1059	1.50479	-0.116082	0.0495047	1.36694	2.52058	1.29562	-0.29573	-0.553556	-0.905446	-1.03302	-0.170622	-1.20912	0.41097	0.11712	-1.32065	-1.42324	-0.733535	-0.702018	-0.170316	-1.22477	-1.01746	-0.193843	0.0413542	-0.0493831	-0.970215	0.334138	-1.1506	-0.919257	-0.474212	-0.360792	-0.768661	-1.0324	-0.829314	0.374526	-0.776112	-0.651515	-0.768645	-0.926735
ZLTUJTN-16	IR	-0.687902	1.08321	-0.0314842	0.678121	2.3598	1.7488	0.805656	1.47156	2.62659	3.04668	1.52659	-0.128122	0.0444309	1.33825	2.26182	1.33858	-0.409532	-0.423254	-0.696255	-0.658293	0.111488	-1.22119	0.635892	0.300181	-1.16616	-1.24028	-0.373716	-0.525508	-0.0641008	-0.842693	-0.837429	0.00164755	0.083599	0.00841591	-1.06455	0.27622	-0.976875	-1.0351	-0.60466	-0.122779	-0.250039	-0.956927	-0.325991	0.842441	-0.496269	-0.607388	-0.538331	-0.576017
ZTMFN3O-07	IS	-0.439678	1.03246	-0.252025	0.797183	2.46492	1.66209	0.798829	1.47167	2.63495	3.16432	1.28401	-0.0318753	0.0357326	1.10353	2.24593	1.83529	-0.368409	-0.305539	-0.872378	-0.925897	-0.0437741	-1.07617	0.440296	0.266039	-1.18725	-1.25488	-0.658793	-0.618419	-0.189533	-1.10243	-1.11188	-0.190676	0.0776854	-0.144575	-0.874823	0.444887	-1.02541	-0.61677	-0.23077	-0.282308	-0.825401	-1.03585	-0.94072	0.241224	-0.960775	-0.462101	-0.605538	-1.10987
ZTMFN3O-02	IS	-0.134084	1.28883	-0.131002	0.907629	2.5211	1.80502	0.899209	1.61436	2.72504	3.18388	1.43084	-0.151016	0.0339872	1.20548	2.28415	2.0004	-0.329732	-0.369318	-0.68665	-0.706063	0.0500293	-0.944554	0.579815	0.434175	-1.13908	-1.1726	-0.674111	-0.516537	-0.161448	-1.05832	-0.961843	-0.148028	0.0852036	0.0393291	-0.814911	0.448183	-1.01559	-0.69452	-0.258357	-0.49288	-0.814177	-1.09466	-0.844557	0.258527	-0.877182	-0.577135	-0.638425	-0.984766
ZKVR426-04	IR	-0.107102	1.27264	0.129753	0.735185	2.38979	1.96575	0.756796	1.49116	2.58042	3.03643	1.79849	0.325698	0.0337145	1.38521	2.45621	1.41251	-0.267631	-0.539374	-0.794762	-0.891672	-0.0213235	-1.16809	0.549696	0.0654052	-1.21332	-1.36033	-0.57878	-0.650692	-0.339857	-1.20359	-1.00497	-0.442345	-0.182873	-0.353099	-1.11492	0.166656	-1.03151	-0.99328	-0.652759	0.0295457	-0.0831226	-0.556943	-0.10671	0.877032	-0.0519308	-0.297409	-0.482137	-0.434601
ZV14SIB-05	IS	-0.293029	1.24254	0.0339452	0.837496	2.46561	1.76515	0.814705	1.56809	2.73155	3.10029	1.5692	0.0349591	0.0290502	1.27538	2.36386	1.6476	-0.31929	-0.625691	-1.14039	-1.09624	0.00425282	-1.19842	0.667119	-0.0467445	-1.21182	-1.42729	-0.596835	-0.722621	-0.122331	-1.08943	-1.03332	0.061836	0.207781	-0.185383	-0.914774	0.300395	-0.986875	-0.659028	-0.461748	-0.277151	-0.753375	-1.01631	-0.830384	0.232064	-0.926767	-0.763298	-0.753095	-0.998613
ZVTCAK9-01	IS	-0.474809	1.09754	-0.00837513	0.582898	2.18466	1.48295	0.565023	1.45989	2.47342	3.01314	1.54035	0.0460147	0.0209483	1.1868	2.1123	1.06624	-0.447613	-0.667013	-1.11183	-1.12367	-0.185852	-1.32017	0.383146	-0.152329	-1.31076	-1.50907	-0.561872	-0.75182	-0.354943	-1.03242	-1.09688	-0.215307	-0.0721231	-0.399072	-1.02958	0.239004	-1.05509	-0.784477	-0.426039	-0.186714	-0.541868	-0.936401	-0.746461	0.248101	-0.967443	-0.883715	-0.693522	-0.958974
ZK112BX-12	IR	-0.415312	0.893489	-0.358876	0.583076	2.3911	1.60061	0.585892	1.3763	2.52776	3.00313	1.71673	-0.0673335	0.0162613	1.27319	2.3466	1.29569	-0.408093	-0.390923	-0.549041	-0.740058	0.0173596	-1.10969	0.535487	0.299259	-1.2199	-1.36797	-0.723387	-0.566951	-0.144972	-1.07927	-0.966457	-0.329339	-0.174744	-0.131466	-1.03804	0.0464714	-1.10279	-0.953569	-0.734244	-0.202927	-0.857728	-0.89523	-0.604772	0.621835	-0.542257	-0.779568	-0.430359	-0.781566
ZTMFN3O-06	IS	-0.119106	1.30616	-0.200759	0.937436	2.54108	1.81288	0.970294	1.60603	2.75685	3.18129	1.34442	0.0470015	0.00850865	1.20051	2.34284	2.21151	-0.26244	-0.412655	-0.88903	-0.791225	-0.100555	-1.14745	0.462356	0.234451	-1.23906	-1.3245	-0.748605	-0.643262	-0.184667	-1.15826	-1.02472	-0.137067	0.0747396	-0.117259	-0.802221	0.455727	-1.02734	-0.784531	-0.224497	-0.225548	-0.798215	-1.02594	-0.93444	0.207187	-1.05885	-0.576917	-0.612982	-1.02688
ZTMFN3O-09	IS	-0.272588	1.2768	-0.0372308	0.863744	2.48497	1.74937	0.856612	1.52862	2.65434	3.15749	1.40231	-0.0975638	0.00834028	1.08637	2.19761	1.87148	-0.295273	-0.494339	-0.837658	-0.784318	0.0109507	-1.15375	0.529931	0.2795	-1.23807	-1.33335	-0.643378	-0.603669	-0.165275	-0.991525	-0.99447	-0.0786427	0.136848	-0.0669665	-0.921416	0.419625	-1.11623	-0.716642	-0.294568	-0.334772	-0.94001	-1.13497	-0.977812	0.131924	-1.22112	-0.741465	-0.82608	-1.11021
ZLYEM2C-08	IS	-0.365332	1.10334	-0.226504	0.728582	2.41136	1.63107	0.861308	1.52445	2.58185	3.0463	1.4136	0.0318258	-0.00281618	1.27132	2.3792	1.95222	-0.459503	-0.682781	-1.19923	-1.22381	-0.260831	-1.28101	0.32939	0.0549414	-1.32675	-1.4651	-0.64977	-0.600056	-0.203751	-1.16412	-1.04554	-0.190672	-0.0161945	-0.136725	-0.950308	0.305118	-1.17793	-0.722346	-0.446039	-0.25103	-0.891336	-1.00727	-0.833984	0.117264	-0.871397	-0.500712	-0.608996	-1.02755
ZLTUJTN-2021	IR	-0.30952	1.115	-0.218947	0.633966	2.26607	1.67871	0.72787	1.38913	2.47439	2.90845	1.33316	-0.311563	-0.021724	1.21127	2.14862	1.13573	-0.473704	-0.572041	-0.735517	-0.809402	-0.0354829	-1.15883	0.465175	0.170063	-1.28731	-1.3763	-0.559458	-0.505383	-0.244882	-0.981142	-0.970574	-0.272022	-0.10708	-0.185518	-1.03931	0.193996	-1.12603	-1.13743	-0.628901	-0.200297	-0.3482	-0.974882	-0.539959	0.574121	-0.520504	-0.716994	-0.673733	-0.74354
ZOZOW1T-V	IS	-0.447687	1.17465	-0.00698567	0.707149	2.23132	1.67277	0.774387	1.40442	2.42369	2.83053	1.38577	-0.197716	-0.0238921	1.25003	2.17306	1.10948	-0.507419	-0.749242	-0.949528	-0.949528	-0.0602267	-1.25719	0.43672	0.118773	-1.39625	-1.51069	-0.780472	-0.750253	-0.430616	-1.1705	-1.0365	-0.277337	-0.113231	-0.262859	-1.01391	0.106668	-1.1288	-0.89382	-0.658519	-0.0944876	-0.282262	-0.852175	-0.507871	0.581847	-0.482388	-0.812158	-0.567943	-1.05338
ZOZOW1T-VI	IS	-0.428744	1.10212	-0.133041	0.494622	2.14798	1.66208	0.591146	1.26219	2.33115	2.74215	1.28763	0.0363037	-0.0979292	1.1858	2.06711	1.41649	-0.520773	-0.823555	-1.13578	-1.20719	-0.242941	-1.50113	0.324487	-0.152634	-1.48474	-1.66294	-0.89704	-0.902061	-0.553097	-1.38065	-1.2009	-0.429913	-0.238279	-0.488156	-1.15519	0.0856425	-1.31111	-0.929376	-0.693286	-0.182754	-0.313455	-1.06042	-0.353713	0.650864	-0.541515	-0.750769	-0.577776	-0.988622
[truncated: 312 more columns]

## Sheet: Fig3BC_SSPG
	p- value sspg vs lipids	B.H. fdr sspg vs lipids	beta coefficients sspg vs lipids
CE.12.0.	0.731301	0.774975	-3.34528
CE.14.0.	0.782504	0.818072	11.8174
CE.14.1.	0.290227	0.363896	19.1431
CE.15.0.	0.382554	0.461573	-34.3807
CE.16.0.	0.371335	0.45174	-63.1192
CE.16.1.	0.315651	0.392431	39.5409
CE.17.0.	0.32249	0.400044	-39.0111
CE.18.0.	0.232763	0.301079	-75.2144
CE.18.1.	0.185619	0.247044	-61.5943
CE.18.2.	0.413077	0.490145	-119.854
CE.18.3.	0.962422	0.969005	6.36365
CE.18.4.	0.220485	0.286203	-10.4693
CE.20.2.	0.390229	0.467006	21.116
CE.20.3.	0.0923017	0.136414	75.7692
CE.20.4.	0.713885	0.762583	-8.22447
CE.20.5.	0.0887076	0.132164	-15.9507
CE.22.4.	0.461605	0.536716	-28.1867
CER.16.0.	0.729979	0.774975	35.3876
CER.18.0.	0.00214656	0.00639623	119.762
CER.20.0.	0.00569025	0.0131286	118.678
CER.22.0.	0.143183	0.198201	31.3044
CER.22.1.	0.90785	0.924992	-8.25287
CER.24.0.	0.678458	0.737586	-9.86783
CER.24.1.	0.490499	0.564844	29.4256
CER.26.0.	0.938074	0.947081	5.2116
CER.26.1.	0.276019	0.34786	100.128
DCER.24.0.	0.945636	0.953408	-35.4822
DCER.24.1.	0.120645	0.172752	53.5082
HCER.16.0.	0.0294894	0.0507134	-115.841
HCER.18.0.	0.222304	0.288055	-38.9618
HCER.20.0.	0.501089	0.575353	-35.8365
HCER.22.0.	0.00559332	0.0130787	-124.992
HCER.24.0.	0.00110239	0.00407717	-133.201
HCER.24.1.	0.0130313	0.0256445	-80.9935
LCER.14.0.	0.0197535	0.036621	-66.7161
LCER.16.0.	0.000444324	0.00225533	-173.697
LCER.20.1.	0.712106	0.761788	-0.235593
LCER.24.0.	0.00066676	0.00288668	-114.565
LCER.24.1.	4.5395e-05	0.000805845	-147.41
DAG.14.0.16.0.	0.00184425	0.00581094	116.406
DAG.14.0.18.1.	0.00020959	0.00144166	91.2086
DAG.15.0.18.1.	0.00157441	0.00520405	140.98
DAG.16.0.16.1.	0.000111495	0.00105206	95.3616
DAG.16.0.18.1.	0.000143284	0.00118439	101.577
DAG.16.0.20.4.	0.117637	0.169434	34.9603
DAG.16.0.20.5.	0.555798	0.629334	49.4516
DAG.16.0.22.5.	0.0356162	0.0605394	115.685
DAG.16.1.16.1.	0.00211487	0.00635323	105.945
DAG.16.1.18.1.	0.000304424	0.00176422	84.6979
DAG.16.1.20.4.	0.11757	0.169434	56.4251
DAG.16.1.22.6.	0.14939	0.203991	64.34
DAG.18.0.18.1.	0.000314741	0.00176831	115.875
DAG.18.0.22.6.	0.375954	0.455852	61.5961
DAG.18.1.18.1.	0.000244515	0.00157907	101.311
DAG.18.1.20.1.	0.0172778	0.0327459	97.5784
DAG.18.1.20.4.	0.122984	0.174702	49.1886
DAG.18.1.20.5.	0.927221	0.939993	22.2058
DAG.18.1.22.6.	0.546376	0.620575	28.2303
DAG.18.2.20.3.	0.0173455	0.0327459	84.1574
DAG.18.2.20.4.	0.0136752	0.0264867	52.2319
DAG.18.2.20.5.	0.437137	0.514389	37.0232
DAG.18.2.22.5.	0.0224735	0.0410435	81.4392
DAG.18.2.22.6.	0.441978	0.517164	18.9079
FFA.12.0.	0.0577344	0.0911856	191.359
FFA.14.0.	0.0136375	0.0264867	174.94
FFA.14.1.	0.0804743	0.122122	153.921
FFA.15.0.	0.05037	0.081299	88.9804
FFA.16.0.	0.001186	0.00425803	245.056
FFA.16.1.	0.0225743	0.0411255	99.8722
FFA.17.0.	0.00374624	0.00945975	223.821
FFA.18.0.	0.00907042	0.0190738	216.873
FFA.18.1.	0.0506018	0.0814943	93.8829
FFA.18.2.	0.0215019	0.0394649	90.1732
FFA.18.3.	0.0392052	0.065879	106.74
FFA.20.2.	0.140919	0.196061	119.674
FFA.20.4.	0.245339	0.313488	84.4145
FFA.20.5.	0.436313	0.514389	14.4466
FFA.22.4.	0.253533	0.322281	84.8976
FFA.22.5.	0.690662	0.74754	5.1758
FFA.22.6.	0.595657	0.664247	33.1018
LPC.15.0.	0.240729	0.309209	-82.2562
LPC.16.0.	0.139508	0.195205	-101.914
LPC.16.1.	0.674185	0.735111	-15.6135
LPC.17.0.	0.0488528	0.0791975	-83.0376
LPC.18.0.	0.103753	0.151213	-102.709
LPC.18.1.	0.00261477	0.00726214	-109.899
LPC.18.2.	0.00102876	0.00389089	-127.504
LPC.20.1.	0.0135869	0.0264867	-123.794
LPC.20.3.	0.969955	0.975255	31.8801
LPC.20.4.	0.0789132	0.120498	-57.1173
LPC.20.5.	0.00804969	0.0174252	-45.6789
LPC.22.5.	0.346737	0.426754	-8.7543
LPC.22.6.	0.149089	0.203958	-27.9172
LPE.16.0.	0.167847	0.225621	-29.2108
LPE.16.1.	0.746013	0.785501	30.6189
LPE.18.0.	0.480858	0.556465	-14.2603
LPE.18.1.	0.119344	0.171222	-35.7712
LPE.18.2.	0.424394	0.501371	-47.2651
LPE.20.4.	0.738532	0.779856	7.17743
PC.14.0.16.1.	0.444675	0.519494	49.9707
PC.14.0.18.1.	0.403329	0.481515	34.146
PC.14.0.18.2.	0.286763	0.360167	-19.7555
PC.14.0.20.2.	0.0272912	0.0479387	83.2453
PC.14.0.20.3.	0.0234839	0.0424672	53.2587
PC.14.0.20.4.	0.531394	0.606366	9.2564
PC.14.0.20.5.	0.439134	0.514654	12.4329
PC.14.0.22.5.	0.698017	0.752182	4.75264
PC.14.0.22.6.	0.844863	0.875421	33.5868
PC.15.0.18.1.	0.845685	0.875421	5.62447
PC.15.0.18.2.	0.92997	0.941483	-90.6515
PC.15.0.20.3.	0.14675	0.201577	38.628
PC.15.0.20.4.	0.783722	0.818183	-4.39181
PC.15.0.22.6.	0.581658	0.652591	-12.3139
PC.16.0.12.0.	0.193691	0.255937	98.7261
PC.16.0.14.0.	0.606714	0.674534	-14.7144
PC.16.0.16.1.	0.0898926	0.133659	60.536
PC.16.0.18.1.	0.9002	0.920205	53.2575
PC.16.0.18.2.	0.878383	0.902908	-91.6702
PC.16.0.18.3.	0.687153	0.745936	-17.5437
PC.16.0.20.1.	0.831819	0.863496	60.6077
PC.16.0.20.2.	0.11309	0.163847	77.5018
PC.16.0.20.3.	0.0095435	0.0200114	113.673
PC.16.0.20.4.	0.660693	0.72254	33.019
PC.16.0.20.5.	0.322861	0.400044	1.69937
PC.16.0.22.4.	0.270209	0.341121	47.057
PC.16.0.22.5.	0.621838	0.686606	-9.87345
PC.16.0.22.6.	0.340666	0.419984	-18.9626
PC.17.0.16.1.	0.691997	0.747885	79.9664
PC.17.0.18.1.	0.722097	0.768011	30.974
PC.17.0.18.2.	0.356236	0.436983	-91.1421
PC.17.0.20.3.	0.204164	0.26881	63.5581
PC.17.0.20.4.	0.850564	0.876771	4.86232
PC.17.0.20.5.	0.778808	0.815366	42.4788
PC.17.0.22.5.	0.389717	0.467006	-27.9579
PC.18.0.14.0.	0.579578	0.651251	-17.4304
PC.18.0.16.1.	0.154793	0.210977	67.4129
PC.18.0.18.1.	0.668106	0.729564	28.742
PC.18.0.18.2.	0.847131	0.875686	-60.0154
PC.18.0.18.3.	0.712076	0.761788	-1.64751
PC.18.0.20.2.	0.0397621	0.0666626	88.7804
PC.18.0.20.3.	0.00255662	0.00712753	127.531
PC.18.0.20.4.	0.285662	0.359397	57.526
PC.18.0.20.5.	0.355412	0.4367	3.71415
PC.18.0.22.4.	0.117905	0.169489	60.4527
PC.18.0.22.5.	0.367635	0.448721	47.2271
PC.18.0.22.6.	0.803729	0.836697	18.8237
PC.18.1.16.1.	0.218444	0.284326	89.8806
PC.18.1.18.1.	0.123194	0.174702	-20.3332
PC.18.1.18.2.	0.136901	0.191923	-128.552
PC.18.1.18.3.	0.0442645	0.0728829	-58.8383
PC.18.1.20.1.	0.263728	0.334085	12.4259
PC.18.1.20.2.	0.198952	0.262418	80.7363
PC.18.1.20.3.	0.0432215	0.0718081	98.8132
PC.18.1.20.4.	0.898982	0.920205	45.7808
PC.18.1.20.5.	0.16799	0.225621	0.229239
PC.18.1.22.4.	0.62432	0.687874	27.3005
PC.18.1.22.5.	0.906121	0.924973	50.1674
PC.18.1.22.6.	0.601329	0.669558	32.5134
PC.18.2.16.1.	0.25131	0.320008	-9.79244
PC.18.2.18.2.	0.0328849	0.0560261	-110.246
PC.18.2.18.3.	0.0439171	0.0724731	-74.1014
PC.18.2.20.1.	0.0779865	0.119829	-124.565
PC.18.2.20.2.	0.880925	0.903009	-36.7944
PC.18.2.20.3.	0.489598	0.564802	5.59461
PC.18.2.20.4.	0.0706034	0.110327	-135.699
PC.18.2.20.5.	0.112348	0.163093	-17.1422
PC.18.2.22.6.	0.772542	0.811114	34.5357
PC.20.0.14.1.	0.710922	0.761788	-2.48578
PC.20.0.18.1.	0.370852	0.45174	-16.8265
PC.20.0.18.2.	0.93682	0.947081	-35.6142
PC.20.0.20.4.	0.242578	0.31104	-27.2835
PE.16.0.16.1.	0.0550127	0.0876394	77.9029
PE.16.0.18.1.	0.0070291	0.0157726	76.1677
PE.16.0.18.2.	0.0269081	0.0475924	49.4225
PE.16.0.20.3.	0.0112575	0.0227001	74.0516
PE.16.0.20.4.	0.068029	0.106758	65.9001
PE.16.0.20.5.	0.583634	0.653813	20.0265
PE.16.0.22.4.	0.0828624	0.125229	60.5467
PE.16.0.22.5.	0.0266894	0.0473335	63.635
PE.17.0.20.4.	0.125096	0.177059	109.745
PE.18.0.16.0.	0.243502	0.311683	37.8915
PE.18.0.20.1.	0.608628	0.675642	-26.0474
PE.18.1.16.1.	0.566118	0.639053	-0.806324
PE.18.1.18.1.	0.437511	0.514389	32.2457
PE.18.1.18.2.	0.238297	0.307157	28.2777
PE.18.1.18.3.	0.403661	0.481515	37.5198
PE.18.1.20.4.	0.0494196	0.0799403	84.8258
PE.18.1.20.5.	0.46095	0.536716	42.9283
PE.18.1.22.5.	0.0820975	0.124329	104.586
PE.18.1.22.6.	0.465744	0.540675	43.0627
PE.18.2.16.1.	0.561445	0.634752	-53.7814
PE.18.2.18.2.	0.717867	0.76497	-13.5689
PE.18.2.20.4.	0.292573	0.366214	-40.1745
PE.O.16.0.18.1.	0.372243	0.452098	-36.5827
PE.O.16.0.18.2.	0.184872	0.246944	-69.4788
PE.O.16.0.20.3.	0.634359	0.69789	-16.1509
PE.O.16.0.20.4.	0.360656	0.440935	-10.9385
PE.O.16.0.20.5.	0.185567	0.247044	-2.27361
PE.O.16.0.22.4.	0.989735	0.992432	-15.407
PE.O.16.0.22.5.	0.140623	0.196019	-67.2196
PE.O.18.0.20.4.	0.259427	0.329203	5.28623
PE.O.18.0.22.5.	0.0708726	0.110513	-67.3831
PE.O.18.0.22.6.	0.0276941	0.0485307	-60.5783
PE.P.16.0.16.0.	0.0262343	0.0467518	-124.262
PE.P.16.0.18.1.	0.0874165	0.130504	-98.4043
PE.P.16.0.18.2.	0.216991	0.28339	-86.5632
PE.P.16.0.20.3.	0.675736	0.735712	2.99814
PE.P.16.0.20.4.	0.484592	0.559905	-14.4796
PE.P.16.0.20.5.	0.156583	0.213022	-13.0018
PE.P.16.0.22.4.	0.35794	0.438342	10.99
PE.P.16.0.22.5.	0.215816	0.283139	-75.7709
PE.P.16.0.22.6.	0.0696008	0.108992	-57.9043
PE.P.18.0.16.0.	0.0183864	0.0345214	-111.195
PE.P.18.0.16.1.	0.732821	0.774975	-10.1222
PE.P.18.0.18.1.	0.0511609	0.0822149	-84.4755
PE.P.18.0.18.2.	0.218653	0.284326	-82.1241
PE.P.18.0.20.3.	0.993967	0.99532	-5.93958
PE.P.18.0.20.4.	0.334071	0.413238	-22.3103
PE.P.18.0.20.5.	0.128554	0.181257	-11.2018
PE.P.18.0.22.4.	0.718199	0.76497	-26.6423
PE.P.18.0.22.5.	0.405162	0.482523	-51.3884
PE.P.18.0.22.6.	0.0231784	0.0420181	-65.6018
PE.P.18.1.16.0.	0.00782568	0.0169903	-113.397
PE.P.18.1.18.1.	0.0302525	0.0519017	-91.7646
PE.P.18.1.18.2.	0.073473	0.113367	-109.579
PE.P.18.1.20.3.	0.756053	0.794935	-13.5396
PE.P.18.1.20.4.	0.148273	0.20322	-42.2809
PE.P.18.1.20.5.	0.0463609	0.0758258	-21.4183
PE.P.18.1.22.4.	0.867715	0.893201	-60.5841
PE.P.18.1.22.5.	0.146801	0.201577	-59.0489
PE.P.18.1.22.6.	0.0101045	0.0208902	-76.0299
PE.P.18.2.20.4.	0.416591	0.492944	-25.5273
PI.16.0.16.0.	0.744366	0.78489	-11.516
PI.16.0.16.1.	0.0712559	0.110876	45.3572
PI.16.0.18.0.	0.829777	0.862593	-51.1066
PI.16.0.18.1.	0.908903	0.924992	-42.2273
PI.16.0.18.2.	0.122055	0.174094	-0.702229
PI.16.0.20.2.	0.0283548	0.0494529	88.3045
PI.16.0.20.3.	0.0263976	0.0469291	74.7061
PI.16.0.20.4.	0.0930201	0.1372	54.8292
PI.16.0.22.5.	0.706548	0.759591	-41.4947
PI.18.0.16.1.	0.166801	0.224845	27.2952
PI.18.0.18.0.	0.384317	0.462185	-79.5091
PI.18.0.18.1.	0.41356	0.490145	-79.9189
PI.18.0.18.2.	0.3876	0.465373	-37.3614
PI.18.0.18.3.	0.0410526	0.0683591	80.9399
PI.18.0.20.2.	0.468243	0.542719	7.13362
PI.18.0.20.3.	0.0187288	0.0350718	126.961
PI.18.0.20.4.	0.0840811	0.126552	75.199
PI.18.0.22.4.	0.170778	0.228949	56.6125
PI.18.0.22.5.	0.516126	0.589858	8.37151
PI.18.0.22.6.	0.775265	0.812813	-0.973634
PI.18.1.16.1.	0.695621	0.7507	-50.1457
PI.18.1.18.1.	0.0452303	0.0743069	-112.617
PI.18.1.18.2.	0.909911	0.924992	-71.3854
PI.18.1.20.3.	0.103627	0.151213	72.3795
PI.18.1.20.4.	0.38137	0.461353	3.93438
PI.18.2.18.2.	0.121722	0.173957	19.9325
SM.14.0.	0.133651	0.187724	-122.054
SM.16.0.	0.0194914	0.0362264	-224.793
SM.18.0.	0.976797	0.980794	-22.679
SM.18.1.	0.651119	0.71313	-119.834
SM.20.1.	0.613509	0.680034	-151.255
SM.24.0.	0.309251	0.385124	-109.276
SM.24.1.	0.0602999	0.0948307	-173.497
SM.26.1.	0.0554065	0.0880225	-74.0459
TAG.36.0.FA12.0	0.491169	0.564844	22.2288
TAG.38.0.FA12.0	0.553849	0.628094	20.4152
TAG.40.0.FA12.0	0.159803	0.216204	27.2923
TAG.40.0.FA14.0	0.143265	0.198201	25.4726
TAG.40.0.FA16.0	0.187582	0.248757	23.8104
TAG.42.0.FA12.0	0.0801115	0.121822	19.8861
TAG.42.0.FA14.0	0.0521175	0.083388	20.2173
TAG.42.0.FA16.0	0.0798294	0.121645	20.76
TAG.42.1.FA12.0	0.212606	0.279425	14.1584
TAG.42.1.FA14.0	0.0834561	0.125868	23.9504
TAG.42.1.FA16.0	0.0461821	0.0757016	33.0163
TAG.42.1.FA16.1	0.0269719	0.0475924	51.479
TAG.42.1.FA18.1	0.140404	0.196019	24.4475
TAG.42.2.FA12.0	0.158441	0.214756	24.381
TAG.42.2.FA18.2	0.165778	0.223876	19.3337
TAG.44.0.FA12.0	0.0270294	0.0475924	20.8104
TAG.44.0.FA14.0	0.00998431	0.0207583	25.3083
TAG.44.0.FA16.0	0.0124398	0.0245462	25.1585
TAG.44.0.FA18.0	0.0588928	0.092816	32.5919
TAG.44.1.FA12.0	0.0187748	0.0350718	25.4074
TAG.44.1.FA14.0	0.0159495	0.0304116	26.6046
TAG.44.1.FA14.1	0.024985	0.0446334	30.1803
TAG.44.1.FA16.0	0.0113855	0.0228954	39.5306
TAG.44.1.FA16.1	0.00866144	0.0183863	33.0706
TAG.44.1.FA18.1	0.0321857	0.0549622	32.7781
TAG.44.2.FA12.0	0.0388976	0.0655118	24.1192
TAG.44.2.FA14.0	0.0244107	0.0438753	25.1817
TAG.44.2.FA16.0	0.004475	0.0109422	44.9853
TAG.44.2.FA16.1	0.00559795	0.0130787	51.8051
TAG.44.2.FA18.1	0.0519992	0.0833799	37.4197
TAG.44.2.FA18.2	0.0236652	0.0426901	26.42
TAG.44.3.FA18.2	0.0286989	0.049817	42.1909
TAG.45.0.FA14.0	0.00969138	0.0202638	33.7403
TAG.45.0.FA15.0	0.0171045	0.0325295	30.6226
TAG.45.0.FA16.0	0.00357682	0.00923698	47.4959
TAG.45.1.FA15.0	0.0212586	0.0391157	35.3762
TAG.45.1.FA16.0	0.000154745	0.00118638	83.8768
TAG.45.1.FA18.1	0.00146587	0.00494505	67.7174
TAG.46.0.FA12.0	0.0192299	0.0358309	24.5285
TAG.46.0.FA14.0	0.0039634	0.00985493	33.4719
TAG.46.0.FA16.0	0.00366099	0.00933493	33.8221
TAG.46.0.FA18.0	0.00767198	0.0167059	32.3241
TAG.46.1.FA12.0	0.00408896	0.0101329	35.7618
TAG.46.1.FA14.0	0.002025	0.00620261	42.2473
TAG.46.1.FA14.1	0.00561529	0.0130787	37.0578
TAG.46.1.FA16.0	0.00279588	0.00762135	38.0786
TAG.46.1.FA16.1	0.0021629	0.00641893	40.2652
TAG.46.1.FA18.0	0.0176583	0.0332391	37.8932
TAG.46.1.FA18.1	0.00275318	0.00753286	39.8233
TAG.46.2.FA12.0	0.00338255	0.00885427	37.0187
TAG.46.2.FA14.0	0.00147142	0.00494505	46.0066
TAG.46.2.FA14.1	0.00824238	0.0176409	41.1145
TAG.46.2.FA16.0	0.00320392	0.00851293	38.0187
TAG.46.2.FA16.1	0.00363703	0.00932703	42.3752
TAG.46.2.FA18.1	0.0115698	0.0232027	43.1025
TAG.46.2.FA18.2	0.00203102	0.00620261	36.504
TAG.46.3.FA12.0	0.0066854	0.0151866	35.1703
TAG.46.3.FA14.0	0.00811042	0.0175052	39.6948
TAG.46.3.FA14.1	0.00660643	0.0150537	51.7498
TAG.46.3.FA16.0	0.00159123	0.00522832	48.4666
TAG.46.3.FA16.1	0.00328328	0.00866127	47.4319
TAG.46.3.FA18.1	0.0102827	0.0210809	46.7338
TAG.46.3.FA18.2	0.00284124	0.00768807	45.9852
TAG.46.3.FA18.3	0.0293036	0.0506278	25.4474
TAG.46.4.FA18.2	0.0122238	0.0243154	38.8739
TAG.47.0.FA14.0	0.00748488	0.0163955	38.9398
TAG.47.0.FA15.0	0.00730902	0.0161545	33.2164
TAG.47.0.FA16.0	0.00826916	0.0176409	32.4256
TAG.47.0.FA17.0	0.00624805	0.0143257	46.7181
TAG.47.1.FA14.0	0.00200533	0.00617541	45.8095
TAG.47.1.FA15.0	0.00252543	0.00709433	45.7172
TAG.47.1.FA16.0	0.00444178	0.0108972	42.6159
TAG.47.1.FA16.1	0.0386276	0.0652063	36.4338
TAG.47.1.FA17.0	0.0090043	0.0190035	43.9886
TAG.47.1.FA18.1	0.00250218	0.00707723	51.7901
TAG.47.2.FA14.0	0.000714263	0.00303872	56.7289
TAG.47.2.FA15.0	0.000822922	0.00340264	52.4874
TAG.47.2.FA16.1	0.0018475	0.00581094	64.4902
TAG.47.2.FA18.1	0.000927177	0.00365869	89.5602
TAG.47.2.FA18.2	0.00155782	0.00518803	48.5583
TAG.48.0.FA14.0	0.00218551	0.00643413	44.816
TAG.48.0.FA16.0	0.00164147	0.00532212	44.1296
TAG.48.0.FA18.0	0.00367817	0.00933493	42.1312
TAG.48.1.FA12.0	0.00366866	0.00933493	38.7409
TAG.48.1.FA14.0	0.000231188	0.00154925	64.4928
TAG.48.1.FA14.1	0.010438	0.0212772	39.7456
TAG.48.1.FA16.0	0.000307082	0.00176572	59.6199
TAG.48.1.FA16.1	0.00049208	0.00232161	52.4292
TAG.48.1.FA18.0	0.00271525	0.00745681	44.9308
TAG.48.1.FA18.1	0.000310385	0.00176831	63.4608
TAG.48.2.FA12.0	0.0031391	0.00837092	45.7737
TAG.48.2.FA14.0	8.64296e-05	0.00092363	72.9208
TAG.48.2.FA14.1	0.00380719	0.00956345	52.2105
TAG.48.2.FA16.0	0.000192203	0.00138688	65.6927
TAG.48.2.FA16.1	0.000526206	0.00243469	60.7925
TAG.48.2.FA18.0	0.00157677	0.00520405	44.38
TAG.48.2.FA18.1	0.00138297	0.00473425	58.034
TAG.48.2.FA18.2	0.000114729	0.00106887	65.2426
TAG.48.3.FA12.0	0.00199436	0.00616744	43.7261
TAG.48.3.FA14.0	0.00015232	0.00118638	70.9669
TAG.48.3.FA14.1	0.000869861	0.00351768	63.5254
TAG.48.3.FA16.0	0.00126606	0.00445848	55.4036
TAG.48.3.FA16.1	0.000160745	0.00121967	73.9426
TAG.48.3.FA18.1	0.00167789	0.00537532	52.9879
TAG.48.3.FA18.2	0.000461438	0.00226954	60.7396
TAG.48.3.FA18.3	0.00186957	0.00585532	48.9691
TAG.48.4.FA12.0	0.00383438	0.009599	36.4097
TAG.48.4.FA14.0	0.00151875	0.00508091	61.3631
TAG.48.4.FA14.1	0.00103264	0.00389089	68.274
TAG.48.4.FA16.0	0.0118978	0.0237311	43.3441
TAG.48.4.FA16.1	0.00162155	0.00528081	65.015
TAG.48.4.FA18.1	0.00420481	0.0103503	51.2102
TAG.48.4.FA18.2	0.00109297	0.00406277	47.0611
TAG.48.4.FA18.3	0.00728651	0.0161532	44.6452
TAG.48.4.FA20.4	0.085945	0.12883	25.6382
TAG.48.5.FA18.2	0.00480659	0.0115609	43.4625
TAG.48.5.FA18.3	0.0103852	0.0212319	42.9428
TAG.49.0.FA15.0	0.00533221	0.012619	41.4363
TAG.49.0.FA16.0	0.00363243	0.00932703	44.3639
TAG.49.0.FA17.0	0.00564138	0.013098	40.9062
TAG.49.0.FA18.0	0.00754014	0.0164675	42.539
TAG.49.1.FA14.0	0.00167979	0.00537532	51.5089
TAG.49.1.FA15.0	0.00097176	0.00374458	59.7517
TAG.49.1.FA16.0	0.000864245	0.00351428	59.6793
TAG.49.1.FA16.1	0.00248194	0.00707723	55.3905
TAG.49.1.FA17.0	0.00131213	0.00455516	55.8604
TAG.49.1.FA18.1	0.0017487	0.00557161	55.4714
TAG.49.2.FA14.0	0.000240812	0.00157907	66.555
TAG.49.2.FA15.0	0.000188296	0.00137214	75.6886
TAG.49.2.FA16.0	0.00023365	0.00154925	72.0926
TAG.49.2.FA16.1	0.000674069	0.00290126	71.0919
TAG.49.2.FA17.0	0.00029082	0.00175445	67.782
TAG.49.2.FA18.1	0.00131827	0.00455516	68.2851
TAG.49.2.FA18.2	0.000363268	0.00198049	62.5862
TAG.49.3.FA15.0	0.000111443	0.00105206	81.2375
TAG.49.3.FA16.0	0.00249948	0.00707723	58.1958
TAG.49.3.FA16.1	0.000153293	0.00118638	92.3497
TAG.49.3.FA18.2	0.000175804	0.00129392	81.4682
TAG.49.3.FA18.3	0.00671023	0.0151961	50.058
TAG.50.0.FA14.0	0.00513185	0.0122631	48.0556
TAG.50.0.FA16.0	0.000991757	0.00380174	58.1441
TAG.50.0.FA18.0	0.0021455	0.00639623	53.9523
TAG.50.1.FA14.0	0.000151594	0.00118638	80.5175
TAG.50.1.FA16.0	4.84842e-05	0.000811008	85.5734
TAG.50.1.FA16.1	0.000442556	0.00225533	66.453
TAG.50.1.FA18.0	0.00042467	0.00220111	68.9694
TAG.50.1.FA18.1	5.29494e-05	0.000820148	87.1902
TAG.50.1.FA20.1	0.00341384	0.0088784	51.9924
TAG.50.2.FA14.0	3.52967e-05	0.000785973	99.0194
TAG.50.2.FA14.1	0.00456556	0.0111223	64.3679
TAG.50.2.FA16.0	1.40858e-05	0.000678131	95.3931
TAG.50.2.FA16.1	7.27338e-05	0.00082357	85.2999
TAG.50.2.FA18.0	6.74816e-05	0.00082357	85.6206
TAG.50.2.FA18.1	5.35632e-05	0.000820148	94.6612
TAG.50.2.FA18.2	2.49992e-05	0.000697738	85.379
TAG.50.2.FA20.2	0.00127565	0.00447086	55.6028
TAG.50.3.FA14.0	1.08687e-05	0.000678131	101.254
TAG.50.3.FA14.1	0.000729441	0.00306814	86.6922
TAG.50.3.FA16.0	1.7399e-05	0.000678131	92.0435
TAG.50.3.FA16.1	2.32837e-05	0.000697738	93.0088
TAG.50.3.FA18.0	0.000264186	0.00167178	80.3256
TAG.50.3.FA18.1	1.26859e-05	0.000678131	107.903
TAG.50.3.FA18.2	9.34346e-06	0.000678131	101.894
TAG.50.3.FA18.3	0.000244584	0.00157907	75.3033
TAG.50.3.FA20.3	0.00296055	0.00793127	48.7699
TAG.50.4.FA14.0	3.73764e-05	0.000785973	81.1875
TAG.50.4.FA14.1	2.79842e-05	0.000697738	110.388
TAG.50.4.FA16.0	0.000165474	0.00123676	82.2727
TAG.50.4.FA16.1	5.05682e-05	0.000820148	89.0907
TAG.50.4.FA18.1	0.00011035	0.00105206	94.4821
TAG.50.4.FA18.2	1.44755e-05	0.000678131	90.6331
TAG.50.4.FA18.3	0.000266918	0.00167178	82.6286
TAG.50.4.FA20.3	0.00339253	0.00885427	60.4474
TAG.50.4.FA20.4	0.0156986	0.0300242	34.2242
TAG.50.5.FA14.0	0.000527565	0.00243469	64.182
TAG.50.5.FA16.0	0.00901119	0.0190035	56.7294
TAG.50.5.FA16.1	0.000664581	0.00288668	78.2654
TAG.50.5.FA18.1	0.0022685	0.00659928	79.2384
TAG.50.5.FA18.2	0.000109425	0.00105206	77.4689
TAG.50.5.FA18.3	0.000430961	0.00221809	73.1835
TAG.50.5.FA20.4	0.0402047	0.0672514	32.2912
TAG.50.5.FA20.5	0.100775	0.14775	29.7162
TAG.50.6.FA20.4	0.122912	0.174702	25.9285
TAG.51.0.FA16.0	0.0104652	0.0212772	46.097
TAG.51.0.FA17.0	0.00254153	0.00711242	53.944
TAG.51.0.FA18.0	0.00467383	0.0112785	48.417
TAG.51.1.FA15.0	0.00140386	0.00476905	67.7765
TAG.51.1.FA16.0	0.000303187	0.00176422	71.9671
TAG.51.1.FA17.0	0.00029846	0.00175733	76.5792
TAG.51.1.FA18.0	0.00128525	0.00448316	64.8071
TAG.51.1.FA18.1	0.000417932	0.00218155	72.3994
TAG.51.2.FA15.0	0.000473947	0.00228256	83.4688
TAG.51.2.FA16.0	5.68309e-05	0.000820148	92.6827
TAG.51.2.FA16.1	0.000413179	0.0021792	75.3788
TAG.51.2.FA17.0	4.34871e-05	0.000805845	93.9707
TAG.51.2.FA18.1	0.000269609	0.00167178	87.5631
TAG.51.2.FA18.2	6.76854e-05	0.00082357	81.4542
TAG.51.3.FA15.0	0.000138473	0.00117145	84.5902
TAG.51.3.FA16.1	9.99781e-05	0.001022	89.0459
TAG.51.3.FA17.0	5.85177e-05	0.00082357	90.5893
TAG.51.3.FA18.2	2.94919e-05	0.000700195	98.4289
TAG.51.3.FA18.3	0.00101554	0.00387272	68.4747
TAG.51.4.FA15.0	0.00019606	0.00139689	74.9854
TAG.51.4.FA16.1	2.72542e-05	0.000697738	99.2244
TAG.51.4.FA18.2	6.41668e-05	0.00082357	86.83
TAG.51.4.FA18.3	0.000889785	0.0035399	80.7043
TAG.51.4.FA20.4	0.0921969	0.136414	26.5756
TAG.51.5.FA18.2	0.000550716	0.00250202	72.8247
TAG.51.5.FA18.3	0.000629442	0.00277407	81.1922
TAG.52.0.FA16.0	0.00192013	0.00598821	63.2762
TAG.52.0.FA18.0	0.00228816	0.00663025	62.4106
TAG.52.0.FA20.0	0.217163	0.28339	16.5748
TAG.52.1.FA16.0	6.64373e-05	0.00082357	100.977
TAG.52.1.FA16.1	0.000841997	0.00346159	75.4474
TAG.52.1.FA18.0	0.000134261	0.00117145	92.9826
TAG.52.1.FA18.1	0.000197386	0.00139689	90.7492
TAG.52.1.FA20.0	0.101632	0.14871	35.0134
TAG.52.1.FA20.1	0.000570613	0.0025608	69.6085
TAG.52.2.FA14.0	0.000559602	0.00252679	79.464
TAG.52.2.FA16.0	1.75061e-05	0.000678131	117.764
TAG.52.2.FA16.1	6.18256e-05	0.00082357	101.257
TAG.52.2.FA18.0	9.57611e-06	0.000678131	112.028
TAG.52.2.FA18.1	2.72147e-05	0.000697738	116.845
TAG.52.2.FA18.2	6.90891e-05	0.00082357	89.2824
TAG.52.2.FA20.0	0.00012976	0.00116136	114.816
TAG.52.2.FA20.1	0.000456284	0.00226909	77.1142
TAG.52.2.FA20.2	0.000286659	0.00174364	69.9036
TAG.52.3.FA14.0	8.41294e-05	0.00092363	88.8615
TAG.52.3.FA16.0	1.12534e-05	0.000678131	109.616
TAG.52.3.FA16.1	7.98507e-05	0.000890457	102.884
TAG.52.3.FA18.0	5.6911e-06	0.000678131	120.587
TAG.52.3.FA18.1	6.28654e-06	0.000678131	120.71
TAG.52.3.FA18.2	1.10468e-05	0.000678131	110.383
TAG.52.3.FA18.3	0.000393635	0.00210521	83.6067
TAG.52.3.FA20.0	1.63664e-05	0.000678131	105.954
TAG.52.3.FA20.1	1.41406e-05	0.000678131	115.168
TAG.52.3.FA20.2	0.000166357	0.00123676	89.0244
TAG.52.3.FA20.3	0.00052928	0.00243469	65.6366
TAG.52.3.FA22.1	2.23041e-05	0.000697738	110.264
TAG.52.4.FA14.0	0.000109802	0.00105206	81.5577
TAG.52.4.FA16.0	3.16466e-05	0.000727872	87.4286
TAG.52.4.FA16.1	1.36499e-05	0.000678131	107.672
TAG.52.4.FA18.0	5.51836e-05	0.000820148	112.763
TAG.52.4.FA18.1	5.74253e-06	0.000678131	121.641
TAG.52.4.FA18.2	2.56681e-05	0.000697738	86.9238
TAG.52.4.FA18.3	3.66411e-05	0.000785973	112.654
TAG.52.4.FA20.0	4.16296e-05	0.000805845	87.6844
TAG.52.4.FA20.2	6.42077e-05	0.00082357	99.3151
TAG.52.4.FA20.3	0.000578551	0.00258069	73.6012
TAG.52.4.FA20.4	0.0105031	0.0212956	46.1489
TAG.52.4.FA22.1	4.58763e-06	0.000678131	117.856
TAG.52.4.FA22.4	0.000130969	0.00116136	84.8273
TAG.52.5.FA14.0	0.00065748	0.00288039	69.6161
TAG.52.5.FA16.0	9.08588e-05	0.000955315	85.756
TAG.52.5.FA16.1	1.72893e-05	0.000678131	98.6694
TAG.52.5.FA18.1	9.36411e-05	0.000970702	112.089
TAG.52.5.FA18.2	2.23919e-05	0.000697738	89.5106
TAG.52.5.FA18.3	4.56931e-05	0.000805845	97.4423
TAG.52.5.FA20.3	0.000739603	0.00309289	72.6768
TAG.52.5.FA20.4	0.00866853	0.0183863	52.8473
TAG.52.5.FA20.5	0.185963	0.247056	26.9084
TAG.52.6.FA14.0	0.0144742	0.0278874	50.5552
TAG.52.6.FA16.0	0.00713145	0.0159053	61.9541
TAG.52.6.FA16.1	0.000148682	0.00118638	90.0868
TAG.52.6.FA18.1	0.0294909	0.0507134	73.8898
TAG.52.6.FA18.2	0.000137465	0.00117145	85.4706
TAG.52.6.FA18.3	0.00014483	0.00118439	86.5741
TAG.52.6.FA20.4	0.00735948	0.0162173	54.7206
TAG.52.6.FA20.5	0.182313	0.243968	28.5857
TAG.52.7.FA16.0	0.0100531	0.0208426	45.2523
TAG.52.7.FA18.1	0.00716478	0.0159314	48.9677
TAG.52.7.FA20.5	0.188697	0.249786	30.8318
TAG.52.8.FA16.1	0.00542003	0.0127449	56.2992
TAG.52.8.FA18.2	0.00177887	0.00564331	53.5526
TAG.53.0.FA16.0	0.0542241	0.0865704	43.7688
TAG.53.1.FA16.0	0.0154906	0.0297679	55.4918
TAG.53.1.FA17.0	0.000933586	0.00365869	78.2715
TAG.53.1.FA18.0	0.00125406	0.00443744	71.2765
TAG.53.1.FA18.1	0.00205912	0.00623667	73.3005
TAG.53.2.FA16.0	0.000341292	0.00187456	88.2651
TAG.53.2.FA17.0	0.000462542	0.00226954	90.1842
TAG.53.2.FA18.1	0.000610528	0.00270692	87.9192
TAG.53.2.FA18.2	0.000325743	0.00181626	83.3895
TAG.53.3.FA16.0	5.44096e-05	0.000820148	104.196
TAG.53.3.FA17.0	8.65903e-05	0.00092363	99.0051
TAG.53.3.FA18.2	5.61524e-05	0.000820148	101.937
TAG.53.4.FA16.0	0.00031239	0.00176831	93.832
TAG.53.4.FA17.0	0.000125777	0.00114286	87.5246
TAG.53.4.FA18.2	4.45366e-05	0.000805845	109.752
TAG.53.4.FA18.3	0.00051841	0.00243025	95.1158
TAG.53.4.FA20.4	0.0761079	0.117187	35.7557
TAG.53.5.FA20.4	0.0438508	0.0724731	43.9365
TAG.53.6.FA20.4	0.0720998	0.111952	35.1362
TAG.54.0.FA16.0	0.216481	0.28339	25.2271
TAG.54.0.FA18.0	0.00678087	0.015309	59.2074
TAG.54.1.FA16.0	0.0468307	0.0764244	48.5911
TAG.54.1.FA18.0	0.000939527	0.00365869	76.9679
TAG.54.1.FA18.1	0.00140609	0.00476905	81.2764
TAG.54.1.FA20.0	0.0783415	0.120124	40.7428
TAG.54.1.FA20.1	0.00120662	0.00431103	78.5303
TAG.54.2.FA16.0	0.000231313	0.00154925	100.234
TAG.54.2.FA18.0	0.000203355	0.00142542	99.8282
TAG.54.2.FA18.1	0.000381271	0.00206335	93.9942
TAG.54.2.FA18.2	0.000205714	0.00142836	92.0749
TAG.54.2.FA20.0	0.00682111	0.0153527	72.7468
TAG.54.2.FA20.1	0.000270301	0.00167178	97.1216
TAG.54.2.FA20.2	0.000486137	0.00230837	83.9819
TAG.54.3.FA16.0	3.99937e-05	0.000805845	108.38
TAG.54.3.FA16.1	0.00110969	0.00408367	91.286
TAG.54.3.FA18.0	5.98467e-05	0.00082357	110.04
TAG.54.3.FA18.1	0.00118323	0.00425803	86.4345
TAG.54.3.FA18.2	7.24375e-05	0.00082357	107.327
TAG.54.3.FA18.3	0.000394727	0.00210521	95.8435
TAG.54.3.FA20.1	4.59857e-05	0.000805845	106.493
TAG.54.3.FA20.2	0.000123612	0.00113723	103.043
TAG.54.3.FA20.3	0.00218143	0.00643413	71.999
TAG.54.4.FA16.0	1.11707e-05	0.000678131	113.069
TAG.54.4.FA16.1	7.2071e-05	0.00082357	106.316
TAG.54.4.FA18.0	0.000137344	0.00117145	92.6835
TAG.54.4.FA18.1	0.000450503	0.00226909	87.8394
TAG.54.4.FA18.2	0.000297626	0.00175733	90.3851
TAG.54.4.FA18.3	0.000144679	0.00118439	111.493
TAG.54.4.FA20.1	4.82542e-05	0.000811008	107.731
TAG.54.4.FA20.2	2.43406e-05	0.000697738	104.506
TAG.54.4.FA20.3	0.000275243	0.00168816	91.8913
TAG.54.4.FA20.4	0.0173518	0.0327459	58.2523
TAG.54.4.FA22.1	0.00023287	0.00154925	94.4062
TAG.54.4.FA22.4	0.000879029	0.00353533	63.2183
TAG.54.5.FA16.0	0.000153556	0.00118638	99.556
TAG.54.5.FA16.1	7.02875e-05	0.00082357	100.863
TAG.54.5.FA18.0	0.000532681	0.00243511	96.4326
TAG.54.5.FA18.1	0.00047417	0.00228256	86.1969
TAG.54.5.FA18.2	0.000678416	0.00290299	66.7562
TAG.54.5.FA18.3	0.000886461	0.0035399	93.997
TAG.54.5.FA20.2	0.000103033	0.0010388	97.0433
TAG.54.5.FA20.3	6.66251e-05	0.00082357	97.9634
TAG.54.5.FA20.4	0.00396104	0.00985493	78.907
TAG.54.5.FA20.5	0.300276	0.374582	28.7772
TAG.54.5.FA22.1	0.000414522	0.0021792	85.5992
TAG.54.5.FA22.4	0.000846586	0.00346159	70.8454
TAG.54.6.FA16.0	0.00334472	0.00879185	72.2646
TAG.54.6.FA16.1	0.00133639	0.00459617	84.8932
TAG.54.6.FA18.1	0.00103616	0.00389089	83.5232
TAG.54.6.FA18.2	0.00107651	0.00402189	57.8892
TAG.54.6.FA18.3	0.00115434	0.00418518	70.7068
TAG.54.6.FA20.3	0.000252244	0.00161436	92.9643
TAG.54.6.FA20.4	0.000934831	0.00365869	78.9126
TAG.54.6.FA20.5	0.237926	0.307157	33.965
TAG.54.6.FA22.5	0.0027019	0.00744794	73.2115
TAG.54.7.FA16.1	0.0320703	0.0548925	57.0361
TAG.54.7.FA18.1	0.0223394	0.0409	71.7153
TAG.54.7.FA18.2	0.00230772	0.0066607	55.1279
TAG.54.7.FA18.3	0.00410636	0.0101419	51.4576
TAG.54.7.FA20.4	0.00539119	0.0127177	65.0729
TAG.54.7.FA20.5	0.157142	0.213388	34.0143
TAG.54.7.FA22.5	0.000773106	0.00321473	82.7572
TAG.54.8.FA18.2	0.0123665	0.024467	53.1301
TAG.54.8.FA18.3	0.0290545	0.0503155	39.0236
TAG.54.8.FA20.4	0.381744	0.461353	18.9298
TAG.54.8.FA20.5	0.340544	0.419984	25.637
TAG.55.1.FA16.0	0.0734623	0.113367	37.8219
TAG.55.1.FA18.1	0.383866	0.462185	36.8523
TAG.55.2.FA18.1	0.0556808	0.0881313	55.2331
TAG.55.2.FA18.2	0.24005	0.308876	25.886
TAG.55.3.FA18.1	0.0051944	0.0123325	77.564
TAG.55.3.FA18.2	0.0065377	0.0149433	72.2876
TAG.55.4.FA18.1	0.00166736	0.00537532	97.1508
TAG.55.4.FA18.2	0.00204108	0.00620757	79.286
TAG.55.5.FA18.1	0.00505197	0.0121116	117.182
TAG.55.5.FA18.2	0.00113694	0.00414299	84.3294
TAG.55.5.FA20.4	0.0248709	0.0445377	61.7467
TAG.56.1.FA16.0	0.142231	0.197514	27.0544
TAG.56.1.FA18.1	0.512853	0.587029	16.1986
TAG.56.10.FA18.2	0.00996478	0.0207583	64.7998
TAG.56.2.FA16.0	0.0436549	0.0723648	52.296
TAG.56.2.FA18.0	0.0102028	0.0209756	70.9604
TAG.56.2.FA20.0	0.533081	0.606746	15.6771
TAG.56.2.FA20.1	0.0157056	0.0300242	64.4305
TAG.56.3.FA16.0	0.00711104	0.0159053	74.5008
TAG.56.3.FA18.0	0.000485451	0.00230837	104.352
TAG.56.3.FA18.1	0.0280268	0.048997	70.8712
TAG.56.3.FA18.2	0.0554925	0.0880225	48.1319
TAG.56.3.FA20.0	0.267863	0.338741	16.6943
TAG.56.3.FA20.1	0.0228857	0.0415898	64.4135
TAG.56.3.FA20.2	0.00250973	0.00707723	93.1222
TAG.56.4.FA16.0	0.00161906	0.00528081	80.0283
TAG.56.4.FA18.0	0.000474499	0.00228256	106.766
TAG.56.4.FA18.1	0.00225603	0.00658903	90.5396
TAG.56.4.FA18.2	0.00572813	0.0131747	78.556
TAG.56.4.FA20.1	0.00822304	0.0176409	74.6267
TAG.56.4.FA20.2	0.00460386	0.0111462	83.9119
TAG.56.4.FA20.3	0.00352171	0.00912668	88.141
TAG.56.4.FA20.4	0.0244414	0.0438753	74.1515
TAG.56.4.FA22.4	0.00194491	0.00603988	74.478
TAG.56.5.FA16.0	0.000729517	0.00306814	89.4736
TAG.56.5.FA18.0	0.00296345	0.00793127	96.5671
TAG.56.5.FA18.1	0.00121898	0.00433416	101.528
TAG.56.5.FA18.2	0.000456063	0.00226909	92.0513
TAG.56.5.FA20.1	0.0136656	0.0264867	68.5021
TAG.56.5.FA20.2	0.00232614	0.00668767	81.1879
TAG.56.5.FA20.3	0.0135105	0.0264867	72.7553
TAG.56.5.FA20.4	0.0136166	0.0264867	82.3951
TAG.56.5.FA22.4	0.000336889	0.00186429	94.4125
TAG.56.6.FA16.0	0.00744062	0.0163472	76.7623
TAG.56.6.FA18.0	0.0051744	0.0123248	83.057
TAG.56.6.FA18.1	0.0122684	0.0243383	85.1059
TAG.56.6.FA18.2	0.000293461	0.001756	99.8785
TAG.56.6.FA18.3	0.00375305	0.00945975	86.1457
TAG.56.6.FA20.2	0.0026919	0.00744794	81.6804
TAG.56.6.FA20.3	0.00824525	0.0176409	72.8462
TAG.56.6.FA20.4	0.0200637	0.0371028	71.7553
TAG.56.6.FA20.5	0.5764	0.64867	28.884
TAG.56.6.FA22.4	2.07393e-05	0.000697738	110.75
TAG.56.6.FA22.5	0.00291301	0.00785339	95.8954
TAG.56.7.FA16.0	0.0473103	0.0770362	49.8181
TAG.56.7.FA16.1	0.0101483	0.0209219	80.3566
TAG.56.7.FA18.0	0.0723901	0.112167	57.0422
TAG.56.7.FA18.1	0.144165	0.1987	53.748
TAG.56.7.FA18.2	0.0056864	0.0131286	70.743
TAG.56.7.FA18.3	0.00327921	0.00866127	85.8846
TAG.56.7.FA20.3	0.0142371	0.0275026	68.4164
TAG.56.7.FA20.4	0.0410396	0.0683591	44.3118
TAG.56.7.FA20.5	0.849941	0.876771	20.2632
TAG.56.7.FA22.4	2.84404e-05	0.000697738	115.779
TAG.56.7.FA22.5	0.000955121	0.00369984	89.1525
TAG.56.8.FA16.0	0.0949108	0.13943	34.5175
TAG.56.8.FA16.1	0.0909984	0.13503	52.205
TAG.56.8.FA18.1	0.406062	0.482814	37.5235
TAG.56.8.FA18.2	0.0842957	0.126616	39.7638
TAG.56.8.FA18.3	0.0948842	0.13943	49.9424
TAG.56.8.FA20.4	0.11647	0.168412	27.5986
TAG.56.8.FA20.5	0.916088	0.929987	11.5403
TAG.56.8.FA22.5	0.00283538	0.00768807	80.4813
TAG.56.8.FA22.6	0.0867875	0.129828	37.7572
TAG.56.9.FA18.3	0.454664	0.530321	24.427
TAG.56.9.FA20.4	0.706956	0.759591	5.6339
TAG.56.9.FA20.5	0.879599	0.902908	2.47284
TAG.56.9.FA22.6	0.143537	0.198205	34.3954
TAG.57.2.FA18.1	0.78545	0.818827	21.8672
TAG.57.3.FA18.2	0.644732	0.707188	9.02369
TAG.58.10.FA18.2	0.533376	0.606746	12.4194
TAG.58.10.FA20.4	0.615786	0.681531	-6.6085
TAG.58.10.FA20.5	0.29467	0.368212	-6.08608
TAG.58.10.FA22.6	0.585449	0.654849	18.1572
TAG.58.2.FA18.1	0.641919	0.705152	6.69285
TAG.58.3.FA18.1	0.575186	0.648296	18.4761
TAG.58.5.FA18.1	0.0116329	0.0232658	82.0718
TAG.58.6.FA16.0	0.00234038	0.00670241	62.6733
TAG.58.6.FA18.0	0.0208542	0.0384679	73.859
TAG.58.6.FA18.1	0.0107868	0.0218107	84.1686
TAG.58.6.FA20.4	0.129972	0.182905	64.3328
TAG.58.6.FA22.4	0.00223552	0.00655514	94.9989
TAG.58.7.FA16.0	0.00457888	0.0111223	58.1289
TAG.58.7.FA18.0	0.0785642	0.120215	53.407
TAG.58.7.FA18.1	0.110228	0.160332	62.2971
TAG.58.7.FA18.2	0.00208333	0.00628413	87.7737
TAG.58.7.FA20.4	0.0365517	0.0618438	67.9892
TAG.58.7.FA22.4	0.00113707	0.00414299	94.2778
TAG.58.7.FA22.5	0.0285466	0.0496697	87.7865
TAG.58.8.FA18.1	0.622236	0.686606	32.0809
TAG.58.8.FA18.2	0.128046	0.180887	45.4299
TAG.58.8.FA20.3	0.438649	0.514654	34.5126
TAG.58.8.FA20.4	0.246883	0.314915	38.74
TAG.58.8.FA22.5	0.0357633	0.0606493	71.1426
TAG.58.9.FA18.1	0.689311	0.747177	24.4927
TAG.58.9.FA18.2	0.508773	0.583267	20.4009
TAG.58.9.FA20.4	0.996897	0.996897	5.00041
TAG.58.9.FA22.5	0.0479543	0.0779125	65.0324
TAG.58.9.FA22.6	0.593957	0.663357	20.9987
TAG.60.11.FA22.6	0.732857	0.774975	9.98108

## Sheet: Fig3D_
Lipid.class	#All	#Sig	Ratio
TAG.small	117	96	0.8205
LCER	5	4	0.8
TAG.large	353	278	0.7875
DAG	24	13	0.5416
HCER	6	3	0.5
FFA	17	6	0.3529
LPC	13	4	0.3076
CER	9	2	0.2222
PE	22	4	0.1818
PE.P	29	5	0.1724
SM	8	1	0.125
PI	26	3	0.1153
PE.O	10	1	0.1
PC	72	4	0.0555
CE	17	0	0
DCER	2	0	0
LPE	6	0	0

## Sheet: Fig3E_SSPGEnrichment
log2 Odds Fisher's exact test	PC	PE	all
Aggregated_Subclasses__TAG	NA	NA	4.84917
Aggregated_Subclasses__PE	NA	NA	-2.32655
Aggregated_Subclasses__CER	NA	NA	-4.21814
Detailed_Subclasses_TAGsmall	NA	NA	2.75861
Detailed_Subclasses_TAGlarge	NA	NA	2.98182
Detailed_Subclasses_SM	NA	NA	-3.99974
Detailed_Subclasses_PEP	NA	NA	-3.62418
Detailed_Subclasses_PE	NA	2.5277	NA
Detailed_Subclasses_LPC	-3.76242	NA	-4.1669
Detailed_Subclasses_LCER	NA	NA	-6.77523
Detailed_Subclasses_HCER	NA	NA	-5.77969
FA(24:1)	NA	NA	-5.315
FA(20:3)	5.0554	NA	NA
FA(18:1)	NA	NA	-3.08357

## Sheet: Fig3F_HeatMap
	CE_IS	CE_IR	CE_All	CER_IS	CER_IR	CER_All	DCER_IS	DCER_IR	DCER_All	HCER_IS	HCER_IR	HCER_All	LCER_IS	LCER_IR	LCER_All	DAG_IS	DAG_IR	DAG_All	FFA_IS	FFA_IR	FFA_All	LPC_IS	LPC_IR	LPC_All	LPE_IS	LPE_IR	LPE_All	PC_IS	PC_IR	PC_All	PE_IS	PE_IR	PE_All	PE.O_IS	PE.O_IR	PE.O_All	PE.P_IS	PE.P_IR	PE.P_All	PI_IS	PI_IR	PI_All	SM_IS	SM_IR	SM_All	small.TAG_IS	small.TAG_IR	small.TAG_All	large.TAG_IS
SSPG	0.109191	-0.126947	-0.138082	0.180458	-0.195769	-0.0301376	0.17146	-0.118154	0.0709576	0	0	0	0	0	0	0.340981	-0.0469995	0.204437	0	0	0	0	0	0	0	0	0	0	0	0	0	0	0	0	0	0	0	0	0	0.159548	-0.149065	-0.00310621	0	0	0	0.261648	0.0439829	0.247756	0.325863
A1C	0	0	0	0	0	0	0	0	0	0	0	0	0	0	0	0	0	0	0	0	0	0	0	0	0.144412	-0.0644372	0.0489583	0	0	0	0	0	0	0	0	0	0	0	0	0	0	0	-0.100297	0.121882	0.0214126	0	0	0	0
AG	0	0	0	0	0	0	0	0	0	0	0	0	0	0	0	0	0	0	0	0	0	0	0	0	0	0	0	0	0	0	0	0	0	0	0	0	0	0	0	0	0	0	0	0	0	0	0	0	0
ALB	0	0	0	0	0	0	0	0	0	0.199415	-0.0321802	0.0666772	0.208524	-0.13909	0.0122569	0	0	0	0	0	0	0	0	0	0.330192	-0.011614	0.140892	0	0	0	0	0	0	0.211975	-0.0763709	0.0662233	0.16034	-0.0623651	0.0264334	0	0	0	0	0	0	0	0	0	0
ALCRU	0	0	0	0	0	0	0	0	0	0.108986	-0.236058	-0.100772	0.200506	-0.232056	-0.0122803	-0.0412032	0.245143	0.089129	0	0	0	0.137854	-0.0660961	0.0181762	0.217272	-0.0955668	0.0616733	0	0	0	0	0	0	0.192745	-0.121888	0.0304522	0.18916	-0.096156	0.0255246	0	0	0	0	0	0	0	0	0	-0.0383777
ALKP	0	0	0	0.0163154	-0.187292	-0.0779539	0	0	0	0.0859899	-0.26501	-0.0652739	0	0	0	0	0	0	0	0	0	0	0	0	0	0	0	0	0	0	0	0	0	0	0	0	0	0	0	0	0	0	0.134736	-0.127934	0.0137414	0	0	0	0
ALT	0	0	0	0	0	0	0	0	0	0	0	0	0	0	0	0	0	0	0	0	0	0	0	0	0	0	0	0	0	0	0	0	0	0.125204	-0.109882	-0.0649236	0.145281	-0.135027	-0.0902835	0.11388	-0.0978271	0.00225702	0	0	0	0	0	0	0
AST	0	0	0	0	0	0	0.262972	0.0198824	0.143346	0	0	0	0	0	0	0	0	0	0	0	0	0	0	0	0	0	0	0	0	0	0	0	0	0	0	0	0	0	0	0	0	0	0	0	0	0	0	0	0
BASO	0	0	0	0	0	0	0	0	0	0	0	0	0	0	0	0	0	0	0	0	0	0	0	0	0	0	0	0	0	0	0	0	0	0	0	0	0	0	0	0	0	0	0	0	0	-0.0899537	0.164927	0.012081	0
BASOAB	0	0	0	0	0	0	0	0	0	0	0	0	0	0	0	0	0	0	0	0	0	0	0	0	0	0	0	0	0	0	0	0	0	0	0	0	0	0	0	0	0	0	0	0	0	0	0	0	0
BUN	0	0	0	0	0	0	0	0	0	0.17832	-0.0673049	0.129229	0.194087	-0.0164721	0.211432	0	0	0	0	0	0	0	0	0	0	0	0	0	0	0	0	0	0	0	0	0	0	0	0	0	0	0	0	0	0	0	0	0	0
CA	0	0	0	0	0	0	0	0	0	0	0	0	0	0	0	0	0	0	0	0	0	0	0	0	0	0	0	0	0	0	0	0	0	0	0	0	0	0	0	0	0	0	0	0	0	0	0	0	0
CHOL	0	0	0	0	0	0	0	0	0	0.266821	0.557279	0.47106	0.245939	0.448854	0.354425	0	0	0	0	0	0	0	0	0	0	0	0	0	0	0	0	0	0	0.130009	0.483424	0.302753	0.198104	0.434783	0.329658	0	0	0	0	0	0	0	0	0	0
CHOLHDL	0	0	0	0	0	0	0	0	0	0.0512638	0.328141	0.170602	0	0	0	0	0	0	0	0	0	0	0	0	0	0	0	0	0	0	0	0	0	-0.0964038	0.220202	-0.0101123	-0.0845192	0.169262	0.00481302	0	0	0	0	0	0	0	0	0	0
CL	0	0	0	0	0	0	0	0	0	0	0	0	0	0	0	0	0	0	0	0	0	0	0	0	0.14878	-0.0846398	0.0199876	0	0	0	0	0	0	0	0	0	0	0	0	0	0	0	0	0	0	0	0	0	0
CO2	0	0	0	0	0	0	0	0	0	0	0	0	0	0	0	0	0	0	0	0	0	0	0	0	0	0	0	0	0	0	0	0	0	0	0	0	0	0	0	0	0	0	0.0841762	-0.126727	-0.0497675	0	0	0	0
CR	0	0	0	0	0	0	0	0	0	0	0	0	0	0	0	0	0	0	0	0	0	0	0	0	0.136741	-0.194499	0.00940941	0	0	0	0	0	0	0	0	0	0	0	0	0.188117	-0.0572169	0.0372556	0	0	0	0	0	0	0
EGFR	0	0	0	0	0	0	0	0	0	0	0	0	0	0	0	0	0	0	0	0	0	0	0	0	0	0	0	0	0	0	0	0	0	0	0	0	0	0	0	0	0	0	0	0	0	0	0	0	0
EOS	0	0	0	0	0	0	0	0	0	0	0	0	0	0	0	-0.115689	0.163762	-0.0853804	0	0	0	0	0	0	0	0	0	0	0	0	0	0	0	0	0	0	0	0	0	0	0	0	0	0	0	-0.137448	0.247971	-0.0502786	-0.101008
EOSAB	0	0	0	0	0	0	0	0	0	0	0	0	0	0	0	-0.0616785	0.169747	-0.0340882	0	0	0	0	0	0	0	0	0	0	0	0	0	0	0	0	0	0	0	0	0	0	0	0	0	0	0	-0.0537053	0.252856	0.0174661	-0.0168497
GLOB	0	0	0	0	0	0	0	0	0	0	0	0	0	0	0	0	0	0	0	0	0	0	0	0	-0.284209	-0.0387537	-0.176349	0	0	0	0	0	0	0	0	0	0	0	0	0	0	0	0	0	0	0.0727288	-0.133698	0.0209102	0
GLU	0	0	0	0	0	0	0	0	0	0	0	0	0	0	0	0	0	0	0	0	0	0	0	0	0	0	0	0	0	0	0	0	0	0	0	0	0	0	0	0	0	0	-0.202073	0.0879323	-0.0588407	0	0	0	0
HCT	0	0	0	0	0	0	0	0	0	0	0	0	0	0	0	0	0	0	0	0	0	0	0	0	0	0	0	0	0	0	0	0	0	0	0	0	0	0	0	0	0	0	0	0	0	0	0	0	0
HDL	0	0	0	0	0	0	0	0	0	0	0	0	0	0	0	0	0	0	0	0	0	-0.0566701	0.173914	0.0900093	0	0	0	0	0	0	0	0	0	0	0	0	0	0	0	0	0	0	0	0	0	0	0	0	0
HGB	0	0	0	0	0	0	0	0	0	0	0	0	0	0	0	0	0	0	0	0	0	0	0	0	0	0	0	0	0	0	0	0	0	0	0	0	0	0	0	0	0	0	0	0	0	0	0	0	0
HSCRP	0	0	0	0	0	0	0	0	0	0	0	0	0	0	0	0	0	0	0	0	0	0	0	0	0	0	0	0	0	0	0	0	0	0	0	0	0	0	0	0	0	0	0	0	0	0	0	0	0
IGM	0	0	0	0	0	0	0	0	0	0	0	0	0.19334	-0.166838	-0.0743496	-0.271234	0.0211657	-0.053131	0	0	0	0	0	0	0	0	0	0	0	0	0	0	0	0.190316	-0.077837	-0.00287861	0.191949	-0.130012	-0.0421917	-0.181649	0.0316916	-0.0572333	0	0	0	-0.259635	0.0544406	-0.0207747	-0.305157
INSF	0	0	0	0	0	0	0	0	0	0	0	0	0	0	0	0	0	0	0	0	0	0	0	0	0	0	0	0	0	0	0	0	0	0	0	0	-0.0909215	0.159643	0.0384974	0	0	0	0	0	0	0	0	0	0
K	0	0	0	0	0	0	0	0	0	0	0	0	0	0	0	0	0	0	0	0	0	0	0	0	0.15493	-0.0923329	0.0424519	0	0	0	0.163223	-0.0776318	0.0478475	0.192053	-0.0140541	0.105049	0	0	0	0	0	0	0	0	0	0.0912734	-0.108975	-0.034646	0
LDL	0	0	0	0	0	0	0	0	0	0.243223	0.522159	0.427177	0.185837	0.409989	0.330265	0	0	0	0	0	0	0	0	0	0	0	0	0	0	0	0	0	0	0.0629402	0.379295	0.179629	0.118517	0.361081	0.23781	0	0	0	0.257773	0.476344	0.36515	0	0	0	0
LDLHDL	0	0	0	0	0	0	0	0	0	0.102008	0.337302	0.177058	0	0	0	0	0	0	0	0	0	0	0	0	0.126765	-0.104193	-0.0374758	0	0	0	0	0	0	-0.0711903	0.193953	-0.0129323	-0.0539582	0.170128	0.0171062	0	0	0	0	0	0	0	0	0	0
LYM	0	0	0	0	0	0	0	0	0	0	0	0	0	0	0	0	0	0	0	0	0	0	0	0	0	0	0	0	0	0	0	0	0	0	0	0	0	0	0	0	0	0	0	0	0	0	0	0	0
LYMAB	0	0	0	0.212616	0.00458993	0.0953456	0	0	0	0.0582407	-0.173714	-0.0682476	0	0	0	0	0	0	0	0	0	0	0	0	0	0	0	0	0	0	0	0	0	0	0	0	0	0	0	0.164074	-0.0675268	0.0423297	0	0	0	0	0	0	0
MCH	0	0	0	0	0	0	0	0	0	0	0	0	0	0	0	0	0	0	0	0	0	-0.0692749	0.313751	0.136832	-0.00136952	0.302655	0.131256	0	0	0	0	0	0	0	0	0	0	0	0	-0.0123666	0.193925	0.111979	-0.0704074	0.141006	0.0740164	0	0	0	0
MCHC	0	0	0	0	0	0	0	0	0	0	0	0	0	0	0	0	0	0	0	0	0	0	0	0	0	0	0	0	0	0	0	0	0	0	0	0	0	0	0	0	0	0	0	0	0	0	0	0	0
MCV	0	0	0	0	0	0	0	0	0	-0.117089	0.14431	-0.0303013	0	0	0	0	0	0	0	0	0	-0.103085	0.34236	0.145017	-0.0297675	0.334223	0.144599	0	0	0	0	0	0	0	0	0	0	0	0	-0.0172913	0.202189	0.109424	0	0	0	0	0	0	0
MONO	0	0	0	0	0	0	0	0	0	0	0	0	0	0	0	0	0	0	0	0	0	0	0	0	-0.145211	0.0586072	-0.0674744	0	0	0	0	0	0	0	0	0	0	0	0	0	0	0	0	0	0	-0.23271	0.0259692	-0.0775401	0
MONOAB	0	0	0	0	0	0	0	0	0	0	0	0	0	0	0	0	0	0	0	0	0	0	0	0	0	0	0	0	0	0	0	0	0	0	0	0	0	0	0	0.111776	-0.181151	-0.0326881	0.08581	-0.130084	-0.0636282	0	0	0	0
NA.	0	0	0	0	0	0	0	0	0	0	0	0	0	0	0	0	0	0	0	0	0	0	0	0	0	0	0	0	0	0	0	0	0	0	0	0	0	0	0	0	0	0	0	0	0	0	0	0	0
NEUT	0	0	0	0	0	0	0	0	0	0	0	0	0	0	0	0	0	0	0	0	0	0	0	0	0	0	0	0	0	0	0	0	0	0	0	0	0	0	0	0	0	0	0	0	0	0	0	0	0
NEUTAB	0	0	0	0.254188	-0.141772	0.000845331	0.202853	-0.07998	0.0522483	0	0	0	0	0	0	0	0	0	0	0	0	0	0	0	0.171644	-0.0576323	0.0249805	0	0	0	0	0	0	0	0	0	0	0	0	0.0767829	-0.2399	-0.0983865	0	0	0	0	0	0	0
NHDL	0	0	0	0	0	0	0	0	0	0.226419	0.524643	0.392825	0.220722	0.427217	0.268726	0	0	0	0	0	0	0	0	0	0	0	0	0	0	0	0	0	0	0.0884752	0.395133	0.216606	0.112729	0.371172	0.228147	0	0	0	0	0	0	0	0	0	0
PLT	0	0	0	0	0	0	0	0	0	0	0	0	0	0	0	0	0	0	0	0	0	0	0	0	0	0	0	0	0	0	0	0	0	0	0	0	0	0	0	0	0	0	0	0	0	0	0	0	0
RBC	0	0	0	0	0	0	0	0	0	0	0	0	0	0	0	0	0	0	0	0	0	0.189346	-0.0784849	0.0425385	0.153243	-0.185615	-0.0412563	0	0	0	0	0	0	0	0	0	0	0	0	-0.0330299	-0.245777	-0.140352	0	0	0	0	0	0	0
RDW	0	0	0	0	0	0	0	0	0	0	0	0	0	0	0	0	0	0	0	0	0	0	0	0	0	0	0	0	0	0	0	0	0	0	0	0	0	0	0	0	0	0	0.159654	-0.060619	0.0210583	0	0	0	0
TBIL	0	0	0	0	0	0	0	0	0	0	0	0	-0.131956	0.0823885	-0.0185701	0	0	0	0	0	0	0	0	0	0	0	0	0	0	0	0	0	0	0	0	0	0	0	0	0	0	0	-0.140949	0.0831574	-0.0280442	-0.0809706	-0.287601	-0.178455	0
TGL	0	0	0	0	0	0	0	0	0	0	0	0	0	0	0	0	0	0	0	0	0	0	0	0	0	0	0	0	0	0	0	0	0	-0.0539558	0.190455	-0.0115999	0	0	0	0	0	0	0	0	0	0	0	0	0
TP	0	0	0	0	0	0	0	0	0	0	0	0	0	0	0	0	0	0	0	0	0	0	0	0	0	0	0	0	0	0	0	0	0	0	0	0	0	0	0	0	0	0	0.222541	0.0212453	0.0615372	0.108685	-0.125718	0.0306882	0
UALB	0	0	0	0	0	0	0	0	0	0	0	0	0	0	0	0	0	0	0	0	0	0	0	0	0	0	0	0	0	0	0	0	0	0	0	0	0	0	0	0	0	0	0	0	0	0	0	0	0
UALBCR	0	0	0	0	0	0	0	0	0	-0.0230817	0.189135	0.104575	0	0	0	0.123097	-0.0863756	-0.0126611	0	0	0	0	0	0	0	0	0	0	0	0	0	0	0	0	0	0	0	0	0	0	0	0	0	0	0	0.211504	-0.0515625	0.024981	0.151675
WBC	0	0	0	0.199326	-0.123011	0.0439147	0.189468	-0.0258284	0.0868484	0	0	0	0	0	0	0	0	0	0	0	0	0	0	0	0	0	0	0	0	0	0	0	0	0	0	0	0	0	0	0.1396	-0.258573	-0.0452303	0	0	0	0	0	0	0
[truncated: 2 more columns]
