# Supplementary material for: Dynamic lipidome alterations associated with human health, disease and ageing
Source: Nat Metab. 2023 Sep 11;5(9):1578–94. doi: 10.1038/s42255-023-00880-1 (PMC10513930; doi:10.1038/s42255-023-00880-1)
Supplement: Supplementary file 9 — Respiratory viral infections and vaccination. [file 42255_2023_880_MOESM9_ESM.xlsx]

## Sheet: Fig4B_SigLip
Lipid.class	B.H. FDR < 10%
CE	12
CER	1
DAG	1
DCER	1
FFA	5
HCER	1
large.TAG	39
LPC	13
LPE	5
PC	34
PE	8
PE.O	8
PE.P	23
PI	17
small.TAG	42
Lipid	p-value	B.H. FDR	Lipid.class	Sig
CE.12.0.	0.00698526	0.0424888	CE	Sig
CE.14.0.	1.7853e-05	0.000772931	CE	Sig
CE.14.1.	0.00192315	0.0170535	CE	Sig
CE.15.0.	0.00291589	0.0241134	CE	Sig
CE.16.0.	0.0372906	0.11933	CE	Not.Sig
CE.16.1.	2.68317e-06	0.000246851	CE	Sig
CE.17.0.	0.000874967	0.00947023	CE	Sig
CE.18.0.	0.000938423	0.00986684	CE	Sig
CE.18.1.	0.00161195	0.0150177	CE	Sig
CE.18.2.	0.00754906	0.0455418	CE	Sig
CE.18.3.	0.000122766	0.00282363	CE	Sig
CE.18.4.	0.000638633	0.00752878	CE	Sig
CE.20.2.	0.239844	0.356617	CE	Not.Sig
CE.20.3.	0.166916	0.284376	CE	Not.Sig
CE.20.4.	0.299753	0.408976	CE	Not.Sig
CE.20.5.	0.00432265	0.0314997	CE	Sig
CE.22.4.	0.729632	0.760636	CE	Not.Sig
CER.16.0.	0.149389	0.268828	CER	Not.Sig
CER.18.0.	0.57308	0.64382	CER	Not.Sig
CER.20.0.	0.215403	0.335173	CER	Not.Sig
CER.22.0.	0.10838	0.223438	CER	Not.Sig
CER.22.1.	0.422249	0.524959	CER	Not.Sig
CER.24.0.	0.000207853	0.00413458	CER	Sig
CER.24.1.	0.197648	0.320416	CER	Not.Sig
CER.26.0.	0.0427817	0.130113	CER	Not.Sig
CER.26.1.	0.504137	0.584718	CER	Not.Sig
DCER.24.0.	4.78494e-05	0.00135451	DCER	Sig
DCER.24.1.	0.169288	0.285771	DCER	Not.Sig
HCER.16.0.	0.700177	0.736396	HCER	Not.Sig
HCER.18.0.	0.144817	0.263599	HCER	Not.Sig
HCER.20.0.	0.203071	0.325083	HCER	Not.Sig
HCER.22.0.	0.00182849	0.0166144	HCER	Sig
HCER.24.0.	0.0730896	0.175797	HCER	Not.Sig
HCER.24.1.	0.0514296	0.146147	HCER	Not.Sig
LCER.14.0.	0.464358	0.555719	LCER	Not.Sig
LCER.16.0.	0.704395	0.738511	LCER	Not.Sig
LCER.20.1.	0.199974	0.322766	LCER	Not.Sig
LCER.24.0.	0.898491	0.904637	LCER	Not.Sig
LCER.24.1.	0.367025	0.47642	LCER	Not.Sig
DAG.14.0.16.0.	0.0299133	0.102401	DAG	Not.Sig
DAG.14.0.18.1.	0.140786	0.259047	DAG	Not.Sig
DAG.15.0.18.1.	0.0346443	0.113325	DAG	Not.Sig
DAG.16.0.16.1.	0.139291	0.256937	DAG	Not.Sig
DAG.16.0.18.1.	0.353017	0.466465	DAG	Not.Sig
DAG.16.0.20.4.	0.242935	0.359036	DAG	Not.Sig
DAG.16.0.20.5.	0.175801	0.294067	DAG	Not.Sig
DAG.16.0.22.5.	0.292735	0.401964	DAG	Not.Sig
DAG.16.1.16.1.	0.146863	0.26493	DAG	Not.Sig
DAG.16.1.18.1.	0.807657	0.821044	DAG	Not.Sig
DAG.16.1.20.4.	0.0203576	0.0871115	DAG	Sig
DAG.16.1.22.6.	0.219957	0.339849	DAG	Not.Sig
DAG.18.0.18.1.	0.189619	0.310132	DAG	Not.Sig
DAG.18.0.22.6.	0.202008	0.324625	DAG	Not.Sig
DAG.18.1.18.1.	0.627206	0.677862	DAG	Not.Sig
DAG.18.1.20.1.	0.201276	0.324155	DAG	Not.Sig
DAG.18.1.20.4.	0.175609	0.294067	DAG	Not.Sig
DAG.18.1.20.5.	0.0910911	0.20031	DAG	Not.Sig
DAG.18.1.22.6.	0.356161	0.468098	DAG	Not.Sig
DAG.18.2.20.3.	0.598763	0.660703	DAG	Not.Sig
DAG.18.2.20.4.	0.285756	0.396824	DAG	Not.Sig
DAG.18.2.20.5.	0.168409	0.284985	DAG	Not.Sig
DAG.18.2.22.5.	0.0982137	0.208917	DAG	Not.Sig
DAG.18.2.22.6.	0.078994	0.184914	DAG	Not.Sig
FFA.12.0.	0.40233	0.505316	FFA	Not.Sig
FFA.14.0.	0.00535436	0.0355162	FFA	Sig
FFA.14.1.	0.344091	0.457131	FFA	Not.Sig
FFA.15.0.	0.15237	0.270346	FFA	Not.Sig
FFA.16.0.	0.000342521	0.00558175	FFA	Sig
FFA.16.1.	0.00616371	0.0393536	FFA	Sig
FFA.17.0.	0.281753	0.393492	FFA	Not.Sig
FFA.18.0.	0.0462225	0.138292	FFA	Not.Sig
FFA.18.1.	0.00926044	0.051634	FFA	Sig
FFA.18.2.	0.0234025	0.0917044	FFA	Sig
FFA.18.3.	0.125331	0.242648	FFA	Not.Sig
FFA.20.2.	0.0920792	0.201099	FFA	Not.Sig
FFA.20.4.	0.370679	0.48014	FFA	Not.Sig
FFA.20.5.	0.587506	0.654167	FFA	Not.Sig
FFA.22.4.	0.735625	0.764717	FFA	Not.Sig
FFA.22.5.	0.249336	0.36411	FFA	Not.Sig
FFA.22.6.	0.752568	0.776845	FFA	Not.Sig
LPC.15.0.	0.0111774	0.0591838	LPC	Sig
LPC.16.0.	4.38579e-06	0.000322794	LPC	Sig
LPC.16.1.	2.17608e-05	0.000800798	LPC	Sig
LPC.17.0.	0.000144424	0.00312635	LPC	Sig
LPC.18.0.	1.01239e-05	0.000620935	LPC	Sig
LPC.18.1.	9.41749e-08	4.7637e-05	LPC	Sig
LPC.18.2.	7.11888e-07	0.00010479	LPC	Sig
LPC.20.1.	0.000335511	0.00558175	LPC	Sig
LPC.20.3.	0.000391944	0.00600981	LPC	Sig
LPC.20.4.	0.00406575	0.0305346	LPC	Sig
LPC.20.5.	0.000501973	0.0068105	LPC	Sig
LPC.22.5.	0.000235088	0.00422874	LPC	Sig
LPC.22.6.	0.0131133	0.0679676	LPC	Sig
LPE.16.0.	1.39295e-06	0.000146509	LPE	Sig
LPE.16.1.	1.47555e-05	0.000728852	LPE	Sig
LPE.18.0.	2.58897e-07	4.7637e-05	LPE	Sig
LPE.18.1.	1.58445e-07	4.7637e-05	LPE	Sig
LPE.18.2.	1.65337e-05	0.000760552	LPE	Sig
LPE.20.4.	0.132359	0.250427	LPE	Not.Sig
PC.14.0.16.1.	0.0163265	0.0775245	PC	Sig
PC.14.0.18.1.	0.000229919	0.00422874	PC	Sig
PC.14.0.18.2.	0.000584377	0.00717516	PC	Sig
PC.14.0.20.2.	0.000924798	0.00986451	PC	Sig
PC.14.0.20.3.	0.00245555	0.0207734	PC	Sig
PC.14.0.20.4.	0.00176637	0.0162506	PC	Sig
PC.14.0.20.5.	0.235732	0.351991	PC	Not.Sig
PC.14.0.22.5.	0.000840064	0.00922817	PC	Sig
PC.14.0.22.6.	0.0507397	0.145309	PC	Not.Sig
PC.15.0.18.1.	0.0352808	0.114391	PC	Not.Sig
PC.15.0.18.2.	0.0852745	0.192522	PC	Not.Sig
PC.15.0.20.3.	0.774795	0.797551	PC	Not.Sig
PC.15.0.20.4.	0.490618	0.579338	PC	Not.Sig
PC.15.0.22.6.	0.582528	0.650593	PC	Not.Sig
PC.16.0.12.0.	0.062732	0.159943	PC	Not.Sig
PC.16.0.14.0.	0.00518738	0.0354249	PC	Sig
PC.16.0.16.1.	0.00550101	0.0361495	PC	Sig
PC.16.0.18.1.	0.000249431	0.00437098	PC	Sig
PC.16.0.18.2.	8.93836e-05	0.00227072	PC	Sig
PC.16.0.18.3.	0.0480805	0.141275	PC	Not.Sig
PC.16.0.20.1.	0.0934869	0.202372	PC	Not.Sig
PC.16.0.20.2.	0.280779	0.392877	PC	Not.Sig
PC.16.0.20.3.	0.0643834	0.161728	PC	Not.Sig
PC.16.0.20.4.	0.0609013	0.158195	PC	Not.Sig
PC.16.0.20.5.	0.0295442	0.102205	PC	Not.Sig
PC.16.0.22.4.	0.00775517	0.0460307	PC	Sig
PC.16.0.22.5.	0.00462734	0.0327805	PC	Sig
PC.16.0.22.6.	0.256123	0.371076	PC	Not.Sig
PC.17.0.16.1.	0.0209467	0.0878594	PC	Sig
PC.17.0.18.1.	0.285351	0.396824	PC	Not.Sig
PC.17.0.18.2.	0.223509	0.342714	PC	Not.Sig
PC.17.0.20.3.	0.596576	0.660703	PC	Not.Sig
PC.17.0.20.4.	0.262879	0.37705	PC	Not.Sig
PC.17.0.20.5.	0.125615	0.242648	PC	Not.Sig
PC.17.0.22.5.	0.544345	0.619758	PC	Not.Sig
PC.18.0.14.0.	0.0191969	0.0846041	PC	Sig
PC.18.0.16.1.	0.00463203	0.0327805	PC	Sig
PC.18.0.18.1.	0.000348859	0.00558175	PC	Sig
PC.18.0.18.2.	0.00650981	0.0402624	PC	Sig
PC.18.0.18.3.	0.0500839	0.143991	PC	Not.Sig
PC.18.0.20.2.	0.114603	0.227353	PC	Not.Sig
PC.18.0.20.3.	0.178806	0.298416	PC	Not.Sig
PC.18.0.20.4.	0.642481	0.689753	PC	Not.Sig
PC.18.0.20.5.	0.0351229	0.114383	PC	Not.Sig
PC.18.0.22.4.	0.0167518	0.0785308	PC	Sig
PC.18.0.22.5.	0.00313292	0.0256203	PC	Sig
PC.18.0.22.6.	0.0441361	0.13368	PC	Not.Sig
PC.18.1.16.1.	0.00327231	0.0264661	PC	Sig
PC.18.1.18.1.	0.0210099	0.0878594	PC	Sig
PC.18.1.18.2.	0.000401565	0.00603167	PC	Sig
PC.18.1.18.3.	0.00620247	0.0393536	PC	Sig
PC.18.1.20.1.	0.386948	0.495294	PC	Not.Sig
PC.18.1.20.2.	0.233598	0.351991	PC	Not.Sig
PC.18.1.20.3.	0.0875819	0.195928	PC	Not.Sig
PC.18.1.20.4.	0.0740282	0.177475	PC	Not.Sig
PC.18.1.20.5.	0.00529577	0.0355162	PC	Sig
PC.18.1.22.4.	0.00789363	0.0461088	PC	Sig
PC.18.1.22.5.	0.00369331	0.0289178	PC	Sig
PC.18.1.22.6.	0.0375532	0.11965	PC	Not.Sig
PC.18.2.16.1.	4.61275e-05	0.00135451	PC	Sig
PC.18.2.18.2.	1.39343e-06	0.000146509	PC	Sig
PC.18.2.18.3.	0.00335156	0.0268125	PC	Sig
PC.18.2.20.1.	0.326378	0.435961	PC	Not.Sig
PC.18.2.20.2.	0.0158793	0.0767387	PC	Sig
PC.18.2.20.3.	3.15867e-05	0.00105672	PC	Sig
PC.18.2.20.4.	3.15218e-06	0.000257778	PC	Sig
PC.18.2.20.5.	0.0160567	0.0767387	PC	Sig
PC.18.2.22.6.	0.267759	0.381181	PC	Not.Sig
PC.20.0.14.1.	0.1591	0.276173	PC	Not.Sig
PC.20.0.18.1.	0.059588	0.157193	PC	Not.Sig
PC.20.0.18.2.	0.0342701	0.112602	PC	Not.Sig
PC.20.0.20.4.	0.358533	0.469538	PC	Not.Sig
PE.16.0.16.1.	0.505126	0.584718	PE	Not.Sig
PE.16.0.18.1.	0.366431	0.47642	PE	Not.Sig
PE.16.0.18.2.	0.152182	0.270346	PE	Not.Sig
PE.16.0.20.3.	0.622431	0.674682	PE	Not.Sig
PE.16.0.20.4.	0.440671	0.540454	PE	Not.Sig
PE.16.0.20.5.	0.0500317	0.143991	PE	Not.Sig
PE.16.0.22.4.	0.29701	0.406318	PE	Not.Sig
PE.16.0.22.5.	0.0914458	0.20031	PE	Not.Sig
PE.17.0.20.4.	0.700376	0.736396	PE	Not.Sig
PE.18.0.16.0.	0.116069	0.229026	PE	Not.Sig
PE.18.0.20.1.	0.448471	0.544678	PE	Not.Sig
PE.18.1.16.1.	0.0107606	0.0582341	PE	Sig
PE.18.1.18.1.	0.0010391	0.0102562	PE	Sig
PE.18.1.18.2.	0.00145045	0.0136863	PE	Sig
PE.18.1.18.3.	0.00877127	0.0492798	PE	Sig
PE.18.1.20.4.	0.312729	0.421787	PE	Not.Sig
PE.18.1.20.5.	0.0275717	0.0975615	PE	Sig
PE.18.1.22.5.	0.155809	0.271743	PE	Not.Sig
PE.18.1.22.6.	0.279542	0.391891	PE	Not.Sig
PE.18.2.16.1.	8.94711e-05	0.00227072	PE	Sig
PE.18.2.18.2.	0.00876096	0.0492798	PE	Sig
PE.18.2.20.4.	0.00966391	0.0530794	PE	Sig
PE.O.16.0.18.1.	1.48543e-05	0.000728852	PE.O	Sig
PE.O.16.0.18.2.	0.000234266	0.00422874	PE.O	Sig
PE.O.16.0.20.3.	0.000527444	0.0068105	PE.O	Sig
PE.O.16.0.20.4.	0.000157935	0.00332115	PE.O	Sig
PE.O.16.0.20.5.	0.00103219	0.0102562	PE.O	Sig
PE.O.16.0.22.4.	2.12722e-05	0.000800798	PE.O	Sig
PE.O.16.0.22.5.	2.03552e-07	4.7637e-05	PE.O	Sig
PE.O.18.0.20.4.	0.0610425	0.158195	PE.O	Not.Sig
PE.O.18.0.22.5.	0.00051821	0.0068105	PE.O	Sig
PE.O.18.0.22.6.	0.212349	0.331121	PE.O	Not.Sig
PE.P.16.0.16.0.	0.000379694	0.00594584	PE.P	Sig
PE.P.16.0.18.1.	0.00104513	0.0102562	PE.P	Sig
PE.P.16.0.18.2.	0.0019163	0.0170535	PE.P	Sig
PE.P.16.0.20.3.	0.00413635	0.0306309	PE.P	Sig
PE.P.16.0.20.4.	0.030157	0.102757	PE.P	Not.Sig
PE.P.16.0.20.5.	3.84674e-05	0.00123096	PE.P	Sig
PE.P.16.0.22.4.	0.00233445	0.0199786	PE.P	Sig
PE.P.16.0.22.5.	0.000177191	0.00362257	PE.P	Sig
PE.P.16.0.22.6.	0.475436	0.566215	PE.P	Not.Sig
PE.P.18.0.16.0.	6.94023e-05	0.00189186	PE.P	Sig
PE.P.18.0.16.1.	0.182827	0.30235	PE.P	Not.Sig
PE.P.18.0.18.1.	0.00393706	0.0301841	PE.P	Sig
PE.P.18.0.18.2.	0.00513365	0.0354249	PE.P	Sig
PE.P.18.0.20.3.	0.00519822	0.0354249	PE.P	Sig
PE.P.18.0.20.4.	0.0641985	0.161728	PE.P	Not.Sig
PE.P.18.0.20.5.	0.000113713	0.00269977	PE.P	Sig
PE.P.18.0.22.4.	0.00849925	0.0484918	PE.P	Sig
PE.P.18.0.22.5.	0.00133507	0.0129291	PE.P	Sig
PE.P.18.0.22.6.	0.598596	0.660703	PE.P	Not.Sig
PE.P.18.1.16.0.	0.0212271	0.0882665	PE.P	Sig
PE.P.18.1.18.1.	0.00356884	0.0282437	PE.P	Sig
PE.P.18.1.18.2.	0.001364	0.0130377	PE.P	Sig
PE.P.18.1.20.3.	0.0266163	0.0974606	PE.P	Sig
PE.P.18.1.20.4.	0.0219439	0.0897261	PE.P	Sig
PE.P.18.1.20.5.	0.000584932	0.00717516	PE.P	Sig
PE.P.18.1.22.4.	0.00630326	0.0396513	PE.P	Sig
PE.P.18.1.22.5.	0.00400853	0.0304152	PE.P	Sig
PE.P.18.1.22.6.	0.662425	0.705564	PE.P	Not.Sig
PE.P.18.2.20.4.	0.00788743	0.0461088	PE.P	Sig
PI.16.0.16.0.	0.125035	0.242648	PI	Not.Sig
PI.16.0.16.1.	0.24726	0.36324	PI	Not.Sig
PI.16.0.18.0.	0.0182181	0.082261	PI	Sig
PI.16.0.18.1.	9.94187e-05	0.00243907	PI	Sig
PI.16.0.18.2.	0.26209	0.37705	PI	Not.Sig
PI.16.0.20.2.	0.00535638	0.0355162	PI	Sig
PI.16.0.20.3.	0.000235569	0.00422874	PI	Sig
PI.16.0.20.4.	1.46278e-05	0.000728852	PI	Sig
PI.16.0.22.5.	0.0234415	0.0917044	PI	Sig
PI.18.0.16.1.	0.183629	0.30235	PI	Not.Sig
PI.18.0.18.0.	0.000689512	0.0078074	PI	Sig
PI.18.0.18.1.	3.07569e-05	0.00105672	PI	Sig
PI.18.0.18.2.	0.478816	0.568401	PI	Not.Sig
PI.18.0.18.3.	0.0175376	0.0801721	PI	Sig
PI.18.0.20.2.	4.45781e-05	0.00135451	PI	Sig
PI.18.0.20.3.	2.09551e-05	0.000800798	PI	Sig
PI.18.0.20.4.	0.000654677	0.00752878	PI	Sig
PI.18.0.22.4.	0.000136014	0.00303352	PI	Sig
PI.18.0.22.5.	0.000501072	0.0068105	PI	Sig
PI.18.0.22.6.	0.00227919	0.0197351	PI	Sig
PI.18.1.16.1.	0.086957	0.195123	PI	Not.Sig
PI.18.1.18.1.	7.65278e-06	0.00051204	PI	Sig
PI.18.1.18.2.	0.0322357	0.108336	PI	Not.Sig
PI.18.1.20.3.	0.0298248	0.102401	PI	Not.Sig
PI.18.1.20.4.	0.00196412	0.0172094	PI	Sig
PI.18.2.18.2.	0.0834865	0.189065	PI	Not.Sig
SM.14.0.	0.162154	0.278844	SM	Not.Sig
SM.16.0.	0.694166	0.734061	SM	Not.Sig
SM.18.0.	0.771956	0.795742	SM	Not.Sig
SM.18.1.	0.388927	0.49585	SM	Not.Sig
SM.20.1.	0.386571	0.495294	SM	Not.Sig
SM.24.0.	0.61915	0.673097	SM	Not.Sig
SM.24.1.	0.957854	0.957854	SM	Not.Sig
SM.26.1.	0.189448	0.310132	SM	Not.Sig
TAG.36.0.FA12.0	0.000298859	0.00511535	small.TAG	Sig
TAG.38.0.FA12.0	0.00270687	0.0226393	small.TAG	Sig
TAG.40.0.FA12.0	0.00461488	0.0327805	small.TAG	Sig
TAG.40.0.FA14.0	0.0548578	0.152532	small.TAG	Not.Sig
TAG.40.0.FA16.0	0.0261018	0.0967714	small.TAG	Sig
TAG.42.0.FA12.0	0.017332	0.0797271	small.TAG	Sig
TAG.42.0.FA14.0	0.0231632	0.0917044	small.TAG	Sig
TAG.42.0.FA16.0	0.0390105	0.123757	small.TAG	Not.Sig
TAG.42.1.FA12.0	0.00602595	0.0391767	small.TAG	Sig
TAG.42.1.FA14.0	0.0713403	0.174541	small.TAG	Not.Sig
TAG.42.1.FA16.0	0.023761	0.0917044	small.TAG	Sig
TAG.42.1.FA16.1	0.0146501	0.0743617	small.TAG	Sig
TAG.42.1.FA18.1	0.0198577	0.0859721	small.TAG	Sig
TAG.42.2.FA12.0	0.00416181	0.0306309	small.TAG	Sig
TAG.42.2.FA18.2	0.0295785	0.102205	small.TAG	Not.Sig
TAG.44.0.FA12.0	0.0103857	0.0566215	small.TAG	Sig
TAG.44.0.FA14.0	0.0224388	0.0911077	small.TAG	Sig
TAG.44.0.FA16.0	0.0150435	0.0758355	small.TAG	Sig
TAG.44.0.FA18.0	0.0274583	0.0975615	small.TAG	Sig
TAG.44.1.FA12.0	0.0187578	0.0831673	small.TAG	Sig
TAG.44.1.FA14.0	0.0228119	0.0912477	small.TAG	Sig
TAG.44.1.FA14.1	0.0083199	0.0479063	small.TAG	Sig
TAG.44.1.FA16.0	0.067981	0.167338	small.TAG	Not.Sig
TAG.44.1.FA16.1	0.0279647	0.0984787	small.TAG	Sig
TAG.44.1.FA18.1	0.0225293	0.0911077	small.TAG	Sig
TAG.44.2.FA12.0	0.0367258	0.118036	small.TAG	Not.Sig
TAG.44.2.FA14.0	0.0399801	0.124379	small.TAG	Not.Sig
TAG.44.2.FA16.0	0.161681	0.278682	small.TAG	Not.Sig
TAG.44.2.FA16.1	0.0593276	0.157069	small.TAG	Not.Sig
TAG.44.2.FA18.1	0.0446694	0.134191	small.TAG	Not.Sig
TAG.44.2.FA18.2	0.071889	0.174541	small.TAG	Not.Sig
TAG.44.3.FA18.2	0.0580491	0.155361	small.TAG	Not.Sig
TAG.45.0.FA14.0	0.0890726	0.198059	small.TAG	Not.Sig
TAG.45.0.FA15.0	0.0633837	0.160863	small.TAG	Not.Sig
TAG.45.0.FA16.0	0.128338	0.245342	small.TAG	Not.Sig
TAG.45.1.FA15.0	0.0241151	0.0924414	small.TAG	Sig
TAG.45.1.FA16.0	0.441322	0.540454	small.TAG	Not.Sig
TAG.45.1.FA18.1	0.0911264	0.20031	small.TAG	Not.Sig
TAG.46.0.FA12.0	0.0157783	0.0767387	small.TAG	Sig
TAG.46.0.FA14.0	0.0281309	0.0985922	small.TAG	Sig
TAG.46.0.FA16.0	0.0160119	0.0767387	small.TAG	Sig
TAG.46.0.FA18.0	0.0231842	0.0917044	small.TAG	Sig
TAG.46.1.FA12.0	0.0111554	0.0591838	small.TAG	Sig
TAG.46.1.FA14.0	0.046562	0.138743	small.TAG	Not.Sig
TAG.46.1.FA14.1	0.0529643	0.14993	small.TAG	Not.Sig
TAG.46.1.FA16.0	0.0155909	0.0766698	small.TAG	Sig
TAG.46.1.FA16.1	0.0337639	0.112254	small.TAG	Not.Sig
TAG.46.1.FA18.0	0.0400513	0.124379	small.TAG	Not.Sig
TAG.46.1.FA18.1	0.0206764	0.0878594	small.TAG	Sig
TAG.46.2.FA12.0	0.0235857	0.0917044	small.TAG	Sig
TAG.46.2.FA14.0	0.122135	0.239073	small.TAG	Not.Sig
TAG.46.2.FA14.1	0.0549198	0.152532	small.TAG	Not.Sig
TAG.46.2.FA16.0	0.0249083	0.0934144	small.TAG	Sig
TAG.46.2.FA16.1	0.0169284	0.0788565	small.TAG	Sig
TAG.46.2.FA18.1	0.0270244	0.0975091	small.TAG	Sig
TAG.46.2.FA18.2	0.0422447	0.129013	small.TAG	Not.Sig
TAG.46.3.FA12.0	0.0562804	0.15285	small.TAG	Not.Sig
TAG.46.3.FA14.0	0.167924	0.284985	small.TAG	Not.Sig
TAG.46.3.FA14.1	0.159746	0.276642	small.TAG	Not.Sig
TAG.46.3.FA16.0	0.095122	0.205307	small.TAG	Not.Sig
TAG.46.3.FA16.1	0.024274	0.0925681	small.TAG	Sig
TAG.46.3.FA18.1	0.0496258	0.143798	small.TAG	Not.Sig
TAG.46.3.FA18.2	0.0714113	0.174541	small.TAG	Not.Sig
TAG.46.3.FA18.3	0.136618	0.255855	small.TAG	Not.Sig
TAG.46.4.FA18.2	0.154695	0.271265	small.TAG	Not.Sig
TAG.47.0.FA14.0	0.0554925	0.15285	small.TAG	Not.Sig
TAG.47.0.FA15.0	0.0559419	0.15285	small.TAG	Not.Sig
TAG.47.0.FA16.0	0.048831	0.142617	small.TAG	Not.Sig
TAG.47.0.FA17.0	0.033696	0.112254	small.TAG	Not.Sig
TAG.47.1.FA14.0	0.11219	0.226259	small.TAG	Not.Sig
TAG.47.1.FA15.0	0.160263	0.276887	small.TAG	Not.Sig
TAG.47.1.FA16.0	0.0176803	0.0803255	small.TAG	Sig
TAG.47.1.FA16.1	0.326364	0.435961	small.TAG	Not.Sig
TAG.47.1.FA17.0	0.0154101	0.0766698	small.TAG	Sig
TAG.47.1.FA18.1	0.105525	0.218779	small.TAG	Not.Sig
TAG.47.2.FA14.0	0.164775	0.282033	small.TAG	Not.Sig
TAG.47.2.FA15.0	0.234764	0.351991	small.TAG	Not.Sig
TAG.47.2.FA16.1	0.061599	0.159077	small.TAG	Not.Sig
TAG.47.2.FA18.1	0.158116	0.275114	small.TAG	Not.Sig
TAG.47.2.FA18.2	0.276636	0.390046	small.TAG	Not.Sig
TAG.48.0.FA14.0	0.0287547	0.100301	small.TAG	Not.Sig
TAG.48.0.FA16.0	0.0184809	0.0828398	small.TAG	Sig
TAG.48.0.FA18.0	0.0123976	0.0647136	small.TAG	Sig
TAG.48.1.FA12.0	0.0066147	0.0405702	small.TAG	Sig
TAG.48.1.FA14.0	0.0625941	0.159943	small.TAG	Not.Sig
TAG.48.1.FA14.1	0.0193586	0.0848091	small.TAG	Sig
TAG.48.1.FA16.0	0.0537289	0.151511	small.TAG	Not.Sig
TAG.48.1.FA16.1	0.0806307	0.185451	small.TAG	Not.Sig
TAG.48.1.FA18.0	0.0108577	0.0583307	small.TAG	Sig
TAG.48.1.FA18.1	0.0585619	0.156165	small.TAG	Not.Sig
TAG.48.2.FA12.0	0.0196162	0.0854293	small.TAG	Sig
TAG.48.2.FA14.0	0.183001	0.30235	small.TAG	Not.Sig
TAG.48.2.FA14.1	0.0654551	0.162205	small.TAG	Not.Sig
TAG.48.2.FA16.0	0.120235	0.236613	small.TAG	Not.Sig
TAG.48.2.FA16.1	0.142568	0.260627	small.TAG	Not.Sig
TAG.48.2.FA18.0	0.0237983	0.0917044	small.TAG	Sig
TAG.48.2.FA18.1	0.0397864	0.124379	small.TAG	Not.Sig
TAG.48.2.FA18.2	0.145409	0.263599	small.TAG	Not.Sig
TAG.48.3.FA12.0	0.0578538	0.155361	small.TAG	Not.Sig
TAG.48.3.FA14.0	0.276458	0.390046	small.TAG	Not.Sig
TAG.48.3.FA14.1	0.135657	0.254704	small.TAG	Not.Sig
TAG.48.3.FA16.0	0.111128	0.225939	small.TAG	Not.Sig
TAG.48.3.FA16.1	0.278122	0.391391	small.TAG	Not.Sig
TAG.48.3.FA18.1	0.0445954	0.134191	small.TAG	Not.Sig
TAG.48.3.FA18.2	0.0990457	0.21008	small.TAG	Not.Sig
TAG.48.3.FA18.3	0.152437	0.270346	small.TAG	Not.Sig
TAG.48.4.FA12.0	0.0908292	0.20031	small.TAG	Not.Sig
TAG.48.4.FA14.0	0.151012	0.269769	small.TAG	Not.Sig
TAG.48.4.FA14.1	0.18552	0.304783	small.TAG	Not.Sig
TAG.48.4.FA16.0	0.0570806	0.154453	small.TAG	Not.Sig
TAG.48.4.FA16.1	0.31602	0.424436	small.TAG	Not.Sig
TAG.48.4.FA18.1	0.126599	0.242648	small.TAG	Not.Sig
TAG.48.4.FA18.2	0.155409	0.271688	small.TAG	Not.Sig
TAG.48.4.FA18.3	0.0743037	0.177557	small.TAG	Not.Sig
TAG.48.4.FA20.4	0.047689	0.14096	small.TAG	Not.Sig
TAG.48.5.FA18.2	0.203177	0.325083	small.TAG	Not.Sig
TAG.48.5.FA18.3	0.11271	0.226259	small.TAG	Not.Sig
TAG.49.0.FA15.0	0.0980848	0.208917	large.TAG	Not.Sig
TAG.49.0.FA16.0	0.0411786	0.12681	large.TAG	Not.Sig
TAG.49.0.FA17.0	0.0113398	0.0596147	large.TAG	Sig
TAG.49.0.FA18.0	0.0245651	0.0928674	large.TAG	Sig
TAG.49.1.FA14.0	0.0758458	0.180073	large.TAG	Not.Sig
TAG.49.1.FA15.0	0.231166	0.351525	large.TAG	Not.Sig
TAG.49.1.FA16.0	0.111852	0.226259	large.TAG	Not.Sig
TAG.49.1.FA16.1	0.110566	0.225939	large.TAG	Not.Sig
TAG.49.1.FA17.0	0.0481792	0.141275	large.TAG	Not.Sig
TAG.49.1.FA18.1	0.153531	0.270981	large.TAG	Not.Sig
TAG.49.2.FA14.0	0.1925	0.314146	large.TAG	Not.Sig
TAG.49.2.FA15.0	0.504351	0.584718	large.TAG	Not.Sig
TAG.49.2.FA16.0	0.272109	0.386626	large.TAG	Not.Sig
TAG.49.2.FA16.1	0.274751	0.388878	large.TAG	Not.Sig
TAG.49.2.FA17.0	0.110776	0.225939	large.TAG	Not.Sig
TAG.49.2.FA18.1	0.241862	0.358892	large.TAG	Not.Sig
TAG.49.2.FA18.2	0.444206	0.541284	large.TAG	Not.Sig
TAG.49.3.FA15.0	0.619914	0.673097	large.TAG	Not.Sig
TAG.49.3.FA16.0	0.248166	0.363844	large.TAG	Not.Sig
TAG.49.3.FA16.1	0.371195	0.48014	large.TAG	Not.Sig
TAG.49.3.FA18.2	0.427248	0.529385	large.TAG	Not.Sig
TAG.49.3.FA18.3	0.14225	0.260627	large.TAG	Not.Sig
TAG.50.0.FA14.0	0.0156256	0.0766698	large.TAG	Sig
TAG.50.0.FA16.0	0.0216626	0.0895712	large.TAG	Sig
TAG.50.0.FA18.0	0.00833153	0.0479063	large.TAG	Sig
TAG.50.1.FA14.0	0.0628039	0.159943	large.TAG	Not.Sig
TAG.50.1.FA16.0	0.110022	0.225939	large.TAG	Not.Sig
TAG.50.1.FA16.1	0.112796	0.226259	large.TAG	Not.Sig
TAG.50.1.FA18.0	0.0246048	0.0928674	large.TAG	Sig
TAG.50.1.FA18.1	0.130117	0.248099	large.TAG	Not.Sig
TAG.50.1.FA20.1	0.0561233	0.15285	large.TAG	Not.Sig
TAG.50.2.FA14.0	0.258931	0.374407	large.TAG	Not.Sig
TAG.50.2.FA14.1	0.0539721	0.151616	large.TAG	Not.Sig
TAG.50.2.FA16.0	0.351766	0.466465	large.TAG	Not.Sig
TAG.50.2.FA16.1	0.31501	0.423852	large.TAG	Not.Sig
TAG.50.2.FA18.0	0.0768352	0.181835	large.TAG	Not.Sig
TAG.50.2.FA18.1	0.26332	0.37705	large.TAG	Not.Sig
TAG.50.2.FA18.2	0.444015	0.541284	large.TAG	Not.Sig
TAG.50.2.FA20.2	0.0801464	0.184914	large.TAG	Not.Sig
TAG.50.3.FA14.0	0.497964	0.583601	large.TAG	Not.Sig
TAG.50.3.FA14.1	0.180347	0.300306	large.TAG	Not.Sig
TAG.50.3.FA16.0	0.582376	0.650593	large.TAG	Not.Sig
TAG.50.3.FA16.1	0.707554	0.740627	large.TAG	Not.Sig
TAG.50.3.FA18.0	0.104627	0.218146	large.TAG	Not.Sig
TAG.50.3.FA18.1	0.501285	0.584701	large.TAG	Not.Sig
TAG.50.3.FA18.2	0.593985	0.659386	large.TAG	Not.Sig
TAG.50.3.FA18.3	0.228158	0.347669	large.TAG	Not.Sig
TAG.50.3.FA20.3	0.115237	0.227996	large.TAG	Not.Sig
TAG.50.4.FA14.0	0.555697	0.630189	large.TAG	Not.Sig
TAG.50.4.FA14.1	0.439944	0.540454	large.TAG	Not.Sig
TAG.50.4.FA16.0	0.36544	0.47642	large.TAG	Not.Sig
TAG.50.4.FA16.1	0.742871	0.768992	large.TAG	Not.Sig
TAG.50.4.FA18.1	0.38792	0.495675	large.TAG	Not.Sig
TAG.50.4.FA18.2	0.597808	0.660703	large.TAG	Not.Sig
TAG.50.4.FA18.3	0.33346	0.444613	large.TAG	Not.Sig
TAG.50.4.FA20.3	0.0969953	0.20813	large.TAG	Not.Sig
TAG.50.4.FA20.4	0.0607146	0.158195	large.TAG	Not.Sig
TAG.50.5.FA14.0	0.537509	0.614458	large.TAG	Not.Sig
TAG.50.5.FA16.0	0.0356379	0.115042	large.TAG	Not.Sig
TAG.50.5.FA16.1	0.457782	0.554157	large.TAG	Not.Sig
TAG.50.5.FA18.1	0.137508	0.256868	large.TAG	Not.Sig
TAG.50.5.FA18.2	0.699283	0.736396	large.TAG	Not.Sig
TAG.50.5.FA18.3	0.606198	0.666908	large.TAG	Not.Sig
TAG.50.5.FA20.4	0.0262873	0.0967714	large.TAG	Sig
TAG.50.5.FA20.5	0.0154504	0.0766698	large.TAG	Sig
TAG.50.6.FA20.4	0.0262966	0.0967714	large.TAG	Sig
TAG.51.0.FA16.0	0.017064	0.078988	large.TAG	Sig
TAG.51.0.FA17.0	0.0512893	0.146147	large.TAG	Not.Sig
TAG.51.0.FA18.0	0.0218519	0.0897261	large.TAG	Sig
TAG.51.1.FA15.0	0.222447	0.342513	large.TAG	Not.Sig
TAG.51.1.FA16.0	0.079996	0.184914	large.TAG	Not.Sig
TAG.51.1.FA17.0	0.102142	0.215406	large.TAG	Not.Sig
TAG.51.1.FA18.0	0.0778055	0.182955	large.TAG	Not.Sig
TAG.51.1.FA18.1	0.138623	0.256937	large.TAG	Not.Sig
TAG.51.2.FA15.0	0.61246	0.67158	large.TAG	Not.Sig
TAG.51.2.FA16.0	0.218049	0.337861	large.TAG	Not.Sig
TAG.51.2.FA16.1	0.205205	0.326901	large.TAG	Not.Sig
TAG.51.2.FA17.0	0.233773	0.351991	large.TAG	Not.Sig
TAG.51.2.FA18.1	0.440094	0.540454	large.TAG	Not.Sig
TAG.51.2.FA18.2	0.463026	0.555719	large.TAG	Not.Sig
TAG.51.3.FA15.0	0.571966	0.64382	large.TAG	Not.Sig
TAG.51.3.FA16.1	0.366217	0.47642	large.TAG	Not.Sig
TAG.51.3.FA17.0	0.411647	0.513512	large.TAG	Not.Sig
TAG.51.3.FA18.2	0.702019	0.73707	large.TAG	Not.Sig
TAG.51.3.FA18.3	0.355122	0.467566	large.TAG	Not.Sig
TAG.51.4.FA15.0	0.491965	0.579338	large.TAG	Not.Sig
TAG.51.4.FA16.1	0.802402	0.817961	large.TAG	Not.Sig
TAG.51.4.FA18.2	0.620054	0.673097	large.TAG	Not.Sig
TAG.51.4.FA18.3	0.520274	0.60019	large.TAG	Not.Sig
TAG.51.4.FA20.4	0.0492989	0.143415	large.TAG	Not.Sig
TAG.51.5.FA18.2	0.556908	0.630591	large.TAG	Not.Sig
TAG.51.5.FA18.3	0.615006	0.672577	large.TAG	Not.Sig
TAG.52.0.FA16.0	0.00650135	0.0402624	large.TAG	Sig
TAG.52.0.FA18.0	0.00935269	0.0517562	large.TAG	Sig
TAG.52.0.FA20.0	0.000425292	0.0061011	large.TAG	Sig
TAG.52.1.FA16.0	0.0751533	0.179006	large.TAG	Not.Sig
TAG.52.1.FA16.1	0.0185714	0.0828398	large.TAG	Sig
TAG.52.1.FA18.0	0.0272285	0.0975091	large.TAG	Sig
TAG.52.1.FA18.1	0.154798	0.271265	large.TAG	Not.Sig
TAG.52.1.FA20.0	0.000431056	0.0061011	large.TAG	Sig
TAG.52.1.FA20.1	0.0967025	0.208108	large.TAG	Not.Sig
TAG.52.2.FA14.0	0.112822	0.226259	large.TAG	Not.Sig
TAG.52.2.FA16.0	0.373848	0.481877	large.TAG	Not.Sig
TAG.52.2.FA16.1	0.265406	0.378849	large.TAG	Not.Sig
TAG.52.2.FA18.0	0.126007	0.242648	large.TAG	Not.Sig
TAG.52.2.FA18.1	0.372009	0.480348	large.TAG	Not.Sig
TAG.52.2.FA18.2	0.452937	0.549195	large.TAG	Not.Sig
TAG.52.2.FA20.0	0.040954	0.126648	large.TAG	Not.Sig
TAG.52.2.FA20.1	0.121671	0.2388	large.TAG	Not.Sig
TAG.52.2.FA20.2	0.20609	0.326901	large.TAG	Not.Sig
TAG.52.3.FA14.0	0.404006	0.506556	large.TAG	Not.Sig
TAG.52.3.FA16.0	0.500141	0.584292	large.TAG	Not.Sig
TAG.52.3.FA16.1	0.777322	0.799035	large.TAG	Not.Sig
TAG.52.3.FA18.0	0.273407	0.387722	large.TAG	Not.Sig
TAG.52.3.FA18.1	0.546428	0.620634	large.TAG	Not.Sig
TAG.52.3.FA18.2	0.488349	0.577854	large.TAG	Not.Sig
TAG.52.3.FA18.3	0.290609	0.400539	large.TAG	Not.Sig
TAG.52.3.FA20.0	0.499134	0.584042	large.TAG	Not.Sig
TAG.52.3.FA20.1	0.353918	0.466816	large.TAG	Not.Sig
TAG.52.3.FA20.2	0.462653	0.555719	large.TAG	Not.Sig
TAG.52.3.FA20.3	0.286313	0.396848	large.TAG	Not.Sig
TAG.52.3.FA22.1	0.442225	0.54066	large.TAG	Not.Sig
TAG.52.4.FA14.0	0.394544	0.498943	large.TAG	Not.Sig
TAG.52.4.FA16.0	0.448439	0.544678	large.TAG	Not.Sig
TAG.52.4.FA16.1	0.804033	0.81849	large.TAG	Not.Sig
TAG.52.4.FA18.0	0.236891	0.352939	large.TAG	Not.Sig
TAG.52.4.FA18.1	0.678136	0.719176	large.TAG	Not.Sig
TAG.52.4.FA18.2	0.431181	0.532552	large.TAG	Not.Sig
TAG.52.4.FA18.3	0.390194	0.49585	large.TAG	Not.Sig
TAG.52.4.FA20.0	0.458673	0.554324	large.TAG	Not.Sig
TAG.52.4.FA20.2	0.493172	0.579832	large.TAG	Not.Sig
TAG.52.4.FA20.3	0.390982	0.49585	large.TAG	Not.Sig
TAG.52.4.FA20.4	0.0797656	0.184914	large.TAG	Not.Sig
TAG.52.4.FA22.1	0.460186	0.555241	large.TAG	Not.Sig
TAG.52.4.FA22.4	0.0338593	0.112254	large.TAG	Not.Sig
TAG.52.5.FA14.0	0.101444	0.214548	large.TAG	Not.Sig
TAG.52.5.FA16.0	0.591413	0.657523	large.TAG	Not.Sig
TAG.52.5.FA16.1	0.745763	0.770901	large.TAG	Not.Sig
TAG.52.5.FA18.1	0.672524	0.714253	large.TAG	Not.Sig
TAG.52.5.FA18.2	0.613182	0.67158	large.TAG	Not.Sig
TAG.52.5.FA18.3	0.623662	0.675023	large.TAG	Not.Sig
TAG.52.5.FA20.3	0.726134	0.758063	large.TAG	Not.Sig
TAG.52.5.FA20.4	0.13527	0.254626	large.TAG	Not.Sig
TAG.52.5.FA20.5	0.0200739	0.0863999	large.TAG	Sig
TAG.52.6.FA14.0	0.0651735	0.162205	large.TAG	Not.Sig
TAG.52.6.FA16.0	0.23491	0.351991	large.TAG	Not.Sig
TAG.52.6.FA16.1	0.84262	0.854227	large.TAG	Not.Sig
TAG.52.6.FA18.1	0.247039	0.36324	large.TAG	Not.Sig
TAG.52.6.FA18.2	0.860897	0.870358	large.TAG	Not.Sig
TAG.52.6.FA18.3	0.826328	0.838865	large.TAG	Not.Sig
TAG.52.6.FA20.4	0.358013	0.469538	large.TAG	Not.Sig
TAG.52.6.FA20.5	0.034142	0.112602	large.TAG	Not.Sig
TAG.52.7.FA16.0	0.0137397	0.0702251	large.TAG	Sig
TAG.52.7.FA18.1	0.065286	0.162205	large.TAG	Not.Sig
TAG.52.7.FA20.5	0.0882473	0.196818	large.TAG	Not.Sig
TAG.52.8.FA16.1	0.0399848	0.124379	large.TAG	Not.Sig
TAG.52.8.FA18.2	0.235776	0.351991	large.TAG	Not.Sig
TAG.53.0.FA16.0	0.0723408	0.174567	large.TAG	Not.Sig
TAG.53.1.FA16.0	0.00104397	0.0102562	large.TAG	Sig
TAG.53.1.FA17.0	0.0831561	0.189065	large.TAG	Not.Sig
TAG.53.1.FA18.0	0.0418744	0.128415	large.TAG	Not.Sig
TAG.53.1.FA18.1	0.0641709	0.161728	large.TAG	Not.Sig
TAG.53.2.FA16.0	0.0306958	0.103633	large.TAG	Not.Sig
TAG.53.2.FA17.0	0.252393	0.367844	large.TAG	Not.Sig
TAG.53.2.FA18.1	0.211227	0.33007	large.TAG	Not.Sig
TAG.53.2.FA18.2	0.205651	0.326901	large.TAG	Not.Sig
TAG.53.3.FA16.0	0.0653583	0.162205	large.TAG	Not.Sig
TAG.53.3.FA17.0	0.397092	0.501303	large.TAG	Not.Sig
TAG.53.3.FA18.2	0.426235	0.52902	large.TAG	Not.Sig
TAG.53.4.FA16.0	0.13502	0.254626	large.TAG	Not.Sig
TAG.53.4.FA17.0	0.524427	0.60255	large.TAG	Not.Sig
TAG.53.4.FA18.2	0.619517	0.673097	large.TAG	Not.Sig
TAG.53.4.FA18.3	0.248806	0.364058	large.TAG	Not.Sig
TAG.53.4.FA20.4	0.0272227	0.0975091	large.TAG	Sig
TAG.53.5.FA20.4	0.11417	0.227353	large.TAG	Not.Sig
TAG.53.6.FA20.4	0.41075	0.513264	large.TAG	Not.Sig
TAG.54.0.FA16.0	0.00055137	0.00699669	large.TAG	Sig
TAG.54.0.FA18.0	0.0267925	0.0975091	large.TAG	Sig
TAG.54.1.FA16.0	0.000520485	0.0068105	large.TAG	Sig
TAG.54.1.FA18.0	0.0250036	0.0934144	large.TAG	Sig
TAG.54.1.FA18.1	0.0208141	0.0878594	large.TAG	Sig
TAG.54.1.FA20.0	0.000989219	0.0102544	large.TAG	Sig
TAG.54.1.FA20.1	0.0562758	0.15285	large.TAG	Not.Sig
TAG.54.2.FA16.0	0.164057	0.28146	large.TAG	Not.Sig
TAG.54.2.FA18.0	0.0587756	0.156169	large.TAG	Not.Sig
TAG.54.2.FA18.1	0.0834117	0.189065	large.TAG	Not.Sig
TAG.54.2.FA18.2	0.142708	0.260627	large.TAG	Not.Sig
TAG.54.2.FA20.0	0.00374195	0.0289903	large.TAG	Sig
TAG.54.2.FA20.1	0.206994	0.32763	large.TAG	Not.Sig
TAG.54.2.FA20.2	0.520065	0.60019	large.TAG	Not.Sig
TAG.54.3.FA16.0	0.601159	0.662355	large.TAG	Not.Sig
TAG.54.3.FA16.1	0.52437	0.60255	large.TAG	Not.Sig
TAG.54.3.FA18.0	0.296195	0.405959	large.TAG	Not.Sig
TAG.54.3.FA18.1	0.223158	0.342714	large.TAG	Not.Sig
TAG.54.3.FA18.2	0.279122	0.391891	large.TAG	Not.Sig
TAG.54.3.FA18.3	0.152879	0.270478	large.TAG	Not.Sig
TAG.54.3.FA20.1	0.470118	0.5617	large.TAG	Not.Sig
TAG.54.3.FA20.2	0.570643	0.64382	large.TAG	Not.Sig
TAG.54.3.FA20.3	0.383592	0.492712	large.TAG	Not.Sig
TAG.54.4.FA16.0	0.631349	0.679346	large.TAG	Not.Sig
TAG.54.4.FA16.1	0.907586	0.912545	large.TAG	Not.Sig
TAG.54.4.FA18.0	0.493977	0.579851	large.TAG	Not.Sig
TAG.54.4.FA18.1	0.391425	0.49585	large.TAG	Not.Sig
TAG.54.4.FA18.2	0.391376	0.49585	large.TAG	Not.Sig
TAG.54.4.FA18.3	0.287027	0.396929	large.TAG	Not.Sig
TAG.54.4.FA20.1	0.642895	0.689753	large.TAG	Not.Sig
TAG.54.4.FA20.2	0.782055	0.802779	large.TAG	Not.Sig
TAG.54.4.FA20.3	0.688458	0.729072	large.TAG	Not.Sig
TAG.54.4.FA20.4	0.0859534	0.193461	large.TAG	Not.Sig
TAG.54.4.FA22.1	0.47684	0.56697	large.TAG	Not.Sig
TAG.54.4.FA22.4	0.139216	0.256937	large.TAG	Not.Sig
TAG.54.5.FA16.0	0.20987	0.32948	large.TAG	Not.Sig
TAG.54.5.FA16.1	0.742061	0.768992	large.TAG	Not.Sig
TAG.54.5.FA18.0	0.436594	0.538247	large.TAG	Not.Sig
TAG.54.5.FA18.1	0.527216	0.60441	large.TAG	Not.Sig
TAG.54.5.FA18.2	0.537651	0.614458	large.TAG	Not.Sig
TAG.54.5.FA18.3	0.544815	0.619758	large.TAG	Not.Sig
TAG.54.5.FA20.2	0.796928	0.814637	large.TAG	Not.Sig
TAG.54.5.FA20.3	0.865288	0.873596	large.TAG	Not.Sig
TAG.54.5.FA20.4	0.0934578	0.202372	large.TAG	Not.Sig
TAG.54.5.FA20.5	0.00770094	0.0460307	large.TAG	Sig
TAG.54.5.FA22.1	0.644152	0.690096	large.TAG	Not.Sig
TAG.54.5.FA22.4	0.130486	0.248159	large.TAG	Not.Sig
TAG.54.6.FA16.0	0.0720929	0.174541	large.TAG	Not.Sig
TAG.54.6.FA16.1	0.398569	0.502211	large.TAG	Not.Sig
TAG.54.6.FA18.1	0.660584	0.705564	large.TAG	Not.Sig
TAG.54.6.FA18.2	0.658142	0.704059	large.TAG	Not.Sig
TAG.54.6.FA18.3	0.730848	0.760826	large.TAG	Not.Sig
TAG.54.6.FA20.3	0.928913	0.931444	large.TAG	Not.Sig
TAG.54.6.FA20.4	0.208003	0.327816	large.TAG	Not.Sig
TAG.54.6.FA20.5	0.0272919	0.0975091	large.TAG	Sig
TAG.54.6.FA22.5	0.131774	0.249964	large.TAG	Not.Sig
TAG.54.7.FA16.1	0.282552	0.393861	large.TAG	Not.Sig
TAG.54.7.FA18.1	0.405613	0.507706	large.TAG	Not.Sig
TAG.54.7.FA18.2	0.742791	0.768992	large.TAG	Not.Sig
TAG.54.7.FA18.3	0.789883	0.809686	large.TAG	Not.Sig
TAG.54.7.FA20.4	0.630399	0.679346	large.TAG	Not.Sig
TAG.54.7.FA20.5	0.139074	0.256937	large.TAG	Not.Sig
TAG.54.7.FA22.5	0.0814541	0.186181	large.TAG	Not.Sig
TAG.54.8.FA18.2	0.540495	0.616751	large.TAG	Not.Sig
TAG.54.8.FA18.3	0.87548	0.882675	large.TAG	Not.Sig
TAG.54.8.FA20.4	0.255463	0.37085	large.TAG	Not.Sig
TAG.54.8.FA20.5	0.234484	0.351991	large.TAG	Not.Sig
TAG.55.1.FA16.0	0.207538	0.327786	large.TAG	Not.Sig
TAG.55.1.FA18.1	0.0912024	0.20031	large.TAG	Not.Sig
TAG.55.2.FA18.1	0.00606813	0.0391767	large.TAG	Sig
TAG.55.2.FA18.2	0.491681	0.579338	large.TAG	Not.Sig
TAG.55.3.FA18.1	0.105041	0.218391	large.TAG	Not.Sig
TAG.55.3.FA18.2	0.0603227	0.157998	large.TAG	Not.Sig
TAG.55.4.FA18.1	0.113987	0.227353	large.TAG	Not.Sig
TAG.55.4.FA18.2	0.262997	0.37705	large.TAG	Not.Sig
TAG.55.5.FA18.1	0.126383	0.242648	large.TAG	Not.Sig
TAG.55.5.FA18.2	0.28745	0.396929	large.TAG	Not.Sig
TAG.55.5.FA20.4	0.168436	0.284985	large.TAG	Not.Sig
TAG.56.1.FA16.0	0.000645856	0.00752878	large.TAG	Sig
TAG.56.1.FA18.1	0.000639007	0.00752878	large.TAG	Sig
TAG.56.10.FA18.2	0.079636	0.184914	large.TAG	Not.Sig
TAG.56.2.FA16.0	0.0134583	0.0692678	large.TAG	Sig
TAG.56.2.FA18.0	0.0306236	0.103633	large.TAG	Not.Sig
TAG.56.2.FA20.0	0.000721675	0.00804777	large.TAG	Sig
TAG.56.2.FA20.1	0.0577923	0.155361	large.TAG	Not.Sig
TAG.56.3.FA16.0	0.0662315	0.163578	large.TAG	Not.Sig
TAG.56.3.FA18.0	0.300064	0.408976	large.TAG	Not.Sig
TAG.56.3.FA18.1	0.303569	0.412988	large.TAG	Not.Sig
TAG.56.3.FA18.2	0.0555441	0.15285	large.TAG	Not.Sig
TAG.56.3.FA20.0	0.00484055	0.03393	large.TAG	Sig
TAG.56.3.FA20.1	0.380948	0.490171	large.TAG	Not.Sig
TAG.56.3.FA20.2	0.487034	0.577225	large.TAG	Not.Sig
TAG.56.4.FA16.0	0.19664	0.320074	large.TAG	Not.Sig
TAG.56.4.FA18.0	0.504952	0.584718	large.TAG	Not.Sig
TAG.56.4.FA18.1	0.708426	0.740627	large.TAG	Not.Sig
TAG.56.4.FA18.2	0.57957	0.64926	large.TAG	Not.Sig
TAG.56.4.FA20.1	0.609533	0.669577	large.TAG	Not.Sig
TAG.56.4.FA20.2	0.799675	0.816312	large.TAG	Not.Sig
TAG.56.4.FA20.3	0.566927	0.64095	large.TAG	Not.Sig
TAG.56.4.FA20.4	0.224375	0.342791	large.TAG	Not.Sig
TAG.56.4.FA22.4	0.0813162	0.186181	large.TAG	Not.Sig
TAG.56.5.FA16.0	0.124453	0.242321	large.TAG	Not.Sig
TAG.56.5.FA18.0	0.210401	0.32948	large.TAG	Not.Sig
TAG.56.5.FA18.1	0.475096	0.566215	large.TAG	Not.Sig
TAG.56.5.FA18.2	0.57384	0.64382	large.TAG	Not.Sig
TAG.56.5.FA20.1	0.631227	0.679346	large.TAG	Not.Sig
TAG.56.5.FA20.2	0.859893	0.870358	large.TAG	Not.Sig
TAG.56.5.FA20.3	0.795579	0.81439	large.TAG	Not.Sig
TAG.56.5.FA20.4	0.231997	0.351991	large.TAG	Not.Sig
TAG.56.5.FA22.4	0.149893	0.269076	large.TAG	Not.Sig
TAG.56.6.FA16.0	0.103857	0.218146	large.TAG	Not.Sig
TAG.56.6.FA18.0	0.0718966	0.174541	large.TAG	Not.Sig
TAG.56.6.FA18.1	0.197002	0.320074	large.TAG	Not.Sig
TAG.56.6.FA18.2	0.254527	0.370221	large.TAG	Not.Sig
TAG.56.6.FA18.3	0.573266	0.64382	large.TAG	Not.Sig
TAG.56.6.FA20.2	0.661962	0.705564	large.TAG	Not.Sig
TAG.56.6.FA20.3	0.924403	0.928186	large.TAG	Not.Sig
TAG.56.6.FA20.4	0.215924	0.335274	large.TAG	Not.Sig
TAG.56.6.FA20.5	0.0164621	0.0776675	large.TAG	Sig
TAG.56.6.FA22.4	0.0775803	0.182955	large.TAG	Not.Sig
TAG.56.6.FA22.5	0.0925359	0.201498	large.TAG	Not.Sig
TAG.56.7.FA16.0	0.114442	0.227353	large.TAG	Not.Sig
TAG.56.7.FA16.1	0.461625	0.555719	large.TAG	Not.Sig
TAG.56.7.FA18.0	0.054842	0.152532	large.TAG	Not.Sig
TAG.56.7.FA18.1	0.145063	0.263599	large.TAG	Not.Sig
TAG.56.7.FA18.2	0.260916	0.376538	large.TAG	Not.Sig
TAG.56.7.FA18.3	0.464158	0.555719	large.TAG	Not.Sig
TAG.56.7.FA20.3	0.930492	0.931758	large.TAG	Not.Sig
TAG.56.7.FA20.4	0.353003	0.466465	large.TAG	Not.Sig
TAG.56.7.FA20.5	0.0600232	0.157775	large.TAG	Not.Sig
TAG.56.7.FA22.4	0.150718	0.269769	large.TAG	Not.Sig
TAG.56.7.FA22.5	0.110929	0.225939	large.TAG	Not.Sig
TAG.56.8.FA16.0	0.171604	0.288436	large.TAG	Not.Sig
TAG.56.8.FA16.1	0.524775	0.60255	large.TAG	Not.Sig
TAG.56.8.FA18.1	0.122692	0.239525	large.TAG	Not.Sig
TAG.56.8.FA18.2	0.242774	0.359036	large.TAG	Not.Sig
TAG.56.8.FA18.3	0.306127	0.414935	large.TAG	Not.Sig
TAG.56.8.FA20.4	0.663786	0.705992	large.TAG	Not.Sig
TAG.56.8.FA20.5	0.320936	0.430252	large.TAG	Not.Sig
TAG.56.8.FA22.5	0.265606	0.378849	large.TAG	Not.Sig
TAG.56.8.FA22.6	0.104606	0.218146	large.TAG	Not.Sig
TAG.56.9.FA18.3	0.312902	0.421787	large.TAG	Not.Sig
TAG.56.9.FA20.4	0.617879	0.673097	large.TAG	Not.Sig
TAG.56.9.FA20.5	0.418878	0.521649	large.TAG	Not.Sig
TAG.56.9.FA22.6	0.304924	0.414066	large.TAG	Not.Sig
TAG.57.2.FA18.1	0.431251	0.532552	large.TAG	Not.Sig
TAG.57.3.FA18.2	0.700131	0.736396	large.TAG	Not.Sig
TAG.58.10.FA18.2	0.583731	0.650949	large.TAG	Not.Sig
TAG.58.10.FA20.4	0.181097	0.300875	large.TAG	Not.Sig
TAG.58.10.FA20.5	0.022791	0.0912477	large.TAG	Sig
TAG.58.10.FA22.6	0.307986	0.416687	large.TAG	Not.Sig
TAG.58.2.FA18.1	0.000413889	0.00609245	large.TAG	Sig
TAG.58.3.FA18.1	0.0470052	0.139499	large.TAG	Not.Sig
TAG.58.5.FA18.1	0.224491	0.342791	large.TAG	Not.Sig
TAG.58.6.FA16.0	0.291161	0.400551	large.TAG	Not.Sig
TAG.58.6.FA18.0	0.0793666	0.184914	large.TAG	Not.Sig
TAG.58.6.FA18.1	0.153957	0.271083	large.TAG	Not.Sig
TAG.58.6.FA20.4	0.220255	0.339849	large.TAG	Not.Sig
TAG.58.6.FA22.4	0.210247	0.32948	large.TAG	Not.Sig
TAG.58.7.FA16.0	0.171651	0.288436	large.TAG	Not.Sig
TAG.58.7.FA18.0	0.104584	0.218146	large.TAG	Not.Sig
TAG.58.7.FA18.1	0.205055	0.326901	large.TAG	Not.Sig
TAG.58.7.FA18.2	0.108303	0.223438	large.TAG	Not.Sig
TAG.58.7.FA20.4	0.245258	0.361744	large.TAG	Not.Sig
TAG.58.7.FA22.4	0.166731	0.284376	large.TAG	Not.Sig
TAG.58.7.FA22.5	0.199749	0.322766	large.TAG	Not.Sig
TAG.58.8.FA18.1	0.505272	0.584718	large.TAG	Not.Sig
TAG.58.8.FA18.2	0.138303	0.256937	large.TAG	Not.Sig
TAG.58.8.FA20.3	0.0391895	0.123792	large.TAG	Not.Sig
TAG.58.8.FA20.4	0.146475	0.264878	large.TAG	Not.Sig
TAG.58.8.FA22.5	0.18343	0.30235	large.TAG	Not.Sig
TAG.58.9.FA18.1	0.366767	0.47642	large.TAG	Not.Sig
TAG.58.9.FA18.2	0.399176	0.502211	large.TAG	Not.Sig
TAG.58.9.FA20.4	0.0624729	0.159943	large.TAG	Not.Sig
TAG.58.9.FA22.5	0.0973285	0.208238	large.TAG	Not.Sig
TAG.58.9.FA22.6	0.334357	0.445003	large.TAG	Not.Sig
TAG.60.11.FA22.6	0.234566	0.351991	large.TAG	Not.Sig

## Sheet: Fig4C_RVIEnrichment
Log2 Odds Fisher's Exact test	PC	TAG	all
Aggregated_Subclasses__PI	NA	NA	2.33535
Aggregated_Subclasses__PE	NA	NA	2.53104
Aggregated_Subclasses__PC	NA	NA	1.88555
Detailed_Subclasses_TAGsmall	NA	2.1669	NA
Detailed_Subclasses_PI	NA	NA	2.33535
Detailed_Subclasses_PEP	NA	NA	3.40864
Detailed_Subclasses_PEO	NA	NA	3.37008
Detailed_Subclasses_PC	NA	NA	1.30881
Detailed_Subclasses_LPE	NA	NA	3.67291
Detailed_Subclasses_LPC	2.09357	NA	2.09357
Detailed_Subclasses_CE	NA	NA	2.65486
Saturation_SFA	NA	2.35517	1.3402
FA(20:5)	NA	2.11973	NA
FA(20:0)	NA	3.35237	NA
FA(18:0)	NA	1.81326	1.47443
FA(16:0)	NA	NA	0.744318
FA(12:0)	NA	4.18714	2.62586

## Sheet: Fig4D_Heatmap
Lipids	Pre.healthy	Event.early	Event.late	Recovery.state	Post.healthy			Line Chart	value	Cluster	Timepoint
CE.12.0.	0.925921	-1.62982	0.589774	-0.199852	0.313978				0.728546	Cluster1	Pre.healthy
CE.14.0.	0.350229	-1.46547	-0.382941	0.269086	1.2291				-1.39523	Cluster1	Event.early
CE.14.1.	0.124245	-1.47476	-0.439137	0.807191	0.982465				-0.396836	Cluster1	Event.late
CE.15.0.	1.16521	-1.0802	-0.901175	0.00170286	0.814462				0.149725	Cluster1	Recovery.state
CE.16.1.	0.563758	-0.946564	-1.02778	0.0990884	1.3115				0.871444	Cluster1	Post.healthy
CE.17.0.	0.496973	-1.62589	-0.254942	0.483421	0.900442				-0.118098	Cluster2	Pre.healthy
CE.18.0.	0.827597	-0.55924	-1.47488	0.380543	0.825982				-0.132928	Cluster2	Event.early
CE.18.1.	0.682066	-1.06659	-1.06759	0.407366	1.04474				-1.20035	Cluster2	Event.late
CE.18.2.	-0.141628	0.232779	-1.57447	1.15801	0.325308				1.55201	Cluster2	Recovery.state
CE.18.3.	0.327789	-1.19884	-0.914691	0.782801	1.00294				0.0477635	Cluster2	Post.healthy
CE.18.4.	0.385398	-1.67007	-0.00759253	0.309013	0.983253				0.831016	Cluster3	Pre.healthy
CE.20.5.	1.08766	-1.59639	0.128832	-0.109854	0.489759				0.0708413	Cluster3	Event.early
CER.24.0.	0.809518	-1.34282	-0.578892	0.0139289	1.09827				-0.634688	Cluster3	Event.late
DCER.24.0.	0.720521	-0.729599	-1.17736	-0.0619631	1.2484				-1.28045	Cluster3	Recovery.state
HCER.22.0.	0.929603	-0.359745	-1.40239	-0.172455	1.00498				1.08378	Cluster3	Post.healthy
DAG.16.1.20.4.	1.01141	-1.54747	0.742197	-0.031328	-0.174813				-0.00734338	Cluster4	Pre.healthy
FFA.14.0.	1.02976	-0.491206	-0.989932	-0.67333	1.12471				-1.62078	Cluster4	Event.early
FFA.16.0.	0.873348	0.0708413	-0.987949	-1.04002	1.08378				0.700699	Cluster4	Event.late
FFA.16.1.	0.831016	-0.0407633	-0.634688	-1.28045	1.12489				0.742943	Cluster4	Recovery.state
FFA.18.1.	0.704033	0.243236	-0.299835	-1.57785	0.930414				0.237925	Cluster4	Post.healthy
FFA.18.2.	0.614818	0.120919	0.113346	-1.69617	0.847084
LPC.15.0.	0.79081	-1.61184	0.281108	0.795222	-0.255295
LPC.16.0.	1.02155	-1.31501	-0.512563	-0.162518	0.968534
LPC.16.1.	0.62794	-1.22721	-0.544882	-0.18562	1.32977
LPC.17.0.	0.790538	-1.42061	-0.586609	0.239134	0.977552
LPC.18.0.	0.82914	-1.73232	0.216904	0.46367	0.222607
LPC.18.1.	0.88002	-1.46836	-0.33503	-0.053548	0.976919
LPC.18.2.	0.979379	-1.38166	-0.54423	0.0329726	0.91354
LPC.20.1.	0.768006	-1.3316	-0.144313	-0.472375	1.18028
LPC.20.3.	0.767281	-1.31773	-0.544436	-0.0766758	1.17156
LPC.20.4.	0.939181	-1.15492	-0.384877	-0.552797	1.15342
LPC.20.5.	1.22259	-1.39179	0.120074	-0.501062	0.55019
LPC.22.5.	0.735662	-1.5683	-0.201839	0.0571182	0.97736
LPC.22.6.	0.906417	-1.61217	0.716279	-0.187203	0.176677
LPE.16.0.	0.85902	-1.592	0.175117	-0.241326	0.799192
LPE.16.1.	0.85228	-1.32019	-0.796626	0.412511	0.852023
LPE.18.0.	0.841285	-1.58669	-0.240217	0.152791	0.832831
LPE.18.1.	0.414994	-1.71975	0.081941	0.370706	0.852112
LPE.18.2.	1.0858	-1.09477	-0.995697	0.250897	0.753763
PC.14.0.16.1.	0.325722	-0.0872309	-1.62616	1.0674	0.320269
PC.14.0.18.1.	0.394975	-1.48402	-0.509525	1.02771	0.570858
PC.14.0.18.2.	0.661886	-0.906242	-1.26293	0.684044	0.823242
PC.14.0.20.2.	0.766932	-1.49967	-0.55336	0.521467	0.764634
PC.14.0.20.3.	0.446415	-1.74259	0.27533	0.221255	0.799587
PC.14.0.20.4.	0.848949	-0.929185	-1.05942	0.00232486	1.13733
PC.14.0.22.5.	0.805535	-1.43783	-0.586358	0.295164	0.923487
PC.16.0.14.0.	0.488748	-0.962728	-1.1962	0.90076	0.769422
PC.16.0.16.1.	0.721328	-1.05695	-0.982408	0.144809	1.17322
PC.16.0.18.1.	1.03784	-0.987814	-1.1043	0.233992	0.820282
PC.16.0.18.2.	0.712334	-0.593579	-1.4805	0.577891	0.783849
PC.16.0.22.4.	1.23069	-0.990008	-0.961708	-0.0397735	0.760795
PC.16.0.22.5.	1.10619	-0.899287	-1.0973	0.0167403	0.873658
PC.17.0.16.1.	0.380959	-1.09908	-0.649789	1.48679	-0.118876
PC.18.0.14.0.	0.777109	-0.78959	-1.35421	0.634048	0.732639
PC.18.0.16.1.	0.136176	-1.16172	-0.558637	1.5218	0.0623801
PC.18.0.18.1.	-0.0108734	-0.941899	-1.01649	1.24963	0.719631
PC.18.0.18.2.	-0.632113	0.16506	-0.605356	1.68331	-0.610901
PC.18.0.22.4.	0.845434	-1.06137	-1.11945	0.751227	0.584154
PC.18.0.22.5.	0.419297	-1.43948	0.307845	1.19391	-0.481573
PC.18.1.16.1.	0.873379	-1.20929	-0.856242	1.00292	0.189235
PC.18.1.18.1.	-0.360351	-0.920918	-0.284448	1.70898	-0.143265
PC.18.1.18.2.	-0.0945685	-0.461627	-1.16843	1.5426	0.182023
PC.18.1.18.3.	-1.33923	-0.730878	0.50968	1.0925	0.46793
PC.18.1.20.5.	1.04037	-1.39523	0.904946	-0.294235	-0.255851
PC.18.1.22.4.	0.590533	-1.40882	-0.387219	1.23121	-0.0257047
PC.18.1.22.5.	-0.194685	-0.944518	0.641546	1.37457	-0.876909
PC.18.2.16.1.	0.594831	-0.629007	-1.43693	0.963228	0.507881
PC.18.2.18.2.	0.730586	-1.33491	-0.700567	1.06603	0.238856
PC.18.2.18.3.	0.336554	-1.32097	-0.411543	1.40439	-0.00843356
PC.18.2.20.2.	-0.0640257	-0.178625	-1.23227	1.56142	-0.0864958
PC.18.2.20.3.	-0.121265	-0.796718	-1.08628	0.717533	1.28673
PC.18.2.20.4.	0.804307	-1.00675	-1.1131	0.314808	1.00073
PC.18.2.20.5.	0.473083	-1.62597	0.982204	0.36203	-0.191344
PE.18.1.16.1.	0.624714	-1.00095	-1.17066	0.630396	0.916504
PE.18.1.18.1.	-0.451509	-1.55827	0.663116	0.776886	0.56978
PE.18.1.18.2.	0.459316	-1.62422	-0.26406	0.540952	0.888015
PE.18.1.18.3.	0.282452	-1.41934	-0.516967	0.458945	1.19491
PE.18.1.20.5.	1.01052	-1.51793	-0.264437	0.777669	-0.00581856
PE.18.2.16.1.	0.663501	-0.725714	-1.34894	0.375597	1.03556
PE.18.2.18.2.	0.644242	-1.71056	0.203893	0.0808668	0.781557
PE.18.2.20.4.	0.545132	-1.52478	-0.496962	0.880986	0.595625
PE.O.16.0.18.1.	0.350265	-0.787794	-1.24009	0.444043	1.23357
PE.O.16.0.18.2.	-0.0325941	-1.04358	-0.804175	0.44251	1.43784
PE.O.16.0.20.3.	0.543497	-0.928533	-1.10942	0.249764	1.24469
PE.O.16.0.20.4.	0.496717	-1.13308	-0.991303	0.529162	1.0985
PE.O.16.0.20.5.	0.368832	-0.980057	-1.11203	0.559944	1.16331
PE.O.16.0.22.4.	0.468325	-0.762818	-0.878148	-0.346443	1.51908
PE.O.16.0.22.5.	0.463109	-0.914186	-1.17907	0.475289	1.15486
PE.O.18.0.22.5.	0.472857	-1.00062	-0.98989	0.191531	1.32612
PE.P.16.0.16.0.	0.599081	-0.802893	-1.19832	0.163704	1.23843
PE.P.16.0.18.1.	0.31086	-1.28709	-0.530847	0.109595	1.39748
PE.P.16.0.18.2.	0.604117	-0.448918	-1.35376	-0.0650181	1.26358
PE.P.16.0.20.3.	0.73221	-1.21234	-0.708407	-0.0326165	1.22115
PE.P.16.0.20.5.	0.410659	-1.72972	0.111183	0.383056	0.824823
PE.P.16.0.22.4.	1.08093	-0.777553	-1.09978	-0.19355	0.989961
PE.P.16.0.22.5.	0.819311	-0.982484	-1.1319	0.298507	0.996568
PE.P.18.0.16.0.	0.481061	-1.34487	-0.556835	0.14431	1.27633
PE.P.18.0.18.1.	0.848156	-0.898206	-1.20527	0.286151	0.969171
PE.P.18.0.18.2.	0.903068	-0.151372	-1.55751	-0.0504396	0.856254
PE.P.18.0.20.3.	0.651602	-0.675365	-1.18665	-0.0942929	1.30471
PE.P.18.0.20.5.	0.246297	-1.70265	0.164794	0.346543	0.945019
PE.P.18.0.22.4.	0.721575	-0.767164	-1.1202	-0.108634	1.27442
PE.P.18.0.22.5.	0.756313	-0.708894	-1.30247	0.157719	1.09734
PE.P.18.1.16.0.	0.737742	-1.4224	-0.672315	0.505569	0.851408
PE.P.18.1.18.1.	0.648232	-1.02629	-1.05643	0.280435	1.15405
PE.P.18.1.18.2.	0.798134	-0.260071	-1.6319	0.416533	0.677305
PE.P.18.1.20.3.	0.600478	-1.14436	-0.83909	0.112912	1.27006
PE.P.18.1.20.4.	0.452813	-1.04946	-0.897716	0.126233	1.36813
PE.P.18.1.20.5.	0.693716	-1.72271	0.623759	0.402415	0.00282228
PE.P.18.1.22.4.	0.773594	-0.924931	-0.844953	-0.319111	1.3154
PE.P.18.1.22.5.	0.730044	-0.828985	-1.13946	0.0214436	1.21696
PE.P.18.2.20.4.	0.878966	-0.787014	-1.3057	0.318257	0.895486
PI.16.0.18.0.	0.444619	-1.29939	-0.749544	0.438031	1.16628
PI.16.0.18.1.	0.710157	-1.68342	0.113485	0.0561976	0.803579
PI.16.0.20.2.	0.728546	-0.842522	-0.721138	-0.554715	1.38983
PI.16.0.20.3.	0.0892009	-1.73768	0.371971	0.736831	0.539672
PI.16.0.20.4.	0.739085	-1.52117	-0.492289	0.843875	0.430497
PI.16.0.22.5.	0.677017	-1.09147	-0.543679	-0.414169	1.3723
PI.18.0.18.0.	0.169605	-1.75814	0.439395	0.458715	0.690425
PI.18.0.18.1.	0.299701	-1.7505	0.335786	0.321349	0.793667
PI.18.0.18.3.	0.639566	-1.1556	-0.891119	0.218086	1.18907
PI.18.0.20.2.	0.662904	-1.18357	-0.734107	-0.0181989	1.27298
PI.18.0.20.3.	0.879965	-1.11765	-0.811495	-0.0949324	1.14411
PI.18.0.20.4.	1.03286	-1.61641	-0.0776044	0.111673	0.549476
PI.18.0.22.4.	0.731784	-1.16207	-0.878064	0.160617	1.14773
PI.18.0.22.5.	0.474969	-1.38535	-0.0123394	-0.38403	1.30675
PI.18.0.22.6.	-0.0236231	-1.68618	0.432074	0.915687	0.362041
PI.18.1.18.1.	-0.569039	-1.41781	0.798402	0.995697	0.19275
PI.18.1.20.4.	-0.312227	-1.14325	1.1775	0.903953	-0.625975
TAG.36.0.FA12.0	0.821549	-1.60142	0.834467	0.149725	-0.204316
TAG.38.0.FA12.0	0.932813	-1.67448	0.0767086	0.554957	0.110005
TAG.40.0.FA12.0	0.196227	-1.71005	0.343463	0.927516	0.242843
TAG.40.0.FA16.0	-0.00115263	-1.72808	0.681828	0.536275	0.51113
TAG.42.0.FA12.0	0.22647	-1.72728	0.162719	0.816549	0.521537
TAG.42.0.FA14.0	0.224411	-1.67788	0.0926437	0.364321	0.996508
TAG.42.1.FA12.0	0.561956	-1.62409	-0.24427	0.911592	0.39481
TAG.42.1.FA16.0	0.481722	-1.63321	-0.0063949	0.115151	1.04273
TAG.42.1.FA16.1	1.28952	-1.43174	-0.236642	0.471813	-0.0929469
TAG.42.1.FA18.1	0.330531	-1.71607	0.567161	0.789518	0.0288622
TAG.42.2.FA12.0	0.111097	-1.6675	0.701209	0.845769	0.00942379
TAG.44.0.FA12.0	0.506939	-1.46936	-0.035808	-0.237259	1.23549
TAG.44.0.FA14.0	0.730208	-1.53781	-0.212502	-0.0078629	1.02797
TAG.44.0.FA16.0	0.303465	-1.52776	0.223783	-0.21503	1.21554
TAG.44.0.FA18.0	0.475653	-1.70174	0.613016	0.702847	-0.0897789
TAG.44.1.FA12.0	0.24107	-1.76152	0.700189	0.488435	0.331823
TAG.44.1.FA14.0	0.1336	-1.74514	0.361173	0.514544	0.735823
TAG.44.1.FA14.1	0.397248	-1.64223	-0.149025	0.421811	0.972191
TAG.44.1.FA16.1	0.40361	-1.70877	-0.0435076	0.620297	0.728375
TAG.44.1.FA18.1	-0.261663	-1.60882	0.295152	0.875093	0.700238
TAG.45.1.FA15.0	0.173452	-1.71863	0.855622	0.497056	0.192504
TAG.46.0.FA12.0	-0.294638	-1.61559	0.875116	0.490161	0.54495
TAG.46.0.FA14.0	0.442947	-1.50334	0.152408	-0.290432	1.19841
TAG.46.0.FA16.0	0.570553	-1.56552	-0.0394694	-0.0688762	1.10332
TAG.46.0.FA18.0	0.446314	-1.74449	0.136865	0.401033	0.760273
TAG.46.1.FA12.0	0.0716745	-1.67043	0.0520217	0.826301	0.720438
TAG.46.1.FA16.0	0.323781	-1.7537	0.210033	0.484399	0.735488
TAG.46.1.FA18.1	0.0140613	-1.72505	0.469647	0.749054	0.492288
TAG.46.2.FA12.0	-0.0135341	-1.71274	0.735926	0.626212	0.36414
TAG.46.2.FA16.0	0.0589598	-1.64192	0.216813	0.282794	1.08335
TAG.46.2.FA16.1	0.451892	-1.76101	0.392184	0.213057	0.703876
TAG.46.2.FA18.1	-0.379091	-1.57411	0.855192	0.697859	0.400147
TAG.46.3.FA16.1	-0.0406119	-1.71072	0.590768	0.423199	0.73736
TAG.47.1.FA16.0	0.547541	-1.74303	0.308958	0.148636	0.737897
TAG.47.1.FA17.0	0.220324	-1.76025	0.318018	0.662577	0.559328
TAG.48.0.FA16.0	0.859851	-1.39815	-0.528856	0.0556937	1.01146
TAG.48.0.FA18.0	0.943019	-1.38656	-0.107717	-0.440131	0.991389
TAG.48.1.FA12.0	-0.269137	-1.32244	1.36346	0.49726	-0.269137
TAG.48.1.FA14.1	0.513214	-1.66659	0.480715	-0.16455	0.837212
TAG.48.1.FA18.0	0.160582	-1.75141	0.734778	0.443269	0.412782
TAG.48.2.FA12.0	-0.392837	-1.36641	1.17342	0.756655	-0.170827
TAG.48.2.FA18.0	-0.0708814	-1.47778	1.32542	-0.00976591	0.233008
TAG.49.0.FA17.0	0.654644	-1.52165	-0.403126	0.256329	1.01381
TAG.49.0.FA18.0	0.839222	-1.52401	-0.435612	0.281173	0.839222
TAG.50.0.FA14.0	0.871444	-1.56138	0.0250089	-0.206522	0.871444
TAG.50.0.FA16.0	0.908087	-1.44806	-0.423825	0.01584	0.947957
TAG.50.0.FA18.0	0.946102	-1.38668	-0.490856	-0.0379206	0.969351
TAG.50.1.FA18.0	0.785773	-1.65986	0.481906	-0.202837	0.595019
TAG.50.5.FA20.4	0.446215	-1.77709	0.256625	0.536168	0.538078
TAG.50.5.FA20.5	0.634163	-1.7279	0.138276	0.216358	0.739102
TAG.50.6.FA20.4	0.956721	-1.61919	-0.166192	0.628742	0.19992
TAG.51.0.FA16.0	0.964204	-1.57291	-0.353883	0.419101	0.54349
TAG.51.0.FA18.0	1.13066	-1.36309	-0.574764	0.0815353	0.725665
TAG.52.0.FA16.0	0.941073	-1.60101	-0.0120445	-0.0672536	0.739238
TAG.52.0.FA18.0	1.0741	-1.45496	-0.160787	-0.256848	0.798496
TAG.52.0.FA20.0	0.959989	-1.39712	-0.396836	-0.140353	0.97432
TAG.52.1.FA16.1	0.88923	-1.55081	0.376575	-0.4151	0.700104
TAG.52.1.FA18.0	0.984027	-1.54769	0.542843	-0.402773	0.423596
TAG.52.1.FA20.0	0.66869	-1.7169	0.467573	-0.0397815	0.620414
TAG.52.5.FA20.5	1.05055	-1.14738	-0.5729	-0.381855	1.05159
TAG.52.7.FA16.0	1.01614	-1.5733	-0.246824	0.169543	0.634441
TAG.53.1.FA16.0	0.787226	-1.6555	0.258561	-0.134953	0.744666
TAG.53.4.FA20.4	0.620204	-1.65902	0.0477576	0.0656345	0.925424
TAG.54.0.FA16.0	0.605191	-1.36826	0.285687	-0.646189	1.12357
TAG.54.0.FA18.0	0.993117	-1.29116	-0.00151425	-0.656985	0.956546
TAG.54.1.FA16.0	0.86181	-1.53096	0.560836	-0.49038	0.598694
TAG.54.1.FA18.0	0.837796	-1.64602	0.692847	-0.168181	0.283556
TAG.54.1.FA18.1	0.877161	-1.57739	0.778588	-0.297196	0.218842
TAG.54.1.FA20.0	0.87047	-1.42381	0.818673	-0.637459	0.372123
TAG.54.2.FA20.0	0.516938	-1.58531	1.06607	-0.202637	0.204935
TAG.54.5.FA20.5	1.02581	-1.30551	-0.241802	-0.463437	0.984941
TAG.54.6.FA20.5	1.12766	-1.29067	0.296254	-0.761567	0.628329
TAG.55.2.FA18.1	0.11791	-1.56542	1.20021	0.303182	-0.0558756
TAG.56.1.FA16.0	0.826847	-1.24161	0.0291822	-0.729035	1.11462
TAG.56.1.FA18.1	1.02272	-1.36209	0.14934	-0.632445	0.822473
TAG.56.2.FA16.0	1.20285	-1.32111	0.0391211	-0.594131	0.673275
TAG.56.2.FA20.0	0.456186	-1.74376	0.761459	0.134616	0.391495
TAG.56.3.FA20.0	-0.0315082	-1.3217	1.49293	0.0123711	-0.152086
TAG.56.6.FA20.5	1.13613	-1.23141	0.658665	-0.829553	0.266167
TAG.58.10.FA20.5	0.67386	-1.57143	0.124283	-0.230647	1.00393
TAG.58.2.FA18.1	0.966854	-1.50892	0.445046	-0.492586	0.589609

## Sheet: Fig4E_Clinical
Clinical	Cluster	Correlation	B.H. FDR	Category	Significance (-log10 FDR)
TGL	Cluster1	0.44723	8.34e-18	Lipid.panel	17.079
CHOL	Cluster1	0.382797	6.83e-13	Lipid.panel	12.1658
HDL	Cluster1	0.0515558	0.376834	Lipid.panel	0.42385
LDL	Cluster1	0.289321	2.07e-07	Lipid.panel	6.68395
NHDL	Cluster1	0.482148	1.11e-18	Lipid.panel	17.9564
CHOLHDL	Cluster1	0.270863	4.13e-06	Lipid.panel	5.38407
LDLHDL	Cluster1	0.242043	3.54e-05	Lipid.panel	4.45144
GLU	Cluster1	0.260122	3.33e-06	Glucose.regulation	5.47723
A1C	Cluster1	0.193613	0.00103033	Glucose.regulation	2.98702
INSF	Cluster1	-0.160994	0.163659	Glucose.regulation	0.78606
HSCRP	Cluster1	-0.198279	0.00324862	Immune.system	2.4883
WBC	Cluster1	0.177888	0.00174296	Immune.system	2.75871
NEUT	Cluster1	-0.12816	0.0229456	Immune.system	1.6393
NEUTAB	Cluster1	0.0963223	0.119872	Immune.system	0.921282
LYM	Cluster1	0.0196902	0.738408	Immune.system	0.131704
LYMAB	Cluster1	0.243504	3.54e-05	Immune.system	4.45144
MONO	Cluster1	-0.119622	0.0345905	Immune.system	1.46104
MONOAB	Cluster1	0.092516	0.134651	Immune.system	0.870791
EOS	Cluster1	0.166123	0.00329285	Immune.system	2.48243
EOSAB	Cluster1	0.299146	3.51e-07	Immune.system	6.45413
BASO	Cluster1	0.0179898	0.748335	Immune.system	0.125904
BASOAB	Cluster1	0.245779	3.39e-05	Immune.system	4.47032
IGM	Cluster1	-0.0280825	0.67878	Immune.system	0.168271
RBC	Cluster1	0.147655	0.0131017	Hematologic	1.88267
HGB	Cluster1	0.0152941	0.784224	Hematologic	0.10556
HCT	Cluster1	0.0640823	0.30585	Hematologic	0.514491
MCV	Cluster1	-0.239198	4.63e-05	Hematologic	4.33424
MCH	Cluster1	-0.245824	3.39e-05	Hematologic	4.47032
MCHC	Cluster1	-0.185133	0.00206979	Hematologic	2.68407
RDW	Cluster1	0.318266	6.12e-08	Hematologic	7.21307
PLT	Cluster1	0.23253	7.6e-05	Hematologic	4.11892
NA.	Cluster1	0.0296911	0.623238	Electrolyte	0.205346
K	Cluster1	0.169332	0.00290643	Electrolyte	2.53664
CL	Cluster1	0.0420723	0.472036	Electrolyte	0.326025
CO2	Cluster1	-0.151544	0.0111795	Electrolyte	1.95158
AG	Cluster1	0.150836	0.0113587	Electrolyte	1.94467
CA	Cluster1	-0.19007	0.00152606	Electrolyte	2.81643
CR	Cluster1	0.0511713	0.376834	Kidney	0.42385
BUN	Cluster1	0.0798609	0.196856	Kidney	0.705851
EGFR	Cluster1	0.0694211	0.277703	Kidney	0.556419
UALB	Cluster1	0.171193	0.0551337	Kidney	1.25858
ALCRU	Cluster1	0.24882	0.0045849	Kidney	2.33867
UALBCR	Cluster1	0.0926638	0.335104	Kidney	0.47482
TP	Cluster1	-0.138331	0.0198102	Hepatic	1.70311
ALB	Cluster1	0.0693186	0.270802	Hepatic	0.567348
TBIL	Cluster1	-0.243864	3.39e-05	Hepatic	4.47032
ALKP	Cluster1	0.147811	0.0127934	Hepatic	1.89302
ALT	Cluster1	0.265518	6.18e-06	Hepatic	5.2092
AST	Cluster1	0.170925	0.00400615	Hepatic	2.39727
GLOB	Cluster1	-0.154069	0.0102064	Hepatic	1.99113
TGL	Cluster2	0.134411	0.0435984	Lipid.panel	1.36053
CHOL	Cluster2	0.531968	3.28e-26	Lipid.panel	25.4847
HDL	Cluster2	0.137944	0.0386164	Lipid.panel	1.41323
LDL	Cluster2	0.391287	2.7e-13	Lipid.panel	12.5682
NHDL	Cluster2	0.331835	1.35e-08	Lipid.panel	7.87078
CHOLHDL	Cluster2	0.0795442	0.252062	Lipid.panel	0.598493
LDLHDL	Cluster2	0.0747499	0.287405	Lipid.panel	0.541505
GLU	Cluster2	-0.0362191	0.630974	Glucose.regulation	0.199988
A1C	Cluster2	0.0171283	0.853107	Glucose.regulation	0.0689964
INSF	Cluster2	-0.0717142	0.630974	Glucose.regulation	0.199988
HSCRP	Cluster2	-0.00626942	0.920487	Immune.system	0.0359825
WBC	Cluster2	-0.199623	0.000919705	Immune.system	3.03635
NEUT	Cluster2	0.0911088	0.181389	Immune.system	0.741388
NEUTAB	Cluster2	-0.121548	0.0904797	Immune.system	1.04345
LYM	Cluster2	0.25039	1.4e-05	Immune.system	4.85298
LYMAB	Cluster2	0.0133585	0.862745	Immune.system	0.0641175
MONO	Cluster2	0.102534	0.128166	Immune.system	0.892228
MONOAB	Cluster2	-0.135596	0.05263	Immune.system	1.27877
EOS	Cluster2	0.0849192	0.205268	Immune.system	0.687679
EOSAB	Cluster2	-0.0940864	0.182772	Immune.system	0.73809
BASO	Cluster2	0.189582	0.00182372	Immune.system	2.73904
BASOAB	Cluster2	0.0564641	0.446369	Immune.system	0.350306
IGM	Cluster2	-0.0873413	0.24613	Immune.system	0.608836
RBC	Cluster2	0.0337799	0.664919	Hematologic	0.177231
HGB	Cluster2	0.0949058	0.182772	Hematologic	0.73809
HCT	Cluster2	0.115797	0.107911	Hematologic	0.966933
MCV	Cluster2	0.260891	1.67e-05	Hematologic	4.77762
MCH	Cluster2	0.180484	0.00561159	Hematologic	2.25091
MCHC	Cluster2	-0.0670219	0.358857	Hematologic	0.445078
RDW	Cluster2	0.0573383	0.446369	Hematologic	0.350306
PLT	Cluster2	0.115008	0.107911	Hematologic	0.966933
NA.	Cluster2	0.0369221	0.630974	Electrolyte	0.199988
K	Cluster2	0.119262	0.0774862	Electrolyte	1.11078
CL	Cluster2	-0.014703	0.853107	Electrolyte	0.0689964
CO2	Cluster2	-0.0083218	0.907011	Electrolyte	0.0423873
AG	Cluster2	0.00776881	0.907011	Electrolyte	0.0423873
CA	Cluster2	-0.0527644	0.474341	Electrolyte	0.323909
CR	Cluster2	-0.0143972	0.853107	Kidney	0.0689964
BUN	Cluster2	-0.0645077	0.370802	Kidney	0.430858
EGFR	Cluster2	0.0256131	0.777082	Kidney	0.109533
UALB	Cluster2	-0.0547046	0.636277	Kidney	0.196354
ALCRU	Cluster2	-0.129549	0.208182	Kidney	0.681557
UALBCR	Cluster2	-0.0315309	0.830857	Kidney	0.0804736
TP	Cluster2	0.139353	0.0448031	Hepatic	1.34869
ALB	Cluster2	-0.0999052	0.169524	Hepatic	0.770768
TBIL	Cluster2	-0.0964682	0.181389	Hepatic	0.741388
ALKP	Cluster2	0.108296	0.128166	Hepatic	0.892228
ALT	Cluster2	-0.300827	3.61e-07	Hepatic	6.4425
AST	Cluster2	-0.0883001	0.205544	Hepatic	0.687095
GLOB	Cluster2	0.183315	0.00490613	Hepatic	2.30926
TGL	Cluster3	0.0489781	0.586164	Lipid.panel	0.231981
CHOL	Cluster3	0.0949299	0.196778	Lipid.panel	0.706023
HDL	Cluster3	0.0300685	0.705533	Lipid.panel	0.151483
LDL	Cluster3	0.0469804	0.586164	Lipid.panel	0.231981
NHDL	Cluster3	0.0169267	0.811615	Lipid.panel	0.0906501
CHOLHDL	Cluster3	-0.0384768	0.660644	Lipid.panel	0.180033
LDLHDL	Cluster3	-0.0447466	0.619318	Lipid.panel	0.208087
GLU	Cluster3	-0.0350872	0.663126	Glucose.regulation	0.178404
A1C	Cluster3	0.0513352	0.586164	Glucose.regulation	0.231981
INSF	Cluster3	-0.014713	0.88807	Glucose.regulation	0.0515529
HSCRP	Cluster3	0.185833	0.0236452	Immune.system	1.62626
WBC	Cluster3	0.0737547	0.369363	Immune.system	0.432547
NEUT	Cluster3	-0.0364899	0.660644	Immune.system	0.180033
NEUTAB	Cluster3	0.0556957	0.586164	Immune.system	0.231981
LYM	Cluster3	0.209198	0.000769107	Immune.system	3.11401
LYMAB	Cluster3	0.240125	0.00032096	Immune.system	3.49355
MONO	Cluster3	0.0424087	0.619318	Immune.system	0.208087
MONOAB	Cluster3	0.0824145	0.348558	Immune.system	0.457725
EOS	Cluster3	0.040395	0.633635	Immune.system	0.198161
EOSAB	Cluster3	0.011653	0.851777	Immune.system	0.0696742
BASO	Cluster3	0.0237968	0.741196	Immune.system	0.130067
BASOAB	Cluster3	0.0190109	0.811615	Immune.system	0.0906501
IGM	Cluster3	0.0779879	0.384226	Immune.system	0.415413
RBC	Cluster3	-0.103824	0.183398	Hematologic	0.736604
HGB	Cluster3	-0.134264	0.0656347	Hematologic	1.18287
HCT	Cluster3	-0.147854	0.0388843	Hematologic	1.41023
MCV	Cluster3	-0.118459	0.111067	Hematologic	0.954417
MCH	Cluster3	-0.106047	0.177893	Hematologic	0.749841
MCHC	Cluster3	-0.0310229	0.705533	Hematologic	0.151483
RDW	Cluster3	0.0765528	0.369363	Hematologic	0.432547
PLT	Cluster3	0.154592	0.0322325	Hematologic	1.49171
NA.	Cluster3	-0.0502542	0.586164	Electrolyte	0.231981
K	Cluster3	-0.0727345	0.369363	Electrolyte	0.432547
CL	Cluster3	-0.0277196	0.713229	Electrolyte	0.146771
CO2	Cluster3	-0.293115	3.35e-06	Electrolyte	5.47531
AG	Cluster3	0.220039	0.000769107	Electrolyte	3.11401
CA	Cluster3	0.0144182	0.828191	Electrolyte	0.0818695
CR	Cluster3	-0.0687119	0.384226	Kidney	0.415413
BUN	Cluster3	0.0253148	0.741196	Kidney	0.130067
EGFR	Cluster3	-0.0330323	0.705533	Kidney	0.151483
UALB	Cluster3	0.139731	0.237638	Kidney	0.624084
ALCRU	Cluster3	-0.184531	0.0884121	Kidney	1.05349
UALBCR	Cluster3	0.193313	0.0884121	Kidney	1.05349
TP	Cluster3	0.0562802	0.586164	Hepatic	0.231981
ALB	Cluster3	0.0167443	0.811615	Hepatic	0.0906501
TBIL	Cluster3	0.152022	0.0322325	Hepatic	1.49171
ALKP	Cluster3	0.161212	0.0247467	Hepatic	1.60648
ALT	Cluster3	0.14472	0.0398773	Hepatic	1.39927
AST	Cluster3	0.206405	0.00170795	Hepatic	2.76752
GLOB	Cluster3	0.049279	0.586164	Hepatic	0.231981
TGL	Cluster4	0.548984	3.49e-28	Lipid.panel	27.4569
CHOL	Cluster4	0.273509	1.19e-06	Lipid.panel	5.9229
HDL	Cluster4	-0.137748	0.030927	Lipid.panel	1.50966
LDL	Cluster4	0.249982	1.22e-05	Lipid.panel	4.91444
NHDL	Cluster4	0.443222	1.01e-15	Lipid.panel	14.9952
CHOLHDL	Cluster4	0.377706	2.63e-11	Lipid.panel	10.5801
LDLHDL	Cluster4	0.332044	9.84e-09	Lipid.panel	8.00694
GLU	Cluster4	0.0300044	0.660153	Glucose.regulation	0.180355
A1C	Cluster4	0.0225889	0.745846	Glucose.regulation	0.127351
INSF	Cluster4	0.0946657	0.466797	Glucose.regulation	0.330872
HSCRP	Cluster4	0.00475338	0.954976	Immune.system	0.0200075
WBC	Cluster4	0.164903	0.00971173	Immune.system	2.0127
NEUT	Cluster4	-0.0830795	0.190959	Immune.system	0.719059
NEUTAB	Cluster4	0.0961943	0.15058	Immune.system	0.822233
LYM	Cluster4	-0.0393738	0.551968	Immune.system	0.258086
LYMAB	Cluster4	0.156838	0.0202342	Immune.system	1.69391
MONO	Cluster4	-0.11033	0.0854196	Immune.system	1.06844
MONOAB	Cluster4	0.078233	0.236325	Immune.system	0.626491
EOS	Cluster4	-0.0941271	0.136422	Immune.system	0.865115
EOSAB	Cluster4	0.027013	0.714326	Immune.system	0.146104
BASO	Cluster4	-0.0500348	0.451514	Immune.system	0.345329
BASOAB	Cluster4	0.173774	0.00971173	Immune.system	2.0127
IGM	Cluster4	-0.00462257	0.954976	Immune.system	0.0200075
RBC	Cluster4	0.163913	0.0156602	Hematologic	1.8052
HGB	Cluster4	0.0806834	0.231178	Hematologic	0.636053
HCT	Cluster4	0.111159	0.0998051	Hematologic	1.00085
MCV	Cluster4	-0.112936	0.0966502	Hematologic	1.0148
MCH	Cluster4	-0.128774	0.0572546	Hematologic	1.24219
MCHC	Cluster4	-0.104903	0.114751	Hematologic	0.940243
RDW	Cluster4	0.126116	0.0615757	Hematologic	1.21059
PLT	Cluster4	0.119769	0.0785078	Hematologic	1.10509
NA.	Cluster4	-0.0896715	0.152494	Electrolyte	0.816747
K	Cluster4	0.00297772	0.954976	Electrolyte	0.0200075
CL	Cluster4	-0.103352	0.102979	Electrolyte	0.987253
CO2	Cluster4	-0.047047	0.495569	Electrolyte	0.304896
AG	Cluster4	0.0807035	0.231178	Electrolyte	0.636053
CA	Cluster4	-0.0686507	0.29954	Electrolyte	0.523545
CR	Cluster4	-0.102215	0.104001	Kidney	0.982963
BUN	Cluster4	-0.155396	0.0202342	Kidney	1.69391
EGFR	Cluster4	0.142499	0.0371199	Kidney	1.43039
UALB	Cluster4	0.0855124	0.407335	Kidney	0.390048
ALCRU	Cluster4	0.0309174	0.754392	Kidney	0.122403
UALBCR	Cluster4	-0.0348287	0.745846	Kidney	0.127351
TP	Cluster4	0.0791837	0.231976	Hepatic	0.634556
ALB	Cluster4	-0.135002	0.0428278	Hepatic	1.36827
TBIL	Cluster4	-0.247678	4.03e-05	Hepatic	4.39481
ALKP	Cluster4	0.144673	0.030927	Hepatic	1.50966
ALT	Cluster4	0.0731618	0.267051	Hepatic	0.573406
AST	Cluster4	-0.0406654	0.551968	Hepatic	0.258086
GLOB	Cluster4	0.143893	0.030927	Hepatic	1.50966

## Sheet: Fig4F_OmLonda
	1	2	3	4	5	6	7	8	9	10	11	12	13	14	15	16	17	18	19	20	21	22	23	24	25	26	27	28	29	30	31	32	33	34	35	36	37	38
CER.16.0.	0	0	0	0	0	0	0	0	-1.11923	-1.12548	-1.15332	-1.28898	-1.308	-1.35113	-1.35113	-1.35113	-1.35113	-1.35113	-1.35113	-1.35113	-1.35113	-1.35113	-1.35113	-1.35113	-1.35113	-1.31656	-1.30072	-1.20556	-1.14943	-1.12548	-1.11923	-1.02574	0	0	0	0	0	0
CER.20.0.	0	0	-1.16245	-1.50506	-1.76193	-2.06235	-2.28874	-2.31871	-2.31871	-2.31871	-2.31871	-2.31871	-2.31871	-2.31871	-2.31871	-2.31871	-2.31871	-2.31871	-2.31871	-2.31871	-2.31871	-2.31871	-2.21816	-2.06235	-1.8908	-1.77845	-1.73666	-1.57553	-1.54056	-1.4948	-1.42203	-1.26827	-1.20476	-1.17588	-1.12421	-1.05829	-1.02799	0
DAG.12.0.18.1.	0	0	0	0	0	0	0	0	0	0	0	0	0	-1.06296	-1.10978	-1.1876	-1.24688	-1.28416	-1.34379	-1.34379	-1.34379	-1.34379	-1.34379	-1.34379	-1.34379	-1.34379	-1.34379	-1.34379	-1.34379	-1.34379	-1.34379	-1.34379	-1.34379	-1.34379	-1.34379	-1.34379	-1.34379	-1.34379
DAG.16.0.20.5.	0	0	0	0	0	0	0	0	0	0	0	0	0	0	0	0	0	0	0	0	0	0	0	0	0	0	0	0	0	0	0	0	0	0	0	0	0	0
FFA.14.0.	0	1.02587	1.09016	1.13444	1.1919	1.35589	1.37471	1.45788	1.45788	1.45788	1.45788	1.45788	1.45788	1.45788	1.45788	1.45788	1.45788	1.45788	1.45788	1.45788	1.45788	1.45788	1.3873	1.35589	1.35589	1.20777	1.18082	1.13444	1.1033	1.09016	1.06436	1.02587	0	0	0	0	0	0
FFA.14.1.	1.05812	1.17891	1.28392	1.46607	1.63447	1.65344	1.65344	1.65344	1.65344	1.65344	1.65344	1.65344	1.65344	1.65344	1.65344	1.65344	1.65344	1.65344	1.63447	1.63447	1.61504	1.50156	1.44259	1.3266	1.28392	1.24959	1.1832	1.13472	1.0702	1.00589	0	0	0	0	0	0	0	0
FFA.16.0.	1.29306	1.41192	1.58999	1.68409	1.90594	1.94733	2.03342	2.17418	2.17418	2.17418	2.17418	2.17418	2.17418	2.17418	2.17418	2.17418	2.17418	2.17418	2.17418	2.17418	2.17418	2.17418	2.17418	2.17418	2.12645	2.0074	1.96492	1.93187	1.90594	1.85602	1.74438	1.67667	1.61714	1.58718	1.51241	1.41192	1.34002	1.29306
FFA.16.1.	0	0	0	0	1.00653	1.09234	1.15495	1.24688	1.32339	1.41339	1.41339	1.41339	1.41339	1.41339	1.41339	1.41339	1.41339	1.41339	1.41339	1.41339	1.41339	1.41339	1.41339	1.41339	1.41339	1.41339	1.3413	1.28583	1.22095	1.14402	1.09234	1.04027	0	0	0	0	0	0
FFA.22.6.	1.14446	1.18313	1.18313	1.18313	1.18313	1.18313	1.18313	1.18313	1.18313	1.18313	1.18313	1.18313	1.18313	1.18313	1.18313	1.18313	1.18313	1.18313	1.18313	1.18313	1.18313	1.18313	1.18313	1.18313	1.18313	1.15739	1.04506	0	0	0	0	0	0	0	0	0	0	0
HCER.20.0.	0	0	0	0	0	0	0	0	0	0	0	0	0	0	0	0	0	0	0	0	0	-1.10528	-1.21976	-1.30154	-1.39454	-1.39514	-1.39514	-1.39514	-1.39514	-1.39514	-1.39514	-1.39514	-1.39514	-1.39514	-1.39514	-1.39514	-1.39514	-1.39514
LCER.14.0.	0	0	0	0	0	0	0	0	0	0	0	0	0	0	0	0	0	0	0	0	0	0	0	0	0	0	0	0	0	0	0	0	0	0	0	0	0	0
LCER.16.0.	0	0	0	0	0	0	0	0	0	0	0	0	0	0	0	0	0	0	0	0	0	0	0	0	0	0	0	0	0	0	0	0	0	0	0	0	0	0
LCER.24.0.	0	0	0	0	0	0	0	0	0	0	0	0	0	0	0	0	0	0	0	0	0	0	0	0	0	0	0	0	0	0	0	0	0	0	0	0	0	0
LCER.24.1.	0	0	0	0	0	0	0	0	0	0	0	0	0	0	0	0	0	0	0	0	0	0	0	0	0	0	0	0	0	0	0	0	0	0	0	0	0	0
LPC.22.6.	0	0	0	0	0	0	0	0	0	0	0	0	0	0	0	-1.0098	-1.08391	-1.24229	-1.30329	-1.38822	-1.42026	-1.42026	-1.42026	-1.43634	-1.43634	-1.43634	-1.43634	-1.43634	-1.43634	-1.43634	-1.43634	-1.43634	-1.43634	-1.43634	-1.43634	-1.43634	-1.43634	-1.43634
LPE.18.1.	0	0	0	0	0	0	0	0	0	-1.04147	-1.19447	-1.24806	-1.25948	-1.26826	-1.26826	-1.26826	-1.26826	-1.26826	-1.26826	-1.26826	-1.26826	-1.26826	-1.26826	-1.26826	-1.26826	-1.25948	-1.24806	-1.19447	-1.04147	0	0	0	0	0	0	0	0	0
PC.15.0.20.4.	0	0	0	0	0	0	0	0	0	0	0	0	0	-1.00673	-1.05746	-1.12028	-1.14674	-1.1745	-1.18623	-1.19221	-1.19506	-1.20662	-1.21085	-1.22558	-1.22558	-1.22558	-1.22558	-1.22558	-1.22558	-1.22558	-1.22558	-1.22558	-1.22558	-1.22558	-1.22558	-1.22558	-1.22558	-1.22558
PC.18.0.22.4.	0	0	0	1.09397	1.25747	1.38073	1.47002	1.51838	1.68503	1.79525	2.111	2.111	2.111	2.111	2.18236	3.5	3.5	3.5	3.5	3.5	3.5	3.5	3.5	3.5	2.28709	2.16216	2.111	2.111	2.111	2.111	2.111	2.111	2.111	2.111	2.111	2.111	2.111	2.111
PC.18.1.20.3.	0	0	0	0	0	0	0	0	0	0	1.05274	1.1334	1.19305	1.30999	1.40877	1.43551	1.43551	1.43551	1.43551	1.43551	1.43551	1.43551	1.43551	1.43551	1.43551	1.43551	1.43551	1.43551	1.43551	1.43551	1.43551	1.43551	1.43551	1.43551	1.43551	1.43551	1.43551	1.43551
PC.18.1.22.4.	0	1.0549	1.15803	1.34286	1.45614	1.63257	2.29015	2.48048	2.86418	3.5	3.5	3.5	3.5	3.5	3.5	3.5	3.5	3.5	3.5	3.5	3.5	3.5	3.5	3.5	3.5	3.5	3.5	3.5	3.5	3.5	3.5	3.5	3.5	3.5	3.5	3.5	3.5	3.5
PC.18.1.22.5.	0	0	0	0	0	1.05803	1.18064	1.35591	1.46661	1.5181	1.53465	1.57763	1.58	1.58263	1.65776	1.65776	1.6629	1.68409	1.68409	1.68409	1.68409	1.68409	1.68409	1.68409	1.6629	1.6629	1.65776	1.65776	1.65776	1.65776	1.58263	1.58263	1.58	1.58	1.58	1.58	1.57763	1.57763
PC.18.2.18.3.	0	0	0	0	-1.02633	-1.13094	-1.19481	-1.26007	-1.33387	-1.40625	-1.42671	-1.45189	-1.52103	-1.52103	-1.52103	-1.52103	-1.52103	-1.52103	-1.52103	-1.52103	-1.52103	-1.52103	-1.52103	-1.52103	-1.52103	-1.52103	-1.52103	-1.52103	-1.45189	-1.42671	-1.40625	-1.40625	-1.34803	-1.31407	-1.26007	-1.21841	-1.19481	-1.16172
PC.18.2.20.5.	0	0	0	0	0	0	0	0	0	0	0	0	1.02767	1.02767	1.02767	1.02767	1.02767	1.02767	1.02767	1.02767	1.02767	0	0	0	0	0	0	0	0	0	0	0	0	0	0	0	0	0
PE.16.0.20.5.	0	0	0	0	0	0	0	0	0	0	0	0	0	0	0	0	0	0	0	0	0	0	0	0	0	0	0	0	0	0	0	0	0	0	0	0	0	0
PE.18.2.18.2.	0	0	0	0	-1.00254	-1.1475	-1.30985	-1.5647	-1.79201	-2.34048	-3.5	-3.5	-3.5	-3.5	-3.5	-3.5	-3.5	-3.5	-3.5	-3.5	-3.5	-3.5	-3.5	-3.5	-3.5	-3.5	-2.61669	-2.31281	-1.81221	-1.70747	-1.56233	-1.34092	-1.23782	-1.1475	-1.04054	0	0	0
PE.P.16.0.22.6.	0	0	0	0	0	0	-1.03441	-1.1319	-1.15682	-1.18972	-1.206	-1.22097	-1.23927	-1.23927	-1.26438	-1.26438	-1.30227	-1.30227	-1.30227	-1.30227	-1.30227	-1.30227	-1.30227	-1.26438	-1.23927	-1.206	-1.17574	-1.1319	-1.04104	0	0	0	0	0	0	0	0	0
PI.18.1.20.3.	1.00164	1.12529	1.23461	1.31202	1.44003	1.54061	1.64764	1.69901	1.75961	1.75961	1.75961	1.75961	1.75961	1.75961	1.75961	1.75961	1.75961	1.75961	1.75961	1.75961	1.75961	1.75961	1.75961	1.75961	1.75961	1.75961	1.75961	1.75961	1.71022	1.69857	1.64764	1.57896	1.53959	1.48867	1.44003	1.34292	1.31202	1.26695
TAG36.0.FA12.0	0	0	0	0	0	0	0	0	-1.06633	-1.19121	-1.31219	-1.39087	-1.43073	-1.51177	-1.6789	-1.84547	-1.86891	-1.87974	-1.90971	-1.90971	-1.90971	-1.90971	-1.90971	-1.90971	-1.90971	-1.90971	-1.90971	-1.90971	-1.90971	-1.90971	-1.90971	-1.90971	-1.90971	-1.90971	-1.90971	-1.90971	-1.90971	-1.90971
TAG38.0.FA12.0	0	0	0	0	0	0	0	0	0	0	-1.10684	-1.31906	-1.47876	-1.57983	-1.67808	-1.70634	-1.73942	-1.77881	-1.81197	-1.9446	-1.9446	-1.9446	-1.9446	-1.9446	-1.9446	-1.9446	-1.9446	-1.9446	-1.9446	-1.9446	-1.9446	-1.9446	-1.9446	-1.9446	-1.9446	-1.9446	-1.9446	-1.9446
TAG40.0.FA14.0	0	0	0	0	0	0	0	0	0	0	-1.01778	-1.09681	-1.16002	-1.24365	-1.32441	-1.35609	-1.3885	-1.427	-1.44152	-1.465	-1.47744	-1.47744	-1.47744	-1.47744	-1.47744	-1.47744	-1.47744	-1.47744	-1.47744	-1.47744	-1.47744	-1.47744	-1.47744	-1.47744	-1.47744	-1.47744	-1.47744	-1.47744
TAG44.0.FA18.0	0	0	0	0	0	0	0	0	0	0	0	0	0	0	0	0	0	0	-1.08168	-1.19068	-1.21744	-1.24944	-1.28311	-1.30624	-1.32069	-1.33057	-1.33057	-1.33057	-1.33057	-1.33057	-1.33057	-1.33057	-1.33057	-1.33057	-1.33057	-1.33057	-1.33057	-1.33057
TAG46.1.FA18.0	0	0	0	0	0	0	0	0	0	0	0	0	0	-1.00673	-1.09275	-1.17176	-1.27452	-1.32445	-1.33579	-1.33579	-1.33579	-1.33579	-1.33579	-1.33579	-1.33579	-1.33579	-1.33579	-1.33579	-1.33579	-1.33579	-1.33579	-1.33579	-1.33579	-1.33579	-1.33579	-1.33579	-1.33579	-1.33579
TAG48.4.FA20.4	0	0	0	0	0	0	0	0	0	0	0	-1.03002	-1.12353	-1.1972	-1.25921	-1.33428	-1.35889	-1.35889	-1.37154	-1.37154	-1.37154	-1.37154	-1.37154	-1.37154	-1.37154	-1.37154	-1.37154	-1.37154	-1.37154	-1.37154	-1.37154	-1.37154	-1.37154	-1.37154	-1.37154	-1.37154	-1.37154	-1.37154
TAG52.1.FA16.1	0	0	0	0	0	0	-1.148	-1.27967	-1.40098	-1.53298	-1.64318	-1.64318	-1.64482	-1.64482	-1.64482	-1.65625	-1.7047	-1.7047	-1.7047	-1.7047	-1.7047	-1.7047	-1.7047	-1.7047	-1.7047	-1.7047	-1.7047	-1.7047	-1.65625	-1.64482	-1.64482	-1.64482	-1.64318	-1.64318	-1.55911	-1.42738	-1.34243	-1.2585
TAG52.1.FA20.0	0	0	0	0	0	0	0	0	-1.02538	-1.12161	-1.19923	-1.29511	-1.34949	-1.41241	-1.47018	-1.54998	-1.54998	-1.54998	-1.54998	-1.54998	-1.54998	-1.54998	-1.54998	-1.54998	-1.54998	-1.54998	-1.54998	-1.54998	-1.54998	-1.54998	-1.54998	-1.54998	-1.54998	-1.54998	-1.54998	-1.54998	-1.54998	-1.54998
TAG54.0.FA18.0	0	0	0	0	0	0	-1.15711	-1.24425	-1.39774	-1.41854	-1.44435	-1.46554	-1.65995	-1.80549	-1.80549	-1.80549	-1.80549	-1.80549	-1.80549	-1.80549	-1.80549	-1.80549	-1.80549	-1.80549	-1.80549	-1.80549	-1.80549	-1.80549	-1.80549	-1.80549	-1.80549	-1.80549	-1.80549	-1.80549	-1.65995	-1.45186	-1.41854	-1.36863
TAG54.1.FA18.0	0	0	0	0	0	-1.05129	-1.20734	-1.33116	-1.41403	-1.61449	-1.66585	-1.76167	-1.76167	-1.76167	-1.76167	-1.76167	-1.76167	-1.76167	-1.76167	-1.76167	-1.76167	-1.76167	-1.76167	-1.76167	-1.76167	-1.76167	-1.76167	-1.76167	-1.76167	-1.76167	-1.64753	-1.48647	-1.3607	-1.29886	-1.18095	-1.05129	0	0
TAG54.1.FA18.1	0	0	0	0	0	0	0	-1.03778	-1.04543	-1.08018	-1.11661	-1.15177	-1.20371	-1.23696	-1.26136	-1.26136	-1.26329	-1.30391	-1.32129	-1.32129	-1.32129	-1.32129	-1.32129	-1.32129	-1.2806	-1.26136	-1.26136	-1.26136	-1.20764	-1.15566	-1.13903	-1.09467	-1.06515	-1.04543	-1.03778	0	0	0
TAG54.1.FA20.0	0	0	0	0	-1.00367	-1.20991	-1.36768	-1.39824	-1.4074	-1.42551	-1.43839	-1.45025	-1.45025	-1.47618	-1.48292	-1.48292	-1.48539	-1.51094	-1.51094	-1.51094	-1.51094	-1.51094	-1.51094	-1.51094	-1.51094	-1.51094	-1.48539	-1.48292	-1.48292	-1.45025	-1.45025	-1.43839	-1.41889	-1.4074	-1.3899	-1.33808	-1.20766	-1.07844
TAG54.2.FA20.0	0	0	0	-1.00556	-1.06516	-1.17407	-1.25864	-1.38894	-1.51167	-1.51167	-1.51167	-1.51167	-1.51167	-1.51809	-1.51809	-1.51809	-1.51809	-1.51809	-1.51809	-1.51809	-1.51809	-1.51809	-1.51809	-1.51809	-1.51809	-1.51809	-1.51167	-1.51167	-1.51167	-1.51167	-1.51167	-1.51167	-1.51167	-1.51167	-1.51167	-1.51167	-1.51167	-1.51167
TAG54.7.FA20.5	0	0	0	0	0	0	0	0	0	0	0	0	0	0	0	0	0	0	0	0	0	0	0	0	0	0	0	0	0	0	0	0	0	0	0	0	0	0
TAG56.1.FA18.1	0	0	0	0	0	0	0	0	0	-1.0133	-1.09537	-1.24683	-1.31372	-1.41346	-1.54279	-1.55799	-1.55799	-1.55799	-1.55799	-1.55799	-1.55799	-1.55799	-1.55799	-1.55799	-1.55799	-1.55799	-1.55799	-1.55799	-1.55799	-1.55799	-1.55799	-1.55799	-1.55799	-1.55799	-1.55799	-1.55799	-1.55799	-1.55799
TAG56.3.FA20.2	0	0	0	0	0	0	-1.05542	-1.30584	-1.46545	-1.51375	-1.54852	-1.6229	-1.64845	-1.66636	-1.66636	-1.66636	-1.66636	-1.66636	-1.66636	-1.66636	-1.66636	-1.66636	-1.6229	-1.53494	-1.48743	-1.31673	-1.10721	0	0	0	0	0	0	0	0	0	0	0
TAG58.10.FA20.5	0	0	0	0	0	0	0	0	0	0	0	0	0	0	0	0	0	0	0	0	0	0	0	0	0	0	0	0	0	0	0	0	0	0	0	0	0	0
