# Supplementary material for: Dynamic lipidome alterations associated with human health, disease and ageing
Source: Nat Metab. 2023 Sep 11;5(9):1578–94. doi: 10.1038/s42255-023-00880-1 (PMC10513930; doi:10.1038/s42255-023-00880-1)
Supplement: Supplementary file 10 — Age-associated changes in the lipidome. [file 42255_2023_880_MOESM10_ESM.xlsx]

## Sheet: Fig5AB_BMIvisits
Subject	Vists	MinAge	MaxAge	MedianAge	MedianBMI	SDnBMI	MaxBMI	MinBMI
ZJAA6K2	3	61.1401	62.4533	61.8187	27.1135	0.458681	27.7392	26.8453
ZJNO47T	3	38.8462	39.8489	39.2637	18.8311	0.425801	19.1557	18.3116
ZJNQ2VB	3	51.3297	52.3324	51.7473	23.5599	0.483634	23.6196	22.7537
ZJOSZHK	5	41.6951	43.8956	42.3819	19.1537	0.976825	20.7008	18.1818
ZJTKAE3	8	58.1346	61.6099	58.9849	31.4893	0.681206	32.8732	30.7499
ZJXC41N	6	49.1868	53.739	51.0288	29.5238	1.37039	30.9883	28.2764
ZK112BX	9	56.1374	59.6291	57.8819	28.7411	0.479466	29.1065	27.4015
ZK4CK8Y	10	49.5659	54.5522	51.2527	29.2182	0.616464	29.9359	28.1153
ZKFV71L	10	65.7473	70.3049	67.6772	33.0754	1.04761	35.2426	32.0654
ZKVR426	14	60.8077	65.8709	62.75	30.7422	0.798293	31.1648	28.1902
ZL63I8R	11	61.8544	67.1786	63.5302	33.3502	0.56038	34.1123	32.3705
ZL9BTWF	11	62.7225	68.3187	64.8819	26.701	0.566379	28.3551	26.3466
ZLGD9M0	8	66.0907	69.0082	67.397	29.7145	0.770237	30.569	28.3118
ZLPRB8E	10	49.5137	52.0797	50.7596	27.0777	0.50447	27.9651	26.4075
ZLPZS0H	8	49.9341	52.8901	51.2212	29.3424	0.501775	29.9271	28.5168
ZLTUJTN	11	59.4918	62.9148	60.8077	34.1764	1.18368	36.3671	32.5802
ZLYEM2C	7	37.3846	40.4176	38.7033	22.264	0.447404	23.2574	22.0886
ZLZNCLZ	12	53.4258	58.4423	55.4148	27.5778	0.466617	28.5752	26.8257
ZLZQMEV	12	59.7857	64.9808	61.8434	30.0282	0.898657	31.0912	28.4338
ZM7JY3G	12	59.4258	64.1593	61.0165	26.3499	0.504264	26.8326	25.3848
ZM8YXDM	11	44.1154	49.283	45.7857	26.5783	0.498403	27.2082	25.4761
ZMBH10Z	7	52.9863	58.0137	54.4973	31.9975	0.796862	32.7542	30.5735
ZMBVNFM	9	58.4945	63.1538	60.9588	23.7658	0.292832	24.4279	23.5915
ZMGT937	9	32.7912	37.1044	34.0852	27.2436	0.901229	28.8439	26.2529
ZN0JE53	10	66.2747	70.5824	67.4299	33.0384	0.760897	34.686	32.5181
ZN3TBJM	9	66.0934	70.7418	67.3654	30.3144	0.682957	31.2819	29.1051
ZN9YTFN	13	59.3709	64.1374	61.0192	32.3774	0.924	33.7248	30.9075
ZNDMXI3	8	43.4396	48.5549	45.7074	34.7849	3.06319	36.6013	28.7107
ZNED4XZ	10	58.217	63.0989	59.1181	32.7483	1.60178	34.7995	30.593
ZO94RDZ	8	60.3571	65.456	61.6964	25.5711	0.477596	25.975	24.639
ZOBX723	7	58.4698	62.0412	59.3104	31.0142	0.608155	31.906	30.1886
ZOZOW1T	49	54.9918	61.4231	58.5604	21.6825	0.677619	23.2518	20.7858
ZP0DXQ0	2	59.2775	60.8104	60.044	26.3691	0.604691	26.7967	25.9415
ZPDABJR	4	54.011	56.8791	55.2995	25.0671	0.48927	25.6827	24.5883
ZPEL6L3	7	52.0659	55.1016	53.7967	24.5229	0.263169	25.1339	24.3701
ZPF36E2	4	69.261	71.4148	69.8736	24.8278	0.817584	25.7169	24.0412
ZPJT5MY	4	48.7335	51.1346	49.7967	37.4352	1.40765	40.0755	37.0018
ZPMBHPS	5	54.2692	57	55.5879	31.508	0.64955	32.4073	30.8014
ZPQA8W2	3	19.7005	20.2775	19.9011	19.8835	0.538386	20.1675	19.126
ZPXU188	1	60.8022	60.8022	60.8022	36.6403	NA	36.6403	36.6403
ZQEFRDE	2	56.0769	58.4423	57.2596	27.917	0.708136	28.4177	27.4162
ZQFL1P3	6	65.1264	68.2033	66.1044	29.5158	0.330448	29.7959	28.8505
ZQMVU4Q	5	52.7692	55.1538	54.044	23.1619	0.28396	23.3912	22.665
ZQNZSQF	2	41.4698	41.794	41.6319	41.5011	0	41.5011	41.5011
ZR3WH7V	8	48.4698	51.3929	49.8352	31.4114	2.19629	34.4459	28.5704
ZRA5YD8	2	39.4505	39.5467	39.4986	19.1914	0.177355	19.3168	19.066
ZRB0F6P	6	53.3434	56.4753	54.9354	38.7887	0.519186	39.7653	38.32
ZRLZ98T	3	56.0165	56.5522	56.0714	24.5358	0.636179	24.5358	23.4339
ZRTA5U5	1	29.7253	29.7253	29.7253	27.2401	NA	27.2401	27.2401
ZS2DMX7	5	44.6209	47.7005	46.522	24.5907	0.483066	25.319	24.348
ZS78KHV	6	45.5549	48.6841	46.4217	27.8591	0.247533	28.2536	27.64
ZSMO1UM	6	45.2225	48.7995	47.4313	23.8012	0.664352	24.5397	22.9491
ZSQNUZ5	6	69.4368	72.4011	70.8379	24.8614	0.117161	24.8787	24.6019
ZSUQ08V	5	68.3462	70.8049	68.5742	36.5534	0.626636	37.4638	36.0983
ZTJ7L7Z	7	62.5522	66.2747	63.2967	24.2575	0.46697	24.971	23.6089
ZTL5S2Y	7	74.9643	78.5907	77.0934	21.9794	0.403048	22.8516	21.8399
ZTL8083	1	72.8681	72.8681	72.8681	32.1376	NA	32.1376	32.1376
ZTLIFAS	4	47.7363	49.1758	48.3049	27.0185	1.42552	28.4424	25.3574
ZTLUDS8	4	50.0604	52.0742	50.9368	21.6586	0.627994	22.7731	21.3875
ZTMFN3O	6	40.2198	43.3956	41.5192	23.1001	0.340946	23.3469	22.3599
ZTXWLP3	6	39.8022	42.6896	40.5481	25.3498	0.407552	25.9608	24.7718
ZTXY83G	6	53.6346	57.3901	55.7033	38.3228	2.31974	38.7849	32.7928
ZUC2YGO	5	28.4863	30.4341	29.2143	23.3203	0.319138	23.5196	22.6892
ZUF48YS	9	68.7775	72.5082	70.489	26.2286	0.491049	27.0305	25.5604
ZUG7QHE	10	70.8379	74.7005	72.239	27.0259	0.484073	27.6801	25.9921
ZUHT69X	3	32.0742	32.75	32.4368	23.9399	0.161103	24.1508	23.8344
ZUL3S6O	9	56.0247	59.9725	57.9093	24.7812	0.417173	25.3423	24.1608
ZUPAQVU	9	57.3516	61.489	59.3379	27.6919	0.618987	28.9951	26.8922
ZV14SIB	6	60.0302	61.2775	60.6497	25.5013	0.411829	25.6907	24.6176
ZVBQY1N	7	56.2253	60.2857	58.1731	29.2687	0.727077	30.0653	27.8525
ZVC4YUG	4	46.7335	50.7115	49.8407	27.5595	0.917436	28.3425	26.6619
ZVM4N7A	7	50.7143	54.7692	52.7418	27.9369	1.39888	28.8141	24.8669
ZVNCGHM	8	43.706	47.8022	45.1277	24.0335	0.627557	25.1673	23.5995
ZW61YGW	4	54.8764	56.0852	55.739	28.9813	0.368075	29.2228	28.3775
ZWCZHHY	9	66.8297	70.6374	68.4038	28.3699	0.588136	29.5559	27.7457
ZWFDEY0	10	61.9945	66.4286	63.7898	31.2693	0.820203	32.3826	30.156
ZWHMV5E	3	62.3022	63.6291	63.283	33.0752	1.31014	33.8595	31.3021
ZWLGEWL	5	62.3187	66.5302	63.2967	31.0703	0.704352	31.582	29.8639
ZX52KVK	10	59.5742	63.9945	61.1868	26.868	0.670754	27.8047	25.5275
ZXHCGKV	5	30.5797	32.3242	31.4396	20.4337	0.760932	21.9351	20.0309
ZY1ZKJY	11	59.7115	63.7692	60.8681	33.4543	0.891987	35.4805	32.8939
ZY39SN0	9	55.1291	59.1429	56.5137	35.2511	1.83629	36.9281	31.9502
ZY7IW45	10	68.3929	72.7445	69.6044	41.6156	1.9064	42.5702	36.4771
ZY9XQJP	8	62.294	66.8297	64.0192	28.8973	1.6263	31.9993	28.081
ZYHHR4Z	13	42.8874	47.3022	44.6126	26.1911	0.826385	28.119	25.3908
ZYLJ7R7	5	40.0907	42.0632	40.6346	23.4339	0.0492612	23.5073	23.3971
ZYU65L0	1	33.6731	33.6731	33.6731	24.2907	NA	24.2907	24.2907
ZYU89T9	7	59.1566	60.8242	59.7747	30.1176	0.730142	31.5433	29.6542
ZYUT6O1	2	59.2637	59.4643	59.364	21.0306	0.0535529	21.0684	20.9927
ZYXQKWY	8	50.4725	53.9725	52.1456	33.5184	0.858395	34.3788	32.0321

## Sheet: Fig5B_All
Subject	AgeAtCollection(weeks)	BMIcalc	Years
ZM8YXDM	2361.71	26.9562	45.4176
ZLZNCLZ	2948.14	27.9	56.6951
ZLZNCLZ	2825.14	27.8387	54.3297
ZYU89T9	3162.86	31.5433	60.8242
ZY7IW45	3572.71	38.3457	68.706
ZVNCGHM	2281.29	23.5995	43.8709
ZUG7QHE	3721.43	27.2917	71.5659
ZUC2YGO	1582.57	23.5196	30.4341
ZTXY83G	2880.86	38.3079	55.4011
ZSQNUZ5	3610.71	24.8787	69.4368
ZSMO1UM	2351.57	22.987	45.2225
ZRB0F6P	2773.86	38.5154	53.3434
ZQNZSQF	2173.29	41.5011	41.794
ZQFL1P3	3393.14	29.7959	65.2527
ZPDABJR	2851.57	24.5883	54.8379
ZLTUJTN	3132.71	34.1764	60.2445
ZLGD9M0	3436.71	29.8596	66.0907
ZKFV71L	3474.57	32.0654	66.8187
ZK112BX	2919.14	29.1065	56.1374
ZOZOW1T	3145.57	20.7858	60.4918
ZNDMXI3	2285.29	31.367	43.9478
ZMBVNFM	3060.71	24.4279	58.8599
ZLZQMEV	3319.71	30.7495	63.8407
ZYU89T9	3076.14	30.0107	59.1566
ZY9XQJP	3295.29	28.081	63.3709
ZY39SN0	2909	33.8566	55.9423
ZWLGEWL	3459.57	29.8639	66.5302
ZVM4N7A	2783.57	27.2352	53.5302
ZUG7QHE	3847.57	26.7896	73.9918
ZTMFN3O	2214.43	23.157	42.5852
ZTL5S2Y	3898.14	21.9445	74.9643
ZS78KHV	2372.43	28.2536	45.6236
ZLPZS0H	2614.29	28.5512	50.2747
ZLPRB8E	2601	27.7478	50.0192
ZL9BTWF	3261.57	28.3551	62.7225
ZJTKAE3	3056.29	30.8637	58.7747
ZNED4XZ	3248	32.505	62.4615
ZMBVNFM	3107.71	23.7658	59.7637
ZM7JY3G	3180.29	26.5108	61.1593
ZLZNCLZ	2800.86	28.5752	53.8626
ZYU89T9	3108.29	29.6542	59.7747
ZYHHR4Z	2432.57	26.9913	46.7802
ZWLGEWL	3240.57	31.582	62.3187
ZWFDEY0	3296	31.2889	63.3846
ZVM4N7A	2742.57	24.8669	52.7418
ZVM4N7A	2818.14	27.4106	54.1951
ZUPAQVU	3031.57	27.9584	58.2995
ZUPAQVU	3109.29	26.8922	59.794
ZUL3S6O	2952.14	25.3423	56.772
ZUG7QHE	3690.43	27.6801	70.9698
ZTXY83G	2789	32.7928	53.6346
ZTXWLP3	2069.71	25.9608	39.8022
ZTMFN3O	2181.57	23.0432	41.9533
ZSUQ08V	3565.86	36.5534	68.5742
ZSQNUZ5	3667.57	24.7057	70.5302
ZQMVU4Q	2810.29	23.3912	54.044
ZPMBHPS	2885.57	30.8014	55.4918
ZJOSZHK	2203.86	20.7008	42.3819
ZLTUJTN	3194.71	34.8649	61.4368
ZLPRB8E	2664.14	27.0595	51.2335
ZLPRB8E	2653	27.2044	51.0192
ZLPRB8E	2681.14	26.9146	51.5604
ZL9BTWF	3309.86	27.2621	63.6511
ZL9BTWF	3346	26.3466	64.3462
ZL63I8R	3244.14	33.9672	62.3874
ZL63I8R	3465.29	34.1123	66.6401
ZKVR426	3233.29	30.8267	62.1786
ZKVR426	3333.86	31.0464	64.1126
ZJTKAE3	3129.71	31.66	60.1868
ZOZOW1T	2869.57	23.2518	55.1841
ZOZOW1T	2929	22.259	56.3269
ZY7IW45	3679.57	41.7578	70.761
ZOZOW1T	3194	21.8427	61.4231
ZOZOW1T	3085.14	21.2982	59.3297
ZO94RDZ	3152.57	25.5711	60.6264
ZN0JE53	3528.43	33.2697	67.8544
ZMBH10Z	2833.86	32.0866	54.4973
ZLZNCLZ	3005.14	27.0713	57.7912
ZYLJ7R7	2097	23.5073	40.3269
ZYHHR4Z	2290.14	26.9549	44.0412
ZY7IW45	3626.86	41.8797	69.7473
ZX52KVK	3179.71	27.5476	61.1484
ZWFDEY0	3338.14	30.156	64.1951
ZVBQY1N	2984.57	29.2687	57.3956
ZV14SIB	3121.57	25.6907	60.0302
ZV14SIB	3145.86	25.5645	60.4973
ZUC2YGO	1519.14	23.3535	29.2143
ZTXWLP3	2084.43	25.3663	40.0852
ZTMFN3O	2091.43	23.0432	40.2198
ZTLIFAS	2557.14	28.4424	49.1758
ZS78KHV	2494.43	27.8445	47.9698
ZR3WH7V	2596.43	31.8956	49.9313
ZYUT6O1	3092.14	20.9927	59.4643
ZLPZS0H	2699.43	29.5143	51.9121
ZLGD9M0	3497.71	30.3433	67.2637
ZLGD9M0	3576.71	30.569	68.783
ZL9BTWF	3392	26.701	65.2308
ZKVR426	3218	30.7929	61.8846
ZKVR426	3342.86	31.1309	64.2857
ZKFV71L	3567.57	33.0571	68.6071
ZK112BX	2981.57	28.7411	57.3379
ZJTKAE3	3062.71	31.0912	58.8984
ZOZOW1T	3014.43	21.5224	57.9698
ZOZOW1T	3062.43	22.1309	58.8929
ZO94RDZ	3227.29	25.944	62.0632
ZNDMXI3	2258.86	28.7107	43.4396
ZNDMXI3	2413.71	34.2966	46.4176
ZMBVNFM	3239.71	23.9051	62.3022
ZYU89T9	3127.43	30.5809	60.1429
ZY7IW45	3599.71	40.5798	69.2253
ZX52KVK	3097.86	26.7763	59.5742
ZX52KVK	3183.71	26.813	61.2253
ZWFDEY0	3270	31.0935	62.8846
ZYXQKWY	2750.57	33.753	52.8956
ZYXQKWY	2782.43	34.3788	53.5082
ZUL3S6O	2922.57	24.8106	56.2033
ZUG7QHE	3702.43	25.9921	71.2005
ZUG7QHE	3733.43	27.0554	71.7967
ZUG7QHE	3779.43	26.6419	72.6813
ZTL8083	3789.14	32.1376	72.8681
ZTJ7L7Z	3276.57	23.9007	63.011
ZSUQ08V	3557.71	36.0983	68.4176
ZSQNUZ5	3732.71	24.8787	71.783
ZSMO1UM	2479.43	23.5172	47.6813
ZS78KHV	2368.86	28.2244	45.5549
ZRB0F6P	2844.14	39.1794	54.6951
ZR3WH7V	2586.43	30.9271	49.739
ZJNO47T	2072.14	18.8311	39.8489
ZPQA8W2	1034.86	20.1675	19.9011
ZKFV71L	3615.86	35.2426	69.5357
ZK112BX	3040.14	28.7614	58.4643
ZW61YGW	2903.43	29.0719	55.8352
ZTLUDS8	2707.86	21.3875	52.0742
ZOZOW1T	3066.43	21.7466	58.9698
ZS2DMX7	2320.29	24.5907	44.6209
ZWLGEWL	3421	30.6682	65.7885
ZOZOW1T	2897.29	22.259	55.717
ZL63I8R	3335.29	33.7494	64.1401
ZUHT69X	1703	23.8344	32.75
ZUF48YS	3665.43	25.5604	70.489
ZS2DMX7	2480.43	25.319	47.7005
ZM7JY3G	3233.86	26.8326	62.1896
ZYHHR4Z	2405.86	25.7545	46.2665
ZTL5S2Y	4008.86	21.9096	77.0934
ZTLIFAS	2505.43	27.8321	48.1813
ZY9XQJP	3475.14	30.9545	66.8297
ZJNO47T	2020	19.1557	38.8462
ZLPZS0H	2655.43	29.3768	51.0659
ZMGT937	1803.29	28.12	34.6786
ZPEL6L3	2749.57	24.561	52.8764
ZY7IW45	3556.43	36.4771	68.3929
ZYHHR4Z	2379.86	27.2096	45.7665
ZYXQKWY	2697.43	33.6748	51.8736
ZY1ZKJY	3211.14	33.4543	61.7527
ZY1ZKJY	3115.14	33.1094	59.9066
ZVBQY1N	3080.86	29.2687	59.2473
ZRLZ98T	2915.71	24.5358	56.0714
ZWHMV5E	3239.71	33.8595	62.3022
ZVC4YUG	2430.14	26.8147	46.7335
ZNED4XZ	3147.14	34.7995	60.522
ZUPAQVU	2982.29	28.9951	57.3516
ZN3TBJM	3436.86	29.9113	66.0934
ZOZOW1T	3083	20.8498	59.2885
ZJXC41N	2557.71	28.3125	49.1868
ZS2DMX7	2350.14	24.4173	45.1951
ZW61YGW	2853.57	28.3775	54.8764
ZUF48YS	3619.43	25.7942	69.6044
ZJXC41N	2723.86	30.7352	52.3819
ZKVR426	3271.14	30.6915	62.9066
ZOBX723	3053.43	30.9812	58.7198
ZS78KHV	2433.43	27.7861	46.7967
ZVM4N7A	2674.43	28.8141	51.4313
ZX52KVK	3221.71	25.5275	61.956
ZYHHR4Z	2328.14	25.4635	44.772
ZV14SIB	3186.43	25.4382	61.2775
ZWFDEY0	3223.71	30.3123	61.9945
ZMBVNFM	3041.71	24.3233	58.4945
ZUL3S6O	2913.29	24.7812	56.0247
ZUF48YS	3706.43	27.0305	71.2775
ZN9YTFN	3131.43	32.9899	60.2198
ZLPZS0H	2596.57	29.308	49.9341
ZPF36E2	3652.43	24.2806	70.239
ZQMVU4Q	2744	23.2383	52.7692
ZV14SIB	3173.86	25.1857	61.0357
ZOBX723	3117.14	31.4766	59.9451
ZLZNCLZ	2839.71	27.2861	54.6099
ZN9YTFN	3112.14	33.7248	59.8489
ZOZOW1T	3018.29	21.5224	58.044
ZJNQ2VB	2721.29	22.7537	52.3324
ZUG7QHE	3820.43	27.3508	73.4698
ZMGT937	1785	27.8914	34.3269
ZK4CK8Y	2670.57	28.1153	51.3571
ZLPRB8E	2696.29	27.0958	51.8516
ZPEL6L3	2707.43	24.4464	52.0659
ZY1ZKJY	3141.14	32.8939	60.4066
ZSMO1UM	2511.29	24.1988	48.294
ZTXWLP3	2101.43	24.7718	40.4121
ZX52KVK	3296.86	26.5926	63.4011
ZLGD9M0	3547	28.7633	68.2115
ZR3WH7V	2609	32.3475	50.1731
ZOZOW1T	3104.14	20.8498	59.6951
ZLGD9M0	3484.71	29.5694	67.0137
ZK112BX	2963.86	28.3757	56.9973
ZL63I8R	3323.29	33.4954	63.9093
ZN3TBJM	3462.86	31.2819	66.5934
ZXHCGKV	1612.86	20.7632	31.0165
ZM7JY3G	3090.14	25.4813	59.4258
ZKFV71L	3450.86	32.5429	66.3626
ZJNQ2VB	2669.14	23.6196	51.3297
ZW61YGW	2893.43	28.8907	55.6429
ZUL3S6O	3027.57	24.1608	58.2225
ZLZNCLZ	2875	27.7772	55.2885
ZUC2YGO	1502.14	23.3203	28.8874
ZN0JE53	3511.29	32.5181	67.5247
ZL63I8R	3256.43	33.1688	62.6236
ZUF48YS	3733.57	26.8968	71.7995
ZYXQKWY	2624.57	32.9317	50.4725
ZLTUJTN	3107.86	32.5802	59.7665
ZM8YXDM	2458.86	26.5783	47.2857
ZOZOW1T	2963	22.259	56.9808
ZUHT69X	1667.86	24.1508	32.0742
ZM8YXDM	2301.71	26.7673	44.2637
ZTLIFAS	2518.29	25.3574	48.4286
ZMBVNFM	3090.86	23.7658	59.4396
ZUF48YS	3682.43	26.5627	70.8159
ZY9XQJP	3337.43	29.5177	64.1813
ZLPZS0H	2750.29	29.6863	52.8901
ZPMBHPS	2917.86	32.2146	56.1126
ZX52KVK	3163.71	26.9231	60.8407
ZRLZ98T	2912.86	24.5358	56.0165
ZTJ7L7Z	3263.43	24.2575	62.7582
ZJXC41N	2701.57	30.699	51.9533
ZN0JE53	3446.29	32.7205	66.2747
ZQFL1P3	3460.71	28.8505	66.5522
ZL9BTWF	3468.86	26.7601	66.7088
ZVC4YUG	2577.29	28.3425	49.5632
ZSUQ08V	3554	37.4638	68.3462
ZNDMXI3	2339.86	36.6013	44.9973
ZLPRB8E	2708.14	26.4075	52.0797
ZN3TBJM	3475	29.1051	66.8269
ZMGT937	1758	26.2529	33.8077
ZN9YTFN	3122.43	33.643	60.0467
ZOZOW1T	2973.29	22.259	57.1786
ZTJ7L7Z	3252.71	23.7062	62.5522
ZN9YTFN	3272.57	31.52	62.9341
ZLZQMEV	3144.86	29.6486	60.478
ZTLUDS8	2603.14	21.8092	50.0604
ZN3TBJM	3541	30.6369	68.0962
ZLYEM2C	1972.57	22.1471	37.9341
ZN3TBJM	3516.71	30.3144	67.6291
ZOZOW1T	2895.71	22.259	55.6868
ZLTUJTN	3197.57	34.8336	61.4918
ZY39SN0	2938.71	35.2511	56.5137
ZY39SN0	2923	34.9511	56.2115
ZWFDEY0	3394.86	32.2654	65.2857
ZOZOW1T	3040.29	21.7946	58.467
ZLYEM2C	2101.71	22.0886	40.4176
ZLPZS0H	2628.57	28.5168	50.5495
ZM7JY3G	3151.14	26.5752	60.5989
ZUC2YGO	1532.29	22.6892	29.467
ZVM4N7A	2687.14	28.6386	51.6758
ZWLGEWL	3259.14	31.0703	62.6758
ZM7JY3G	3254.29	26.1248	62.5824
ZSUQ08V	3628	37.3587	69.7692
ZPJT5MY	2547.86	37.4747	48.9973
ZOBX723	3040.43	30.1886	58.4698
ZMBH10Z	2817.86	31.0185	54.1896
ZWCZHHY	3501.86	28.3699	67.3434
ZN0JE53	3486.29	33.9345	67.044
ZNED4XZ	3064.29	32.9917	58.9286
ZVNCGHM	2464.86	25.1113	47.4011
ZPJT5MY	2631	37.0018	50.5962
ZQMVU4Q	2749.71	22.665	52.8791
ZWFDEY0	3425.71	32.324	65.8791
ZLZQMEV	3223	29.8763	61.9808
ZY1ZKJY	3105	33.6267	59.7115
ZOZOW1T	2921	22.259	56.1731
ZQFL1P3	3546.57	29.4458	68.2033
ZLZQMEV	3208.71	29.0792	61.706
ZKFV71L	3418.86	33.0204	65.7473
ZYHHR4Z	2230.14	25.3908	42.8874
ZLZQMEV	3108.86	29.1931	59.7857
ZWFDEY0	3283	31.2498	63.1346
ZUC2YGO	1481.29	23.3203	28.4863
ZL63I8R	3216.43	32.5155	61.8544
ZTLUDS8	2617.29	21.508	50.3324
ZUL3S6O	3011.29	24.1904	57.9093
ZM8YXDM	2443.57	26.4839	46.9918
ZXHCGKV	1634.86	20.0309	31.4396
ZMGT937	1705.14	26.4435	32.7912
ZQFL1P3	3386.57	29.6209	65.1264
ZNED4XZ	3067.14	33.1655	58.9835
ZUPAQVU	3041.29	27.9881	58.4863
ZOZOW1T	3144.14	21.106	60.4643
ZQMVU4Q	2868	22.9326	55.1538
ZJTKAE3	3036	31.3187	58.3846
ZQFL1P3	3414.14	29.5859	65.6566
ZMGT937	1818	28.8439	34.9615
ZWCZHHY	3488.86	28.2763	67.0934
ZN9YTFN	3145.43	32.3774	60.489
ZM8YXDM	2516	26.106	48.3846
ZK4CK8Y	2592.71	28.3954	49.8599
ZQMVU4Q	2836.29	23.1619	54.544
ZN0JE53	3471.14	33.9923	66.7527
ZLPRB8E	2626	26.4075	50.5
ZXHCGKV	1590.14	21.9351	30.5797
ZP0DXQ0	3162.14	26.7967	60.8104
ZN3TBJM	3678.57	30.7982	70.7418
ZN0JE53	3642.14	34.686	70.0412
ZOZOW1T	3055.43	21.7466	58.7582
ZPMBHPS	2822	32.4073	54.2692
ZPXU188	3161.71	36.6403	60.8022
ZOZOW1T	3059.57	22.0668	58.8379
ZLTUJTN	3174	33.3	61.0385
ZR3WH7V	2523	28.8933	48.5192
ZLZQMEV	3176	28.7755	61.0769
ZLZNCLZ	2778.14	27.4396	53.4258
ZKVR426	3192	29.407	61.3846
ZY7IW45	3612	41.8797	69.4615
ZYU89T9	3090.43	30.1176	59.4313
ZLYEM2C	2018.71	22.264	38.8214
ZYLJ7R7	2187.29	23.4339	42.0632
ZJNO47T	2041.71	18.3116	39.2637
ZM8YXDM	2375.57	26.6414	45.6841
ZLTUJTN	3093.57	32.6741	59.4918
ZM7JY3G	3277	26.8326	63.0192
ZY1ZKJY	3239.29	33.756	62.294
ZW61YGW	2916.43	29.2228	56.0852
ZYHHR4Z	2308.57	25.9	44.3956
ZR3WH7V	2520.43	29.2161	48.4698
ZUPAQVU	3134.57	27.7807	60.2802
ZVNCGHM	2438.86	24.1595	46.9011
ZUG7QHE	3683.57	27.3508	70.8379
ZL9BTWF	3322.86	26.7601	63.9011
ZRB0F6P	2906.71	39.7653	55.8984
ZPF36E2	3614.43	25.3749	69.5082
ZWCZHHY	3475.14	28.3387	66.8297
ZM7JY3G	3117.29	25.7709	59.9478
ZXHCGKV	1652.86	20.1774	31.7857
ZLPRB8E	2589	27.2768	49.7885
ZLZQMEV	3344.86	31.0152	64.3242
ZQFL1P3	3516.71	29.3057	67.6291
ZPJT5MY	2534.14	37.3958	48.7335
ZRB0F6P	2869.14	38.7106	55.1758
ZY39SN0	2999.86	35.9748	57.6896
ZVM4N7A	2637.14	28.8141	50.7143
ZJOSZHK	2188	18.1818	42.0769
ZTXY83G	2837.29	36.7875	54.5632
ZKFV71L	3554.71	33.5346	68.3599
ZUF48YS	3588.43	26.2286	69.0082
ZYHHR4Z	2319.86	25.3908	44.6126
ZLZNCLZ	2888.14	27.808	55.5412
ZRA5YD8	2056.43	19.3168	39.5467
ZOZOW1T	3142	21.106	60.4231
ZWLGEWL	3291.43	31.5088	63.2967
ZM7JY3G	3102.14	26.1248	59.6566
ZWCZHHY	3588	28.9005	69
ZN0JE53	3501.43	32.8072	67.3352
ZJAA6K2	3179.29	27.7392	61.1401
ZJOSZHK	2168.14	19.4231	41.6951
ZXHCGKV	1680.86	20.4337	32.3242
ZO94RDZ	3295.57	25.3846	63.3764
ZTLIFAS	2482.29	26.2049	47.7363
ZO94RDZ	3189.14	24.639	61.3297
ZYHHR4Z	2260.71	25.8273	43.4753
ZY9XQJP	3410.29	31.9993	65.5824
ZM8YXDM	2493	25.9485	47.9423
ZRB0F6P	2794.57	38.8669	53.7418
ZPJT5MY	2659	40.0755	51.1346
ZTXWLP3	2195.57	25.3333	42.2225
ZMGT937	1717.86	27.2056	33.0357
ZK4CK8Y	2607.57	29.3408	50.1456
ZOZOW1T	3009.29	21.5224	57.8709
ZS78KHV	2394.43	27.8738	46.0467
ZY1ZKJY	3127.14	32.98	60.1374
ZJTKAE3	3071.71	31.7737	59.0714
ZMBH10Z	2755.29	31.152	52.9863
ZL9BTWF	3449.57	26.6124	66.3379
ZTXY83G	2912.29	38.7849	56.0055
ZLZQMEV	3193.86	30.1801	61.4203
ZWCZHHY	3644.57	29.5559	70.0879
ZY39SN0	3023.71	36.0102	58.1484
ZYU89T9	3152.43	31.2938	60.6236
ZN9YTFN	3248	30.9075	62.4615
ZNDMXI3	2493.86	35.6247	47.9588
ZY9XQJP	3320.57	28.2769	63.8571
ZOBX723	3180.29	31.906	61.1593
ZUL3S6O	3061.71	24.4562	58.8791
ZOZOW1T	2859.57	23.2518	54.9918
ZKFV71L	3502.86	33.9386	67.3626
ZJOSZHK	2282.57	18.5103	43.8956
ZVC4YUG	2637	26.6619	50.7115
ZL9BTWF	3552.57	26.7305	68.3187
ZOZOW1T	3093	20.8498	59.4808
ZR3WH7V	2672.43	34.4459	51.3929
ZY39SN0	3048	36.9281	58.6154
ZVNCGHM	2386.29	23.5995	45.8901
ZOZOW1T	3151.29	20.9139	60.6016
ZR3WH7V	2540.14	28.5704	48.8489
ZLPRB8E	2611	27.9651	50.2115
ZPDABJR	2808.57	25.3066	54.011
ZLYEM2C	2012.57	22.7899	38.7033
ZOZOW1T	3026.43	21.5224	58.2005
ZTMFN3O	2256.57	22.3599	43.3956
ZTMFN3O	2110.71	23.157	40.5907
ZOZOW1T	2983.57	21.5224	57.3764
ZJXC41N	2605.43	28.3487	50.1044
ZSQNUZ5	3623.71	24.8441	69.6868
ZJNQ2VB	2690.86	23.5599	51.7473
ZRLZ98T	2940.71	23.4339	56.5522
ZVNCGHM	2307	23.7395	44.3654
ZOZOW1T	3192	21.7786	61.3846
ZLYEM2C	2046.14	22.0887	39.3489
ZVBQY1N	3109.14	30.0653	59.7912
ZYHHR4Z	2306.14	26.1911	44.3489
ZMGT937	1744.29	27.2436	33.544
ZVBQY1N	2923.71	28.7376	56.2253
ZMGT937	1929.43	28.4629	37.1044
ZOZOW1T	3003.57	21.5224	57.761
ZSUQ08V	3681.86	36.2733	70.8049
ZY7IW45	3742.43	41.5547	71.9698
ZUPAQVU	3197.43	27.1588	61.489
ZPEL6L3	2865.29	24.3701	55.1016
ZMBVNFM	3284	23.5915	63.1538
ZSQNUZ5	3764.86	24.8787	72.4011
ZPEL6L3	2852.14	24.4465	54.8489
ZOBX723	3226.14	31.906	62.0412
ZPF36E2	3713.57	25.7169	71.4148
ZY9XQJP	3239.29	28.081	62.294
ZY1ZKJY	3271.43	35.2649	62.9121
ZV14SIB	3161.71	24.6176	60.8022
ZOBX723	3084.14	31.0142	59.3104
ZWCZHHY	3557	28.9942	68.4038
ZVM4N7A	2848	27.9369	54.7692
ZN9YTFN	3087.29	33.439	59.3709
ZOZOW1T	3037.29	21.6825	58.4093
ZYXQKWY	2725.71	33.3619	52.4176
ZMBVNFM	3202.57	24.1491	61.5879
ZYLJ7R7	2084.71	23.5073	40.0907
ZP0DXQ0	3082.43	25.9415	59.2775
ZNED4XZ	3281.14	34.6257	63.0989
ZLPZS0H	2686.43	29.2392	51.6621
ZKFV71L	3535.57	32.6164	67.9918
ZM8YXDM	2380.86	26.2004	45.7857
ZUPAQVU	3085.57	27.3661	59.3379
ZM7JY3G	3302.14	26.7361	63.5027
ZOZOW1T	2869.43	23.2518	55.1813
ZYLJ7R7	2160.71	23.4339	41.5522
ZTXY83G	2946	38.7252	56.6538
ZPMBHPS	2964	31.508	57
ZS2DMX7	2452.14	24.348	47.1566
ZNED4XZ	3027.29	30.593	58.217
ZM8YXDM	2318.71	27.2082	44.5907
ZPDABJR	2899.57	24.8277	55.761
ZTXY83G	2984.29	38.3376	57.3901
ZSMO1UM	2537.57	24.5397	48.7995
ZO94RDZ	3403.71	25.975	65.456
ZX52KVK	3327.71	26.9599	63.9945
ZV14SIB	3134.86	25.6907	60.2857
ZLZNCLZ	2857.14	27.1634	54.9451
ZMBVNFM	3169.86	23.7658	60.9588
ZYUT6O1	3081.71	21.0684	59.2637
ZVC4YUG	2606.14	28.3043	50.1181
ZOZOW1T	2948	22.259	56.6923
ZNED4XZ	3039.29	30.593	58.4478
ZYHHR4Z	2459.71	28.119	47.3022
ZKVR426	3254.86	30.5563	62.5934
ZM7JY3G	3165.43	26.1891	60.8736
ZLTUJTN	3162	34.1137	60.8077
ZKVR426	3397.71	30.5225	65.3407
ZYHHR4Z	2278.14	26.6276	43.8104
ZUF48YS	3576.43	26.1618	68.7775
ZLZNCLZ	2931.14	27.4396	56.3681
ZY9XQJP	3378.43	31.1176	64.9698
ZN9YTFN	3227.57	31.4384	62.0687
ZJTKAE3	3023	30.7499	58.1346
ZTXWLP3	2115.57	25.102	40.6841
ZPEL6L3	2766.57	24.752	53.2033
ZLPRB8E	2574.71	26.806	49.5137
ZOZOW1T	2879.43	23.2518	55.3736
ZL9BTWF	3373.86	26.3761	64.8819
ZJAA6K2	3214.57	27.1135	61.8187
ZLZQMEV	3160	28.4338	60.7692
ZM7JY3G	3133.29	25.3848	60.2555
ZO94RDZ	3138.57	25.5711	60.3571
ZY9XQJP	3309.14	28.081	63.6374
ZWHMV5E	3308.71	31.3021	63.6291
ZX52KVK	3139.86	27.8047	60.3819
ZPQA8W2	1054.43	19.126	20.2775
ZYXQKWY	2806.57	34.2615	53.9725
ZUL3S6O	3118.57	24.8402	59.9725
ZJXC41N	2794.43	30.9883	53.739
ZJAA6K2	3247.57	26.8453	62.4533
ZNDMXI3	2524.86	35.2732	48.5549
ZTL5S2Y	4036.71	22.5376	77.6291
ZUF48YS	3607.43	26.095	69.3736
ZYXQKWY	2637.71	32.0321	50.7253
ZLGD9M0	3511.57	28.3118	67.5302
ZOZOW1T	3141.14	21.4263	60.4066
ZOZOW1T	3127.14	20.9459	60.1374
ZX52KVK	3101	26.9599	59.6346
ZMBVNFM	3281.86	23.7309	63.1126
ZY7IW45	3782.71	41.6765	72.7445
ZSMO1UM	2453.43	24.0852	47.1813
ZY1ZKJY	3153.14	33.1094	60.6374
ZSQNUZ5	3699.57	24.6019	71.1456
ZL63I8R	3486.14	32.3705	67.0412
ZJOSZHK	2235.14	19.1537	42.9835
ZLTUJTN	3250.86	36.3671	62.5165
ZUG7QHE	3884.43	26.6419	74.7005
ZLTUJTN	3145.57	34.3016	60.4918
ZYLJ7R7	2113	23.3971	40.6346
ZMBH10Z	2989.71	32.7542	57.4945
ZTL5S2Y	3910.71	21.8399	75.206
ZOZOW1T	3132.14	21.5224	60.2335
ZK112BX	2990.29	28.6599	57.5055
ZY7IW45	3712.43	42.5702	71.3929
ZJTKAE3	3203.71	32.8732	61.6099
ZY39SN0	3075.43	36.3632	59.1429
ZPEL6L3	2823.57	24.5229	54.2995
ZWFDEY0	3256.29	30.9764	62.6209
ZO94RDZ	3177.43	24.8565	61.1044
ZQNZSQF	2156.43	41.5011	41.4698
ZLYEM2C	1944	23.2574	37.3846
ZYXQKWY	2652.71	32.3059	51.0137
ZK4CK8Y	2763.43	28.8156	53.1429
ZO94RDZ	3350.29	25.6332	64.4286
ZOZOW1T	3045.14	21.9067	58.5604
ZK4CK8Y	2659.71	29.9359	51.1484
ZQEFRDE	2916	27.4162	56.0769
ZTL5S2Y	4063.57	21.9794	78.1456
ZTJ7L7Z	3342.43	24.3224	64.2775
ZN3TBJM	3503	30.516	67.3654
ZL63I8R	3270.43	32.9873	62.8929
ZOZOW1T	3190.14	21.4904	61.3489
ZL63I8R	3493.29	32.8422	67.1786
ZLZQMEV	3379	30.5596	64.9808
ZWFDEY0	3454.29	32.3826	66.4286
ZMBH10Z	3016.71	31.9975	58.0137
ZR3WH7V	2638.14	33.4775	50.7335
ZY1ZKJY	3165.14	33.0663	60.8681
ZN9YTFN	3173	32.1733	61.0192
ZOZOW1T	3073.29	21.5224	59.1016
ZKVR426	3326	30.8943	63.9615
ZLYEM2C	1950.71	22.673	37.5137
ZK4CK8Y	2644.86	29.9359	50.8626
ZS78KHV	2531.57	27.64	48.6841
ZVBQY1N	2958.57	27.8525	56.8956
ZJTKAE3	3088.71	31.8116	59.3984
ZWCZHHY	3613.71	29.275	69.4945
ZVNCGHM	2272.71	23.9915	43.706
ZOZOW1T	3001.43	21.5224	57.7198
ZKVR426	3332.86	30.9619	64.0934
ZOZOW1T	3077.71	21.0259	59.1868
ZWFDEY0	3369.14	32.07	64.7912
ZY39SN0	2878.71	31.9855	55.3599
ZK4CK8Y	2739.57	29.4108	52.6841
ZNED4XZ	3051	31.0797	58.6731
ZN9YTFN	3219.57	31.1526	61.9148
ZOZOW1T	3102.29	20.796	59.6593
ZRTA5U5	1545.71	27.2401	29.7253
ZN3TBJM	3599.86	29.4679	69.228
ZQEFRDE	3039	28.4177	58.4423
ZTL5S2Y	4086.71	22.5376	78.5907
ZWCZHHY	3673.14	27.7457	70.6374
ZYU65L0	1751	24.2907	33.6731
ZN9YTFN	3335.14	32.3774	64.1374
ZLGD9M0	3588.43	29.9885	69.0082
ZK112BX	3100.71	27.4015	59.6291
ZM8YXDM	2294	26.7988	44.1154
ZOZOW1T	3050.57	21.9387	58.6648
ZK112BX	3009.86	28.5787	57.8819
ZKFV71L	3489	33.0938	67.0962
ZNDMXI3	2461.86	36.5232	47.3434
ZY1ZKJY	3225.14	33.5836	62.022
ZVBQY1N	3025	29.7997	58.1731
ZUPAQVU	3164.43	27.2772	60.8544
ZLTUJTN	3119.14	33.4879	59.9835
ZNDMXI3	2272.29	30.156	43.6978
ZTXWLP3	2219.86	25.5975	42.6896
ZPF36E2	3601.57	24.0412	69.261
ZTLUDS8	2680.14	22.7731	51.5412
ZPQA8W2	1024.43	19.8835	19.7005
ZSMO1UM	2363.57	22.9491	45.4533
ZK112BX	3026.71	28.7817	58.206
ZRA5YD8	2051.43	19.066	39.4505
ZJXC41N	2570.71	28.2764	49.4368
ZMBH10Z	2854.86	32.3536	54.9011
ZPDABJR	2957.71	25.6827	56.8791
ZKFV71L	3655.86	35.0405	70.3049
ZN0JE53	3670.29	34.0501	70.5824
ZLGD9M0	3463.71	29.3114	66.6099
ZK112BX	3052.57	28.7411	58.7033
ZTJ7L7Z	3291.43	24.3548	63.2967
ZNED4XZ	3081.14	31.5317	59.2527
ZLZQMEV	3297	31.0912	63.4038
ZPEL6L3	2797.43	25.1339	53.7967
ZN9YTFN	3306.57	32.4182	63.5879
ZY7IW45	3586.57	40.2142	68.9725
ZLZNCLZ	2979.14	27.7159	57.2912
ZN0JE53	3616.57	32.7205	69.5495
ZOZOW1T	3070	21.4583	59.0385
ZK4CK8Y	2738.71	28.6755	52.6676
ZUL3S6O	2967.43	25.0174	57.0659
ZKVR426	3162	28.1902	60.8077
ZMGT937	1772.43	26.8626	34.0852
ZYHHR4Z	2333.86	26.2638	44.8819
ZL9BTWF	3496.57	26.5828	67.2418
ZMBH10Z	2795.57	30.5735	53.761
ZYU89T9	3108	29.8681	59.7692
ZTL5S2Y	3935.71	22.8516	75.6868
ZWHMV5E	3290.71	33.0752	63.283
ZLPZS0H	2671.57	29.9271	51.3764
ZNED4XZ	3126.14	34.0694	60.1181
ZLTUJTN	3271.57	35.6786	62.9148
ZPMBHPS	2890.57	31.4117	55.5879
ZY39SN0	2866.71	31.9502	55.1291
ZVNCGHM	2485.71	25.1673	47.8022
ZY1ZKJY	3316	35.4805	63.7692
ZM7JY3G	3336.29	26.5752	64.1593
ZM8YXDM	2562.71	25.4761	49.283
ZRB0F6P	2936.71	38.32	56.4753
ZKVR426	3425.29	31.1648	65.8709
ZK4CK8Y	2836.71	29.4808	54.5522
ZTMFN3O	2136.43	23.3469	41.0852
ZN3TBJM	3449.86	29.9113	66.3434
ZX52KVK	3189.71	25.9315	61.3407
ZOZOW1T	3061	22.227	58.8654
ZUPAQVU	3018.43	27.6919	58.0467
ZL63I8R	3303.57	33.3502	63.5302
ZUL3S6O	3093.14	24.1904	59.4835
ZL9BTWF	3359.71	26.4942	64.6099
ZK4CK8Y	2577.43	29.0957	49.5659
ZKVR426	3205	30.3873	61.6346
ZN9YTFN	3157.43	32.2141	60.7198
ZS2DMX7	2419.14	25.319	46.522
ZUG7QHE	3796.43	26.9964	73.0082
ZUHT69X	1686.71	23.9399	32.4368
ZL63I8R	3230.43	33.3502	62.1236
ZVNCGHM	2289.71	24.0755	44.033
ZLZQMEV	3276.57	30.4838	63.011
ZWCZHHY	3514.86	28.1515	67.5934
ZOZOW1T	2900.14	22.259	55.772
ZOBX723	3071	30.9977	59.0577
ZVBQY1N	3134.86	29.3572	60.2857
ZLZNCLZ	3039	26.8257	58.4423
ZTJ7L7Z	3444.86	24.971	66.2473
ZTJ7L7Z	3446.29	23.6089	66.2747
ZUF48YS	3770.43	26.6296	72.5082
ZOZOW1T	2956.71	22.259	56.8599

## Sheet: Fig5C_PercChange
Lipid Sub class	year	percent	B.H. FDR < 5%
LPC	0	0	TRUE
LPC	1	0.0177037	TRUE
LPC	2	0.0318106	TRUE
LPC	3	0.034548	TRUE
LPC	4	0.0400916	TRUE
LPC	5	0.0370235	TRUE
HCER	0	0	TRUE
HCER	1	0.0218311	TRUE
HCER	2	0.0255159	TRUE
HCER	3	0.025983	TRUE
HCER	4	0.0324192	TRUE
HCER	5	0.036898	TRUE
LCER	0	0	TRUE
LCER	1	0.0230102	TRUE
LCER	2	0.0162207	TRUE
LCER	3	0.0109	TRUE
LCER	4	0.012535	TRUE
LCER	5	0.0213376	TRUE
CER	0	0	TRUE
CER	1	0.019235	TRUE
CER	2	0.0185152	TRUE
CER	3	0.031042	TRUE
CER	4	0.0364208	TRUE
CER	5	0.0321773	TRUE
CE	0	0	TRUE
CE	1	0.0205738	TRUE
CE	2	0.0206315	TRUE
CE	3	0.0280875	TRUE
CE	4	0.0302827	TRUE
CE	5	0.0296896	TRUE
SM	0	0	TRUE
SM	1	0.0156438	TRUE
SM	2	0.0145475	TRUE
SM	3	0.022602	TRUE
SM	4	0.0241151	TRUE
SM	5	0.0247174	TRUE

## Sheet: Fig5D_enrichm
Log2 Odds Fisher's Exact test	PC	PE	TAG	all
Aggregated_Subclasses__TAG	NA	NA	NA	-2.16747
Aggregated_Subclasses__PE	NA	NA	NA	2.00413
Aggregated_Subclasses__PC	NA	NA	NA	1.72693
Aggregated_Subclasses__CER	NA	NA	NA	6.64822
Detailed_Subclasses_TAGlarge	NA	NA	-3.26888	-2.7912
Detailed_Subclasses_SM	NA	NA	NA	5.86891
Detailed_Subclasses_PEP	NA	NA	NA	1.65789
Detailed_Subclasses_PE	NA	NA	NA	2.25707
Detailed_Subclasses_LPE	NA	NA	NA	4.01131
Detailed_Subclasses_LPC	3.29764	NA	NA	4.26884
Detailed_Subclasses_LCER	NA	NA	NA	3.45514
Detailed_Subclasses_HCER	NA	NA	NA	3.45514
Detailed_Subclasses_CER	NA	NA	NA	6.084
Detailed_Subclasses_CE	NA	NA	NA	3.26353
Saturation_SFA	NA	NA	NA	1.04587
Saturation_PUFA	NA	NA	-1.07307	NA
Saturation_omega_3	NA	NA	-2.35681	-1.79369
Saturation_MUFA	NA	NA	NA	1.23282
FA(26:1)	NA	NA	NA	3.45514
FA(24:1)	NA	NA	NA	5.00974
FA(24:0)	NA	NA	NA	3.45514
FA(22:6)	NA	NA	-1.63444	NA
FA(22:4)	NA	NA	NA	1.80588
FA(22:0)	NA	NA	NA	3.45514
FA(20:5)	NA	-1.63444	NA	NA
FA(20:0)	NA	NA	6.91027	2.45256
FA(18:3)	NA	NA	-2.4011	-2.17435
FA(18:2)	NA	NA	-1.3461	-1.13048
FA(18:1)	NA	NA	NA	2.61555
FA(16:1)	NA	NA	-1.4216	NA

## Sheet: Fig5E_MFcoeff
Lipid Subclass	Coefficients	MF	Upper	Lower
LPC	0.00829741	M	0.0114231	0.00517169
HCER	0.00824335	M	0.0109728	0.00551389
LCER	0.0109963	M	0.0131512	0.00884141
CER	0.00360814	M	0.00591462	0.00130165
CE	0.00447614	M	0.00654164	0.00241064
DCER	0.0013687	M	0.00493054	-0.00219315
SM	0.00406484	M	0.00574828	0.00238141
LPE	0.00186551	M	0.00578772	-0.00205671
PE	0.00733773	M	0.011136	0.00353948
PC	0.00257874	M	0.0045921	0.000565375
FFA	-0.00373997	M	-0.000277335	-0.00720261
DAG	0.00727943	M	0.0115563	0.00300252
PI	0.00201912	M	0.00460144	-0.000563205
PEP	-0.0100479	M	-0.00642311	-0.0136727
TAGlarge	0.00152165	M	0.00639115	-0.00334785
TAGsmall	0.0142436	M	0.0254706	0.0030166
PEO	-0.0124136	M	-0.00821462	-0.0166125
LPC	0.0219848	Fe	0.0252151	0.0187546
HCER	0.0164608	Fe	0.0191846	0.013737
LCER	0.0107839	Fe	0.0138364	0.00773143
CER	0.0144674	Fe	0.0174103	0.0115245
CE	0.0132337	Fe	0.0155925	0.0108749
DCER	0.0141658	Fe	0.0179467	0.0103849
SM	0.0107369	Fe	0.0127721	0.00870159
LPE	0.012796	Fe	0.0172756	0.00831632
PE	0.00235824	Fe	0.00669749	-0.001981
PC	0.0055507	Fe	0.00754101	0.00356039
FFA	0.00904841	Fe	0.0130439	0.00505287
DAG	-0.00369451	Fe	0.000942365	-0.00833139
PI	0.000117175	Fe	0.00313587	-0.00290152
PEP	0.00944611	Fe	0.0134933	0.00539894
TAGlarge	-0.0049565	Fe	-0.000459696	-0.0094533
TAGsmall	-0.0192064	Fe	-0.00794078	-0.0304721
PEO	0.00825278	Fe	0.0124498	0.0040558

## Sheet: Fig5F_IRIS
Lipid Subclass	Coeffiecients	IRIS	Upper	Lower
LPC	0.0140546	IR	0.018261	0.00984809
HCER	0.0198188	IR	0.0233904	0.0162472
LCER	0.0194619	IR	0.022242	0.0166817
CER	0.0107081	IR	0.0138695	0.00754668
CE	0.015792	IR	0.0184322	0.0131519
DCER	0.0131914	IR	0.0176269	0.00875583
SM	0.0137663	IR	0.0159731	0.0115595
LPE	-0.00190753	IR	0.00307912	-0.00689419
PE	-0.00441119	IR	-0.000276581	-0.00854581
PC	0.0059958	IR	0.00856226	0.00342933
FFA	0.00955777	IR	0.0138018	0.00531376
DAG	-0.00946657	IR	-0.00387321	-0.0150599
PI	-0.00397977	IR	-0.000786884	-0.00717265
PEP	0.00577378	IR	0.0100807	0.00146686
TAGlarge	-0.0110187	IR	-0.00537637	-0.016661
TAGsmall	-0.0438593	IR	-0.032006	-0.0557127
PEO	-0.00295284	IR	0.00168355	-0.00758923
LPC	0.0163253	IS	0.0199901	0.0126604
HCER	0.0140089	IS	0.0164616	0.0115563
LCER	0.0103339	IS	0.0130593	0.0076085
CER	0.0137216	IS	0.0164475	0.0109957
CE	0.0109094	IS	0.0133124	0.00850638
DCER	0.012784	IS	0.0166779	0.00889016
SM	0.00981779	IS	0.0117013	0.00793429
LPE	0.0117182	IS	0.0170432	0.00639317
PE	0.0064451	IS	0.0114982	0.00139201
PC	0.00388689	IS	0.00620256	0.00157121
FFA	0.0087678	IS	0.013172	0.00436359
DAG	0.00698481	IS	0.0117682	0.00220144
PI	0.00462279	IS	0.00813344	0.00111215
PEP	0.000656228	IS	0.00471721	-0.00340476
TAGlarge	0.00284619	IS	0.00796469	-0.00227231
TAGsmall	-0.00456666	IS	0.00977123	-0.0189046
PEO	0.00434517	IS	0.00932968	-0.000639349
