# Supplementary material for: Dynamic lipidome alterations associated with human health, disease and ageing
Source: Nat Metab. 2023 Sep 11;5(9):1578–94. doi: 10.1038/s42255-023-00880-1 (PMC10513930; doi:10.1038/s42255-023-00880-1)
Supplement: Supplementary file 11 — Lipid–cytokine associations. [file 42255_2023_880_MOESM11_ESM.xlsx]

## Sheet: Fig6ABCDE_Suppl_CytoNetw
Estimates	p-value	Lipid	Cytokine	B.H. FDR
0.0460106	0.000731857	CE.12.0.	GMCSF.CSF2.	0.0295802
0.0629071	3.30655e-10	CE.12.0.	LEPTIN	2.68001e-08
0.103677	7.59149e-12	CE.14.0.	GMCSF.CSF2.	7.12787e-10
0.0984597	5.90322e-19	CE.14.0.	LEPTIN	1.30765e-16
0.0986601	9.05906e-12	CE.14.1.	GMCSF.CSF2.	8.43639e-10
0.0884836	6.4401e-17	CE.14.1.	LEPTIN	1.08441e-14
0.0430135	0.00102114	CE.15.0.	LEPTIN	0.0392557
0.137373	4.61628e-13	CE.16.1.	GMCSF.CSF2.	4.98085e-11
0.102266	2.97868e-13	CE.16.1.	LEPTIN	3.28317e-11
0.0381253	0.00127934	CE.17.0.	LEPTIN	0.0473088
0.04915	0.00124392	CE.18.0.	GMCSF.CSF2.	0.0461109
0.0378441	0.000740777	CE.18.0.	LEPTIN	0.0299143
0.0526073	0.00129017	CE.18.1.	GMCSF.CSF2.	0.0476319
-0.142619	1.35298e-05	CE.18.2.	IP10	0.000739391
-0.0994758	0.000698814	CE.18.2.	MIG	0.0287282
-0.112044	0.000351845	CE.18.2.	PDGFBB	0.0155877
0.122139	1.1062e-17	CE.18.3.	GMCSF.CSF2.	2.03541e-15
0.097318	1.51781e-20	CE.18.3.	LEPTIN	3.84781e-18
0.104412	3.55742e-13	CE.18.4.	GMCSF.CSF2.	3.90222e-11
0.0902421	9.11543e-18	CE.18.4.	LEPTIN	1.72596e-15
0.0783911	7.83967e-07	CE.20.2.	GMCSF.CSF2.	4.71953e-05
0.0664138	1.27449e-08	CE.20.2.	LEPTIN	8.93356e-07
0.110608	1.86699e-09	CE.20.3.	GMCSF.CSF2.	1.38303e-07
0.0985789	3.48016e-13	CE.20.3.	LEPTIN	3.82667e-11
-0.148232	2.40448e-05	CE.20.5.	HGF	0.0012803
-0.126569	0.000153957	CER.20.0.	RANTES	0.00728018
0.0742592	0.000117145	CER.22.0.	GMCSF.CSF2.	0.00568675
-0.114708	0.000432147	CER.22.1.	RANTES	0.0188165
0.0630709	0.000889353	CER.24.0.	GMCSF.CSF2.	0.035076
-0.133792	0.000956635	CER.26.0.	IL8	0.0373127
0.0466809	2.11405e-07	DAG.14.0.16.0.	LEPTIN	1.3233e-05
0.0862331	2.73806e-08	DAG.14.0.18.1.	GMCSF.CSF2.	1.85101e-06
0.0943666	4.14617e-18	DAG.14.0.18.1.	LEPTIN	8.29815e-16
0.0887313	4.40392e-07	DAG.16.0.16.1.	GMCSF.CSF2.	2.68304e-05
0.0824046	5.82533e-11	DAG.16.0.16.1.	LEPTIN	5.06327e-09
0.087428	4.63714e-07	DAG.16.0.18.1.	GMCSF.CSF2.	2.82136e-05
0.0913615	7.32508e-13	DAG.16.0.18.1.	LEPTIN	7.74007e-11
0.0870542	1.31844e-07	DAG.16.0.20.4.	GMCSF.CSF2.	8.37928e-06
0.0890721	1.81859e-13	DAG.16.0.20.4.	LEPTIN	2.06947e-11
0.0806122	4.16889e-06	DAG.16.1.18.1.	GMCSF.CSF2.	0.000235148
0.0762493	3.58174e-09	DAG.16.1.18.1.	LEPTIN	2.5861e-07
-0.114333	0.00109085	DAG.16.1.18.1.	RANTES	0.0414812
-0.213216	0.000104896	DAG.16.1.20.4.	IP10	0.00514135
0.0826847	8.07489e-07	DAG.18.0.18.1.	GMCSF.CSF2.	4.85472e-05
0.0955667	7.34124e-15	DAG.18.0.18.1.	LEPTIN	9.68194e-13
0.0428362	0.000702761	DAG.18.1.18.1.	LEPTIN	0.0288644
-0.112372	0.000963563	DAG.18.1.18.1.	RANTES	0.0375212
0.0884398	8.30927e-06	DAG.18.1.20.4.	GMCSF.CSF2.	0.000461276
0.0899175	1.05509e-09	DAG.18.1.20.4.	LEPTIN	7.9449e-08
0.049386	0.000110376	DAG.18.1.20.5.	LEPTIN	0.00537533
0.0617376	1.35849e-06	DAG.18.2.20.3.	LEPTIN	8.0299e-05
0.0576921	1.3878e-05	DAG.18.2.20.4.	LEPTIN	0.000756608
0.0671206	2.14448e-05	DCER.24.0.	GMCSF.CSF2.	0.00114587
0.044507	0.000128889	DCER.24.0.	LEPTIN	0.00619754
-0.0443476	1.80773e-05	FFA.14.1.	LEPTIN	0.000973097
-0.0378729	1.40832e-05	FFA.16.0.	LEPTIN	0.000766876
-0.0647905	3.24998e-09	FFA.16.1.	LEPTIN	2.35402e-07
-0.0610244	0.00135332	FFA.18.1.	EOTAXIN.CCL11	0.0497218
-0.0441365	0.000331053	FFA.18.1.	GMCSF.CSF2.	0.0148104
-0.0589707	4.60968e-11	FFA.18.1.	LEPTIN	4.04517e-09
-0.0500476	0.000179297	FFA.18.2.	GMCSF.CSF2.	0.00839148
-0.0635111	7.06249e-11	FFA.18.2.	LEPTIN	6.06922e-09
-0.0326287	0.000846927	FFA.18.3.	LEPTIN	0.0337234
-0.0485499	5.88132e-05	FFA.20.2.	GMCSF.CSF2.	0.0029886
-0.0840684	0.00118507	FFA.20.2.	IL12P70	0.0442531
-0.0944045	0.000402486	FFA.20.2.	IL23	0.0176091
-0.086204	0.000661796	FFA.20.2.	IL8	0.0273542
-0.0859734	0.000648303	FFA.20.2.	IL9	0.0268695
-0.0456447	2.46685e-07	FFA.20.2.	LEPTIN	1.53571e-05
-0.125211	9.3995e-06	FFA.20.4.	EGF	0.000519271
-0.0683071	0.000781012	FFA.20.4.	EOTAXIN.CCL11	0.03125
-0.0723394	3.26605e-08	FFA.20.4.	GMCSF.CSF2.	2.19818e-06
-0.0810751	1.59425e-17	FFA.20.4.	LEPTIN	2.90995e-15
-0.0897442	5.566e-05	FFA.20.4.	RESISTIN	0.00284103
-0.0919772	0.000723838	FFA.20.4.	SCF	0.0294124
-0.0436973	9.48106e-05	FFA.20.5.	LEPTIN	0.0046924
-0.0760053	0.000127286	FFA.22.4.	EOTAXIN.CCL11	0.00614354
-0.0537717	2.71707e-05	FFA.22.4.	GMCSF.CSF2.	0.00144169
-0.0561086	2.09624e-09	FFA.22.4.	LEPTIN	1.54532e-07
-0.0348349	9.51596e-06	FFA.22.5.	LEPTIN	0.000525069
-0.0665415	1.31727e-05	FFA.22.6.	GMCSF.CSF2.	0.000720742
-0.0690452	6.98222e-10	FFA.22.6.	LEPTIN	5.39108e-08
-0.0507903	0.000126578	HCER.16.0.	LEPTIN	0.00611865
-0.119955	0.000259885	HCER.16.0.	PDGFBB	0.0118354
0.119802	0.000934053	HCER.18.0.	BDNF	0.0366174
0.128846	0.000285303	HCER.24.1.	BDNF	0.0128646
-0.0665471	0.000245341	HCER.24.1.	GMCSF.CSF2.	0.0112743
-0.0836351	3.39287e-10	HCER.24.1.	LEPTIN	2.7354e-08
0.0843114	0.000921703	HCER.24.1.	VEGF	0.0361955
-0.0748876	7.06795e-05	LCER.16.0.	GMCSF.CSF2.	0.00355204
-0.0990056	7.66224e-13	LCER.16.0.	LEPTIN	8.0749e-11
-0.0564342	2.95418e-05	LCER.24.0.	LEPTIN	0.00156205
-0.0952105	1.63025e-06	LCER.24.1.	GMCSF.CSF2.	9.51297e-05
-0.114182	4.11658e-15	LCER.24.1.	LEPTIN	5.52111e-13
0.0733878	0.000282821	LPC.15.0.	CD40L.SCD40L.	0.0127653
0.0455589	0.000524311	LPC.15.0.	GMCSF.CSF2.	0.0221942
0.0933458	2.52204e-05	LPC.15.0.	RESISTIN	0.00134133
0.129285	2.40128e-05	LPC.16.0.	BDNF	0.00128008
0.162788	2.70781e-12	LPC.16.0.	CD40L.SCD40L.	2.67452e-10
0.248922	7.544e-15	LPC.16.0.	EGF	9.92068e-13
0.0775275	3.48179e-07	LPC.16.0.	GMCSF.CSF2.	2.14125e-05
0.0870885	0.000857803	LPC.16.0.	IL1A	0.0340673
-0.109762	0.00026121	LPC.16.0.	IP10	0.0118839
0.0453099	5.35727e-05	LPC.16.0.	LEPTIN	0.00274677
0.132971	2.37891e-07	LPC.16.0.	RESISTIN	1.48502e-05
0.119995	0.000127605	LPC.16.0.	SCF	0.00614877
0.102815	9.30279e-05	LPC.16.0.	SDF1A	0.00461921
0.0849666	7.29174e-05	LPC.16.0.	VEGF	0.00365645
0.0929066	0.00113418	LPC.16.1.	BDNF	0.0428791
0.0940367	1.66928e-05	LPC.16.1.	CD40L.SCD40L.	0.000902215
0.123945	3.68646e-05	LPC.16.1.	EGF	0.00193802
0.0987641	2.92036e-12	LPC.16.1.	GMCSF.CSF2.	2.87203e-10
0.0823991	0.000716345	LPC.16.1.	IL1A	0.0291599
0.0638007	9.29503e-10	LPC.16.1.	LEPTIN	7.05742e-08
0.104423	1.38482e-05	LPC.16.1.	RESISTIN	0.000755888
0.0971048	7.49556e-05	LPC.16.1.	SDF1A	0.00375041
0.0719202	0.000321798	LPC.16.1.	VEGF	0.0144246
0.117658	3.87476e-07	LPC.17.0.	CD40L.SCD40L.	2.37652e-05
0.155844	8.27024e-07	LPC.17.0.	EGF	4.96563e-05
0.122922	1.41573e-06	LPC.17.0.	RESISTIN	8.3358e-05
0.0839536	0.00126804	LPC.17.0.	SDF1A	0.0469289
0.100161	1.40838e-06	LPC.18.0.	CD40L.SCD40L.	8.30324e-05
0.156484	4.68851e-08	LPC.18.0.	EGF	3.11421e-06
0.0689207	3.20364e-07	LPC.18.0.	GMCSF.CSF2.	1.97552e-05
-0.095716	0.000334244	LPC.18.0.	IP10	0.014918
0.0458004	3.99274e-06	LPC.18.0.	LEPTIN	0.000226051
0.0918814	5.87828e-05	LPC.18.0.	RESISTIN	0.0029886
0.113485	0.000342124	LPC.18.1.	BDNF	0.0152014
0.129942	9.01854e-08	LPC.18.1.	CD40L.SCD40L.	5.79625e-06
0.200626	1.31633e-09	LPC.18.1.	EGF	9.84702e-08
0.0823814	1.95474e-07	LPC.18.1.	GMCSF.CSF2.	1.22863e-05
0.0916567	0.000729282	LPC.18.1.	IL1A	0.0295802
0.0464013	7.15575e-05	LPC.18.1.	LEPTIN	0.0035922
0.0907563	0.000712759	LPC.18.1.	RESISTIN	0.0290794
0.106704	0.00100462	LPC.18.1.	SCF	0.0388171
0.10383	0.000143992	LPC.18.1.	SDF1A	0.00684314
0.0758776	0.000673554	LPC.18.1.	VEGF	0.0277899
0.0989562	6.67116e-05	LPC.18.2.	CD40L.SCD40L.	0.00336003
0.144147	2.11348e-05	LPC.18.2.	EGF	0.00113195
0.0891563	0.000338539	LPC.18.2.	EOTAXIN.CCL11	0.0150567
0.0868331	6.92171e-08	LPC.18.2.	GMCSF.CSF2.	4.49931e-06
0.104106	0.000162257	LPC.18.2.	IL1A	0.0076331
0.116181	0.000964506	LPC.18.2.	IL23	0.0375212
0.110231	0.00095225	LPC.18.2.	IL8	0.037203
-0.14666	3.6031e-06	LPC.18.2.	IP10	0.000204498
0.0437365	0.000235871	LPC.18.2.	LEPTIN	0.01085
-0.0974879	0.000539457	LPC.18.2.	MIG	0.0227931
0.0941241	0.000720293	LPC.18.2.	SDF1A	0.0292945
0.105434	0.000714541	LPC.18.2.	TNFB	0.0291125
-0.211098	0.000578871	LPC.20.1.	GROA.CXCL1.	0.0242576
-0.217464	0.000986198	LPC.20.1.	IL7	0.0382347
0.105084	9.21832e-13	LPC.20.3.	GMCSF.CSF2.	9.62587e-11
0.0826937	1.87179e-14	LPC.20.3.	LEPTIN	2.32102e-12
0.0910291	0.000988076	LPC.20.4.	CD40L.SCD40L.	0.0382749
0.13625	0.000264461	LPC.20.4.	EGF	0.0119959
0.115391	0.000781386	LPC.22.6.	EGF	0.03125
-0.113232	0.000266271	LPE.16.0.	IP10	0.012066
0.0834324	1.78391e-05	LPE.16.1.	GMCSF.CSF2.	0.000962217
0.0815802	0.000502761	LPE.18.0.	CD40L.SCD40L.	0.0214011
0.113261	0.000434696	LPE.18.0.	EGF	0.0189095
0.0636456	2.94818e-05	LPE.18.0.	GMCSF.CSF2.	0.00156069
-0.143065	1.73735e-06	LPE.18.0.	IP10	0.000101121
0.103486	0.000762396	LPE.18.1.	EGF	0.0306517
0.0917152	3.81275e-05	LPE.18.1.	EOTAXIN.CCL11	0.00199294
0.1068	8.0769e-14	LPE.18.1.	GMCSF.CSF2.	9.57312e-12
0.108501	0.00060081	LPE.18.1.	IL23	0.0250376
0.0749005	1.06147e-12	LPE.18.1.	LEPTIN	1.10084e-10
0.100086	6.88461e-06	LPE.18.2.	EOTAXIN.CCL11	0.000384057
0.10243	0.00097196	LPE.18.2.	FASL.FASLG.	0.0377789
0.104077	3.91856e-13	LPE.18.2.	GMCSF.CSF2.	4.25742e-11
0.112996	0.00036051	LPE.18.2.	IL13	0.0159253
0.0801124	0.00120804	LPE.18.2.	IL1A	0.0450002
0.127716	5.14059e-05	LPE.18.2.	IL23	0.00264758
0.104337	0.00045513	LPE.18.2.	IL4	0.0197044
0.100763	0.000759874	LPE.18.2.	IL8	0.0305772
0.0979765	0.00101248	LPE.18.2.	IL9	0.0390545
0.0592183	2.30458e-08	LPE.18.2.	LEPTIN	1.56725e-06
0.0929932	0.000872681	LPE.18.2.	TNFB	0.0345379
0.098219	2.60446e-13	PC.14.0.18.1.	GMCSF.CSF2.	2.89871e-11
0.0972558	2.26063e-23	PC.14.0.18.1.	LEPTIN	7.16367e-21
-0.0910369	0.000117358	PC.14.0.18.1.	MIG	0.00569103
0.100068	1.57605e-13	PC.14.0.18.2.	GMCSF.CSF2.	1.82071e-11
-0.0991331	0.0002291	PC.14.0.18.2.	IP10	0.0105492
0.0923812	1.02246e-20	PC.14.0.18.2.	LEPTIN	2.62118e-18
-0.111723	2.69063e-06	PC.14.0.18.2.	MIG	0.000153666
0.215272	0.00132225	PC.14.0.20.2.	IL7	0.0487375
0.243451	0.000196418	PC.14.0.20.2.	MIP1A	0.00909942
0.178415	0.0011416	PC.14.0.20.2.	TRAIL	0.0430525
0.127489	2.62217e-17	PC.14.0.20.3.	GMCSF.CSF2.	4.61988e-15
0.112919	1.82613e-25	PC.14.0.20.3.	LEPTIN	7.06185e-23
-0.0883067	0.000713094	PC.14.0.20.3.	MIG	0.0290794
0.103709	2.26151e-11	PC.14.0.20.4.	GMCSF.CSF2.	2.03947e-09
0.0969758	9.58208e-18	PC.14.0.20.4.	LEPTIN	1.79938e-15
-0.131174	1.245e-06	PC.14.0.20.4.	MIG	7.36857e-05
0.0497229	0.000469174	PC.15.0.20.3.	LEPTIN	0.0202357
-0.133035	0.000194176	PC.15.0.20.4.	EGF	0.00901379
-0.119602	0.00113001	PC.15.0.20.4.	IL10	0.0428279
-0.100568	0.000772482	PC.15.0.20.4.	IL1A	0.0309753
-0.119904	0.00118057	PC.15.0.20.4.	IL6	0.0441573
-0.107208	0.00036157	PC.15.0.20.4.	MIP1B	0.0159265
-0.108228	0.0011804	PC.15.0.20.4.	TNFB	0.0441573
-0.0967731	0.000267047	PC.15.0.20.4.	TRAIL	0.0120772
0.0909027	3.96996e-12	PC.16.0.14.0.	GMCSF.CSF2.	3.85441e-10
0.0855622	3.30224e-19	PC.16.0.14.0.	LEPTIN	7.49691e-17
0.117434	7.16254e-12	PC.16.0.16.1.	GMCSF.CSF2.	6.7669e-10
0.0897488	1.11601e-12	PC.16.0.16.1.	LEPTIN	1.15216e-10
0.068507	1.047e-05	PC.16.0.18.1.	GMCSF.CSF2.	0.000576316
0.0457413	6.52858e-05	PC.16.0.18.1.	LEPTIN	0.00329549
0.0705481	2.92123e-05	PC.16.0.18.2.	GMCSF.CSF2.	0.00154822
-0.146247	6.76277e-06	PC.16.0.18.2.	IP10	0.000377722
-0.123132	2.23001e-05	PC.16.0.18.2.	MIG	0.00119017
0.100738	1.35747e-14	PC.16.0.18.3.	GMCSF.CSF2.	1.71926e-12
0.0887626	1.58742e-20	PC.16.0.18.3.	LEPTIN	4.00207e-18
0.075715	1.01568e-06	PC.16.0.20.2.	GMCSF.CSF2.	6.0506e-05
0.0648417	1.24149e-08	PC.16.0.20.2.	LEPTIN	8.72908e-07
0.129145	2.11029e-13	PC.16.0.20.3.	GMCSF.CSF2.	2.359e-11
0.107256	1.10227e-16	PC.16.0.20.3.	LEPTIN	1.81584e-14
-0.128712	0.000101067	PC.16.0.20.5.	HGF	0.0049697
0.0768334	3.76237e-05	PC.16.0.22.4.	GMCSF.CSF2.	0.00197112
0.05228	0.000147715	PC.16.0.22.4.	LEPTIN	0.00699227
-0.0871002	1.46055e-06	PC.16.0.22.6.	GMCSF.CSF2.	8.55554e-05
-0.118969	0.000465825	PC.16.0.22.6.	HGF	0.0201483
-0.0685133	2.86808e-07	PC.16.0.22.6.	LEPTIN	1.7758e-05
-0.131308	0.00093716	PC.17.0.16.1.	IL12P40	0.0367077
-0.175553	0.000156912	PC.17.0.16.1.	IL15	0.00738929
-0.146925	0.000585287	PC.17.0.16.1.	IL21	0.0244801
-0.172573	0.000596325	PC.17.0.16.1.	SDF1A	0.024919
-0.15415	0.000598054	PC.17.0.16.1.	TRAIL	0.0249683
-0.0665114	4.21028e-05	PC.17.0.20.4.	GMCSF.CSF2.	0.0021882
-0.113035	4.24521e-05	PC.17.0.20.4.	IL1A	0.00220384
-0.101938	0.00024805	PC.17.0.20.4.	MIP1B	0.0113645
-0.111673	5.94154e-05	PC.17.0.20.4.	SDF1A	0.00301584
-0.0927704	0.000154431	PC.17.0.20.4.	TRAIL	0.00729501
-0.0892071	8.86791e-05	PC.17.0.20.4.	VEGF	0.00441287
-0.106205	0.00100567	PC.17.0.22.5.	IL12P40	0.0388245
0.0521949	0.000390643	PC.18.0.14.0.	GMCSF.CSF2.	0.0171402
0.0564023	6.30201e-08	PC.18.0.14.0.	LEPTIN	4.10819e-06
0.121229	1.52147e-14	PC.18.0.16.1.	GMCSF.CSF2.	1.90626e-12
0.0933509	8.63682e-16	PC.18.0.16.1.	LEPTIN	1.2472e-13
0.0918143	6.1572e-12	PC.18.0.18.1.	GMCSF.CSF2.	5.85345e-10
0.0759449	8.57775e-15	PC.18.0.18.1.	LEPTIN	1.12155e-12
0.0863806	8.87394e-09	PC.18.0.18.2.	GMCSF.CSF2.	6.31725e-07
-0.0971555	0.000983099	PC.18.0.18.2.	IP10	0.0381469
0.0682519	6.62835e-10	PC.18.0.18.2.	LEPTIN	5.12652e-08
-0.124411	1.95151e-06	PC.18.0.18.2.	MIG	0.000113153
0.102312	3.62504e-16	PC.18.0.18.3.	GMCSF.CSF2.	5.56962e-14
0.0927702	3.74103e-24	PC.18.0.18.3.	LEPTIN	1.30314e-21
0.0961205	3.71668e-11	PC.18.0.20.2.	GMCSF.CSF2.	3.31897e-09
0.0870328	2.79441e-16	PC.18.0.20.2.	LEPTIN	4.38194e-14
0.143009	7.11252e-17	PC.18.0.20.3.	GMCSF.CSF2.	1.18886e-14
0.124626	3.30076e-23	PC.18.0.20.3.	LEPTIN	1.03876e-20
-0.145903	0.000500752	PC.18.0.20.4.	EGF	0.0213554
-0.135097	0.000675748	PC.18.0.20.4.	GROA.CXCL1.	0.0278552
-0.137818	0.000107138	PC.18.0.20.4.	IL1A	0.00523439
-0.147378	3.75937e-05	PC.18.0.20.4.	SDF1A	0.00197112
-0.103039	0.00117213	PC.18.0.20.4.	TRAIL	0.0439494
-0.128086	0.000102776	PC.18.0.20.5.	HGF	0.00504831
0.0667875	4.16894e-05	PC.18.0.22.4.	GMCSF.CSF2.	0.00216918
0.0463784	0.00010869	PC.18.0.22.4.	LEPTIN	0.00529886
-0.116605	9.39994e-05	PC.18.0.22.5.	EGF	0.00465731
0.0553361	0.000100855	PC.18.0.22.5.	GMCSF.CSF2.	0.0049697
-0.110166	6.31636e-05	PC.18.0.22.5.	GROA.CXCL1.	0.00319898
-0.0947702	0.00043008	PC.18.0.22.5.	IL18	0.0187444
-0.101785	0.000997902	PC.18.0.22.5.	IL23	0.03859
0.0421008	5.76819e-05	PC.18.0.22.5.	LEPTIN	0.00293765
-0.119478	0.00116873	PC.18.0.22.6.	IL6	0.043858
0.088777	0.000535421	PC.18.1.18.2.	EOTAXIN.CCL11	0.0226435
-0.130927	5.93041e-06	PC.18.1.18.2.	MIG	0.000332453
0.0794077	1.7212e-09	PC.18.1.18.3.	GMCSF.CSF2.	1.27918e-07
0.0683553	1.83171e-12	PC.18.1.18.3.	LEPTIN	1.85743e-10
0.0559498	0.000108475	PC.18.1.20.2.	GMCSF.CSF2.	0.00529403
0.0522008	8.61895e-07	PC.18.1.20.2.	LEPTIN	5.1682e-05
0.0925482	8.79203e-08	PC.18.1.20.3.	GMCSF.CSF2.	5.65865e-06
0.0818723	1.18293e-10	PC.18.1.20.3.	LEPTIN	1.00333e-08
-0.119026	0.000914883	PC.18.1.20.4.	SDF1A	0.0359586
-0.123	0.000147564	PC.18.1.20.5.	HGF	0.00699227
-0.0791236	1.06846e-06	PC.18.1.22.6.	GMCSF.CSF2.	6.34846e-05
-0.112732	0.000498657	PC.18.1.22.6.	HGF	0.0213059
-0.0644469	2.31182e-07	PC.18.1.22.6.	LEPTIN	1.44511e-05
-0.125438	0.000138423	PC.18.2.16.1.	IP10	0.00659342
-0.112037	0.000131966	PC.18.2.16.1.	MIG	0.00633217
0.112686	1.62347e-06	PC.18.2.18.2.	EOTAXIN.CCL11	9.48553e-05
0.0876714	9.1853e-09	PC.18.2.18.2.	GMCSF.CSF2.	6.52872e-07
-0.137741	4.04698e-06	PC.18.2.18.2.	IP10	0.000228554
0.0636953	1.45302e-08	PC.18.2.18.2.	LEPTIN	1.00613e-06
-0.143597	6.28204e-08	PC.18.2.18.2.	MIG	4.10103e-06
0.0495313	0.000335767	PC.18.2.18.3.	GMCSF.CSF2.	0.0149626
0.053516	7.66647e-08	PC.18.2.18.3.	LEPTIN	4.96927e-06
0.121756	3.43939e-15	PC.18.2.20.3.	GMCSF.CSF2.	4.67102e-13
0.0931848	2.55356e-16	PC.18.2.20.3.	LEPTIN	4.03198e-14
-0.120103	9.3429e-06	PC.18.2.20.3.	MIG	0.00051677
0.0956735	0.000223663	PC.18.2.20.4.	EOTAXIN.CCL11	0.0103093
0.0975316	7.98132e-09	PC.18.2.20.4.	GMCSF.CSF2.	5.69068e-07
-0.159551	1.07213e-06	PC.18.2.20.4.	IP10	6.36196e-05
0.0788108	2.45254e-10	PC.18.2.20.4.	LEPTIN	2.00205e-08
-0.186323	1.52072e-10	PC.18.2.20.4.	MIG	1.26862e-08
0.107602	4.56209e-11	PE.16.0.18.1.	GMCSF.CSF2.	4.01112e-09
0.0975788	4.03e-16	PE.16.0.18.1.	LEPTIN	6.12991e-14
0.0971161	1.51585e-08	PE.16.0.18.2.	GMCSF.CSF2.	1.0433e-06
0.081376	1.20338e-10	PE.16.0.18.2.	LEPTIN	1.0169e-08
0.0927034	1.49929e-08	PE.16.0.20.3.	GMCSF.CSF2.	1.03504e-06
0.0772082	9.5152e-11	PE.16.0.20.3.	LEPTIN	8.1463e-09
0.0583447	0.000710077	PE.16.0.20.4.	GMCSF.CSF2.	0.0290342
0.0468483	0.000331698	PE.16.0.22.4.	LEPTIN	0.0148247
-0.108726	0.000705046	PE.16.0.22.5.	FGF2.FGFB	0.0288803
0.0446897	0.000246573	PE.16.0.22.5.	LEPTIN	0.0113081
0.0585025	0.00036367	PE.18.1.16.1.	GMCSF.CSF2.	0.0159875
0.0397674	0.000497209	PE.18.1.16.1.	LEPTIN	0.021264
0.0740899	1.32582e-08	PE.18.1.18.1.	GMCSF.CSF2.	9.22253e-07
0.0688258	5.40621e-13	PE.18.1.18.1.	LEPTIN	5.79099e-11
0.081591	0.000512365	PE.18.1.18.2.	EOTAXIN.CCL11	0.0217491
0.0874383	9.41297e-09	PE.18.1.18.2.	GMCSF.CSF2.	6.68013e-07
0.0772279	4.8008e-12	PE.18.1.18.2.	LEPTIN	4.60231e-10
0.0816752	5.83864e-08	PE.18.2.16.1.	GMCSF.CSF2.	3.81703e-06
0.0491683	9.30673e-06	PE.18.2.16.1.	LEPTIN	0.000515394
0.0833623	7.00021e-05	PE.18.2.18.2.	CD40L.SCD40L.	0.00352187
0.138523	1.81095e-06	PE.18.2.18.2.	EGF	0.000105271
0.0862815	4.06039e-05	PE.18.2.18.2.	EOTAXIN.CCL11	0.00211753
0.0777817	1.13553e-08	PE.18.2.18.2.	GMCSF.CSF2.	8.00876e-07
0.0714347	7.32755e-13	PE.18.2.18.2.	LEPTIN	7.74007e-11
0.0435031	0.00011348	PE.18.2.20.4.	LEPTIN	0.00551472
0.0606556	4.97576e-05	PE.O.16.0.18.2.	GMCSF.CSF2.	0.00257139
-0.11527	5.10057e-05	PE.O.16.0.20.4.	MIG	0.00262994
0.0670436	1.46914e-05	PE.O.16.0.22.5.	GMCSF.CSF2.	0.000797146
0.0383023	0.000724643	PE.O.16.0.22.5.	LEPTIN	0.0294189
-0.0865504	0.00121715	PE.O.16.0.22.5.	MIG	0.0452658
0.051695	0.000757269	PE.O.18.0.20.4.	GMCSF.CSF2.	0.0304993
-0.103758	0.000106152	PE.O.18.0.20.4.	MIG	0.00519733
-0.0982059	0.000745923	PE.O.18.0.22.5.	IL12P70	0.0300955
-0.0849218	0.000258542	PE.O.18.0.22.5.	IL17A	0.011786
-0.0871066	0.00132724	PE.O.18.0.22.5.	IP10	0.0488423
-0.0849505	0.000469057	PE.O.18.0.22.5.	MIG	0.0202357
0.0792881	6.12285e-07	PE.P.16.0.18.1.	GMCSF.CSF2.	3.7154e-05
0.0555914	2.06517e-06	PE.P.16.0.18.1.	LEPTIN	0.000119289
0.0932643	1.71554e-09	PE.P.16.0.18.2.	GMCSF.CSF2.	1.27706e-07
0.0592953	2.09923e-07	PE.P.16.0.18.2.	LEPTIN	1.31582e-05
-0.0945059	0.000490285	PE.P.16.0.18.2.	MIG	0.0210381
-0.0634953	0.000730153	PE.P.16.0.18.2.	sICAM1	0.0295802
0.087672	4.85136e-08	PE.P.16.0.20.3.	GMCSF.CSF2.	3.20837e-06
0.0681825	7.5957e-09	PE.P.16.0.20.3.	LEPTIN	5.44124e-07
-0.116553	0.00121976	PE.P.16.0.20.4.	IL1RA	0.0453259
-0.127958	4.93977e-05	PE.P.16.0.20.5.	HGF	0.00255569
-0.111887	0.00110577	PE.P.16.0.20.5.	IL1RA	0.0419788
-0.105432	5.29442e-05	PE.P.16.0.20.5.	IL2	0.00272066
0.0561696	9.89323e-05	PE.P.16.0.22.5.	GMCSF.CSF2.	0.00488276
0.0401213	0.000156306	PE.P.16.0.22.5.	LEPTIN	0.00736833
0.0603175	6.32261e-06	PE.P.18.0.16.0.	GMCSF.CSF2.	0.000354004
0.0348099	0.000308409	PE.P.18.0.16.0.	LEPTIN	0.0138653
0.0811523	3.72602e-07	PE.P.18.0.18.1.	GMCSF.CSF2.	2.28837e-05
0.0560317	1.92597e-06	PE.P.18.0.18.1.	LEPTIN	0.000111814
0.0963848	6.12845e-10	PE.P.18.0.18.2.	GMCSF.CSF2.	4.77224e-08
0.0619402	7.20095e-08	PE.P.18.0.18.2.	LEPTIN	4.67416e-06
-0.0940638	0.000547561	PE.P.18.0.18.2.	MIG	0.0230714
0.0961333	3.39836e-09	PE.P.18.0.20.3.	GMCSF.CSF2.	2.45759e-07
0.0738314	6.55826e-10	PE.P.18.0.20.3.	LEPTIN	5.08093e-08
-0.082464	0.00134922	PE.P.18.0.20.4.	IL21	0.0496114
-0.105647	0.000548832	PE.P.18.0.20.4.	MIG	0.0231036
-0.139721	2.05329e-05	PE.P.18.0.20.5.	HGF	0.00110101
-0.105877	8.09645e-05	PE.P.18.0.20.5.	IL2	0.00403778
-0.110619	0.000359416	PE.P.18.0.22.4.	EGF	0.0158923
-0.130945	8.82733e-05	PE.P.18.0.22.6.	HGF	0.00439747
0.0694438	6.47909e-06	PE.P.18.1.18.1.	GMCSF.CSF2.	0.000362321
0.0521102	4.2478e-06	PE.P.18.1.18.1.	LEPTIN	0.000239303
0.0851548	4.98172e-08	PE.P.18.1.18.2.	GMCSF.CSF2.	3.28981e-06
0.0582612	4.15678e-07	PE.P.18.1.18.2.	LEPTIN	2.54607e-05
0.0703785	9.70174e-06	PE.P.18.1.20.3.	GMCSF.CSF2.	0.000534674
0.0563319	1.42401e-06	PE.P.18.1.20.3.	LEPTIN	8.36299e-05
-0.118383	0.000484464	PE.P.18.1.20.4.	HGF	0.0208557
-0.101212	0.000950429	PE.P.18.1.20.4.	MIG	0.0371637
-0.143274	7.88476e-06	PE.P.18.1.20.5.	HGF	0.000438243
-0.117149	0.000704627	PE.P.18.1.20.5.	IL1RA	0.0288803
-0.0945736	0.000485073	PE.P.18.1.20.5.	IL2	0.0208623
-0.124	0.000144115	PE.P.18.1.22.6.	HGF	0.00684314
0.0726531	2.80151e-06	PI.16.0.16.0.	GMCSF.CSF2.	0.000159798
0.0626002	1.2777e-08	PI.16.0.16.0.	LEPTIN	8.9346e-07
0.0721777	0.000132911	PI.16.0.16.1.	GMCSF.CSF2.	0.00636411
0.0437282	0.000519344	PI.16.0.16.1.	LEPTIN	0.0220248
0.0510339	0.00120663	PI.16.0.18.0.	LEPTIN	0.0449843
0.0907888	5.4342e-11	PI.16.0.18.1.	GMCSF.CSF2.	4.75045e-09
0.0809472	1.37796e-15	PI.16.0.18.1.	LEPTIN	1.94672e-13
-0.0819838	0.000730934	PI.16.0.18.1.	MIG	0.0295802
0.086974	7.69284e-09	PI.16.0.18.2.	GMCSF.CSF2.	5.50219e-07
0.07053	1.91678e-10	PI.16.0.18.2.	LEPTIN	1.57882e-08
0.10658	2.11437e-13	PI.16.0.20.3.	GMCSF.CSF2.	2.359e-11
0.0859292	6.18542e-16	PI.16.0.20.3.	LEPTIN	9.22396e-14
0.0913479	6.36013e-11	PI.16.0.20.4.	GMCSF.CSF2.	5.49669e-09
0.0687059	2.2066e-11	PI.16.0.20.4.	LEPTIN	1.99389e-09
-0.140416	0.00110208	PI.16.0.22.5.	FGF2.FGFB	0.0418735
0.0608789	0.000428301	PI.18.0.16.1.	GMCSF.CSF2.	0.0186847
0.0508443	3.4956e-05	PI.18.0.16.1.	LEPTIN	0.00184193
0.0530835	0.000178318	PI.18.0.18.0.	GMCSF.CSF2.	0.00836281
0.0535732	1.71278e-07	PI.18.0.18.0.	LEPTIN	1.08102e-05
0.0703427	2.44702e-07	PI.18.0.18.1.	GMCSF.CSF2.	1.52545e-05
0.0622362	4.71151e-10	PI.18.0.18.1.	LEPTIN	3.73905e-08
-0.0870332	0.000263629	PI.18.0.18.1.	MIG	0.0119701
0.0555161	0.000445714	PI.18.0.20.2.	GMCSF.CSF2.	0.0193603
0.0411375	0.000399271	PI.18.0.20.2.	LEPTIN	0.0175019
0.0788144	1.67941e-07	PI.18.0.20.3.	GMCSF.CSF2.	1.0629e-05
0.0604936	4.74649e-08	PI.18.0.20.3.	LEPTIN	3.14357e-06
-0.104702	0.000104352	PI.18.0.20.4.	IP10	0.00512018
0.0619243	2.41444e-06	PI.18.1.18.1.	GMCSF.CSF2.	0.000138586
0.0429875	8.63158e-06	PI.18.1.18.1.	LEPTIN	0.000478586
0.0811949	0.000262343	PI.18.1.18.2.	EOTAXIN.CCL11	0.0119235
0.0475116	0.00103671	PI.18.1.18.2.	GMCSF.CSF2.	0.0397205
0.0354744	0.000874385	PI.18.1.18.2.	LEPTIN	0.0345753
0.0696091	0.000616786	PI.18.1.20.3.	GMCSF.CSF2.	0.0256799
0.0491072	0.000504515	PI.18.1.20.4.	GMCSF.CSF2.	0.0214558
-0.0913191	0.00105435	PI.18.1.20.4.	IP10	0.0403286
-0.0811284	0.00101564	PI.18.1.20.4.	MIG	0.0391314
0.166835	0.000134803	PI.18.2.18.2.	sICAM1	0.00644792
0.114818	4.4071e-09	SM.14.0.	GMCSF.CSF2.	3.172e-07
0.0924938	1.59046e-10	SM.14.0.	LEPTIN	1.32438e-08
0.0366816	0.000925313	TAG.40.0.FA14.0	LEPTIN	0.036306
0.0477067	1.02483e-06	TAG.40.0.FA16.0	LEPTIN	6.09715e-05
0.0493341	0.00036117	TAG.42.0.FA12.0	GMCSF.CSF2.	0.0159265
0.0554411	2.04436e-09	TAG.42.0.FA12.0	LEPTIN	1.51196e-07
0.0531517	7.3628e-05	TAG.42.0.FA14.0	GMCSF.CSF2.	0.00368803
0.0642649	2.24124e-12	TAG.42.0.FA14.0	LEPTIN	2.23375e-10
0.0789828	9.07901e-10	TAG.42.0.FA16.0	GMCSF.CSF2.	6.91642e-08
0.0871964	4.02446e-21	TAG.42.0.FA16.0	LEPTIN	1.04343e-18
0.0397148	5.36595e-05	TAG.42.1.FA12.0	LEPTIN	0.00274813
0.0510031	0.000303606	TAG.42.1.FA14.0	GMCSF.CSF2.	0.0136629
0.0544217	1.52877e-08	TAG.42.1.FA14.0	LEPTIN	1.05062e-06
0.0781647	6.94338e-09	TAG.42.1.FA16.0	GMCSF.CSF2.	4.98177e-07
0.0815174	1.24949e-18	TAG.42.1.FA16.0	LEPTIN	2.63967e-16
0.0559842	1.99078e-07	TAG.42.1.FA16.1	LEPTIN	1.24956e-05
0.0473207	0.000194372	TAG.42.1.FA18.1	GMCSF.CSF2.	0.00901379
0.0532461	5.91078e-10	TAG.42.1.FA18.1	LEPTIN	4.62643e-08
0.085305	6.6699e-11	TAG.44.0.FA12.0	GMCSF.CSF2.	5.75351e-09
0.0952696	1.84615e-24	TAG.44.0.FA12.0	LEPTIN	6.58151e-22
0.108495	2.28485e-15	TAG.44.0.FA14.0	GMCSF.CSF2.	3.15946e-13
0.116998	1.66922e-32	TAG.44.0.FA14.0	LEPTIN	1.62064e-29
0.107422	7.92857e-16	TAG.44.0.FA16.0	GMCSF.CSF2.	1.15222e-13
0.113268	8.39319e-32	TAG.44.0.FA16.0	LEPTIN	6.83925e-29
0.0489363	0.000475856	TAG.44.0.FA18.0	GMCSF.CSF2.	0.0205045
0.0544185	1.12869e-08	TAG.44.0.FA18.0	LEPTIN	7.97283e-07
0.0880814	6.70815e-12	TAG.44.1.FA12.0	GMCSF.CSF2.	6.36396e-10
0.0975608	8.09792e-27	TAG.44.1.FA12.0	LEPTIN	3.51928e-24
0.0953247	2.91036e-13	TAG.44.1.FA14.0	GMCSF.CSF2.	3.21564e-11
0.105122	1.52229e-29	TAG.44.1.FA14.0	LEPTIN	9.14014e-27
0.0590564	0.000127362	TAG.44.1.FA14.1	GMCSF.CSF2.	0.00614354
0.0563657	2.79826e-08	TAG.44.1.FA14.1	LEPTIN	1.88891e-06
0.108483	1.24976e-15	TAG.44.1.FA16.0	GMCSF.CSF2.	1.77109e-13
0.114692	1.37267e-31	TAG.44.1.FA16.0	LEPTIN	1.07996e-28
0.0938327	1.8812e-11	TAG.44.1.FA16.1	GMCSF.CSF2.	1.7203e-09
0.100073	7.80081e-26	TAG.44.1.FA16.1	LEPTIN	3.12251e-23
0.0634718	0.00124362	TAG.44.1.FA18.1	EOTAXIN.CCL11	0.0461109
0.0953495	4.25852e-14	TAG.44.1.FA18.1	GMCSF.CSF2.	5.11381e-12
0.101591	1.0061e-28	TAG.44.1.FA18.1	LEPTIN	5.33842e-26
0.0524876	5.75745e-05	TAG.44.2.FA12.0	GMCSF.CSF2.	0.00293546
0.0603278	1.10103e-11	TAG.44.2.FA12.0	LEPTIN	1.01911e-09
0.0571043	1.13045e-05	TAG.44.2.FA14.0	GMCSF.CSF2.	0.000620007
0.0625417	1.78513e-12	TAG.44.2.FA14.0	LEPTIN	1.81424e-10
0.101445	4.41149e-14	TAG.44.2.FA16.0	GMCSF.CSF2.	5.2836e-12
0.11074	4.39249e-30	TAG.44.2.FA16.0	LEPTIN	2.9049e-27
0.0898301	2.94365e-10	TAG.44.2.FA16.1	GMCSF.CSF2.	2.39438e-08
0.0864313	1.18902e-18	TAG.44.2.FA16.1	LEPTIN	2.52359e-16
0.100142	1.65502e-14	TAG.44.2.FA18.1	GMCSF.CSF2.	2.05782e-12
0.102099	1.48515e-27	TAG.44.2.FA18.1	LEPTIN	6.91535e-25
0.0718826	0.00018865	TAG.44.2.FA18.2	EOTAXIN.CCL11	0.00878417
0.0868022	2.49192e-12	TAG.44.2.FA18.2	GMCSF.CSF2.	2.46662e-10
0.0970261	2.97488e-27	TAG.44.2.FA18.2	LEPTIN	1.34406e-24
0.0545945	6.43493e-05	TAG.44.3.FA18.2	GMCSF.CSF2.	0.00325181
0.0649409	5.13107e-12	TAG.44.3.FA18.2	LEPTIN	4.90862e-10
0.0665414	1.10378e-05	TAG.45.0.FA14.0	GMCSF.CSF2.	0.000606112
0.0705414	6.92993e-12	TAG.45.0.FA14.0	LEPTIN	6.56072e-10
0.0638127	3.56009e-05	TAG.45.0.FA15.0	GMCSF.CSF2.	0.00187375
0.0609527	2.60109e-09	TAG.45.0.FA15.0	LEPTIN	1.89303e-07
0.091211	1.88624e-10	TAG.45.0.FA16.0	GMCSF.CSF2.	1.56064e-08
0.0997815	7.05673e-22	TAG.45.0.FA16.0	LEPTIN	1.97976e-19
0.0582523	0.000402068	TAG.45.1.FA15.0	GMCSF.CSF2.	0.0176076
0.0603169	5.04513e-08	TAG.45.1.FA15.0	LEPTIN	3.31904e-06
0.0728504	1.72631e-07	TAG.45.1.FA16.0	GMCSF.CSF2.	1.08805e-05
0.0872605	9.07666e-18	TAG.45.1.FA16.0	LEPTIN	1.72578e-15
0.0767423	1.43123e-08	TAG.45.1.FA18.1	GMCSF.CSF2.	9.92551e-07
0.0859302	1.93816e-18	TAG.45.1.FA18.1	LEPTIN	4.05698e-16
0.0821049	5.4273e-10	TAG.46.0.FA12.0	GMCSF.CSF2.	4.28475e-08
0.0933085	4.13982e-24	TAG.46.0.FA12.0	LEPTIN	1.42036e-21
0.125073	5.06487e-18	TAG.46.0.FA14.0	GMCSF.CSF2.	1.00242e-15
0.128777	7.32248e-35	TAG.46.0.FA14.0	LEPTIN	1.85633e-31
0.124813	5.41997e-18	TAG.46.0.FA16.0	GMCSF.CSF2.	1.06605e-15
0.128529	8.1735e-35	TAG.46.0.FA16.0	LEPTIN	1.96302e-31
0.0860863	5.80621e-11	TAG.46.0.FA18.0	GMCSF.CSF2.	5.05628e-09
0.0914635	5.09611e-23	TAG.46.0.FA18.0	LEPTIN	1.59278e-20
0.105848	7.44671e-16	TAG.46.1.FA12.0	GMCSF.CSF2.	1.09616e-13
0.115149	5.46552e-34	TAG.46.1.FA12.0	LEPTIN	7.62601e-31
0.126441	9.33398e-19	TAG.46.1.FA14.0	GMCSF.CSF2.	1.99966e-16
0.133953	1.39558e-38	TAG.46.1.FA14.0	LEPTIN	1.06138e-34
0.123482	4.12313e-17	TAG.46.1.FA14.1	GMCSF.CSF2.	7.07318e-15
0.123797	3.29406e-31	TAG.46.1.FA14.1	LEPTIN	2.42443e-28
0.120269	9.73318e-18	TAG.46.1.FA16.0	GMCSF.CSF2.	1.82026e-15
0.127018	4.16536e-36	TAG.46.1.FA16.0	LEPTIN	1.35767e-32
0.134615	6.13514e-19	TAG.46.1.FA16.1	GMCSF.CSF2.	1.35246e-16
0.137757	2.9401e-36	TAG.46.1.FA16.1	LEPTIN	1.03202e-32
0.0826631	3.92237e-10	TAG.46.1.FA18.0	GMCSF.CSF2.	3.1401e-08
0.082294	1.98914e-19	TAG.46.1.FA18.0	LEPTIN	4.65479e-17
0.107466	3.76885e-16	TAG.46.1.FA18.1	GMCSF.CSF2.	5.75184e-14
0.116849	1.22616e-34	TAG.46.1.FA18.1	LEPTIN	2.55992e-31
0.100367	1.36013e-14	TAG.46.2.FA12.0	GMCSF.CSF2.	1.71926e-12
0.11232	7.10919e-33	TAG.46.2.FA12.0	LEPTIN	7.37288e-30
0.118089	1.74392e-17	TAG.46.2.FA14.0	GMCSF.CSF2.	3.17045e-15
0.129109	3.77313e-38	TAG.46.2.FA14.0	LEPTIN	2.1522e-34
0.126287	2.50857e-17	TAG.46.2.FA14.1	GMCSF.CSF2.	4.45413e-15
0.130372	4.19091e-34	TAG.46.2.FA14.1	LEPTIN	6.37466e-31
0.109068	8.30277e-16	TAG.46.2.FA16.0	GMCSF.CSF2.	1.20277e-13
0.118764	6.4758e-34	TAG.46.2.FA16.0	LEPTIN	8.44296e-31
0.13026	3.04526e-18	TAG.46.2.FA16.1	GMCSF.CSF2.	6.23146e-16
0.134613	1.71308e-35	TAG.46.2.FA16.1	LEPTIN	4.88569e-32
0.113967	1.02532e-17	TAG.46.2.FA18.1	GMCSF.CSF2.	1.9097e-15
0.117943	1.23958e-34	TAG.46.2.FA18.1	LEPTIN	2.55992e-31
0.100413	9.17886e-15	TAG.46.2.FA18.2	GMCSF.CSF2.	1.18654e-12
0.112296	3.01277e-33	TAG.46.2.FA18.2	LEPTIN	3.39873e-30
0.0811907	6.09375e-10	TAG.46.3.FA12.0	GMCSF.CSF2.	4.75333e-08
0.0923499	5.93784e-24	TAG.46.3.FA12.0	LEPTIN	2.00708e-21
0.0858061	3.66362e-10	TAG.46.3.FA14.0	GMCSF.CSF2.	2.94847e-08
0.0975167	6.06437e-25	TAG.46.3.FA14.0	LEPTIN	2.24983e-22
-0.0791454	0.000731466	TAG.46.3.FA14.0	MIG	0.0295802
0.0920026	7.38942e-10	TAG.46.3.FA14.1	GMCSF.CSF2.	5.69585e-08
0.0983672	1.86851e-21	TAG.46.3.FA14.1	LEPTIN	5.07523e-19
0.100457	4.67452e-13	TAG.46.3.FA16.0	GMCSF.CSF2.	5.03084e-11
0.116692	6.84951e-32	TAG.46.3.FA16.0	LEPTIN	5.8973e-29
-0.0795493	0.00101875	TAG.46.3.FA16.0	MIG	0.0391969
0.104794	1.21621e-13	TAG.46.3.FA16.1	GMCSF.CSF2.	1.41938e-11
0.111533	9.34261e-29	TAG.46.3.FA16.1	LEPTIN	5.07526e-26
0.0817326	3.77981e-05	TAG.46.3.FA18.1	EOTAXIN.CCL11	0.00197799
0.102528	7.60605e-16	TAG.46.3.FA18.1	GMCSF.CSF2.	1.11263e-13
0.104469	9.56967e-30	TAG.46.3.FA18.1	LEPTIN	6.06505e-27
0.0767284	0.000187285	TAG.46.3.FA18.2	EOTAXIN.CCL11	0.00873843
0.106711	6.3661e-16	TAG.46.3.FA18.2	GMCSF.CSF2.	9.43175e-14
0.114869	2.03588e-33	TAG.46.3.FA18.2	LEPTIN	2.38208e-30
0.0612122	3.24356e-06	TAG.46.3.FA18.3	GMCSF.CSF2.	0.000184551
0.0778246	6.8761e-18	TAG.46.3.FA18.3	LEPTIN	1.31836e-15
-0.0824679	0.000370897	TAG.46.3.FA18.3	MIG	0.0162895
0.0728339	0.000214882	TAG.46.4.FA18.2	EOTAXIN.CCL11	0.00991456
0.0668928	1.11278e-07	TAG.46.4.FA18.2	GMCSF.CSF2.	7.10184e-06
0.0738193	1.84926e-16	TAG.46.4.FA18.2	LEPTIN	2.93004e-14
0.088428	1.45709e-09	TAG.47.0.FA14.0	GMCSF.CSF2.	1.08821e-07
0.102347	8.51841e-24	TAG.47.0.FA14.0	LEPTIN	2.81675e-21
0.103366	2.45485e-12	TAG.47.0.FA15.0	GMCSF.CSF2.	2.44052e-10
0.107809	8.34583e-24	TAG.47.0.FA15.0	LEPTIN	2.77983e-21
0.110435	9.8336e-14	TAG.47.0.FA16.0	GMCSF.CSF2.	1.15651e-11
0.112653	1.69271e-25	TAG.47.0.FA16.0	LEPTIN	6.65878e-23
0.0989879	7.25672e-12	TAG.47.0.FA17.0	GMCSF.CSF2.	6.84171e-10
0.0987816	4.88093e-22	TAG.47.0.FA17.0	LEPTIN	1.39204e-19
0.112698	1.52478e-14	TAG.47.1.FA14.0	GMCSF.CSF2.	1.90626e-12
0.11907	3.48767e-29	TAG.47.1.FA14.0	LEPTIN	1.96481e-26
0.108782	4.61715e-13	TAG.47.1.FA15.0	GMCSF.CSF2.	4.98085e-11
0.116432	1.2619e-26	TAG.47.1.FA15.0	LEPTIN	5.3816e-24
0.120933	2.42659e-15	TAG.47.1.FA16.0	GMCSF.CSF2.	3.33525e-13
0.124697	2.57225e-29	TAG.47.1.FA16.0	LEPTIN	1.46721e-26
0.0652094	1.1043e-06	TAG.47.1.FA16.1	GMCSF.CSF2.	6.54436e-05
0.0617776	2.93379e-10	TAG.47.1.FA16.1	LEPTIN	2.39062e-08
0.0842171	1.50912e-08	TAG.47.1.FA17.0	GMCSF.CSF2.	1.04025e-06
0.0793456	2.74039e-15	TAG.47.1.FA17.0	LEPTIN	3.75524e-13
0.102626	7.96634e-13	TAG.47.1.FA18.1	GMCSF.CSF2.	8.37604e-11
0.109649	6.06307e-26	TAG.47.1.FA18.1	LEPTIN	2.47027e-23
0.0899776	5.02169e-10	TAG.47.2.FA14.0	GMCSF.CSF2.	3.9783e-08
0.101408	2.01048e-22	TAG.47.2.FA14.0	LEPTIN	5.9573e-20
0.103269	2.15655e-12	TAG.47.2.FA15.0	GMCSF.CSF2.	2.15819e-10
0.1131	2.94159e-26	TAG.47.2.FA15.0	LEPTIN	1.22028e-23
0.1011	3.36121e-10	TAG.47.2.FA16.1	GMCSF.CSF2.	2.71467e-08
0.105771	7.42314e-20	TAG.47.2.FA16.1	LEPTIN	1.77347e-17
0.100311	4.19668e-12	TAG.47.2.FA18.1	GMCSF.CSF2.	4.05726e-10
0.109615	1.9531e-25	TAG.47.2.FA18.1	LEPTIN	7.427e-23
0.0908548	1.37051e-10	TAG.47.2.FA18.2	GMCSF.CSF2.	1.14961e-08
0.104049	5.15889e-24	TAG.47.2.FA18.2	LEPTIN	1.7568e-21
0.124179	5.62253e-17	TAG.48.0.FA14.0	GMCSF.CSF2.	9.53781e-15
0.133357	1.47927e-35	TAG.48.0.FA14.0	LEPTIN	4.50013e-32
0.12149	2.93242e-15	TAG.48.0.FA16.0	GMCSF.CSF2.	3.99439e-13
0.123724	1.91819e-28	TAG.48.0.FA16.0	LEPTIN	9.83494e-26
0.120386	1.27259e-16	TAG.48.0.FA18.0	GMCSF.CSF2.	2.05924e-14
0.127821	5.27129e-34	TAG.48.0.FA18.0	LEPTIN	7.62601e-31
0.0959203	1.45392e-13	TAG.48.1.FA12.0	GMCSF.CSF2.	1.68818e-11
0.107028	3.3603e-30	TAG.48.1.FA12.0	LEPTIN	2.28861e-27
0.127813	2.29806e-17	TAG.48.1.FA14.0	GMCSF.CSF2.	4.0963e-15
0.135466	1.94007e-35	TAG.48.1.FA14.0	LEPTIN	5.2076e-32
0.12706	3.77443e-17	TAG.48.1.FA14.1	GMCSF.CSF2.	6.49943e-15
0.132129	6.33218e-34	TAG.48.1.FA14.1	LEPTIN	8.44296e-31
0.131623	2.80216e-17	TAG.48.1.FA16.0	GMCSF.CSF2.	4.89917e-15
0.136626	9.45436e-34	TAG.48.1.FA16.0	LEPTIN	1.19839e-30
0.132866	6.317e-16	TAG.48.1.FA16.1	GMCSF.CSF2.	9.38949e-14
0.131495	4.78732e-28	TAG.48.1.FA16.1	LEPTIN	2.37451e-25
0.117282	4.66881e-17	TAG.48.1.FA18.0	GMCSF.CSF2.	7.94952e-15
0.123467	2.47664e-34	TAG.48.1.FA18.0	LEPTIN	4.34669e-31
0.124015	9.11438e-17	TAG.48.1.FA18.1	GMCSF.CSF2.	1.50691e-14
0.132585	9.86274e-35	TAG.48.1.FA18.1	LEPTIN	2.25028e-31
0.0954357	1.69672e-13	TAG.48.2.FA12.0	GMCSF.CSF2.	1.94047e-11
0.109679	8.1832e-32	TAG.48.2.FA12.0	LEPTIN	6.78938e-29
0.125015	3.03784e-16	TAG.48.2.FA14.0	GMCSF.CSF2.	4.73115e-14
0.13458	5.51495e-34	TAG.48.2.FA14.0	LEPTIN	7.62601e-31
0.134148	5.7268e-18	TAG.48.2.FA14.1	GMCSF.CSF2.	1.11678e-15
0.13734	2.95841e-34	TAG.48.2.FA14.1	LEPTIN	4.86571e-31
0.127605	1.42987e-16	TAG.48.2.FA16.0	GMCSF.CSF2.	2.2894e-14
0.136437	2.98562e-34	TAG.48.2.FA16.0	LEPTIN	4.86571e-31
0.13644	6.14589e-16	TAG.48.2.FA16.1	GMCSF.CSF2.	9.22396e-14
0.13821	2.19968e-29	TAG.48.2.FA16.1	LEPTIN	1.28687e-26
0.0933756	7.12243e-13	TAG.48.2.FA18.0	GMCSF.CSF2.	7.55839e-11
0.102829	4.98685e-28	TAG.48.2.FA18.0	LEPTIN	2.42085e-25
0.11676	7.7482e-16	TAG.48.2.FA18.1	GMCSF.CSF2.	1.1296e-13
0.12839	1.38056e-34	TAG.48.2.FA18.1	LEPTIN	2.62491e-31
0.115384	8.98794e-15	TAG.48.2.FA18.2	GMCSF.CSF2.	1.16686e-12
0.128112	1.23024e-32	TAG.48.2.FA18.2	LEPTIN	1.2204e-29
0.0650246	0.00107726	TAG.48.3.FA12.0	EOTAXIN.CCL11	0.0410746
0.0864179	1.47542e-11	TAG.48.3.FA12.0	GMCSF.CSF2.	1.35738e-09
0.103097	7.35314e-29	TAG.48.3.FA12.0	LEPTIN	4.04263e-26
0.118318	9.25396e-15	TAG.48.3.FA14.0	GMCSF.CSF2.	1.18951e-12
0.132681	3.05373e-33	TAG.48.3.FA14.0	LEPTIN	3.39873e-30
0.131644	1.145e-16	TAG.48.3.FA14.1	GMCSF.CSF2.	1.87944e-14
0.137839	5.07429e-33	TAG.48.3.FA14.1	LEPTIN	5.51309e-30
0.126122	3.03938e-17	TAG.48.3.FA16.0	GMCSF.CSF2.	5.2735e-15
0.137828	1.94492e-37	TAG.48.3.FA16.0	LEPTIN	7.39589e-34
0.12558	1.93128e-14	TAG.48.3.FA16.1	GMCSF.CSF2.	2.3883e-12
0.133585	3.82612e-29	TAG.48.3.FA16.1	LEPTIN	2.12919e-26
0.0971759	2.06632e-13	TAG.48.3.FA18.1	GMCSF.CSF2.	2.32242e-11
0.111582	1.64722e-31	TAG.48.3.FA18.1	LEPTIN	1.25277e-28
0.10758	5.03028e-14	TAG.48.3.FA18.2	GMCSF.CSF2.	5.99326e-12
0.122023	3.18699e-32	TAG.48.3.FA18.2	LEPTIN	2.96793e-29
0.117265	1.07038e-17	TAG.48.3.FA18.3	GMCSF.CSF2.	1.97748e-15
0.130992	2.1321e-40	TAG.48.3.FA18.3	LEPTIN	9.72921e-36
0.0670065	0.000568159	TAG.48.4.FA12.0	EOTAXIN.CCL11	0.0238512
0.0764891	1.04468e-09	TAG.48.4.FA12.0	GMCSF.CSF2.	7.89249e-08
0.0951373	8.9619e-26	TAG.48.4.FA12.0	LEPTIN	3.55608e-23
0.108233	2.21143e-14	TAG.48.4.FA14.0	GMCSF.CSF2.	2.72615e-12
0.118741	2.00414e-32	TAG.48.4.FA14.0	LEPTIN	1.90527e-29
0.123991	2.14748e-15	TAG.48.4.FA14.1	GMCSF.CSF2.	2.98761e-13
0.131033	3.13299e-31	TAG.48.4.FA14.1	LEPTIN	2.34368e-28
0.115628	6.16612e-16	TAG.48.4.FA16.0	GMCSF.CSF2.	9.22396e-14
0.11961	4.3459e-32	TAG.48.4.FA16.0	LEPTIN	3.88847e-29
-0.0848965	0.00076787	TAG.48.4.FA16.0	MIG	0.0308446
0.125212	4.33668e-16	TAG.48.4.FA16.1	GMCSF.CSF2.	6.57446e-14
0.134809	1.30267e-33	TAG.48.4.FA16.1	LEPTIN	1.5643e-30
0.067795	0.000807152	TAG.48.4.FA18.1	EOTAXIN.CCL11	0.0321958
0.100747	9.24832e-15	TAG.48.4.FA18.1	GMCSF.CSF2.	1.18951e-12
0.110674	4.99374e-32	TAG.48.4.FA18.1	LEPTIN	4.3822e-29
0.0695593	0.000546964	TAG.48.4.FA18.2	EOTAXIN.CCL11	0.0230675
0.0806858	5.2541e-10	TAG.48.4.FA18.2	GMCSF.CSF2.	4.1552e-08
0.0962662	1.50843e-24	TAG.48.4.FA18.2	LEPTIN	5.46292e-22
0.11183	8.09275e-17	TAG.48.4.FA18.3	GMCSF.CSF2.	1.34287e-14
0.126969	2.00358e-39	TAG.48.4.FA18.3	LEPTIN	2.28568e-35
-0.0776881	0.00103133	TAG.48.4.FA18.3	MIG	0.0395475
0.0663197	7.04671e-06	TAG.48.4.FA20.4	GMCSF.CSF2.	0.00039262
0.0777215	1.50196e-15	TAG.48.4.FA20.4	LEPTIN	2.11535e-13
0.065967	1.83048e-07	TAG.48.5.FA18.2	GMCSF.CSF2.	1.15212e-05
0.0794947	2.37834e-18	TAG.48.5.FA18.2	LEPTIN	4.93311e-16
0.0543437	1.91972e-05	TAG.48.5.FA18.3	GMCSF.CSF2.	0.00103059
0.0701739	2.19322e-15	TAG.48.5.FA18.3	LEPTIN	3.04197e-13
0.0995486	7.37525e-11	TAG.49.0.FA15.0	GMCSF.CSF2.	6.32608e-09
0.108248	2.63877e-22	TAG.49.0.FA15.0	LEPTIN	7.71875e-20
0.113217	1.88905e-13	TAG.49.0.FA16.0	GMCSF.CSF2.	2.13899e-11
0.114941	1.14461e-24	TAG.49.0.FA16.0	LEPTIN	4.21217e-22
0.109192	1.05642e-12	TAG.49.0.FA17.0	GMCSF.CSF2.	1.0981e-10
0.111947	1.18365e-23	TAG.49.0.FA17.0	LEPTIN	3.88577e-21
0.0988345	2.30568e-11	TAG.49.0.FA18.0	GMCSF.CSF2.	2.07521e-09
0.102085	2.53649e-21	TAG.49.0.FA18.0	LEPTIN	6.76902e-19
0.117589	1.76843e-15	TAG.49.1.FA14.0	GMCSF.CSF2.	2.47537e-13
0.122225	4.12918e-30	TAG.49.1.FA14.0	LEPTIN	2.77092e-27
0.0975659	7.50085e-10	TAG.49.1.FA15.0	GMCSF.CSF2.	5.77198e-08
0.104075	2.48548e-19	TAG.49.1.FA15.0	LEPTIN	5.75722e-17
0.105807	3.61684e-11	TAG.49.1.FA16.0	GMCSF.CSF2.	3.23615e-09
0.110315	3.29471e-21	TAG.49.1.FA16.0	LEPTIN	8.5911e-19
0.118858	1.55761e-13	TAG.49.1.FA16.1	GMCSF.CSF2.	1.80398e-11
0.11548	1.02907e-22	TAG.49.1.FA16.1	LEPTIN	3.15157e-20
0.122189	4.4068e-15	TAG.49.1.FA17.0	GMCSF.CSF2.	5.87986e-13
0.123969	7.59565e-28	TAG.49.1.FA17.0	LEPTIN	3.61047e-25
0.0959907	9.79642e-10	TAG.49.1.FA18.1	GMCSF.CSF2.	7.42575e-08
0.101604	8.32596e-19	TAG.49.1.FA18.1	LEPTIN	1.80919e-16
0.118187	8.69121e-15	TAG.49.2.FA14.0	GMCSF.CSF2.	1.13314e-12
0.129626	7.42053e-32	TAG.49.2.FA14.0	LEPTIN	6.27062e-29
0.0849898	2.53832e-07	TAG.49.2.FA15.0	GMCSF.CSF2.	1.5759e-05
0.09605	1.74719e-15	TAG.49.2.FA15.0	LEPTIN	2.45316e-13
0.102542	4.27683e-10	TAG.49.2.FA16.0	GMCSF.CSF2.	3.41189e-08
0.108525	1.58688e-19	TAG.49.2.FA16.0	LEPTIN	3.7326e-17
0.10798	3.27094e-10	TAG.49.2.FA16.1	GMCSF.CSF2.	2.65586e-08
0.108452	6.63181e-18	TAG.49.2.FA16.1	LEPTIN	1.2823e-15
0.114029	2.8054e-14	TAG.49.2.FA17.0	GMCSF.CSF2.	3.41376e-12
0.120614	1.94611e-28	TAG.49.2.FA17.0	LEPTIN	9.8672e-26
0.102632	3.34168e-10	TAG.49.2.FA18.1	GMCSF.CSF2.	2.70368e-08
0.109944	3.08769e-20	TAG.49.2.FA18.1	LEPTIN	7.61607e-18
0.0812629	3.41032e-07	TAG.49.2.FA18.2	GMCSF.CSF2.	2.10013e-05
0.0908057	7.05943e-15	TAG.49.2.FA18.2	LEPTIN	9.33727e-13
0.0797355	1.5407e-06	TAG.49.3.FA15.0	GMCSF.CSF2.	9.0135e-05
0.0965109	1.84552e-15	TAG.49.3.FA15.0	LEPTIN	2.57538e-13
0.109445	1.44817e-12	TAG.49.3.FA16.0	GMCSF.CSF2.	1.47836e-10
0.119831	1.51865e-26	TAG.49.3.FA16.0	LEPTIN	6.41656e-24
0.0915092	8.23885e-08	TAG.49.3.FA16.1	GMCSF.CSF2.	5.31761e-06
0.0947463	3.67142e-14	TAG.49.3.FA16.1	LEPTIN	4.43661e-12
0.0899344	3.72415e-08	TAG.49.3.FA18.2	GMCSF.CSF2.	2.4918e-06
0.101654	1.75483e-17	TAG.49.3.FA18.2	LEPTIN	3.17764e-15
0.0896925	6.3136e-10	TAG.49.3.FA18.3	GMCSF.CSF2.	4.8997e-08
0.105413	1.89679e-23	TAG.49.3.FA18.3	LEPTIN	6.05274e-21
0.114817	3.68042e-15	TAG.50.0.FA14.0	GMCSF.CSF2.	4.97759e-13
0.122291	3.58936e-31	TAG.50.0.FA14.0	LEPTIN	2.59984e-28
0.114205	2.03896e-12	TAG.50.0.FA16.0	GMCSF.CSF2.	2.06301e-10
0.121271	1.16118e-24	TAG.50.0.FA16.0	LEPTIN	4.23894e-22
0.114339	3.68841e-13	TAG.50.0.FA18.0	GMCSF.CSF2.	4.02654e-11
0.11937	1.82502e-25	TAG.50.0.FA18.0	LEPTIN	7.06185e-23
0.125086	2.81246e-16	TAG.50.1.FA14.0	GMCSF.CSF2.	4.39514e-14
0.135702	1.29028e-34	TAG.50.1.FA14.0	LEPTIN	2.55992e-31
0.111662	4.48149e-11	TAG.50.1.FA16.0	GMCSF.CSF2.	3.9555e-09
0.112632	1.0921e-19	TAG.50.1.FA16.0	LEPTIN	2.59556e-17
0.124586	1.41455e-12	TAG.50.1.FA16.1	GMCSF.CSF2.	1.44728e-10
0.128287	1.84824e-23	TAG.50.1.FA16.1	LEPTIN	5.93936e-21
0.130244	7.60739e-16	TAG.50.1.FA18.0	GMCSF.CSF2.	1.11263e-13
0.135828	5.35277e-31	TAG.50.1.FA18.0	LEPTIN	3.75781e-28
0.108203	1.45273e-10	TAG.50.1.FA18.1	GMCSF.CSF2.	1.21412e-08
0.111073	2.39564e-19	TAG.50.1.FA18.1	LEPTIN	5.57744e-17
0.109184	9.69792e-14	TAG.50.1.FA20.1	GMCSF.CSF2.	1.1435e-11
0.118432	6.07379e-30	TAG.50.1.FA20.1	LEPTIN	3.90365e-27
0.111507	9.36898e-13	TAG.50.2.FA14.0	GMCSF.CSF2.	9.76086e-11
0.124467	4.88557e-28	TAG.50.2.FA14.0	LEPTIN	2.39718e-25
0.128272	1.5524e-17	TAG.50.2.FA14.1	GMCSF.CSF2.	2.84495e-15
0.126911	3.69095e-31	TAG.50.2.FA14.1	LEPTIN	2.63165e-28
0.101025	1.26383e-08	TAG.50.2.FA16.0	GMCSF.CSF2.	8.87247e-07
0.104342	1.15272e-15	TAG.50.2.FA16.0	LEPTIN	1.64379e-13
0.11191	5.94632e-10	TAG.50.2.FA16.1	GMCSF.CSF2.	4.64628e-08
0.110515	7.93691e-17	TAG.50.2.FA16.1	LEPTIN	1.32181e-14
0.125753	3.60991e-16	TAG.50.2.FA18.0	GMCSF.CSF2.	5.56512e-14
0.136704	1.69352e-34	TAG.50.2.FA18.0	LEPTIN	3.09115e-31
0.112956	4.03584e-11	TAG.50.2.FA18.1	GMCSF.CSF2.	3.58845e-09
0.119404	1.24283e-21	TAG.50.2.FA18.1	LEPTIN	3.39596e-19
0.0838903	1.45789e-06	TAG.50.2.FA18.2	GMCSF.CSF2.	8.55093e-05
0.0925359	4.54816e-13	TAG.50.2.FA18.2	LEPTIN	4.92973e-11
0.109156	1.05413e-13	TAG.50.2.FA20.2	GMCSF.CSF2.	1.23656e-11
0.119511	4.49207e-30	TAG.50.2.FA20.2	LEPTIN	2.92831e-27
0.0902699	7.78239e-09	TAG.50.3.FA14.0	GMCSF.CSF2.	5.55753e-07
0.109364	7.30077e-22	TAG.50.3.FA14.0	LEPTIN	2.0314e-19
0.122349	4.48113e-15	TAG.50.3.FA14.1	GMCSF.CSF2.	5.9616e-13
0.118609	1.98624e-25	TAG.50.3.FA14.1	LEPTIN	7.47936e-23
0.0941446	1.64661e-07	TAG.50.3.FA16.0	GMCSF.CSF2.	1.04359e-05
0.101821	1.22076e-14	TAG.50.3.FA16.0	LEPTIN	1.55603e-12
0.0918696	6.49741e-07	TAG.50.3.FA16.1	GMCSF.CSF2.	3.93223e-05
0.0927562	8.56249e-12	TAG.50.3.FA16.1	LEPTIN	8.02307e-10
0.1225	4.5755e-17	TAG.50.3.FA18.0	GMCSF.CSF2.	7.81982e-15
0.134587	1.83595e-37	TAG.50.3.FA18.0	LEPTIN	7.39589e-34
0.0981823	1.05282e-09	TAG.50.3.FA18.1	GMCSF.CSF2.	7.94086e-08
0.113818	2.73824e-22	TAG.50.3.FA18.1	LEPTIN	7.95869e-20
0.0916739	1.27135e-07	TAG.50.3.FA18.2	GMCSF.CSF2.	8.09125e-06
0.105169	1.25882e-16	TAG.50.3.FA18.2	LEPTIN	2.04422e-14
0.108261	1.13666e-12	TAG.50.3.FA18.3	GMCSF.CSF2.	1.17084e-10
0.122381	1.55389e-28	TAG.50.3.FA18.3	LEPTIN	8.0576e-26
0.13518	4.00225e-20	TAG.50.3.FA20.3	GMCSF.CSF2.	9.81885e-18
0.138604	1.29357e-39	TAG.50.3.FA20.3	LEPTIN	1.9676e-35
0.0735389	8.75147e-07	TAG.50.4.FA14.0	GMCSF.CSF2.	5.23391e-05
0.0964862	7.92053e-19	TAG.50.4.FA14.0	LEPTIN	1.72933e-16
0.105497	3.98821e-11	TAG.50.4.FA14.1	GMCSF.CSF2.	3.55449e-09
0.110509	2.63056e-21	TAG.50.4.FA14.1	LEPTIN	6.9386e-19
0.117522	2.7882e-13	TAG.50.4.FA16.0	GMCSF.CSF2.	3.09565e-11
0.127445	1.30989e-27	TAG.50.4.FA16.0	LEPTIN	6.16213e-25
0.0847831	1.97156e-06	TAG.50.4.FA16.1	GMCSF.CSF2.	0.00011417
0.0888889	1.14548e-11	TAG.50.4.FA16.1	LEPTIN	1.0581e-09
0.103852	2.1377e-12	TAG.50.4.FA18.1	GMCSF.CSF2.	2.14862e-10
0.120943	1.34726e-29	TAG.50.4.FA18.1	LEPTIN	8.30788e-27
0.0624574	5.47924e-05	TAG.50.4.FA18.2	GMCSF.CSF2.	0.00279988
0.0818605	4.86624e-13	TAG.50.4.FA18.2	LEPTIN	5.22485e-11
0.112362	1.71209e-13	TAG.50.4.FA18.3	GMCSF.CSF2.	1.95315e-11
0.129019	1.46557e-31	TAG.50.4.FA18.3	LEPTIN	1.13351e-28
0.106844	2.83675e-13	TAG.50.4.FA20.3	GMCSF.CSF2.	3.14191e-11
0.111636	7.17832e-28	TAG.50.4.FA20.3	LEPTIN	3.44801e-25
0.130002	1.49826e-18	TAG.50.4.FA20.4	GMCSF.CSF2.	3.15062e-16
0.138714	1.10921e-38	TAG.50.4.FA20.4	LEPTIN	1.01231e-34
0.0874221	1.39113e-10	TAG.50.5.FA14.0	GMCSF.CSF2.	1.16477e-08
0.108232	4.51677e-28	TAG.50.5.FA14.0	LEPTIN	2.26494e-25
-0.0777298	0.0011328	TAG.50.5.FA14.0	MIG	0.0428625
0.109662	1.62318e-13	TAG.50.5.FA16.0	GMCSF.CSF2.	1.86572e-11
0.121678	2.35971e-29	TAG.50.5.FA16.0	LEPTIN	1.36301e-26
0.111545	1.78183e-11	TAG.50.5.FA16.1	GMCSF.CSF2.	1.6327e-09
0.120942	1.53794e-23	TAG.50.5.FA16.1	LEPTIN	4.97726e-21
0.110742	9.00103e-15	TAG.50.5.FA18.1	GMCSF.CSF2.	1.16686e-12
0.122061	3.61452e-32	TAG.50.5.FA18.1	LEPTIN	3.29876e-29
-0.0882849	0.000428002	TAG.50.5.FA18.1	MIG	0.0186847
0.0777423	5.78624e-08	TAG.50.5.FA18.2	GMCSF.CSF2.	3.7882e-06
0.0987298	2.5366e-21	TAG.50.5.FA18.2	LEPTIN	6.76902e-19
0.0893845	1.96071e-10	TAG.50.5.FA18.3	GMCSF.CSF2.	1.60919e-08
0.110415	1.76342e-27	TAG.50.5.FA18.3	LEPTIN	8.1281e-25
0.126464	2.03336e-17	TAG.50.5.FA20.4	GMCSF.CSF2.	3.653e-15
0.137032	1.10021e-37	TAG.50.5.FA20.4	LEPTIN	5.57833e-34
0.106956	4.63236e-12	TAG.50.5.FA20.5	GMCSF.CSF2.	4.45958e-10
0.113406	1.92408e-25	TAG.50.5.FA20.5	LEPTIN	7.37811e-23
0.0795111	9.33497e-08	TAG.50.6.FA20.4	GMCSF.CSF2.	5.98277e-06
0.0817554	5.21375e-16	TAG.50.6.FA20.4	LEPTIN	7.85195e-14
0.118956	2.50052e-14	TAG.51.0.FA16.0	GMCSF.CSF2.	3.05908e-12
0.121573	9.77083e-27	TAG.51.0.FA16.0	LEPTIN	4.20625e-24
0.111582	2.24198e-12	TAG.51.0.FA17.0	GMCSF.CSF2.	2.23375e-10
0.114082	7.8262e-23	TAG.51.0.FA17.0	LEPTIN	2.41301e-20
0.105803	4.13599e-12	TAG.51.0.FA18.0	GMCSF.CSF2.	4.00708e-10
0.108541	1.68875e-22	TAG.51.0.FA18.0	LEPTIN	5.03667e-20
0.089052	3.53276e-08	TAG.51.1.FA15.0	GMCSF.CSF2.	2.37069e-06
0.0976904	1.3723e-16	TAG.51.1.FA15.0	LEPTIN	2.21275e-14
0.113501	5.89533e-12	TAG.51.1.FA16.0	GMCSF.CSF2.	5.62794e-10
0.114639	1.8906e-21	TAG.51.1.FA16.0	LEPTIN	5.10485e-19
0.105035	1.89956e-10	TAG.51.1.FA17.0	GMCSF.CSF2.	1.56747e-08
0.106754	9.00228e-19	TAG.51.1.FA17.0	LEPTIN	1.94688e-16
0.103813	9.94815e-11	TAG.51.1.FA18.0	GMCSF.CSF2.	8.48512e-09
0.107509	4.74492e-20	TAG.51.1.FA18.0	LEPTIN	1.1517e-17
0.100521	8.33742e-10	TAG.51.1.FA18.1	GMCSF.CSF2.	6.36209e-08
0.104556	2.61033e-18	TAG.51.1.FA18.1	LEPTIN	5.38981e-16
0.0578019	2.82087e-06	TAG.51.2.FA15.0	LEPTIN	0.000160702
0.107267	1.10794e-09	TAG.51.2.FA16.0	GMCSF.CSF2.	8.31538e-08
0.110751	9.23771e-18	TAG.51.2.FA16.0	LEPTIN	1.74188e-15
0.10637	1.04352e-09	TAG.51.2.FA16.1	GMCSF.CSF2.	7.89249e-08
0.105542	1.47654e-16	TAG.51.2.FA16.1	LEPTIN	2.35586e-14
0.0954337	2.32578e-08	TAG.51.2.FA17.0	GMCSF.CSF2.	1.57932e-06
0.0989719	2.80309e-15	TAG.51.2.FA17.0	LEPTIN	3.82967e-13
0.0699217	3.98731e-05	TAG.51.2.FA18.1	GMCSF.CSF2.	0.00208179
0.0774311	5.90905e-10	TAG.51.2.FA18.1	LEPTIN	4.62643e-08
0.0871995	2.62498e-07	TAG.51.2.FA18.2	GMCSF.CSF2.	1.62749e-05
0.0953177	1.65044e-14	TAG.51.2.FA18.2	LEPTIN	2.05773e-12
0.0903501	4.39693e-07	TAG.51.3.FA16.1	GMCSF.CSF2.	2.68236e-05
0.0912464	3.89021e-12	TAG.51.3.FA16.1	LEPTIN	3.78503e-10
0.0881465	3.06806e-07	TAG.51.3.FA17.0	GMCSF.CSF2.	1.89447e-05
0.0970438	1.49051e-14	TAG.51.3.FA17.0	LEPTIN	1.87369e-12
0.0556965	1.66799e-05	TAG.51.3.FA18.2	LEPTIN	0.000902215
0.105184	2.15668e-12	TAG.51.3.FA18.3	GMCSF.CSF2.	2.15819e-10
0.116813	6.71555e-27	TAG.51.3.FA18.3	LEPTIN	2.94658e-24
0.075147	1.88927e-05	TAG.51.4.FA16.1	GMCSF.CSF2.	0.00101544
0.0819956	2.13212e-10	TAG.51.4.FA16.1	LEPTIN	1.74673e-08
0.0841904	7.78324e-08	TAG.51.4.FA18.3	GMCSF.CSF2.	5.0378e-06
0.103672	1.151e-19	TAG.51.4.FA18.3	LEPTIN	2.72137e-17
0.102739	4.88468e-11	TAG.51.4.FA20.4	GMCSF.CSF2.	4.27827e-09
0.107961	1.12095e-21	TAG.51.4.FA20.4	LEPTIN	3.10007e-19
0.0512765	2.03436e-06	TAG.51.5.FA18.2	LEPTIN	0.000117658
0.0503801	0.000686125	TAG.51.5.FA18.3	GMCSF.CSF2.	0.0282574
0.0714698	4.49593e-11	TAG.51.5.FA18.3	LEPTIN	3.96058e-09
0.11841	7.05246e-13	TAG.52.0.FA16.0	GMCSF.CSF2.	7.50158e-11
0.125166	1.99965e-25	TAG.52.0.FA16.0	LEPTIN	7.47936e-23
0.113058	3.34237e-12	TAG.52.0.FA18.0	GMCSF.CSF2.	3.27294e-10
0.119844	3.9649e-24	TAG.52.0.FA18.0	LEPTIN	1.37065e-21
0.105031	2.47801e-12	TAG.52.0.FA20.0	GMCSF.CSF2.	2.45819e-10
0.10184	1.37949e-20	TAG.52.0.FA20.0	LEPTIN	3.5167e-18
0.108153	1.73099e-09	TAG.52.1.FA16.0	GMCSF.CSF2.	1.28436e-07
0.114213	3.98924e-18	TAG.52.1.FA16.0	LEPTIN	8.05473e-16
0.124497	8.25406e-13	TAG.52.1.FA16.1	GMCSF.CSF2.	8.65861e-11
0.129809	1.53866e-24	TAG.52.1.FA16.1	LEPTIN	5.5285e-22
0.116467	2.13079e-11	TAG.52.1.FA18.0	GMCSF.CSF2.	1.93305e-09
0.119906	4.10796e-21	TAG.52.1.FA18.0	LEPTIN	1.05906e-18
0.0964335	8.55465e-08	TAG.52.1.FA18.1	GMCSF.CSF2.	5.51364e-06
0.105882	1.0931e-15	TAG.52.1.FA18.1	LEPTIN	1.56364e-13
0.111193	3.56921e-13	TAG.52.1.FA20.0	GMCSF.CSF2.	3.90576e-11
0.112813	3.59501e-24	TAG.52.1.FA20.0	LEPTIN	1.2619e-21
0.11395	9.30827e-12	TAG.52.1.FA20.1	GMCSF.CSF2.	8.65081e-10
0.117347	7.07183e-22	TAG.52.1.FA20.1	LEPTIN	1.97976e-19
0.11263	1.18514e-13	TAG.52.2.FA14.0	GMCSF.CSF2.	1.38668e-11
0.124303	1.37351e-29	TAG.52.2.FA14.0	LEPTIN	8.35679e-27
0.0642104	0.000491778	TAG.52.2.FA16.0	GMCSF.CSF2.	0.0210712
0.0695237	3.03339e-07	TAG.52.2.FA16.0	LEPTIN	1.8756e-05
0.0994226	3.86111e-08	TAG.52.2.FA16.1	GMCSF.CSF2.	2.57965e-06
0.0990222	9.27696e-14	TAG.52.2.FA16.1	LEPTIN	1.0967e-11
0.104269	1.09963e-08	TAG.52.2.FA18.0	GMCSF.CSF2.	7.77956e-07
0.113215	2.52077e-17	TAG.52.2.FA18.0	LEPTIN	4.45844e-15
0.0625076	0.000578903	TAG.52.2.FA18.1	GMCSF.CSF2.	0.0242576
0.0663422	7.15314e-07	TAG.52.2.FA18.1	LEPTIN	4.32334e-05
0.0660184	0.000502433	TAG.52.2.FA18.2	GMCSF.CSF2.	0.0214011
0.0866385	5.50108e-10	TAG.52.2.FA18.2	LEPTIN	4.3355e-08
0.0864676	1.45386e-07	TAG.52.2.FA20.0	GMCSF.CSF2.	9.22705e-06
0.0886645	1.987e-13	TAG.52.2.FA20.0	LEPTIN	2.23878e-11
0.118362	2.83884e-12	TAG.52.2.FA20.1	GMCSF.CSF2.	2.79788e-10
0.124717	6.03287e-24	TAG.52.2.FA20.1	LEPTIN	2.02421e-21
0.127885	2.33385e-14	TAG.52.2.FA20.2	GMCSF.CSF2.	2.86286e-12
0.128691	6.45598e-26	TAG.52.2.FA20.2	LEPTIN	2.60707e-23
0.116464	2.71874e-14	TAG.52.3.FA14.0	GMCSF.CSF2.	3.31715e-12
0.125061	1.99378e-29	TAG.52.3.FA14.0	LEPTIN	1.18156e-26
0.0441412	0.000511338	TAG.52.3.FA16.1	LEPTIN	0.0217257
0.101875	1.06935e-08	TAG.52.3.FA18.0	GMCSF.CSF2.	7.57713e-07
0.115167	9.84684e-19	TAG.52.3.FA18.0	LEPTIN	2.09968e-16
0.0978446	2.09386e-09	TAG.52.3.FA18.3	GMCSF.CSF2.	1.54532e-07
0.121033	2.32154e-24	TAG.52.3.FA18.3	LEPTIN	8.21213e-22
0.0795154	3.57804e-06	TAG.52.3.FA20.1	GMCSF.CSF2.	0.000203329
0.0985877	4.12583e-15	TAG.52.3.FA20.1	LEPTIN	5.52111e-13
0.118081	7.41711e-12	TAG.52.3.FA20.2	GMCSF.CSF2.	6.97851e-10
0.122945	1.63663e-22	TAG.52.3.FA20.2	LEPTIN	4.91335e-20
0.144823	1.05297e-17	TAG.52.3.FA20.3	GMCSF.CSF2.	1.95322e-15
0.144062	1.11403e-31	TAG.52.3.FA20.3	LEPTIN	8.91848e-29
-0.113987	0.000996909	TAG.52.3.FA22.1	FGF2.FGFB	0.0385843
-0.124499	0.000266803	TAG.52.3.FA22.1	GROA.CXCL1.	0.0120772
-0.131355	0.000540279	TAG.52.3.FA22.1	IL6	0.0228067
-0.121684	0.000625765	TAG.52.3.FA22.1	RANTES	0.0260063
0.131066	6.35283e-18	TAG.52.4.FA14.0	GMCSF.CSF2.	1.23358e-15
0.142174	1.95943e-38	TAG.52.4.FA14.0	LEPTIN	1.27732e-34
0.122433	3.1645e-14	TAG.52.4.FA18.0	GMCSF.CSF2.	3.84049e-12
0.130452	9.68653e-29	TAG.52.4.FA18.0	LEPTIN	5.20019e-26
0.0495058	9.51531e-05	TAG.52.4.FA18.1	LEPTIN	0.00470425
0.0752105	5.30552e-06	TAG.52.4.FA18.3	GMCSF.CSF2.	0.000298154
0.0957409	2.35371e-15	TAG.52.4.FA18.3	LEPTIN	3.24485e-13
0.090332	2.68002e-08	TAG.52.4.FA20.2	GMCSF.CSF2.	1.81446e-06
0.0981945	1.42442e-16	TAG.52.4.FA20.2	LEPTIN	2.2887e-14
0.150474	5.07449e-18	TAG.52.4.FA20.3	GMCSF.CSF2.	1.00242e-15
0.151244	6.23664e-33	TAG.52.4.FA20.3	LEPTIN	6.61838e-30
0.124752	1.29273e-13	TAG.52.4.FA20.4	GMCSF.CSF2.	1.50484e-11
0.129478	4.95271e-26	TAG.52.4.FA20.4	LEPTIN	2.03605e-23
0.046017	0.000275087	TAG.52.4.FA22.1	LEPTIN	0.0124285
0.108072	9.05262e-12	TAG.52.4.FA22.4	GMCSF.CSF2.	8.43639e-10
0.124272	2.50716e-27	TAG.52.4.FA22.4	LEPTIN	1.14407e-24
0.128761	7.50525e-18	TAG.52.5.FA14.0	GMCSF.CSF2.	1.43297e-15
0.14235	8.3689e-40	TAG.52.5.FA14.0	LEPTIN	1.90945e-35
0.0518958	0.000863647	TAG.52.5.FA16.0	GMCSF.CSF2.	0.0342695
0.0752433	4.21894e-11	TAG.52.5.FA16.0	LEPTIN	3.73823e-09
0.0683844	1.80835e-05	TAG.52.5.FA18.1	GMCSF.CSF2.	0.000973097
0.0831763	1.0803e-12	TAG.52.5.FA18.1	LEPTIN	1.11783e-10
0.0711517	5.87325e-10	TAG.52.5.FA18.3	LEPTIN	4.61288e-08
0.132472	1.20893e-16	TAG.52.5.FA20.3	GMCSF.CSF2.	1.9702e-14
0.140236	1.14931e-33	TAG.52.5.FA20.3	LEPTIN	1.41744e-30
0.148786	2.81535e-17	TAG.52.5.FA20.4	GMCSF.CSF2.	4.90344e-15
0.155793	3.48228e-34	TAG.52.5.FA20.4	LEPTIN	5.47942e-31
0.0958032	1.27855e-08	TAG.52.5.FA20.5	GMCSF.CSF2.	8.9346e-07
0.100396	3.66615e-16	TAG.52.5.FA20.5	LEPTIN	5.61388e-14
0.106974	8.3431e-13	TAG.52.6.FA14.0	GMCSF.CSF2.	8.73194e-11
0.128915	8.31241e-33	TAG.52.6.FA14.0	LEPTIN	8.42915e-30
0.0901692	4.19338e-10	TAG.52.6.FA16.0	GMCSF.CSF2.	3.35118e-08
0.112382	5.79222e-27	TAG.52.6.FA16.0	LEPTIN	2.56612e-24
0.0536141	0.000490545	TAG.52.6.FA16.1	GMCSF.CSF2.	0.0210381
0.0692056	8.32007e-10	TAG.52.6.FA16.1	LEPTIN	6.35949e-08
0.0894957	2.38085e-09	TAG.52.6.FA18.1	GMCSF.CSF2.	1.74667e-07
0.0999335	6.1649e-20	TAG.52.6.FA18.1	LEPTIN	1.48062e-17
0.0614203	3.0892e-08	TAG.52.6.FA18.2	LEPTIN	2.08222e-06
0.0492802	0.000771439	TAG.52.6.FA18.3	GMCSF.CSF2.	0.0309607
0.0702097	5.79848e-11	TAG.52.6.FA18.3	LEPTIN	5.05628e-09
0.140187	1.86067e-17	TAG.52.6.FA20.4	GMCSF.CSF2.	3.35596e-15
0.15286	1.27201e-37	TAG.52.6.FA20.4	LEPTIN	5.80445e-34
0.109627	1.95286e-10	TAG.52.6.FA20.5	GMCSF.CSF2.	1.60564e-08
0.11549	4.2986e-20	TAG.52.6.FA20.5	LEPTIN	1.04895e-17
0.117831	4.23588e-14	TAG.52.7.FA16.0	GMCSF.CSF2.	5.10005e-12
0.122014	5.72741e-27	TAG.52.7.FA16.0	LEPTIN	2.56229e-24
0.109268	1.48387e-11	TAG.52.7.FA18.1	GMCSF.CSF2.	1.36242e-09
0.115668	1.24449e-22	TAG.52.7.FA18.1	LEPTIN	3.78591e-20
0.0899073	1.56324e-08	TAG.52.7.FA20.5	GMCSF.CSF2.	1.07269e-06
0.104226	2.76725e-19	TAG.52.7.FA20.5	LEPTIN	6.34547e-17
0.115428	4.70793e-12	TAG.52.8.FA16.1	GMCSF.CSF2.	4.52279e-10
0.118076	6.50344e-23	TAG.52.8.FA16.1	LEPTIN	2.01881e-20
0.0865252	1.02348e-07	TAG.52.8.FA18.2	GMCSF.CSF2.	6.55029e-06
0.100476	2.71549e-17	TAG.52.8.FA18.2	LEPTIN	4.76589e-15
0.0710439	5.33215e-05	TAG.53.0.FA16.0	GMCSF.CSF2.	0.00273697
0.0851841	4.04204e-11	TAG.53.0.FA16.0	LEPTIN	3.58845e-09
0.127751	9.05177e-16	TAG.53.1.FA16.0	GMCSF.CSF2.	1.2989e-13
0.128264	1.34514e-28	TAG.53.1.FA16.0	LEPTIN	7.05532e-26
0.0919122	2.45395e-08	TAG.53.1.FA17.0	GMCSF.CSF2.	1.66387e-06
0.0949886	3.70935e-15	TAG.53.1.FA17.0	LEPTIN	4.99306e-13
0.103056	1.30379e-10	TAG.53.1.FA18.0	GMCSF.CSF2.	1.09566e-08
0.104435	5.20724e-19	TAG.53.1.FA18.0	LEPTIN	1.15917e-16
0.103422	3.67477e-10	TAG.53.1.FA18.1	GMCSF.CSF2.	2.95224e-08
0.106789	9.23872e-19	TAG.53.1.FA18.1	LEPTIN	1.98859e-16
0.104715	2.28511e-09	TAG.53.2.FA16.0	GMCSF.CSF2.	1.67913e-07
0.112325	1.9947e-18	TAG.53.2.FA16.0	LEPTIN	4.15626e-16
0.0547811	0.00115608	TAG.53.2.FA17.0	GMCSF.CSF2.	0.0434906
0.0583223	2.58965e-06	TAG.53.2.FA17.0	LEPTIN	0.000148084
0.0646094	0.00012819	TAG.53.2.FA18.1	GMCSF.CSF2.	0.00617045
0.0676083	5.0478e-08	TAG.53.2.FA18.1	LEPTIN	3.31904e-06
0.0840069	8.86063e-07	TAG.53.2.FA18.2	GMCSF.CSF2.	5.29226e-05
0.0967716	1.10167e-14	TAG.53.2.FA18.2	LEPTIN	1.41212e-12
0.0816214	5.79153e-06	TAG.53.3.FA16.0	GMCSF.CSF2.	0.000325066
0.093504	1.52554e-12	TAG.53.3.FA16.0	LEPTIN	1.55387e-10
-0.110136	0.00132672	TAG.53.3.FA17.0	RANTES	0.0488423
-0.114967	0.000867916	TAG.53.3.FA18.2	RANTES	0.034409
0.105308	2.40995e-09	TAG.53.4.FA16.0	GMCSF.CSF2.	1.76518e-07
0.115766	3.09335e-19	TAG.53.4.FA16.0	LEPTIN	7.05778e-17
0.074094	1.69113e-06	TAG.53.4.FA18.3	GMCSF.CSF2.	9.85566e-05
0.0912067	7.2002e-16	TAG.53.4.FA18.3	LEPTIN	1.0633e-13
0.116235	8.76824e-12	TAG.53.4.FA20.4	GMCSF.CSF2.	8.19902e-10
0.119561	6.61044e-22	TAG.53.4.FA20.4	LEPTIN	1.87359e-19
0.119327	9.75632e-11	TAG.53.5.FA20.4	GMCSF.CSF2.	8.33709e-09
0.131188	2.15948e-22	TAG.53.5.FA20.4	LEPTIN	6.3575e-20
0.0969793	9.32017e-08	TAG.53.6.FA20.4	GMCSF.CSF2.	5.98169e-06
0.115173	3.12792e-18	TAG.53.6.FA20.4	LEPTIN	6.37202e-16
0.100673	3.76462e-10	TAG.54.0.FA16.0	GMCSF.CSF2.	3.0191e-08
0.104494	5.07486e-19	TAG.54.0.FA16.0	LEPTIN	1.14077e-16
0.0995181	2.14546e-11	TAG.54.0.FA18.0	GMCSF.CSF2.	1.94249e-09
0.100494	1.87453e-20	TAG.54.0.FA18.0	LEPTIN	4.67423e-18
0.123527	4.61644e-14	TAG.54.1.FA16.0	GMCSF.CSF2.	5.51459e-12
0.119852	1.25849e-23	TAG.54.1.FA16.0	LEPTIN	4.10197e-21
0.110002	3.52059e-12	TAG.54.1.FA18.0	GMCSF.CSF2.	3.43273e-10
0.107174	1.85742e-20	TAG.54.1.FA18.0	LEPTIN	4.65703e-18
0.112936	4.37931e-12	TAG.54.1.FA18.1	GMCSF.CSF2.	4.22487e-10
0.109229	5.75967e-20	TAG.54.1.FA18.1	LEPTIN	1.39061e-17
0.110589	6.06761e-12	TAG.54.1.FA20.0	GMCSF.CSF2.	5.78032e-10
0.104849	5.20754e-19	TAG.54.1.FA20.0	LEPTIN	1.15917e-16
0.108843	1.08583e-09	TAG.54.1.FA20.1	GMCSF.CSF2.	8.16289e-08
0.113505	4.09274e-18	TAG.54.1.FA20.1	LEPTIN	8.22731e-16
0.100417	6.47019e-08	TAG.54.2.FA16.0	GMCSF.CSF2.	4.21181e-06
0.104985	1.41263e-14	TAG.54.2.FA16.0	LEPTIN	1.78069e-12
0.0931729	3.56557e-08	TAG.54.2.FA18.0	GMCSF.CSF2.	2.38919e-06
0.0901915	3.74347e-13	TAG.54.2.FA18.0	LEPTIN	4.0769e-11
0.0835852	7.4813e-07	TAG.54.2.FA18.1	GMCSF.CSF2.	4.5157e-05
0.0799651	1.20263e-10	TAG.54.2.FA18.1	LEPTIN	1.0169e-08
0.0946082	3.97342e-08	TAG.54.2.FA18.2	GMCSF.CSF2.	2.64693e-06
0.101048	1.22347e-15	TAG.54.2.FA18.2	LEPTIN	1.73923e-13
0.0991773	1.52915e-09	TAG.54.2.FA20.0	GMCSF.CSF2.	1.14016e-07
0.101472	3.08903e-17	TAG.54.2.FA20.0	LEPTIN	5.33935e-15
0.0867154	2.1061e-06	TAG.54.2.FA20.1	GMCSF.CSF2.	0.000121499
0.0914468	1.01643e-11	TAG.54.2.FA20.1	LEPTIN	9.42722e-10
0.119988	2.46592e-11	TAG.54.2.FA20.2	GMCSF.CSF2.	2.21506e-09
0.124367	3.18448e-21	TAG.54.2.FA20.2	LEPTIN	8.35139e-19
0.0867708	4.0088e-06	TAG.54.3.FA16.0	GMCSF.CSF2.	0.000226678
0.0927356	2.10278e-11	TAG.54.3.FA16.0	LEPTIN	1.91144e-09
0.0707496	3.70728e-05	TAG.54.3.FA16.1	GMCSF.CSF2.	0.00194673
0.0707016	2.10336e-08	TAG.54.3.FA16.1	LEPTIN	1.43468e-06
0.057716	0.00116396	TAG.54.3.FA18.0	GMCSF.CSF2.	0.0437151
0.0606142	3.63248e-06	TAG.54.3.FA18.0	LEPTIN	0.00020591
-0.106856	0.00107808	TAG.54.3.FA18.0	PDGFBB	0.0410746
0.0569569	1.52598e-05	TAG.54.3.FA18.2	LEPTIN	0.000827001
0.105534	3.37464e-12	TAG.54.3.FA18.3	GMCSF.CSF2.	3.29747e-10
0.117117	2.18793e-26	TAG.54.3.FA18.3	LEPTIN	9.15961e-24
0.0702928	4.31431e-07	TAG.54.3.FA20.1	LEPTIN	2.63901e-05
-0.118242	0.00135899	TAG.54.3.FA20.1	RANTES	0.049862
0.0989934	5.34631e-08	TAG.54.3.FA20.2	GMCSF.CSF2.	3.51025e-06
0.0982329	2.07373e-13	TAG.54.3.FA20.2	LEPTIN	2.32503e-11
0.148518	5.05676e-16	TAG.54.3.FA20.3	GMCSF.CSF2.	7.64072e-14
0.153268	1.61834e-30	TAG.54.3.FA20.3	LEPTIN	1.11891e-27
0.111139	1.25869e-09	TAG.54.4.FA16.0	GMCSF.CSF2.	9.43126e-08
0.116256	4.6286e-18	TAG.54.4.FA16.0	LEPTIN	9.22324e-16
0.064999	0.000184539	TAG.54.4.FA16.1	GMCSF.CSF2.	0.0086191
0.0659992	2.50128e-07	TAG.54.4.FA16.1	LEPTIN	1.55502e-05
0.0449256	0.000188074	TAG.54.4.FA18.0	LEPTIN	0.0087663
0.073669	2.11034e-06	TAG.54.4.FA18.3	GMCSF.CSF2.	0.00012159
0.0876129	1.21836e-14	TAG.54.4.FA18.3	LEPTIN	1.55603e-12
0.0590377	2.1485e-06	TAG.54.4.FA20.1	LEPTIN	0.000123632
0.0707605	6.43031e-05	TAG.54.4.FA20.2	GMCSF.CSF2.	0.00325181
0.0736298	1.61765e-08	TAG.54.4.FA20.2	LEPTIN	1.10504e-06
-0.109991	0.000712561	TAG.54.4.FA20.2	PDGFBB	0.0290794
0.134297	5.58476e-13	TAG.54.4.FA20.3	GMCSF.CSF2.	5.96824e-11
0.133484	1.35591e-22	TAG.54.4.FA20.3	LEPTIN	4.09756e-20
0.121928	1.71907e-10	TAG.54.4.FA20.4	GMCSF.CSF2.	1.42887e-08
0.132504	2.55866e-21	TAG.54.4.FA20.4	LEPTIN	6.78819e-19
0.110652	5.73789e-10	TAG.54.4.FA22.4	GMCSF.CSF2.	4.51433e-08
0.113918	3.01925e-18	TAG.54.4.FA22.4	LEPTIN	6.20606e-16
0.111661	2.48352e-09	TAG.54.5.FA16.0	GMCSF.CSF2.	1.81325e-07
0.123309	2.53943e-19	TAG.54.5.FA16.0	LEPTIN	5.85249e-17
0.108306	2.65038e-09	TAG.54.5.FA16.1	GMCSF.CSF2.	1.92583e-07
0.105172	3.68694e-15	TAG.54.5.FA16.1	LEPTIN	4.97759e-13
0.0594556	4.1293e-05	TAG.54.5.FA18.0	GMCSF.CSF2.	0.00215101
0.0753312	1.16745e-12	TAG.54.5.FA18.0	LEPTIN	1.19984e-10
0.0502817	5.21654e-06	TAG.54.5.FA18.3	LEPTIN	0.000293515
0.0661175	5.01519e-05	TAG.54.5.FA20.2	GMCSF.CSF2.	0.00258883
0.0762935	1.81643e-10	TAG.54.5.FA20.2	LEPTIN	1.50704e-08
0.107105	4.37332e-09	TAG.54.5.FA20.3	GMCSF.CSF2.	3.15266e-07
0.109355	3.33784e-16	TAG.54.5.FA20.3	LEPTIN	5.18069e-14
0.121718	2.1263e-09	TAG.54.5.FA20.4	GMCSF.CSF2.	1.56495e-07
0.129075	5.55551e-18	TAG.54.5.FA20.4	LEPTIN	1.08802e-15
0.0871174	8.71898e-07	TAG.54.5.FA20.5	GMCSF.CSF2.	5.22132e-05
0.095453	1.93512e-13	TAG.54.5.FA20.5	LEPTIN	2.18572e-11
0.121105	3.59147e-11	TAG.54.5.FA22.4	GMCSF.CSF2.	3.21977e-09
0.129857	2.9516e-22	TAG.54.5.FA22.4	LEPTIN	8.47092e-20
0.0681785	0.000145402	TAG.54.6.FA16.0	GMCSF.CSF2.	0.00689708
-0.12618	0.000837583	TAG.54.6.FA16.0	IL6	0.0333804
0.0859983	6.74875e-11	TAG.54.6.FA16.0	LEPTIN	5.81054e-09
0.116178	7.99454e-10	TAG.54.6.FA16.1	GMCSF.CSF2.	6.12092e-08
0.120459	3.76995e-18	TAG.54.6.FA16.1	LEPTIN	7.64579e-16
0.0429629	6.62323e-05	TAG.54.6.FA18.1	LEPTIN	0.00333957
0.103452	2.46646e-09	TAG.54.6.FA20.3	GMCSF.CSF2.	1.80368e-07
0.106198	6.77037e-17	TAG.54.6.FA20.3	LEPTIN	1.13583e-14
0.0817764	2.58891e-05	TAG.54.6.FA20.4	GMCSF.CSF2.	0.00137529
0.0958462	2.08852e-11	TAG.54.6.FA20.4	LEPTIN	1.90227e-09
-0.108604	0.000963784	TAG.54.6.FA20.4	SDF1A	0.0375212
0.0703087	9.89777e-05	TAG.54.6.FA20.5	GMCSF.CSF2.	0.00488276
0.0725922	4.69874e-08	TAG.54.6.FA20.5	LEPTIN	3.11647e-06
0.0856743	2.53276e-06	TAG.54.6.FA22.5	GMCSF.CSF2.	0.000145013
-0.130361	0.000689684	TAG.54.6.FA22.5	IL6	0.0283784
0.102741	1.34635e-14	TAG.54.6.FA22.5	LEPTIN	1.71133e-12
0.072435	6.00827e-05	TAG.54.7.FA16.1	GMCSF.CSF2.	0.00304632
0.0820273	6.27597e-10	TAG.54.7.FA16.1	LEPTIN	4.87879e-08
0.054995	0.000100975	TAG.54.7.FA18.1	GMCSF.CSF2.	0.0049697
0.0773907	6.16189e-14	TAG.54.7.FA18.1	LEPTIN	7.32238e-12
0.0368012	0.000324071	TAG.54.7.FA18.3	LEPTIN	0.0145123
0.100948	4.67719e-08	TAG.54.7.FA20.4	GMCSF.CSF2.	3.11121e-06
0.113249	6.18736e-17	TAG.54.7.FA20.4	LEPTIN	1.04571e-14
0.0468717	0.000179211	TAG.54.7.FA20.5	LEPTIN	0.00839148
0.0679576	1.67069e-05	TAG.54.7.FA22.5	GMCSF.CSF2.	0.000902215
-0.112302	0.000871041	TAG.54.7.FA22.5	IL6	0.0345029
0.0880941	2.21643e-14	TAG.54.7.FA22.5	LEPTIN	2.72615e-12
0.0560706	1.3231e-08	TAG.54.8.FA18.2	LEPTIN	9.21763e-07
0.0529127	3.46569e-08	TAG.54.8.FA18.3	LEPTIN	2.32911e-06
0.143828	2.7679e-16	TAG.54.8.FA20.4	GMCSF.CSF2.	4.35535e-14
0.144802	1.2726e-29	TAG.54.8.FA20.4	LEPTIN	7.95499e-27
0.0541453	0.000850581	TAG.54.8.FA20.5	GMCSF.CSF2.	0.0338393
0.0562043	2.47817e-06	TAG.54.8.FA20.5	LEPTIN	0.000142065
0.0509535	4.50539e-05	TAG.55.1.FA18.1	LEPTIN	0.00233625
0.104063	1.30939e-11	TAG.55.2.FA18.1	GMCSF.CSF2.	1.20708e-09
0.0999467	6.52692e-19	TAG.55.2.FA18.1	LEPTIN	1.43191e-16
0.0688471	2.14119e-05	TAG.55.3.FA18.1	GMCSF.CSF2.	0.00114545
0.0709343	2.53993e-09	TAG.55.3.FA18.1	LEPTIN	1.85147e-07
0.0717873	2.33991e-06	TAG.55.3.FA18.2	GMCSF.CSF2.	0.000134477
0.0820721	1.63194e-13	TAG.55.3.FA18.2	LEPTIN	1.87108e-11
0.0456935	0.00020422	TAG.55.4.FA18.1	LEPTIN	0.0094513
0.0437596	0.00013548	TAG.55.4.FA18.2	LEPTIN	0.00646674
0.0531149	5.23385e-05	TAG.55.5.FA18.1	LEPTIN	0.00269257
-0.11383	0.00118447	TAG.55.5.FA18.1	RANTES	0.0442531
0.0986429	6.35867e-07	TAG.55.5.FA20.4	GMCSF.CSF2.	3.85337e-05
0.102498	2.10939e-12	TAG.55.5.FA20.4	LEPTIN	2.12955e-10
0.109352	5.6427e-13	TAG.56.1.FA16.0	GMCSF.CSF2.	6.01606e-11
0.106924	2.8101e-22	TAG.56.1.FA16.0	LEPTIN	8.11586e-20
0.0978497	4.44344e-11	TAG.56.1.FA18.1	GMCSF.CSF2.	3.92952e-09
0.0900666	1.1999e-16	TAG.56.1.FA18.1	LEPTIN	1.96251e-14
0.0654051	1.42519e-05	TAG.56.10.FA18.2	GMCSF.CSF2.	0.000775141
0.0768522	3.26374e-12	TAG.56.10.FA18.2	LEPTIN	3.20281e-10
0.0963023	7.74783e-10	TAG.56.2.FA16.0	GMCSF.CSF2.	5.952e-08
0.094508	1.64925e-16	TAG.56.2.FA16.0	LEPTIN	2.62225e-14
-0.0839567	0.000956695	TAG.56.2.FA16.0	MIP1A	0.0373127
0.111392	2.01082e-11	TAG.56.2.FA18.0	GMCSF.CSF2.	1.83515e-09
0.104946	6.85952e-18	TAG.56.2.FA18.0	LEPTIN	1.31836e-15
0.0793284	7.95378e-08	TAG.56.2.FA20.0	GMCSF.CSF2.	5.14089e-06
0.069782	1.27179e-10	TAG.56.2.FA20.0	LEPTIN	1.07074e-08
0.0855796	1.07093e-07	TAG.56.2.FA20.1	GMCSF.CSF2.	6.84434e-06
0.0764609	1.05759e-10	TAG.56.2.FA20.1	LEPTIN	8.98696e-09
0.108982	1.01316e-10	TAG.56.3.FA16.0	GMCSF.CSF2.	8.62551e-09
0.110172	4.04583e-19	TAG.56.3.FA16.0	LEPTIN	9.13958e-17
-0.114349	0.000706605	TAG.56.3.FA16.0	RANTES	0.0289182
0.099372	3.92538e-08	TAG.56.3.FA18.0	GMCSF.CSF2.	2.61876e-06
0.0934819	2.13174e-12	TAG.56.3.FA18.0	LEPTIN	2.14736e-10
-0.112792	0.000703887	TAG.56.3.FA18.0	PDGFBB	0.0288803
0.0416086	0.000351838	TAG.56.3.FA18.1	LEPTIN	0.0155877
0.0748855	1.41915e-06	TAG.56.3.FA18.2	GMCSF.CSF2.	8.34516e-05
0.0711065	4.50393e-10	TAG.56.3.FA18.2	LEPTIN	3.58679e-08
0.0832182	0.000250934	TAG.56.3.FA20.0	EOTAXIN.CCL11	0.0114621
0.0640676	1.46266e-05	TAG.56.3.FA20.0	GMCSF.CSF2.	0.000794573
0.0589644	5.60528e-08	TAG.56.3.FA20.0	LEPTIN	3.675e-06
0.108502	4.69233e-10	TAG.56.3.FA20.2	GMCSF.CSF2.	3.73032e-08
0.0943125	1.88536e-13	TAG.56.3.FA20.2	LEPTIN	2.13899e-11
-0.107776	0.000806011	TAG.56.3.FA20.2	PDGFBB	0.0321784
0.116241	7.83897e-10	TAG.56.4.FA16.0	GMCSF.CSF2.	6.0119e-08
0.127953	2.26364e-20	TAG.56.4.FA16.0	LEPTIN	5.61382e-18
0.0831892	7.58326e-06	TAG.56.4.FA18.0	GMCSF.CSF2.	0.000421999
0.0774322	1.57304e-08	TAG.56.4.FA18.0	LEPTIN	1.07779e-06
-0.11968	0.000448458	TAG.56.4.FA18.0	PDGFBB	0.0194525
-0.115127	0.000248459	TAG.56.4.FA18.1	PDGFBB	0.0113718
-0.0940026	0.00135932	TAG.56.4.FA20.1	PDGFBB	0.049862
0.0564759	0.000746963	TAG.56.4.FA20.2	GMCSF.CSF2.	0.0301108
0.0460319	0.000193293	TAG.56.4.FA20.2	LEPTIN	0.00898202
-0.116662	0.00015488	TAG.56.4.FA20.2	PDGFBB	0.00730866
0.105729	1.28172e-08	TAG.56.4.FA20.3	GMCSF.CSF2.	8.94301e-07
0.0896715	6.1636e-11	TAG.56.4.FA20.3	LEPTIN	5.33696e-09
0.104476	5.02939e-08	TAG.56.4.FA22.4	GMCSF.CSF2.	3.31649e-06
0.114624	3.53349e-16	TAG.56.4.FA22.4	LEPTIN	5.46576e-14
0.0713191	0.000246001	TAG.56.5.FA16.0	GMCSF.CSF2.	0.0112933
0.0813302	1.37309e-08	TAG.56.5.FA16.0	LEPTIN	9.5368e-07
-0.131301	0.00016964	TAG.56.5.FA18.0	PDGFBB	0.00797222
0.0445138	0.00104247	TAG.56.5.FA18.1	LEPTIN	0.0399078
-0.11539	0.000599068	TAG.56.5.FA18.1	PDGFBB	0.0249878
-0.105515	0.000524241	TAG.56.5.FA18.2	PDGFBB	0.0221942
-0.116313	0.000106712	TAG.56.5.FA20.2	PDGFBB	0.00521915
0.0934989	4.38021e-07	TAG.56.5.FA20.3	GMCSF.CSF2.	2.67574e-05
0.07918	6.80595e-09	TAG.56.5.FA20.3	LEPTIN	4.89085e-07
-0.136222	0.000135299	TAG.56.5.FA20.4	PDGFBB	0.0064649
0.0765609	0.000122248	TAG.56.5.FA22.4	GMCSF.CSF2.	0.00591562
0.0832005	1.49687e-08	TAG.56.5.FA22.4	LEPTIN	1.03493e-06
-0.12504	0.000349935	TAG.56.6.FA16.0	FGF2.FGFB	0.0155333
-0.132551	0.00012185	TAG.56.6.FA16.0	GROA.CXCL1.	0.00590263
-0.122245	0.00112449	TAG.56.6.FA16.0	IL10	0.0426538
-0.14312	0.000189373	TAG.56.6.FA16.0	IL6	0.00880882
-0.120774	0.000469092	TAG.56.6.FA16.0	TNFB	0.0202357
-0.113081	0.00107835	TAG.56.6.FA18.0	FGF2.FGFB	0.0410746
-0.118843	0.000500268	TAG.56.6.FA18.0	GROA.CXCL1.	0.0213548
-0.126838	0.000630293	TAG.56.6.FA18.0	IL10	0.0261469
-0.114216	0.000553222	TAG.56.6.FA18.0	PDGFBB	0.0232539
-0.114728	0.000779678	TAG.56.6.FA18.0	TNFB	0.0312364
-0.11563	0.000894029	TAG.56.6.FA18.1	GROA.CXCL1.	0.0351996
-0.111719	0.000352579	TAG.56.6.FA18.2	PDGFBB	0.0156051
0.0517903	0.00065953	TAG.56.6.FA18.3	GMCSF.CSF2.	0.0272853
0.0624434	2.17717e-08	TAG.56.6.FA18.3	LEPTIN	1.48282e-06
0.0533353	5.44723e-05	TAG.56.6.FA20.3	LEPTIN	0.00278664
-0.106846	0.00114745	TAG.56.6.FA20.3	PDGFBB	0.0432018
-0.115809	0.00121351	TAG.56.6.FA20.4	SDF1A	0.045167
0.0497117	0.000214643	TAG.56.6.FA20.5	LEPTIN	0.00991354
0.0544195	0.000132337	TAG.56.6.FA22.4	LEPTIN	0.0063433
-0.128172	0.000666397	TAG.56.6.FA22.5	FASL.FASLG.	0.0275195
-0.12429	0.000310105	TAG.56.6.FA22.5	FGF2.FGFB	0.0139279
-0.127691	0.000174417	TAG.56.6.FA22.5	GROA.CXCL1.	0.00818828
-0.149458	7.69925e-05	TAG.56.6.FA22.5	IL6	0.00384811
-0.121374	0.000361793	TAG.56.6.FA22.5	TNFB	0.0159265
-0.125546	0.00116281	TAG.56.7.FA16.0	IL6	0.043708
0.0482047	0.000112029	TAG.56.7.FA18.0	LEPTIN	0.00545001
-0.101441	0.00114595	TAG.56.7.FA18.2	GROA.CXCL1.	0.043181
-0.124007	0.000251342	TAG.56.7.FA18.2	IL10	0.0114692
-0.10127	0.00113704	TAG.56.7.FA18.2	TNFB	0.0429515
0.0617474	8.01092e-05	TAG.56.7.FA18.3	GMCSF.CSF2.	0.0039995
0.0738431	1.22693e-10	TAG.56.7.FA18.3	LEPTIN	1.03488e-08
0.0645515	0.00014338	TAG.56.7.FA20.3	GMCSF.CSF2.	0.00682242
0.0627101	5.19713e-07	TAG.56.7.FA20.3	LEPTIN	3.15786e-05
-0.108179	0.00124334	TAG.56.7.FA20.4	SDF1A	0.0461109
-0.110202	0.000894941	TAG.56.7.FA22.4	FGF2.FGFB	0.0352051
-0.11966	0.000800567	TAG.56.7.FA22.4	IL10	0.031989
-0.11427	0.00107991	TAG.56.7.FA22.4	IL8	0.0410997
0.0531459	2.97496e-05	TAG.56.7.FA22.4	LEPTIN	0.00157122
-0.0977253	0.000885844	TAG.56.7.FA22.4	SDF1A	0.0349678
-0.111766	0.000652252	TAG.56.7.FA22.4	TNFB	0.0270087
-0.116338	0.00093923	TAG.56.7.FA22.5	FASL.FASLG.	0.0367572
-0.115124	0.000334439	TAG.56.7.FA22.5	FGF2.FGFB	0.014918
-0.121284	0.000135663	TAG.56.7.FA22.5	GROA.CXCL1.	0.00646872
-0.125325	0.000285891	TAG.56.7.FA22.5	IL10	0.0128784
-0.127185	0.000318244	TAG.56.7.FA22.5	IL6	0.0142794
-0.11771	0.000207152	TAG.56.7.FA22.5	TNFB	0.00957728
0.0429923	0.000625249	TAG.56.8.FA18.1	LEPTIN	0.0260063
-0.107259	0.00113139	TAG.56.8.FA18.2	IL10	0.0428446
0.0684223	1.31033e-05	TAG.56.8.FA18.3	GMCSF.CSF2.	0.000717801
0.0815088	1.31174e-12	TAG.56.8.FA18.3	LEPTIN	1.34511e-10
0.0650425	7.57772e-07	TAG.56.8.FA20.4	LEPTIN	4.56785e-05
-0.105617	0.000489907	TAG.56.8.FA22.5	FGF2.FGFB	0.0210381
-0.103536	0.00058466	TAG.56.8.FA22.5	GROA.CXCL1.	0.0244764
-0.119751	0.000250365	TAG.56.8.FA22.5	IL10	0.0114476
-0.117472	0.000445908	TAG.56.8.FA22.5	IL6	0.0193603
-0.104487	0.000494676	TAG.56.8.FA22.5	TNFB	0.0211755
0.0616815	1.60393e-08	TAG.56.9.FA18.3	LEPTIN	1.09731e-06
0.0818381	9.5791e-07	TAG.56.9.FA20.4	GMCSF.CSF2.	5.7139e-05
0.0925151	3.67514e-14	TAG.56.9.FA20.4	LEPTIN	4.43661e-12
0.0796423	3.48482e-05	TAG.58.10.FA20.4	GMCSF.CSF2.	0.00183837
0.0805907	1.22383e-08	TAG.58.10.FA20.4	LEPTIN	8.61818e-07
0.0642382	0.000337926	TAG.58.10.FA20.5	GMCSF.CSF2.	0.0150441
0.053777	4.79666e-05	TAG.58.10.FA20.5	LEPTIN	0.00248446
0.0733388	1.69081e-07	TAG.58.2.FA18.1	GMCSF.CSF2.	1.06863e-05
0.0672728	6.00521e-11	TAG.58.2.FA18.1	LEPTIN	5.20969e-09
0.0456357	0.000852268	TAG.58.3.FA18.1	GMCSF.CSF2.	0.0338769
0.0392831	9.34507e-05	TAG.58.3.FA18.1	LEPTIN	0.00463516
0.0599389	0.00132007	TAG.58.5.FA18.1	GMCSF.CSF2.	0.0486965
0.0726412	1.2615e-07	TAG.58.5.FA18.1	LEPTIN	8.03974e-06
0.0831604	1.07206e-05	TAG.58.6.FA16.0	GMCSF.CSF2.	0.0005894
0.107372	8.15557e-15	TAG.58.6.FA16.0	LEPTIN	1.06941e-12
-0.121837	0.000553421	TAG.58.6.FA18.0	FGF2.FGFB	0.0232539
-0.130383	0.000180898	TAG.58.6.FA18.0	GROA.CXCL1.	0.00845773
-0.126655	0.00106851	TAG.58.6.FA18.0	IL6	0.040802
0.0646797	0.00102253	TAG.58.6.FA20.4	GMCSF.CSF2.	0.0392763
0.0570269	8.88338e-05	TAG.58.6.FA20.4	LEPTIN	0.00441576
0.105583	2.89967e-09	TAG.58.7.FA16.0	GMCSF.CSF2.	2.10362e-07
0.123889	1.18807e-21	TAG.58.7.FA16.0	LEPTIN	3.26591e-19
-0.0990425	0.00128382	TAG.58.7.FA16.0	MIG	0.0474357
-0.102197	0.00114009	TAG.58.7.FA18.2	FGF2.FGFB	0.0430311
-0.0998276	0.00136256	TAG.58.7.FA18.2	GROA.CXCL1.	0.0499409
-0.111297	0.00101619	TAG.58.7.FA18.2	IL10	0.0391314
-0.0999675	0.000885725	TAG.58.7.FA18.2	PDGFBB	0.0349678
-0.102426	0.000981181	TAG.58.7.FA18.2	TNFB	0.0381049
0.100513	1.38898e-06	TAG.58.7.FA20.4	GMCSF.CSF2.	8.1995e-05
0.0941454	9.1068e-10	TAG.58.7.FA20.4	LEPTIN	6.92602e-08
-0.110668	0.00045439	TAG.58.7.FA22.4	PDGFBB	0.0196911
-0.095729	0.0010576	TAG.58.7.FA22.4	SDF1A	0.040419
-0.0985151	0.00124714	TAG.58.7.FA22.5	GROA.CXCL1.	0.0461926
-0.115416	0.000361934	TAG.58.8.FA18.2	IL10	0.0159265
0.153122	1.58553e-13	TAG.58.8.FA20.3	GMCSF.CSF2.	1.82705e-11
0.129684	2.2401e-17	TAG.58.8.FA20.3	LEPTIN	4.00864e-15
0.145686	2.34608e-10	TAG.58.8.FA20.4	GMCSF.CSF2.	1.91857e-08
0.136371	8.9074e-16	TAG.58.8.FA20.4	LEPTIN	1.28222e-13
-0.0483353	0.00102345	TAG.58.8.FA22.5	GMCSF.CSF2.	0.0392784
-0.0359645	0.000893569	TAG.58.8.FA22.5	LEPTIN	0.0351996
-0.0886628	0.00117924	TAG.58.8.FA22.5	PDGFBB	0.0441573
-0.0501391	0.00119503	TAG.58.9.FA18.2	GMCSF.CSF2.	0.0445885
0.140669	1.88787e-10	TAG.58.9.FA20.4	GMCSF.CSF2.	1.56064e-08
0.127075	5.73186e-15	TAG.58.9.FA20.4	LEPTIN	7.60337e-13
-0.0640108	0.000131418	TAG.58.9.FA22.6	GMCSF.CSF2.	0.00631251
-0.0422271	0.000628817	TAG.58.9.FA22.6	LEPTIN	0.0261094
-0.122679	0.000417618	TAG.60.11.FA22.6	HGF	0.0182536

## Sheet: Fig6F_CytoEnrichm
Log2 Odds Fisher's Exact test	TAG_SDF1A	TAG_RANTES	TAG_PDGFBB	TAG_MIG	TAG_LEPTIN	TAG_IL23	TAG_IL10	TAG_IL6	TAG_GROA	TAG_GMCSF	TAG_FGFB	TAG_FASL	TAG_EOTAXIN	PI_IP10	PE_IL2	PE_HGF	PE_GMCSF	PE_EGF	PC_VEGF	PC_SDF1A	PC_SCF	PC_RESISTIN	PC_MIG	PC_IP10	PC_IL1A	PC_HGF	PC_EGF	PC_CD40L	PC_BDNF	all_VEGF	all_TRAIL	all_TNFB	all_SDF1A	all_SCF	all_RESISTIN	all_RANTES	all_PDGFBB	all_MIP1A	all_MIG	all_LEPTIN	all_IP10	all_IL23	all_IL13	all_IL12P40	all_IL10	all_IL8	all_IL6	all_IL2	all_IL1RA
Aggregated_Subclasses__TAG	NA	NA	NA	NA	NA	NA	NA	NA	NA	NA	NA	NA	NA	NA	NA	NA	NA	NA	NA	NA	NA	NA	NA	NA	NA	NA	NA	NA	NA	NA	NA	NA	NA	NA	NA	-1.79985	-3.06419	NA	NA	2.80914	NA	NA	NA	NA	NA	NA	NA	NA	NA
Aggregated_Subclasses__PI	NA	NA	NA	NA	NA	NA	NA	NA	NA	NA	NA	NA	NA	NA	NA	NA	NA	NA	NA	NA	NA	NA	NA	NA	NA	NA	NA	NA	NA	NA	NA	NA	NA	NA	NA	NA	NA	NA	NA	NA	-2.56887	NA	NA	NA	NA	NA	NA	NA	NA
Aggregated_Subclasses__PE	NA	NA	NA	NA	NA	NA	NA	NA	NA	NA	NA	NA	NA	NA	NA	NA	NA	NA	NA	NA	NA	NA	NA	NA	NA	NA	NA	NA	NA	NA	NA	NA	NA	NA	NA	NA	NA	NA	NA	NA	NA	NA	NA	NA	NA	NA	NA	-3.96174	-5.01882
Aggregated_Subclasses__PC	NA	NA	NA	NA	NA	NA	NA	NA	NA	NA	NA	NA	NA	NA	NA	NA	NA	NA	NA	NA	NA	NA	NA	NA	NA	NA	NA	NA	NA	3.99131	-5.32955	NA	4.85046	NA	5.84827	NA	NA	NA	-1.78267	NA	-3.51065	NA	NA	-3.96174	NA	NA	NA	NA	NA
Aggregated_Subclasses__CER	NA	NA	NA	NA	NA	NA	NA	NA	NA	NA	NA	NA	NA	NA	NA	NA	NA	NA	NA	NA	NA	NA	NA	NA	NA	NA	NA	NA	NA	NA	NA	NA	NA	NA	NA	NA	NA	NA	NA	-3.49336	NA	NA	NA	NA	NA	NA	NA	NA	NA
Detailed_Subclasses_PI	NA	NA	NA	NA	NA	NA	NA	NA	NA	NA	NA	NA	NA	NA	NA	NA	NA	NA	NA	NA	NA	NA	NA	NA	NA	NA	NA	NA	NA	NA	NA	NA	NA	NA	NA	NA	NA	NA	NA	NA	-2.56887	NA	NA	NA	NA	NA	NA	NA	NA
Detailed_Subclasses_PEP	NA	NA	NA	NA	NA	NA	NA	NA	NA	NA	NA	NA	NA	NA	NA	-3.96174	NA	NA	NA	NA	NA	NA	NA	NA	NA	NA	NA	NA	NA	NA	NA	NA	NA	NA	NA	NA	NA	NA	NA	NA	NA	NA	NA	NA	NA	NA	NA	-3.96174	-6.48036
Detailed_Subclasses_PEO	NA	NA	NA	NA	NA	NA	NA	NA	NA	NA	NA	NA	NA	NA	NA	NA	NA	NA	NA	NA	NA	NA	NA	NA	NA	NA	NA	NA	NA	NA	NA	NA	NA	NA	NA	NA	NA	NA	-3.56942	NA	NA	NA	NA	NA	NA	NA	NA	NA	NA
Detailed_Subclasses_PC	NA	NA	NA	NA	NA	NA	NA	NA	NA	NA	NA	NA	NA	NA	NA	NA	NA	NA	NA	NA	NA	NA	NA	NA	NA	NA	NA	NA	NA	NA	-4.27011	NA	NA	NA	NA	NA	NA	NA	-1.81811	NA	-2.79597	NA	NA	-3.96174	NA	NA	NA	NA	NA
Detailed_Subclasses_LPE	NA	NA	NA	NA	NA	NA	NA	NA	NA	NA	NA	NA	NA	NA	NA	NA	NA	5.63082	NA	NA	NA	NA	NA	NA	NA	NA	NA	NA	NA	NA	NA	NA	NA	NA	NA	NA	NA	NA	NA	NA	NA	8.30128	8.30128	NA	NA	8.30128	NA	NA	NA
Detailed_Subclasses_LPC	NA	NA	NA	NA	NA	NA	NA	NA	NA	NA	NA	NA	NA	NA	NA	NA	NA	NA	4.77052	5.77662	4.77052	4.77052	NA	NA	4.77052	NA	6.62145	4.77052	4.77052	7.23029	NA	NA	7.57576	6.67966	9.54105	NA	NA	NA	NA	NA	-3.87573	NA	NA	NA	NA	NA	NA	NA	NA
Detailed_Subclasses_LCER	NA	NA	NA	NA	NA	NA	NA	NA	NA	NA	NA	NA	NA	NA	NA	NA	NA	NA	NA	NA	NA	NA	NA	NA	NA	NA	NA	NA	NA	NA	NA	NA	NA	NA	NA	NA	NA	7.73814	NA	-5.69675	NA	NA	NA	NA	NA	NA	NA	NA	NA
Detailed_Subclasses_HCER	NA	NA	NA	NA	NA	NA	NA	NA	NA	NA	NA	NA	NA	NA	NA	NA	NA	NA	NA	NA	NA	NA	NA	NA	NA	NA	NA	NA	NA	6.41751	NA	NA	NA	NA	NA	NA	NA	NA	NA	NA	NA	NA	NA	NA	NA	NA	NA	NA	NA
Detailed_Subclasses_FFA	NA	NA	NA	NA	NA	NA	NA	NA	NA	NA	NA	NA	NA	NA	NA	NA	NA	NA	NA	NA	NA	NA	NA	NA	NA	NA	NA	NA	NA	NA	NA	NA	NA	NA	NA	NA	NA	NA	NA	-7.19848	NA	NA	NA	NA	NA	NA	NA	NA	NA
Detailed_Subclasses_1TAGsmall	NA	NA	NA	-2.88156	3.44935	NA	NA	NA	NA	2.54362	NA	NA	3.23308	NA	NA	NA	NA	NA	NA	NA	NA	NA	NA	NA	NA	NA	NA	NA	NA	NA	NA	NA	NA	NA	NA	NA	NA	NA	-1.41075	4.5657	NA	NA	NA	NA	NA	NA	NA	NA	NA
Detailed_Subclasses_1TAGlarge	NA	-3.96174	-3.96174	NA	NA	NA	-3.96174	-3.96174	-3.96174	NA	-3.96174	NA	NA	NA	NA	NA	NA	NA	NA	NA	NA	NA	NA	NA	NA	NA	NA	NA	NA	NA	NA	-3.17367	NA	NA	NA	-2.78651	-4.05251	NA	NA	1.34434	NA	NA	NA	NA	-3.32865	NA	-2.96885	NA	NA
Saturation_SFA	NA	NA	NA	NA	1.23121	NA	NA	NA	NA	1.36482	NA	NA	NA	NA	NA	NA	NA	NA	NA	NA	NA	NA	NA	NA	NA	NA	NA	NA	NA	NA	NA	NA	NA	NA	NA	NA	NA	NA	NA	NA	NA	NA	NA	NA	NA	NA	NA	NA	NA
Saturation_PUFA	-3.7621	NA	-1.47898	NA	NA	NA	-1.61626	NA	NA	NA	NA	NA	NA	NA	NA	NA	NA	NA	NA	NA	NA	NA	NA	NA	NA	NA	NA	NA	NA	NA	NA	NA	-3.16129	NA	NA	NA	NA	NA	NA	NA	-2.41797	NA	NA	NA	NA	NA	NA	NA	-3.96174
Saturation_omega_6	-3.5512	NA	-1.47355	NA	NA	NA	NA	NA	NA	NA	NA	NA	NA	NA	NA	NA	NA	NA	NA	NA	NA	NA	-2.72921	-2.80877	NA	NA	NA	NA	NA	NA	NA	NA	-3.44073	NA	NA	NA	NA	NA	-1.25897	NA	-2.66526	NA	NA	NA	NA	NA	NA	NA	NA
Saturation_omega_3	NA	NA	NA	NA	NA	NA	NA	-2.48056	NA	NA	NA	NA	NA	NA	NA	NA	NA	NA	NA	NA	NA	NA	NA	NA	NA	-3.96174	NA	NA	NA	NA	NA	NA	NA	NA	NA	NA	NA	NA	NA	NA	NA	NA	NA	NA	NA	NA	-2.09001	-3.96174	-4.08138
FA(24:1)	NA	NA	NA	NA	NA	NA	NA	NA	NA	NA	NA	NA	NA	NA	NA	NA	NA	NA	NA	NA	NA	NA	NA	NA	NA	NA	NA	NA	NA	NA	NA	NA	6.03619	7.19403	NA	NA	NA	NA	NA	NA	NA	NA	NA	NA	NA	NA	NA	NA	NA
FA(22:6)	NA	NA	NA	NA	NA	NA	NA	NA	NA	-7.08835	NA	NA	NA	NA	NA	NA	NA	NA	NA	NA	NA	NA	NA	NA	NA	NA	NA	NA	NA	NA	NA	NA	NA	NA	NA	NA	NA	NA	NA	-2.93331	NA	NA	NA	NA	NA	NA	NA	NA	NA
FA(22:5)	NA	NA	NA	NA	NA	-3.96174	-5.09181	-5.02163	-4.71696	NA	-4.59002	-7.92347	NA	NA	NA	NA	NA	NA	NA	NA	NA	NA	NA	NA	NA	NA	NA	NA	NA	NA	NA	NA	NA	NA	NA	NA	NA	NA	NA	NA	NA	-5.49309	NA	NA	-3.15299	NA	-3.3845	NA	NA
FA(22:4)	-4.07688	NA	NA	NA	NA	NA	NA	NA	NA	NA	-4.26932	NA	NA	NA	NA	NA	NA	NA	NA	NA	NA	NA	NA	NA	NA	NA	NA	NA	NA	NA	NA	NA	NA	NA	NA	NA	NA	NA	NA	NA	NA	NA	NA	NA	NA	NA	NA	NA	NA
FA(20:5)	NA	NA	NA	NA	NA	NA	NA	NA	NA	NA	NA	NA	NA	NA	-5.63082	NA	NA	NA	NA	NA	NA	NA	NA	NA	NA	NA	NA	NA	NA	NA	NA	NA	NA	NA	NA	NA	NA	NA	NA	NA	NA	NA	NA	NA	NA	NA	NA	-6.19746	-5.4602
FA(20:4)	-3.53988	NA	NA	NA	NA	NA	NA	NA	NA	NA	NA	NA	NA	-3.96174	NA	NA	NA	NA	NA	NA	NA	NA	NA	NA	-3.96174	NA	NA	NA	NA	NA	NA	NA	-3.14561	NA	NA	NA	NA	NA	NA	NA	-2.02633	NA	NA	NA	NA	NA	NA	NA	NA
FA(20:3)	NA	NA	NA	NA	NA	NA	NA	NA	NA	NA	NA	NA	NA	NA	NA	NA	NA	NA	NA	NA	NA	NA	NA	NA	NA	NA	NA	NA	NA	NA	NA	NA	NA	NA	NA	NA	NA	NA	NA	2.30129	NA	NA	NA	NA	NA	NA	NA	NA	NA
FA(20:2)	NA	NA	-3.05223	NA	NA	NA	NA	NA	NA	NA	NA	NA	NA	NA	NA	NA	NA	NA	NA	NA	NA	NA	NA	NA	NA	NA	NA	NA	NA	NA	NA	NA	NA	NA	NA	NA	-2.82466	NA	NA	NA	NA	NA	NA	NA	NA	NA	NA	NA	NA
FA(18:3)	NA	NA	NA	NA	4.77052	NA	NA	NA	NA	NA	NA	NA	NA	NA	NA	NA	NA	NA	NA	NA	NA	NA	NA	NA	NA	NA	NA	NA	NA	NA	NA	NA	NA	NA	NA	NA	NA	NA	NA	2.40359	NA	NA	NA	NA	NA	NA	NA	NA	NA
FA(18:2)	NA	NA	NA	NA	NA	NA	NA	NA	-2.05523	NA	NA	NA	NA	NA	NA	NA	4.11301	NA	NA	NA	NA	NA	-4.15737	-5.183	NA	NA	NA	NA	NA	NA	NA	NA	NA	NA	NA	NA	NA	NA	-1.62498	NA	-2.85721	NA	NA	NA	NA	NA	NA	NA	NA
FA(17:0)	NA	-3.13843	NA	NA	NA	NA	NA	NA	NA	NA	NA	NA	NA	NA	NA	NA	NA	NA	NA	NA	NA	NA	NA	NA	NA	NA	NA	NA	NA	NA	NA	NA	NA	NA	NA	NA	NA	NA	NA	NA	NA	NA	NA	NA	NA	NA	NA	NA	NA
FA(16:0)	NA	NA	NA	NA	NA	NA	NA	NA	NA	1.51007	NA	NA	NA	NA	NA	NA	NA	NA	NA	NA	NA	NA	NA	NA	NA	NA	NA	NA	NA	NA	NA	NA	NA	NA	NA	NA	NA	NA	NA	NA	NA	NA	NA	NA	NA	NA	NA	NA	NA
FA(14:0)	NA	NA	NA	NA	4.77052	NA	NA	NA	NA	3.42624	NA	NA	NA	NA	NA	NA	NA	NA	NA	NA	NA	NA	NA	NA	NA	NA	NA	NA	NA	NA	NA	NA	NA	NA	NA	NA	NA	NA	-1.67359	1.63017	NA	NA	NA	NA	NA	NA	NA	NA	NA
[truncated: 10 more columns]
