# Supplementary material for: Dynamic lipidome alterations associated with human health, disease and ageing
Source: Nat Metab. 2023 Sep 11;5(9):1578–94. doi: 10.1038/s42255-023-00880-1 (PMC10513930; doi:10.1038/s42255-023-00880-1)
Supplement: Supplementary file 12 — Source data for principal component analysis comparing participant samples and quality control samples. [file 42255_2023_880_MOESM12_ESM.csv]

QC	PC1	PC2
Sample	-4.10147546121738	-0.229456377275696
Sample	-6.9469455740945	-6.55203989997759
Sample	-7.40514107458879	-1.92765653512617
Sample	-5.05387316259088	-20.6721071515774
Sample	-16.4351492065135	9.65239616697623
Sample	-8.88294061042315	-0.418950144919301
Sample	7.18541623430116	3.97925175812643
Sample	6.54695170305784	7.87812385189997
Sample	16.0401964879476	-3.96069085934809
Sample	-23.7650917757818	-0.933607061841929
Sample	2.22667508184491	5.81653013929174
Sample	2.68165006477657	0.514318675490089
Sample	-11.9665395691069	-2.25976247677217
Sample	15.5010947430902	-16.3031595557072
Sample	16.9157854039643	6.55894245376652
Sample	-22.0918646844607	-8.9349951065924
Sample	-22.3121875851121	-10.1611123383585
Sample	-55.7122999964758	20.0491963022466
Sample	-9.63452600267578	-6.15673448106649
Sample	7.83866297889028	6.61357981079341
Sample	3.49319900417807	-13.7653842629495
Sample	1.44199366635336	7.26124551178063
Sample	17.6881285914447	-6.86781247887279
Sample	-49.8607006450674	4.62971783429057
Sample	-48.6714137097211	6.05704857349701
Sample	25.8507114252181	10.7064423453402
Sample	15.6878570910841	7.05587683508211
Sample	4.90699822918524	16.4552356958731
Sample	35.7693467072698	5.36836629998651
Sample	-7.04113129336768	-11.459535734678
Sample	4.0988883560643	-11.3240646323144
Sample	12.7438614048831	-7.35131975216533
Sample	16.2978550931927	-5.15182104546845
Sample	12.6474101172005	-2.00784619024028
Sample	11.4983563381262	-14.1395943210614
Sample	0.748324764526927	-9.04228025506019
Sample	8.83267690961343	-26.24390590367
Sample	-40.4709533293162	-4.37783401310312
Sample	-34.3940040066696	5.64775593682308
Sample	0.76203130380786	3.07563181886052
Sample	-10.2658045948515	8.36696848011564
Sample	-5.31528234943611	6.47195212326178
Sample	5.31840452221781	4.72821519469347
Sample	6.72679149219956	5.46151818317453
Sample	-16.4020204675327	8.81127862471976
QC	-12.8020770613558	-21.5813151139329
QC	-4.14244086476863	-27.6811305292171
QC	-3.58523805183586	-27.7889948690227
Sample	0.424205568125269	1.54515489438649
Sample	9.03865093696604	4.47720705298734
Sample	8.74053546700043	0.709259704577106
Sample	2.00195402169359	5.39754348652107
Sample	-28.4067969658749	-14.5169772972367
Sample	18.0221677729571	-9.71760969994754
Sample	-35.234982939048	-0.0123534726647991
Sample	7.73077037026693	1.89990694920338
Sample	39.3184831292836	-1.3978771650041
Sample	35.622069175337	-7.33917909239298
Sample	17.5413589248489	-6.49902726020456
Sample	9.23404960025941	0.498687792785674
Sample	20.6904687042469	4.08176404646521
Sample	5.35139137574127	-1.67493294336344
Sample	-9.62233932106047	-9.13428447407116
Sample	19.494619277736	-11.5130350743454
Sample	-7.59862364413443	-7.64070819771147
Sample	-7.28808432221562	7.02419862591642
Sample	-27.4723964047038	19.5064147727561
Sample	-7.97825378397695	14.2816555728116
Sample	28.1540116116597	3.41538131788066
Sample	-14.0478838098205	-8.14585064600232
Sample	-22.5205529054752	2.4982054828095
Sample	3.11503213225755	-7.8758351583241
Sample	3.7863748054009	-4.90489135524827
Sample	-7.51315257206642	-8.79277504400766
Sample	-2.12311685367184	1.24873708378436
Sample	33.987978546508	7.18398338944257
Sample	19.5692804890658	7.32531458192069
Sample	25.4812177821514	3.47736597025841
Sample	17.0960536437245	19.2852112887777
Sample	28.4580775431107	5.31923712519021
Sample	3.97595349644725	-5.77682220644186
Sample	7.80736880027379	-12.1095539401069
Sample	14.4062634361959	-15.6085989989585
Sample	28.5961808420559	5.16700955574889
Sample	28.6853515117033	-3.09665472320485
Sample	1.78433110303316	7.83089339601178
Sample	0.609362152765271	17.6435736226422
Sample	7.56325416588377	2.39394841045747
Sample	-25.4647044205377	-3.16058993574855
Sample	-17.8787735030771	5.99048301214152
Sample	-0.54320441398135	-1.75840247154846
QC	-8.93107924968079	-25.1093524931758
QC	-6.16125994932465	-24.7425450992436
QC	-6.95403822272009	-26.375398698677
Sample	11.6865424933416	6.29186227818782
Sample	7.88527162851108	-14.8836835638533
Sample	-15.2193082509024	-3.35192738076213
Sample	13.4317120663864	7.22624115340897
Sample	-7.67337053508462	5.3855805151334
Sample	-0.294059700946288	-3.9265353546124
Sample	17.8970960352809	-1.63999012336725
Sample	-0.0620712978729265	3.99529699432481
Sample	-10.4533819666488	-3.17278165825773
Sample	2.98521918655682	-0.941421603226413
Sample	5.33301083682311	-3.44326835564975
Sample	-22.9715029607588	15.8722135421534
Sample	-28.2635657536864	5.77407229374391
Sample	2.17976660638503	-6.00798087950091
Sample	-6.66975828012833	-2.49889445200459
Sample	2.80157930790593	-7.58783430373358
Sample	-5.54810972005052	-9.90748985324526
Sample	13.1748564574132	-4.5590690569193
Sample	-3.93049305221622	-4.07961098852748
Sample	9.48191251978792	-3.35571565321237
Sample	13.7673234177255	10.8707517425875
Sample	-0.0603146346412709	-4.64016416340922
Sample	2.38348497165793	-8.32239771084707
Sample	25.8441620094376	-2.63417309385002
Sample	-35.1656774429461	-0.222537981257294
Sample	-30.9526104792432	18.0945307626782
Sample	2.92565304712273	7.03109161360504
Sample	-17.2565511865177	-0.739694148201594
Sample	18.8754658771566	-7.83033952928086
Sample	0.568656266555069	9.8800486319242
Sample	-9.28930580663767	16.696523376391
Sample	32.6496639195031	-0.657486930124523
Sample	11.6401261387803	3.66920542716631
Sample	-16.4554816292888	1.11133895297837
Sample	6.36638836987869	0.303273982231655
Sample	4.35097267228092	-7.18340960075032
Sample	13.0572521338874	-3.870940092394
Sample	-28.0696718216511	4.35649204536043
Sample	-16.1389026471234	-3.20679066085364
Sample	-7.42288908983011	-3.3595472654733
Sample	25.5281369647403	-8.0355328933547
Sample	-15.8764506604059	9.55391875162126
Sample	21.3312188967077	4.75157000538194
Sample	23.4419997939668	4.79130742995791
Sample	40.2757158699356	7.9631642628276
Sample	-38.6165884202874	5.03281618259901
Sample	-32.4862546046917	-11.6862586695155
Sample	-11.1985261098085	11.0540311708294
Sample	-7.03365644279837	6.15885572640259
Sample	11.6342377720122	3.63944121186846
Sample	-7.91034424953996	-18.5437406598932
Sample	2.23368946127943	13.4717808083143
Sample	-18.845631370912	3.93575781960597
Sample	31.7134277259239	-4.36882158088047
Sample	30.8615101473458	-5.46863932758563
Sample	30.2416175553167	-0.571623376263262
Sample	-3.30138794349368	6.75825509094192
Sample	8.36259530554232	2.97889912975028
Sample	-0.83287132856116	-4.7763949768022
Sample	-0.50315346322609	-13.2148839029627
Sample	-6.41742334943743	0.0844532193566215
Sample	-13.7812061013503	5.91762693354955
Sample	-18.6910564626274	5.0520149735329
Sample	-24.2724468212477	2.4994483679711
Sample	6.88955411124609	10.7939390534087
Sample	5.36828677133364	14.2814732556598
Sample	-2.87106807355599	9.7507962385709
Sample	12.0758743595985	-7.23586708377262
Sample	29.412489448391	1.55713970398755
Sample	3.27812969483182	2.58906962287698
QC	-9.04339602281896	-22.7444450945173
QC	-7.24515185832336	-25.9772184875994
QC	-8.86469046694881	-25.8506127977313
QC	-6.69860435133641	-26.7676479743411
Sample	-28.8743220127089	-1.6945273940776
Sample	-19.6721503274263	6.51686293499134
Sample	11.5566650901561	8.84567162398156
Sample	-23.7234345668246	-11.901206204064
Sample	7.47931617363606	5.87286840773923
Sample	-2.41290135963188	5.49919127889657
Sample	-18.653805740722	3.20823495229726
Sample	3.68298874700012	4.72861978915919
Sample	-10.8985477120439	-12.2863646523403
Sample	34.4603733200214	5.39499966219588
Sample	-0.817473081523707	21.3570870041491
Sample	0.957046260567003	14.6299598725216
Sample	1.99791802986072	2.08933740791114
Sample	-6.37602758367785	-1.23649519303962
Sample	-9.52875218847269	-10.9277085884584
Sample	-2.36314945344637	-6.49596471248126
Sample	10.1367583508019	-5.76058380343309
Sample	24.622577368672	-1.79330800973791
Sample	16.8088160186143	-13.7381019061525
Sample	2.8394615863023	1.90884362053341
Sample	-8.10170464089689	1.18209372833452
Sample	9.14959096982649	0.134028889127637
Sample	-4.58571598412332	3.65069282499905
Sample	17.4574454484433	-5.76373212713152
Sample	22.4382458540038	0.486667848533288
Sample	-11.3669345284781	-2.66524192569782
Sample	-22.9066760500766	7.17297303665507
Sample	16.7270933577403	7.78206086812859
Sample	30.6184879715152	-4.10459656725152
Sample	9.8901450094685	-12.2058959831118
Sample	-14.7097554913318	-1.23293104230632
Sample	-7.20765514786279	-7.62553948193084
Sample	-0.516999449257663	-4.94044541452578
Sample	11.5941211905678	-15.648113885119
Sample	14.1706949494784	-7.39280328688895
Sample	38.4805046264023	-5.16356393094276
Sample	31.080337898113	-4.24415389473377
Sample	-39.5385565739718	8.34552108322195
Sample	29.084091724702	7.93102611530185
Sample	8.73279912141731	2.63066712289151
Sample	25.8639330520042	-4.79696423027273
Sample	23.0533118586482	1.80690044864404
Sample	17.9546996553679	10.0799091208703
Sample	31.6461028399411	1.4163040872232
Sample	22.2186023645165	0.928666102635408
Sample	17.6498773900308	4.66297973683039
Sample	6.85319802807054	-16.4037501565535
Sample	-41.9156615661299	12.6422910152408
Sample	-8.98122486425588	3.32025162324302
Sample	-0.111217771872646	-1.31608598683275
Sample	12.8684750402302	6.64811169817234
Sample	-12.5827477957184	-10.1090426566522
Sample	9.23339742816455	9.41815532272925
Sample	15.7669907469507	6.38356267229084
Sample	-10.4044484090368	12.434751631287
Sample	3.15706146516158	4.70242164631127
Sample	-13.8830950824584	3.00416006625988
Sample	-11.3174897157713	0.881308926998959
Sample	-36.2729616661243	2.67415599864346
Sample	-20.7552885224411	-2.0961882135666
Sample	21.3837085668703	6.80055349570411
Sample	6.94908238178336	13.4833128444852
Sample	5.25442490990273	1.56973708826575
Sample	-13.239202800493	7.98482290748042
Sample	-1.37246766606096	-5.75692816242101
Sample	21.6939631520072	1.58398913203985
Sample	10.9344302590538	-1.90671120896248
QC	-11.7592266199693	-21.5772344819503
QC	-6.99913742765483	-25.9183087757219
QC	-9.17413406670573	-24.0399106347745
QC	-6.78901038026176	-26.4673838257215
QC	-7.58852164482217	-25.781500748202
Sample	17.102750725748	10.1547501932238
Sample	-1.28791334481353	-3.11121441237567
Sample	8.52030288590183	7.79980082261671
Sample	-41.6234264359043	2.51526752212163
Sample	-12.7073622373623	12.2448474874031
Sample	-21.1378371351132	12.2400251158854
Sample	-2.32598800582961	2.77281594388692
Sample	-30.913731225785	-1.92797633604964
Sample	-10.4897183282323	-2.71599412363143
Sample	-2.52661987120138	12.3145595683077
Sample	43.9600230846165	6.19547467818073
Sample	31.6340690193872	10.5494194325964
Sample	5.65624676151718	7.09858316985637
Sample	-8.78201622655593	14.3291456990441
Sample	33.7172230619774	-3.68633881605448
Sample	22.6355101359913	-0.295184170603092
Sample	-1.07664445227076	-0.498498607081925
Sample	-2.94440112047238	0.869168368645691
Sample	6.30473125076687	-3.07101008540226
Sample	25.5101376109317	-13.3345156895885
Sample	17.841804074982	-6.2489455849711
Sample	-4.2544206988182	-0.401835360753159
Sample	8.55614063760256	7.21702644734466
Sample	2.51589157017827	-12.9818385967787
Sample	23.7465142431271	-2.43013737184207
Sample	-16.2161381800083	-22.4438171784298
Sample	-15.9083889677615	-9.14618789128151
Sample	-11.3829277485105	2.38086479961587
Sample	-20.5801466537426	5.577775264983
Sample	-17.0262924297896	4.22371042708443
Sample	-0.961002966231782	3.82457038975784
Sample	16.720582016936	1.09263032317565
Sample	5.59118723632284	0.7403532654032
Sample	17.036407553544	11.0948914859738
Sample	-14.9950821461549	-11.2429327415837
Sample	12.8057180114796	5.44859257082309
Sample	23.2492357383154	7.11037181939362
Sample	-16.8644015040441	-6.17823635143138
Sample	4.2650989297478	2.44173859431033
Sample	-20.9393659645042	-2.99400774669315
Sample	-12.1889900249161	-1.45696113739819
Sample	4.70154842179376	-3.75882636868014
Sample	-17.7962473441496	8.5547275362835
Sample	1.0373115119462	-2.98412994393046
Sample	3.67170320326068	-14.0018896232928
Sample	-1.696524842149	-17.6880814767739
Sample	-24.3600616153067	3.07354399158403
Sample	12.7397352572969	14.2261580055599
Sample	2.73911504935077	18.5575352799711
Sample	-1.84095639744942	10.382610685571
Sample	18.6637886581691	-0.240720488485831
Sample	12.8606168929673	3.63279201040713
Sample	16.7844107420304	5.24347446710695
Sample	-26.2100632314929	6.17609930714295
Sample	2.16294576257187	-3.33060202405806
Sample	2.31384558870813	5.52003026261054
Sample	28.1651673149127	-5.46074821715746
Sample	20.1117510364182	13.6104267512753
Sample	12.3637558357805	-10.6291942776142
Sample	-29.8586793175538	10.4159124719702
Sample	15.9200323803028	6.41330690825335
Sample	8.50410036586389	-15.3673383899174
Sample	15.6678656693637	-2.74791906540639
Sample	3.56569641051624	3.56446358871346
Sample	38.5088972437285	7.02833136718135
Sample	41.5697780714714	5.26261710169789
Sample	-8.0108122688703	4.66282131687242
Sample	-15.1052181732435	7.58687938009845
Sample	-11.4398885737059	-0.772646976906916
Sample	-8.60943974237776	6.3781025192813
Sample	-2.30320970662474	9.48886409654725
Sample	-5.55948493699861	6.37631969540268
Sample	0.251920860092882	8.39692104651911
Sample	-4.70182812496062	5.18669717765149
QC	-9.67907609188802	-25.281284242689
QC	-7.78482368959418	-25.9557034263479
QC	-7.87230561139374	-25.502280946921
QC	-8.02875869746743	-25.6645559271248
Sample	20.0028406979517	3.78549109947774
Sample	-4.41275623442347	-0.984003101948055
Sample	17.3640257089672	-1.4771936814683
Sample	-10.1110590429075	-10.5184853449533
Sample	-3.67477270691233	-5.45881405618178
Sample	17.7793817800317	-10.3652734523908
Sample	25.1849561255708	-5.78638115227715
Sample	10.6578810031601	12.4386229596242
Sample	-6.34807013378401	7.79984515899022
Sample	6.7744819047368	-1.56757754670753
Sample	-4.70861381007664	7.13943540660019
Sample	17.4589828967846	0.353826129393181
Sample	-1.35047311168292	-0.971298432389631
Sample	-12.163438704496	-3.97418948822937
Sample	-1.48989534833033	0.753166223064578
Sample	2.32833778317743	-5.95359922095688
Sample	-42.3620692386074	5.00067559423791
Sample	-16.9674169366765	7.27490644931374
Sample	1.26471373413767	0.283498321241244
Sample	-2.60318388593383	-2.58629499379898
Sample	-9.1311260194668	6.21218569578213
Sample	30.8344248548981	-13.9017143445505
Sample	-7.83417511836758	-2.92141136464686
Sample	3.64496418799161	-6.88601123238518
Sample	32.6791209257632	-2.77068002774644
Sample	0.434257696079598	1.33997841459392
Sample	-8.85001693484241	-1.21916968563351
Sample	23.5847692598066	-3.17617735843035
Sample	-12.0501669518406	1.41997297744132
Sample	28.9678368947586	-7.99298827688173
Sample	16.8455488229072	-2.33073526775419
Sample	29.8626943322095	13.0895317895188
Sample	-1.19591814034794	-9.51466383815696
Sample	2.32503116200265	6.01848676548268
Sample	22.5276848597251	13.2009067410475
Sample	-0.13322279141398	-2.04070325842325
Sample	4.49751938110989	-7.2005331467447
Sample	-9.21302740648559	0.662087529377894
Sample	-19.9155755443009	2.75658708498195
Sample	-15.6369909656901	-2.4669044638614
Sample	12.2352480403496	14.7074622595843
Sample	4.33616068793467	3.9685504515644
Sample	-7.85992213383814	1.64409383396174
Sample	5.05851928857775	-4.77105877912809
Sample	12.2697364737111	-6.58605314459761
Sample	4.11860388558496	-2.35184240513529
Sample	8.66431446364665	2.56839896810668
Sample	-13.9565413983797	-12.4203004928973
Sample	12.02876836479	-3.52622381048524
Sample	-10.7757163160451	-8.28985213703618
Sample	-1.61570797950959	1.22597619279029
Sample	-23.5630807883306	-2.29650439877936
Sample	-32.4973713101222	13.8557226868738
Sample	7.40580025422306	0.182156628965049
Sample	-10.5416291039755	-0.717345331092523
Sample	-29.5226616780513	-3.44702724423666
Sample	-1.64460530089085	1.02493929429863
Sample	24.0967370025628	-1.43896903071316
Sample	-21.8752139327861	7.40428089740226
Sample	-24.8513783087233	12.1423617695165
Sample	28.8814051976214	-1.76159584832806
Sample	-8.6452800921656	-2.30521092140465
Sample	13.2952235818747	9.23421854647746
Sample	-19.069496052841	5.71860461145552
Sample	14.9782685700379	7.84580827848684
Sample	-16.0654073571438	17.553342128437
Sample	7.88334081477916	5.97645468172761
Sample	11.9696298123965	5.93019034768034
Sample	9.70934404040188	-3.66749439925757
QC	-8.18444692846852	-26.1486588179894
QC	-2.49888106712577	-27.63149788139
QC	-5.27180681277385	-27.2853112247642
QC	-6.82688058500524	-26.1047656049676
QC	-3.96290164716483	-27.4811558493184
Sample	-29.9148426990844	-2.34167379515279
Sample	1.50621818486476	-5.02466237740982
Sample	17.2108219026827	7.54451254989977
Sample	-2.96418555302812	5.10197095331633
Sample	12.9347846434615	5.10071501951917
Sample	26.3752900229292	6.47139882407456
Sample	34.3054041786954	3.23517097222826
Sample	14.1376155743382	-6.89163687863084
Sample	26.2521267490992	-6.5339801020628
Sample	25.7203714287031	-18.96088442278
Sample	27.1782950770628	7.4559123026508
Sample	41.3042671007492	-1.17736338675077
Sample	15.2819330349974	9.85774138854169
Sample	-26.0375938806902	6.47861666308167
Sample	-5.55825978717225	10.8460507220325
Sample	4.19951588452437	11.8357458001947
Sample	4.96180308033906	4.18638742937742
Sample	5.06056113369026	2.84114632671346
Sample	7.10054423165482	1.87876758681386
Sample	23.0177906886109	7.88070899178105
Sample	11.4193318624578	2.55363776434544
Sample	1.48587272282938	-1.96987476789044
Sample	-19.8413162870365	3.17846457227858
Sample	-1.93274602038953	-9.32261261399906
Sample	7.22569262671432	2.70491401364607
Sample	21.4335286368758	3.94376520267337
Sample	-10.6036560214279	-18.0647981471863
Sample	-26.0052646419096	-4.08065823304887
Sample	27.9367076482351	7.57359338216626
Sample	7.07281777682086	4.29617680301955
Sample	26.9063475236715	-3.52020672169086
Sample	-1.01665898673894	-3.32292482543884
Sample	7.37249647498196	4.75033226230351
Sample	2.99186275255083	0.530204533375723
Sample	2.93147707746412	19.074830606367
Sample	35.2763120209023	3.63090192960397
Sample	-4.44005677361393	12.9427135480904
Sample	14.4716821362731	-3.4376782838262
Sample	22.4893806820976	-6.36171727434038
Sample	3.20814079434479	13.4076707077544
Sample	6.36314455377948	11.0439041477988
Sample	35.9863482743038	-4.72628748067377
Sample	9.11071316294299	5.74510748557253
Sample	3.43684056795152	8.58988238335532
Sample	9.03157002756414	-1.33516257897026
Sample	-13.3958173930771	5.02615316778272
Sample	14.8228407198097	9.78037542171988
Sample	-13.3031461155506	3.35834338054471
Sample	-18.7436711667315	-5.51683315504908
Sample	-33.6430700789574	4.17718483307371
Sample	-0.987033662631182	9.01860835665669
Sample	7.52497241559508	8.65978502192505
Sample	10.7357339058521	-3.46885282924057
Sample	-36.1000884642884	-4.10064396106171
Sample	-15.325696260689	15.5579070000831
Sample	-0.115954880483172	-2.22743711764295
Sample	10.2451135833263	1.15365903031869
Sample	-28.914454994972	-4.81992695235131
Sample	36.2356169617255	-4.26655253140582
Sample	-1.58861677354272	3.18293939652741
Sample	-30.2485906403373	6.10084688192127
Sample	0.145902944191561	-13.5088374720275
Sample	11.883462800077	0.475755399471457
Sample	5.89021057847557	4.52223128602954
Sample	-24.8195249303816	-0.259806417315553
Sample	-24.5262195368087	6.00876976700441
Sample	6.18536584577887	2.13262488778041
Sample	14.1584602701375	2.94039081804442
Sample	-2.96969768361902	3.61714370106484
QC	-10.8442899348889	-23.4186125452363
QC	-9.7896372129609	-23.4266611927737
QC	-6.63556684019433	-26.2240801081964
QC	-7.5121016961287	-24.5727744102606
Sample	0.42504384241852	1.66440513471418
Sample	2.60918845042168	3.15751102493807
Sample	38.1053498579052	14.0525370814176
Sample	-11.2322391504271	1.74224544349217
Sample	2.42859487262967	0.802072692898908
Sample	-4.43696302589988	2.3283426644031
Sample	-19.7481024921079	-5.35617611304783
Sample	-1.54017930816438	-13.7786480337586
Sample	30.585260614392	8.3445721465114
Sample	-9.96239172136944	5.85582145648015
Sample	21.4905210793808	-7.2629331491126
Sample	21.9624268505089	-2.01522458788258
Sample	6.16112064615538	5.45087020259426
Sample	31.5490636444629	-6.21108255795692
Sample	-3.15079336450721	11.2448776795324
Sample	38.2878425184755	-7.65425762904905
Sample	-5.8492067806917	-4.60300771175443
Sample	-0.301088124450559	8.88696220664788
Sample	35.9584963872283	3.43080144418934
Sample	9.26016156825152	-8.15254820900203
Sample	13.5983517922288	-22.8717237345834
Sample	-24.0358277330069	13.7568824793756
Sample	-6.14303632869196	-5.92814479329983
Sample	-20.9649917681218	-11.883760172529
Sample	17.4286259673357	-9.49224324237566
Sample	-5.24976216644304	-8.03022726349586
Sample	1.83350295947226	5.62619488974913
Sample	37.5552840239702	10.6328472247941
Sample	-11.2785215530289	-10.9637901444813
Sample	-10.0144480823942	11.738871039712
Sample	-6.15972236995468	15.5796097293551
Sample	4.47305062058851	-9.15472418918456
Sample	20.5582323943407	-1.84855811308466
Sample	-57.1227498022502	4.16225908159579
Sample	-7.72689372607578	-1.25164340661997
Sample	14.5338166531226	-6.79215092535376
Sample	-26.5056942485467	1.45626416227075
Sample	3.57745398796716	-3.09575381288334
Sample	-29.193155696551	-7.49641494105165
Sample	18.166231099202	7.90824221120963
Sample	-11.963338329123	14.1394491138582
Sample	16.4163505665561	6.78790209337526
Sample	-2.55224364001206	8.39362498121852
Sample	29.5355513190891	5.17622571660264
Sample	16.2290196355364	9.43024658421377
Sample	19.8269260244859	5.18063756751298
Sample	4.76677697228063	2.82246139576863
Sample	27.8290161974378	-0.885932133164457
Sample	-4.46953486152206	7.78698964263818
Sample	-0.130057884525695	-3.86571869888617
Sample	-1.72223377541055	8.22400255738265
Sample	-41.2913096591188	9.50697220055485
Sample	6.51990653569525	1.28737415884592
Sample	9.79887449031167	8.73819886257824
Sample	32.8829442593577	0.782567355562607
Sample	-11.3609999773998	-8.15163167036596
Sample	-51.273601468416	4.81038505557333
Sample	14.5175366482495	3.3792884673648
Sample	-8.60550302625559	2.12685871879749
Sample	-11.8929684218733	-7.45411816588183
Sample	26.2472749104733	5.27038889902749
Sample	-7.18977568731348	-7.0316764776176
Sample	9.33607463183237	8.73741371506532
Sample	-25.4865262914532	6.88824999892141
Sample	1.50539755714762	-2.94074884149048
Sample	-15.6899075308973	0.297987558315242
Sample	6.95249114975162	-3.75151097754691
Sample	-2.96741621547534	0.311087443556468
Sample	-44.318961298498	6.21493961395506
QC	-5.28606171030191	-26.6783692141458
QC	-8.57593550815165	-23.9559175808982
QC	-11.0077567109985	-24.5526898362707
QC	-6.6660363259744	-25.7368541035864
QC	-7.18747269725326	-26.8462492631748
Sample	-2.65182908513309	1.71624913945101
Sample	-11.1951076020149	8.23466578606718
Sample	4.35840899574637	-6.9675521945999
Sample	-7.08232986275927	-1.50250452530539
Sample	-21.1750577389216	7.22002296311319
Sample	1.65781632336307	25.951609314224
Sample	28.2246141886141	7.91967657096963
Sample	10.5232960953103	-19.5611851104732
Sample	6.57379062529152	-3.40251857761612
Sample	-7.9766085619104	-6.83508959479509
Sample	-20.1177621813638	7.7938279853506
Sample	30.7859699958913	-1.29589424085471
Sample	12.1366163306096	13.3527083594222
Sample	5.61079249545218	11.0782101152376
Sample	-3.21256820138511	-10.3821536391832
Sample	13.7436990711295	14.3799001753693
Sample	-3.95440808504469	-12.1394805143265
Sample	25.7028896491847	7.54065385931009
Sample	8.54437454807745	5.06118704169004
Sample	20.0787546631889	-5.24465766361784
Sample	1.45929884065867	-1.14694042212763
Sample	-11.6238226690102	2.01326789672934
Sample	2.93655679914252	-8.38921795820946
Sample	23.3130163010421	6.04918967595901
Sample	0.199663720395277	-5.09330529815341
Sample	7.07760368712155	0.372317390989359
Sample	10.3403904710044	8.75607833881528
Sample	38.9501635043782	3.62149684691182
Sample	-22.6147243705799	-33.4491694958522
Sample	-19.6448549677538	2.30005645046138
Sample	-5.60913291055497	0.0574343397493406
Sample	-31.0815900985653	5.55115702601268
Sample	7.92124485317706	4.55631231973572
Sample	-0.146322057705284	6.33244701028834
Sample	-10.3485778129753	9.11829423971304
Sample	1.36577259302724	4.25452344321225
Sample	2.66743042283573	1.06921674236365
Sample	11.9485223990783	-1.00497598272386
Sample	15.6857208904685	3.95999387286713
Sample	-8.74098223653385	-13.9645071320443
Sample	-4.15549823461231	-1.65107299736524
Sample	-17.1628449816466	6.36187688073295
Sample	-25.7843310932406	-3.36443767656418
Sample	30.4733216501562	-2.27950552519121
Sample	-21.6017345967697	-1.43132471930555
Sample	-13.1029848517662	9.09914640446842
Sample	14.8081537754688	-0.256671235376145
Sample	4.73072902264825	-5.33899058005632
Sample	29.8489603351603	-8.20995855931861
Sample	-0.044466758127087	12.5588711857432
Sample	4.53012370868302	-2.59301869366656
Sample	-3.4254944562568	-8.9022712258761
Sample	17.6311561711132	-1.64728928238982
Sample	-7.62483586710814	9.77874656207542
Sample	-14.4030269493497	19.1176987350603
Sample	9.8571538112995	-7.17440217011615
Sample	9.23999264102171	3.78661689330306
Sample	12.5890155832629	-0.423488605638448
Sample	13.5927056813367	5.06263020683639
Sample	-23.8359142340455	16.8215803125114
Sample	0.352485697479104	-2.39868285687957
Sample	-15.3044700437727	6.34139288329052
Sample	-12.1309879708826	-3.54058412978342
Sample	-29.3003012776304	8.77177276519778
Sample	-18.091589396874	1.83551738115203
Sample	5.08187217666795	0.309355791808612
Sample	-15.3358968458287	2.00143755524305
Sample	13.136895526579	0.665149969779242
Sample	19.3421502408741	1.72349101089804
QC	-10.2557375055646	-23.9876464388306
QC	-9.40939930905595	-22.800820412383
QC	-8.14755309543201	-24.7171342850323
QC	-13.8765121747198	-21.1703974542591
QC	-13.0791386911847	-22.4765129499573
Sample	17.1684681206608	-6.29726743081788
Sample	-2.41177724791274	9.67520388759619
Sample	21.6989881811615	-9.91755327463961
Sample	3.0812021420697	4.36253075752222
Sample	39.165338460369	11.6475088986949
Sample	13.8057882194298	7.48084092153802
Sample	21.4887252648019	3.39197087769472
Sample	-1.27615599368744	-6.83824184296507
Sample	17.8161874754075	3.01198992993207
Sample	27.9261840593496	-2.57645895448779
Sample	-21.1743441586321	-6.41053981893925
Sample	-3.12817275165299	-3.10417709636597
Sample	-11.0382967476158	2.64588644908114
Sample	25.6979488909819	-12.1093022420642
Sample	-20.2197001343153	-5.14245944697527
Sample	-19.4046334365864	1.30232394017394
Sample	-25.7080640171448	-7.26806627414331
Sample	-14.4612439161469	-1.60515107241417
Sample	-36.7125109813701	-6.68153940059696
Sample	16.3371350070978	3.82397353483279
Sample	15.8838176476864	3.51960023154518
Sample	2.53529255592563	2.57450422990512
Sample	1.46096200621709	-3.30679840892627
Sample	20.1749206057207	0.792043978196751
Sample	2.83245638601551	14.6056843889398
Sample	-13.9565298458149	0.600414413554338
Sample	-3.31063057046077	-3.00058107801013
Sample	-16.7279414607829	13.6988056178065
Sample	-32.6828857650712	16.6596120205568
Sample	-13.1386810176992	7.23755689291542
Sample	-4.37158304337384	8.05749909365358
Sample	30.2177611189017	0.399239271678277
Sample	5.1983267641236	-4.08515049051826
Sample	2.16806879131914	-3.51592193647774
Sample	19.0006109187304	2.07717590970231
Sample	8.79769183861294	1.99803251396125
Sample	-34.6167060910701	-4.17134206377676
Sample	26.2068813438012	-2.82320407432846
Sample	-22.1762528118147	9.52746042213022
Sample	22.5699977347786	-5.75469963834812
Sample	-7.59172014873781	5.41940991261612
Sample	-10.664623227718	5.11446383510973
Sample	-0.365173444829334	0.155534572658005
Sample	-18.7548396306781	-8.48167599368788
Sample	1.08284778940185	3.83099369568161
Sample	29.571289117308	-8.48312323444509
Sample	-7.7089945116373	7.58833321972898
Sample	8.18909184282002	6.15571189390032
Sample	-11.9951549557359	-4.75212302471906
Sample	-1.33538107869742	1.1663742766555
Sample	-46.2690976681143	18.3279493574126
Sample	-2.94863436601215	14.22923214236
Sample	35.8298263498748	-2.45754861983421
Sample	6.94192101447399	10.8910250045437
Sample	23.2855553822071	-4.15319022774255
Sample	-25.2986367211132	9.64607157369597
Sample	-62.6120630732133	7.20964943806618
Sample	11.5194463189956	-1.39164148102983
Sample	-37.4730194715856	7.71675656773683
Sample	-12.6538063566212	1.60557122037968
Sample	-5.94914424778685	1.27406851113419
Sample	-8.62016992658758	5.97047001234471
Sample	26.5579414530559	2.75809214684655
Sample	-32.7001303441101	-9.57690030703633
Sample	-8.23151342461043	-0.159443176348055
Sample	19.87949728648	8.83621638888932
Sample	-21.193219337084	2.48108661831623
Sample	7.86673740667684	-4.71173417441943
Sample	0.41491705747517	-2.25769692086753
QC	-8.65329680443456	-24.5605793689629
QC	-12.5349852889503	-23.7922233117162
QC	-7.11103972279498	-25.9785930421608
QC	-12.3271427813344	-21.9146416653603
Sample	-11.3561146868507	6.73751749523852
Sample	-18.5754516894882	12.0694812279232
Sample	11.944214926838	4.55447698983076
Sample	6.63350859443797	0.470406145472906
Sample	-10.387675756573	-7.19279124490017
Sample	-25.759176344754	7.29047184766226
Sample	-9.72605748421764	3.56338240291667
Sample	-4.07979333470242	2.8517573180027
Sample	26.7811480183771	5.48759692470501
Sample	5.82460867480823	19.6114809422492
Sample	11.8967605892636	-4.02008627298536
Sample	-13.1819220989275	-0.487496216984249
Sample	23.7729774039666	8.01950571624278
Sample	-19.9598273116403	17.8473980104788
Sample	-1.24617057324827	1.53943960968133
Sample	-7.65234732793807	-11.4011324732
Sample	24.241444480236	12.7324702933676
Sample	26.4802546205703	-1.17051045318266
Sample	-10.0830148379574	-7.80937055570174
Sample	6.16085460964896	-0.266850380227342
Sample	-12.3553852998465	7.04766477406198
Sample	24.4262804703754	-13.6578634805099
Sample	31.5314043043504	-0.928438040309115
Sample	-21.3938278573477	21.0292821397345
Sample	36.8792356015749	-3.0458093940416
Sample	2.78689533576236	8.72590870933537
Sample	2.55721408369234	8.09147630389303
Sample	0.0469302038480687	-6.54774506277903
Sample	3.16444096070688	-0.478893493379449
Sample	21.2095657600204	4.05499670334345
Sample	20.0902246305376	-3.73891913746248
Sample	0.372299699268368	3.18792297896071
Sample	-17.9013951041564	7.73182327433444
Sample	0.0673271058281566	14.0998266202431
Sample	-19.2729900941716	-3.67942538178595
Sample	-27.210910356905	9.37626499269757
Sample	5.60630011911479	-3.12236413050895
Sample	-25.4783974108512	-3.06377592769207
Sample	5.08404731485208	3.60514886979033
Sample	3.51143202001249	-5.16578938054101
Sample	-11.9535093152666	20.4530636145422
Sample	-6.83606366625143	-4.94936141663571
Sample	6.10319099181469	-2.05206029133027
Sample	1.16321908894157	-5.79156257341688
Sample	-10.563954870234	-10.5502270147657
Sample	-21.9233306885229	-11.6380382381801
Sample	13.4754056067108	12.3153205026555
Sample	-1.55814869316993	15.3450138850579
Sample	19.1843676188628	-4.64458487990093
Sample	0.419503783381461	-7.90314618268566
Sample	13.6614069526676	-8.76877193570927
Sample	0.0990970030795374	-3.30230907093994
Sample	12.0086599457728	12.5838407453763
Sample	0.142267528555489	6.29646847568124
Sample	14.9683742849083	-5.6418018999796
Sample	-13.7489736772072	16.5814626232019
Sample	-2.22504941444769	-5.02968933522989
Sample	-11.104808369911	20.5086322844866
Sample	-28.2830515962843	-1.16539639296245
Sample	10.4292338266898	9.2920679431373
Sample	0.613649719842581	2.49846428393031
Sample	-0.777751805809398	-2.23272931250087
Sample	26.0322559280457	-0.707637305547481
Sample	37.331111730822	-5.0443610524368
Sample	-31.7124891462736	-11.0175305518861
Sample	24.0809285947457	-6.55311289308763
Sample	29.2243819766196	10.2455137148069
Sample	-10.6807963596428	-2.57335029845235
QC	-13.3997630859337	-21.2370123687574
QC	-9.54042787960241	-22.1082827858882
QC	-8.37261915822267	-22.9966096637764
QC	-13.1732705950687	-20.7637371073787
QC	-11.4285473949293	-22.4896113978957
Sample	27.2803619974296	-5.171693104809
Sample	25.9302821739603	-6.68204848403125
Sample	-21.5879194932228	-3.43180017036115
Sample	0.700916550605176	6.66733104167021
Sample	-5.29170362848646	9.98387932889508
Sample	-10.1539866034096	16.1387853492193
Sample	-3.4960644307813	-10.3017076237118
Sample	-7.85047465846747	15.4996678726195
Sample	-2.12178668558288	0.0897194802011216
Sample	15.5020442989934	15.5920877762228
Sample	3.75597600557969	3.35464582737105
Sample	-7.86326126508401	4.76616960515965
Sample	1.86499785222348	-2.2866158019863
Sample	21.7785047809474	0.482822537971905
Sample	-7.48427032125353	-14.2834311465578
Sample	14.7486133256105	5.20782238059073
Sample	7.45156141963026	2.71913679824729
Sample	22.8308279621279	-0.802964761289426
Sample	-15.7035427195842	-2.65806518645905
Sample	-18.3818487647634	2.58628464970192
Sample	35.1947168465106	-10.0803845282202
Sample	25.558111796789	4.16843550346214
Sample	28.2944717559311	5.77082555051413
Sample	-18.3446525263961	0.786881272836488
Sample	18.0472095959278	2.38701995811586
Sample	5.02309368689594	3.27441473049509
Sample	-10.8379670729048	5.75703917964317
Sample	-19.4487361736397	-12.3097355396698
Sample	-5.07756289455847	1.08103598534047
Sample	-15.9697239106248	11.9169381045074
Sample	-9.72872276465711	9.32226994936085
Sample	-0.434581214670396	1.11250945657166
Sample	28.1995877316477	11.8930193379214
Sample	12.9310366603652	7.14700431671841
Sample	1.14823958303319	2.88804695084361
Sample	12.7704391594611	12.1388619533492
Sample	-28.0736879233007	-1.80925809183219
Sample	11.7976335822915	9.22821254223067
Sample	37.0730469962723	7.08645167263634
Sample	-8.47071282944545	4.84071174670936
Sample	-54.7859891530759	21.3155551919516
Sample	-38.6535086692286	-13.8688938327196
Sample	16.1792822457223	11.4554549683745
Sample	30.2505011324792	-3.09250934109838
Sample	27.0450213554181	-2.57595360539393
Sample	24.1942505992127	2.63038696757885
Sample	11.8236971704718	-8.42528123122429
Sample	-7.64387049738412	-3.9572245640709
Sample	38.5903426368426	4.47254875112928
Sample	-4.24344938728301	-5.99958381437833
Sample	21.0891742471301	-1.31467286848586
Sample	-10.3910857467197	-12.6105002560404
Sample	7.75550947048049	3.60789932186097
Sample	36.8297504672784	-2.91368041214161
Sample	-8.9897466727822	14.8428791704353
Sample	5.96813862305912	9.82390485112714
Sample	-4.92050193689435	-3.62505704306255
Sample	1.4301686630643	-3.57908952197168
Sample	8.47467646207396	3.13601145793757
Sample	4.06114318413599	-8.66932009168185
Sample	-24.1512800986374	4.79869461104657
Sample	-29.9945057416953	16.6544027504883
Sample	-15.2739927225465	8.06594796076893
Sample	27.1130931374332	0.524816353237836
Sample	8.54556206813081	9.41237586237068
Sample	18.7233388824879	3.96320866057559
QC	-8.53612993517042	-24.5375480571101
QC	-8.42099048784932	-25.3780427561886
QC	-7.25606217970547	-26.0675619630374
QC	-8.98758178569426	-25.6290601731302
Sample	-30.266661479412	2.65819186863292
Sample	-32.65734366701	-0.393262933203533
Sample	-3.52639496560373	-5.86130243665665
Sample	32.5895714617237	0.264146614782126
Sample	24.3590986165686	-0.428044745721899
Sample	-4.24305498665873	-4.72442814970959
Sample	-21.5222278704413	0.623170525061861
Sample	-7.83128380801714	5.05014688501961
Sample	14.2511615924114	4.23258051239677
Sample	6.24838936416648	4.48482452796948
Sample	15.9641979989142	-10.8544672919492
Sample	25.0148536363967	2.48984907392299
Sample	1.59283356197503	8.11067449669981
Sample	9.70190037804021	6.3910739085599
Sample	-30.9670417581076	9.40183528362526
Sample	10.8331330484124	10.8229071532355
Sample	-3.65953183258524	6.63345218479475
Sample	-13.2138924154298	1.37400028583313
Sample	12.9473136706375	4.47714999730939
Sample	-8.04903253767362	-11.2534345742777
Sample	-12.314438098248	-0.0325494844686601
Sample	-30.2549278062539	13.5301725906663
Sample	12.1690744449683	5.67818656133608
Sample	-28.6733494459785	-6.18968720608084
Sample	-17.5489044456998	-11.4717345196062
Sample	11.3241604163179	11.4855981805924
Sample	-61.8356817848066	-9.25839890423096
Sample	6.25451236582781	4.15407156225469
Sample	24.5548850826096	14.4305036329061
Sample	9.84102300698372	7.43661253454499
Sample	1.50139918319149	6.13003140435289
Sample	3.75133906320541	-11.5266449374226
Sample	-14.8570612055822	9.46334530962625
Sample	-2.10264306565486	-6.9119560405478
Sample	17.7632050294984	-9.30917076910666
Sample	12.1226639750264	-2.54067400628656
Sample	0.207920839715663	-5.77527614964919
Sample	21.2148783076245	3.22557564931649
Sample	0.770130112488655	7.31766780454951
Sample	-15.7179559517154	8.17054496134775
Sample	-0.743691459241238	-6.2548519689416
Sample	30.9469992834291	2.36950408735529
Sample	12.5872265786424	6.1003900578833
Sample	31.5435746790916	-0.681448040005539
Sample	8.46105324793799	-5.15839459323055
Sample	0.614678458516709	1.16751220566007
Sample	-0.325779706516466	2.04637951763616
Sample	2.03920453444581	5.18223708408608
Sample	11.8461036951976	-18.7320739655957
Sample	0.474593095966473	-11.7297211464747
Sample	10.3117210951697	6.27946904435836
Sample	-6.91340147883611	-6.25105352470669
Sample	10.7797416335496	0.189991358244152
Sample	-44.5748120196614	11.0607720731097
Sample	-18.5498568337502	-12.5629245177649
Sample	6.18121928150818	-12.0561699836799
Sample	7.95768715348094	3.2497307778664
Sample	-12.9707339152377	-11.8765716209379
Sample	18.1326758889465	3.53187121013321
Sample	61.2663920590587	8.50711036827329
Sample	3.12050467299658	-1.50497044591999
Sample	-3.742936593327	-2.29575432122653
Sample	-16.9699917178134	11.358729679813
Sample	15.1184203211488	4.79781902267008
Sample	-43.1938922887067	-7.92969298834135
Sample	6.67806969519924	-8.50521099949843
Sample	-4.57848303161887	3.98347194654909
Sample	-11.2747091376024	-1.20575212385929
QC	-13.8009422216945	-19.9442085337148
QC	-8.96519787741732	-23.0936391875775
QC	-8.01578836252355	-26.0278127617357
QC	-15.4548239599865	-19.0717342580472
QC	-7.51714827657856	-25.5489985328861
Sample	18.5988110840611	-6.91239177657654
Sample	48.3365251011173	12.4314506134555
Sample	17.9066736178627	-7.00083107016874
Sample	1.20450470730062	11.2507806592294
Sample	2.83624460433129	1.63921600626301
Sample	-8.5945987568069	-13.7889216600607
Sample	-12.9922794229715	14.536188039023
Sample	1.39138593894563	-3.76593381679368
Sample	4.9093660550321	1.57157213829096
Sample	-26.3427147769327	9.48989702323109
Sample	-36.056742983435	8.34451738885672
Sample	18.773953665355	16.0167283481862
Sample	0.872890122822555	4.1490939624692
Sample	-8.86528663020527	10.6692276962704
Sample	-8.32769356572217	2.7583854676749
Sample	-12.4297739982619	15.6354284974819
Sample	14.5079296051014	14.8629529082979
Sample	23.2318063985366	-2.01563040712021
Sample	35.3899748000453	-34.7298138310314
Sample	-6.5322123811722	-1.71707486346664
Sample	-10.1768602750084	8.14514525282884
Sample	-20.7332511265252	5.51767201334278
Sample	-38.9109176358849	10.8916815904742
Sample	-12.9972764651499	1.9255705692844
Sample	-6.18119056170697	17.9228118106421
Sample	10.205669439899	-0.0466803315734515
Sample	2.89613359112238	-0.693458369415677
Sample	14.2218892251832	-3.67710802766926
Sample	0.569263891105095	3.69698568563353
Sample	38.0988302225222	-11.9366425608424
Sample	-0.529166373435958	6.10004777755044
Sample	11.7291004825331	7.16902396567583
Sample	-44.7253915246479	12.3366191338541
Sample	3.1677794129341	0.884041406653979
Sample	28.4004291626799	5.18938552520737
Sample	22.7365033478639	1.08643071989868
Sample	-10.5530396389484	-12.6879615233348
Sample	-20.3920625430771	7.15554782104977
Sample	-23.2390014469873	12.8009116290932
Sample	-9.42611644016295	-6.30251927324394
Sample	4.51390017777198	-13.0708484936329
Sample	-22.0582685801597	4.32733654931897
Sample	-1.03916971489266	-9.82864395009987
Sample	0.945059929844213	-13.0760682559121
Sample	-2.88027980283474	0.448264132369733
Sample	5.7580643170221	11.6151841432874
Sample	0.251936026370199	2.65314347196578
Sample	4.27020040149311	-8.6488964083992
Sample	-6.10930355739564	-4.1589231921789
Sample	-11.7157598132077	7.59824330456854
Sample	19.0304270822509	4.14831561434511
Sample	-7.34922306348934	-9.777145100615
Sample	-0.353524313946213	11.1199424071486
Sample	-0.770264844910659	4.64004026032996
Sample	-28.0663136463952	-7.08671579876468
Sample	-29.4180603188066	-3.39156422636422
Sample	-3.89438143945108	13.9804637986743
Sample	22.691024244642	16.9737171465766
Sample	-31.8747489029744	6.16525222493405
Sample	39.1077933737485	2.26814527015015
Sample	-5.45390242718365	1.28193687466898
Sample	-9.37843567792361	6.89286690656005
Sample	1.77486902987853	-0.980868970517676
Sample	-3.75604060868916	12.5329395217203
Sample	1.93457741095547	-2.7678884875797
Sample	-13.4624031206699	13.8919139805942
Sample	-4.07807352538095	1.21596828044207
Sample	-7.55090359280363	-2.71498263629575
QC	-10.2029120956765	-23.5995516742567
QC	-6.02821115871489	-25.9866315067486
QC	-6.73106027586342	-25.1423649132374
QC	-7.37684197363312	-25.6290718402478
Sample	9.06363708143993	1.55099754320426
Sample	-2.30930670838729	-3.99505629374441
Sample	7.48265214104769	2.50249965481704
Sample	-22.8752358674246	-14.1856366218002
Sample	8.09110886279374	15.2098009036444
Sample	20.9925143918307	-3.56671080941941
Sample	-11.8323399224808	-0.581315995383196
Sample	9.06010191331776	-7.78828108305995
Sample	0.686595293376953	10.0793664940946
Sample	44.3306813283492	-5.00443134696968
Sample	24.9954127442395	-1.15802695677014
Sample	-17.2222918518285	11.587009572041
Sample	-13.840528941828	0.827112498571094
Sample	8.65253412563685	8.14948141137677
Sample	10.1438743601648	-11.7691480574509
Sample	21.4160923978553	12.6602416820504
Sample	-13.4589833461095	7.0502432583216
Sample	-15.4337824306001	9.94192635715671
Sample	-21.4543299437015	19.7453776936234
Sample	39.0463962798261	-4.65794226541972
Sample	31.4172000934227	3.17305190498921
Sample	-16.4694342941226	3.90508251005814
Sample	7.98113005678775	-19.8603429197952
Sample	-14.0546461115089	2.66658020947111
Sample	4.83323110691475	4.23879116244461
Sample	15.738808183729	13.8471572886629
Sample	-20.1611580445964	3.83820170639315
Sample	-0.633173302308913	2.63036944544924
Sample	28.0610119515337	-1.62832608185058
Sample	20.3397095089646	-11.871271527065
Sample	15.3388589867616	0.793118236068668
Sample	-7.47360489212545	7.6823348308164
Sample	8.68826466034206	-7.91278679227233
Sample	3.34355626738444	17.6765014906384
Sample	19.1144735517002	6.75433855681672
Sample	-15.1244462668037	-7.61633691993033
Sample	-18.5386129182612	4.37284158084342
Sample	7.01733786357367	1.58834075926789
Sample	-16.6330433069278	-2.37940784474499
Sample	3.57019484706719	-0.907521214567446
Sample	-14.6182570476659	2.16887854487477
Sample	24.9627533016532	-4.04224273615489
Sample	2.1842132955565	-7.56168646663253
Sample	9.90904139285865	0.302499235364007
Sample	-14.6444003726417	-4.84884592326075
Sample	-5.74002525476911	3.98846173759667
Sample	-4.87805004278083	3.41405402529503
Sample	1.21875882419795	3.72798642436034
Sample	-6.55643868894465	-1.56560245293588
Sample	0.898758645623802	4.8497784752562
Sample	-0.195204183053001	8.68908568773228
Sample	-3.48414176170664	24.2050899467266
Sample	-28.6143484038399	-2.56407532969197
Sample	-17.3670727051919	-12.9747982999024
Sample	-19.3245056848132	-12.2534778459458
Sample	6.32259575458171	-8.69476461942789
Sample	7.49139306692228	-4.51980838441081
Sample	-10.0801284253769	-12.4873670034121
Sample	-22.2481591916979	15.3865509139186
Sample	-11.6189462134476	4.91126924725919
Sample	-9.10913884656902	7.95742767180979
Sample	2.77549114329277	-3.2062501394561
Sample	4.79529358300733	-3.4900984537013
Sample	-10.6389874111003	4.07043490048205
Sample	10.6956971267654	-9.57060143237215
Sample	-7.09636604634488	14.3514294995076
Sample	-11.1888407300981	-5.28764113215116
Sample	-41.2592361793831	10.3530652886037
Sample	-34.2899970345851	12.2084078068033
QC	-10.9517616791206	-23.4140543384375
QC	-12.0882932001837	-22.6790567597089
QC	-10.923083204163	-22.8837703623215
QC	-5.04046654525855	-25.672784573586
QC	-7.85441837874341	-24.4199629358206
Sample	-27.9432081925585	8.22891051866753
Sample	-21.1793041474875	-8.69211639011681
Sample	-37.9617541759775	14.5929240232493
Sample	20.0788358592555	0.515401713938839
Sample	25.9465227085007	-5.58222199681189
Sample	-10.4354293137918	-4.30778933322996
Sample	-7.95145791470027	6.32647548250243
Sample	-18.9442017412523	-3.99543289325291
Sample	55.1518838232389	-3.48862647396259
Sample	-18.9212759297062	12.7255616804592
Sample	3.81805967775886	-4.87756968619531
Sample	19.0729724270725	8.43054293470015
Sample	-2.5044287977604	-2.71242999257298
Sample	39.3496015785873	-3.51517669835631
Sample	-17.4025299424228	-3.78799376982566
Sample	5.59875740069283	-6.35609096968932
Sample	-22.3847793469805	-1.73085348258394
Sample	12.5215454889751	-4.76393107917162
Sample	18.0007054159813	8.77652370766301
Sample	-0.928912940772958	18.7356551060582
Sample	13.1742722899989	3.05726721517362
Sample	14.023235610219	-6.21294019835592
Sample	17.3255363049851	6.05374306585351
Sample	-1.01248510676579	5.74769227121224
Sample	-9.42461548985763	5.45537888158255
Sample	-9.91353214538693	2.99532707254063
Sample	25.9907395097603	-4.62681630632742
Sample	1.47090145187663	8.41697046045751
Sample	-25.5780013574477	-3.63057737800754
Sample	-4.58016070045111	7.69292528999044
Sample	3.96059231820681	-1.02222966954504
Sample	6.89850744057818	12.4214226568538
Sample	6.76705003072759	-9.73023691506943
Sample	22.6077160195829	-4.11706800513671
Sample	-7.51990664914521	9.53247378753238
Sample	6.22403537883605	8.58230246051538
Sample	15.1812422035426	7.50136142406335
Sample	-6.10797069788444	-4.03029198420349
Sample	4.72431099736103	-14.1481599594439
Sample	27.6010880758077	3.28879148803672
Sample	4.1391981437516	3.7110390771445
Sample	-62.4125661461843	19.390364812537
Sample	7.99652106891139	2.76501262129127
Sample	30.1429852474771	-3.48342308742569
Sample	27.0964950364532	-3.27150456572499
Sample	12.9905932457831	-0.290296696131678
Sample	13.6500678385874	16.3886524422941
Sample	-8.25525386275287	4.91477925524756
Sample	24.0767512166721	-5.95361592487209
Sample	27.6159073579174	-3.33743956093204
Sample	36.9238736476277	-8.5315133927669
Sample	-5.98027269367179	-4.78739970307771
Sample	-17.2098656266905	-11.7151427828714
Sample	-25.5205058943279	-1.90699713917226
Sample	-51.9176268884334	18.6249231487341
Sample	40.7033057221193	-2.35302457760352
Sample	35.4979864297834	18.6552384131386
Sample	-5.74933931220556	-7.59113344426348
Sample	-3.60635665289705	-7.66808843340664
Sample	-33.5036918723506	10.1190048466819
Sample	-14.8078756234792	2.18357119031658
Sample	18.1376722148771	13.96909989123
Sample	-14.8086173894387	-2.77139470353023
Sample	-1.01063810286756	13.2169032934546
Sample	-7.02805430208257	-3.15455688493366
Sample	-16.1307261504872	0.463699386232608
Sample	-38.990902735904	8.91932856756429
Sample	-47.2188286731067	12.2941322804623
QC	-8.62461660764377	-24.8340185585585
QC	-8.2018999038539	-25.4317105419075
QC	-9.72332737245467	-24.0287062608438
QC	-7.7574663860518	-25.4827022923767
Sample	24.1087710906225	3.89419750118008
Sample	1.76448551989292	-2.45722580506608
Sample	-3.96447181356582	-3.06409435525313
Sample	18.8764019364188	7.80289378453501
Sample	15.3462787409354	-2.16291189607462
Sample	-2.04742088393306	11.0323994140693
Sample	-7.52089811453249	2.78325288168202
Sample	-3.47797104618562	9.27563714923899
Sample	-7.29374981611052	14.248824404189
Sample	5.22274218211751	-8.52626937098237
Sample	-18.5497742388348	3.18845104510778
Sample	-23.1625786464416	3.7851075128542
Sample	3.64566471888313	3.74391658332492
Sample	-21.2906166566681	4.99821004515584
Sample	-15.3747618390076	-1.44196174387061
Sample	13.0971265489023	-14.6101868766455
Sample	8.0122642677487	1.3981135436863
Sample	26.242429751032	-2.41611021597928
Sample	-8.68412681975534	-7.01155014439222
Sample	-17.5407171129523	9.72183624195442
Sample	0.988202895198884	1.66017563430976
Sample	-40.8237265237881	7.80399383803394
Sample	8.081408074343	1.10748017080825
Sample	-8.10372906153899	12.255452723954
Sample	-2.09551382700509	7.13721437501233
Sample	-8.39637922418989	-8.98614768127924
Sample	12.0112018437137	11.6030037733233
Sample	11.4237216050696	9.34701511457109
Sample	4.49397266468104	5.65091673267418
Sample	4.63632634266119	0.855736371151392
Sample	-9.10065831111258	15.5531509820392
Sample	-0.883472113335025	-3.39619183206701
Sample	-4.1613442014324	-2.05067791695759
Sample	-14.1935993330347	4.63186756489657
Sample	19.487591010902	-3.40064405688011
Sample	16.8417899390766	-17.4795528363323
Sample	-7.12088670867044	12.7180519802239
Sample	-39.8202489457184	3.05838525415113
Sample	10.7444176923472	-10.3752759485341
Sample	1.5375282659157	13.3947532954317
Sample	34.1892711261244	10.5407896827777
Sample	26.8976329820104	4.35954559887754
Sample	-7.59984027409061	5.05823414872085
Sample	9.47923899807496	9.07264075915266
Sample	-4.13735198113389	-0.503161888417226
Sample	3.65778515710964	9.28146629629987
Sample	29.3331951937302	-1.2311453439748
Sample	-23.6836008179858	5.17250436730507
Sample	7.22197262977119	-5.27316092965769
Sample	32.3932191289476	17.3669056105723
Sample	-2.68645566429722	-8.37218612991293
Sample	-11.6723142436201	15.1777863870237
Sample	-9.2762430329447	-2.9783988620416
Sample	0.83269235887918	3.08155975621622
Sample	30.4364363507011	10.746295033624
Sample	-21.83834144497	-2.319195645019
Sample	-0.483055167338814	11.603696070674
Sample	23.6352663967769	6.15976776792718
Sample	30.8509551731988	-1.27349515172071
Sample	20.5695729625717	8.03057171475843
Sample	2.1678297313465	17.6483778120952
Sample	-11.3133804478937	-4.905441112089
Sample	-4.11831191082537	-1.20354806245765
Sample	-6.0681236259526	13.7192311505904
Sample	29.9347248157776	1.63201447446727
Sample	-1.74730311223813	1.2128256372257
Sample	7.51184487168297	13.5786655798899
Sample	-40.0263300251089	9.71222996164911
Sample	-36.9504453878799	13.1514768431272
QC	-6.16598797476027	-24.6470217329755
QC	-9.06285435290462	-25.2551953844377
QC	-5.75411685489621	-26.882418540558
QC	-7.1640765258045	-26.658221456914
QC	-10.1618993393596	-24.897763153683
Sample	6.60885294490096	-6.24939009447154
Sample	28.5104848379652	10.9537924540926
Sample	12.632647230737	1.98027172885753
Sample	-0.74305745049546	7.46118978225002
Sample	-21.8017259289646	-6.97861554379189
Sample	-19.1332651701249	-14.2778490284882
Sample	-7.18277255753295	3.20026369045452
Sample	27.3515995852555	1.8267356556034
Sample	-7.2517302360192	-4.79898729772521
Sample	6.4558471865641	3.64752330058133
Sample	-20.8251054892264	-14.8919729028014
Sample	-28.7572251918538	2.30536570513498
Sample	-8.36298386187666	11.7188604857582
Sample	32.758237916544	2.25516244544136
Sample	-8.19070744774665	1.80003669411093
Sample	11.4488911311	-2.49455489230882
Sample	-9.96707921340782	6.12914220819921
Sample	15.5732901873248	4.71476441921054
Sample	-62.3699876675049	3.55016738706269
Sample	-17.524219482601	5.93721304328544
Sample	-23.9422969975686	-4.5341164734743
Sample	12.7812176093874	-7.62073171915369
Sample	16.1028537986551	3.75261811547537
Sample	6.2975458407903	-3.18140688110026
Sample	9.46399394710489	-7.71980098552844
Sample	-22.2949409724182	0.362034319908425
Sample	13.8707365512797	-1.19149525897727
Sample	23.6382377572422	-1.09066695144014
Sample	10.7980577150219	3.02629947898492
Sample	9.86382865123831	-6.83319979641767
Sample	30.000230185975	7.33528362825749
Sample	-34.2241061327793	-5.44674149939974
Sample	37.1890208494357	7.84548224119817
Sample	-28.1742307466849	6.36975201284487
Sample	6.79785571306256	5.16792154751535
Sample	14.9791258912169	-10.9599248402728
Sample	-6.08451850242397	-8.72474931592262
Sample	-8.84042331772869	-0.396531680405236
Sample	-26.8584280774503	16.9758377703413
Sample	-22.2584116649959	14.6083295906181
Sample	-26.815851873553	-4.84844299614243
Sample	0.152296927454521	-13.6386829157513
Sample	-27.1455172025526	12.3672706254759
Sample	30.0895850760132	0.7759360949227
Sample	15.9976723650458	-1.03409899924016
Sample	16.842332472874	-2.76312413120003
Sample	-16.3319571429128	-2.88196283149817
Sample	-0.252317807834261	-2.37513502636406
Sample	19.7516251903138	-0.552939659180466
Sample	5.94543390093599	3.04361852904258
Sample	9.40181148420395	-4.03545284911574
Sample	-23.7181019174199	-5.25163201185589
Sample	6.22417845512211	-3.35207586130736
Sample	18.9396269551859	-11.1469009806821
Sample	-14.37256781982	13.0040298044256
Sample	-16.3293406169053	14.1821918165308
Sample	-2.32892046854041	-1.26181977655909
Sample	2.83199094827956	2.44158142829469
Sample	-5.95884203843919	1.46218637066593
Sample	24.0405408558566	-6.5404745851984
Sample	22.7990067450676	7.78692111564583
Sample	-5.66093082324159	-3.80349300389269
Sample	-14.8012507915922	1.30204614905252
Sample	8.99020801441451	7.59284032546059
Sample	13.1136847694116	5.75991782021528
Sample	-29.1153935538969	-0.117939958646679
Sample	-11.742047874147	14.7077118145417
Sample	-19.6954062701505	1.82087027120304
Sample	20.2309315353379	14.606653391752
QC	-8.82328178412009	-24.0743008453383
QC	-6.20621884260968	-25.972341334008
QC	-8.81151459193395	-25.5805884735048
QC	-8.90614906515236	-25.5096680458083
Sample	7.76271533226061	4.58185786966221
Sample	22.0439538802828	1.75769189638326
Sample	23.5624685274958	-3.00080211623002
Sample	27.9049547245155	11.5894251312022
Sample	12.8662830423939	12.6327601137108
Sample	37.6343554991276	5.88209599701678
Sample	7.73719294327517	6.8142500177777
Sample	8.31984174629756	-0.330381180973995
Sample	-9.93799232091036	20.4341467844019
Sample	2.89214918755772	21.7244086409589
Sample	-15.8556563202594	0.306048243878961
Sample	30.2975672681651	2.27652435956795
Sample	29.1704176084207	-1.10660120902069
Sample	16.2962531086089	-7.48822096899919
Sample	-2.24104176691925	-3.85874341702386
Sample	7.8656040037139	-4.0529626962474
Sample	3.35117868647492	-0.168751001827025
Sample	-32.6766529015589	-0.12996000770494
Sample	12.4382989931008	0.264834392394188
Sample	-26.3215787482452	-13.8093133008541
Sample	21.344594807934	-4.10025507809597
Sample	-10.9553399874034	13.069217834181
Sample	-26.9597316028166	1.31741303704715
Sample	3.99919632889903	-0.100405210993328
Sample	33.3082694687403	3.14775166129348
Sample	31.3199174631671	8.50493616461368
Sample	-12.4586523354284	9.82846065236726
Sample	-28.8546410069282	2.11718341208632
Sample	-43.4704915257322	3.86055317488857
Sample	-1.30646086097335	1.78919816315417
Sample	-11.8724074773494	0.650726899834509
Sample	36.3677691134318	11.6479566308716
Sample	-16.5216248074221	16.4237254643343
Sample	28.8422157370918	4.88742294843179
Sample	1.06495091022896	16.5697673551196
Sample	-24.1597216516319	-2.57637283725739
Sample	6.88836083968015	-5.69787315697935
Sample	18.9876518182261	4.06299802323039
Sample	47.0284857822011	5.86346168532349
Sample	-4.95410192659542	-1.79142272280126
Sample	-6.4710521405095	2.85347453574066
Sample	14.2224594829672	6.31937472900588
Sample	18.0100159034774	5.5770390823198
Sample	33.9447624856044	4.69855020143363
Sample	-1.38575392359944	-6.93116062854863
Sample	25.2282443557917	1.79158683743149
Sample	-49.1520884855765	-1.817100365283
Sample	-4.61293661217093	-0.715513989757315
Sample	16.0969887438454	8.41929896601138
Sample	9.48580434564286	2.77181537784309
Sample	-17.224328105424	4.76661697020367
Sample	30.4902598634504	5.1776239584247
Sample	-16.3512776327902	2.38616183466936
Sample	-18.1527345376423	-14.8330454823179
Sample	-24.969903339872	-4.84249105064092
Sample	-26.0633890671377	-4.24709332141738
Sample	-41.9275371201174	4.73705108083523
Sample	-15.0453930887478	1.95097976824327
Sample	-25.8272343640105	3.40492103444024
Sample	-14.1168854156314	-3.37385531463664
Sample	1.37864951756199	5.57128658850507
Sample	-23.2747953646911	1.46757433176748
Sample	-11.0247065342325	7.91783895908719
Sample	-18.3665227194437	12.4541847179582
Sample	-5.48416199466261	11.9838356705733
Sample	11.9943253595749	-3.90527921067837
Sample	-3.89874362891304	0.300807070697212
Sample	6.16381460356251	-7.2602635120284
Sample	-43.8756710839371	12.3018090218244
QC	-11.3117161712492	-22.8092439899151
QC	-7.68537995986396	-26.065163816312
QC	-11.3750666540244	-24.66521562859
QC	-5.63984919076911	-26.3620034144022
QC	-9.56573223427139	-23.7647670248648
Sample	10.4421143733025	-7.29069992810942
Sample	-31.0737842210419	23.2043353911562
Sample	4.26316872688634	1.34437005804681
Sample	-42.4554018398281	3.98357000622314
Sample	-5.51815293691126	11.5929542121918
Sample	11.7316393551425	-2.84023793903321
Sample	-2.50333254713426	23.1939355367355
Sample	15.4133430564657	-4.51448805439522
Sample	1.75213733653992	2.46566788245845
Sample	-0.30888405654088	3.50677577710459
Sample	-14.8462205877048	4.34901214147706
Sample	17.7979748596457	6.56204737237475
Sample	-2.32909906272025	1.35828030804665
Sample	22.976528460065	6.21156076539426
Sample	0.0305868923435133	0.585049209094111
Sample	0.0533908662798623	10.3992784303643
Sample	20.7005547445922	10.0412793833732
Sample	20.3359512826507	17.9053716154196
Sample	10.073472761875	13.1110503058209
Sample	-3.71807883705324	6.14878694359574
Sample	-30.3927486946636	14.4123837442974
Sample	-4.29987671244467	7.40025074740236
Sample	-18.7011432274836	4.03516648925085
Sample	5.31697217431221	5.54496454949033
Sample	22.105996825288	2.4028791452873
Sample	37.4320951270698	12.8489887376542
Sample	0.465540513876442	-4.46328056218772
Sample	-2.20698640926636	-3.43253504525028
Sample	-20.0133569499274	0.207480854132025
Sample	-8.18855230777445	-15.5698779657981
Sample	-9.80711482771418	5.69961130467269
Sample	-3.24271430067565	5.51647068612519
Sample	-7.40024007610571	9.01716242735218
Sample	4.9931650886763	7.76089801071381
Sample	-0.13534818325944	-0.443946625470757
Sample	-0.212170666641059	6.10361033389477
Sample	16.3380592713538	-7.73755646511268
Sample	-13.3524517991829	6.82990538065648
Sample	-2.6411678094854	7.39682908874382
Sample	-2.10065160811235	5.89403618845231
Sample	12.7106892007091	3.02126577767116
Sample	-33.3112590700215	18.7514764213875
Sample	-9.44632891110354	12.5866737408552
Sample	19.7579326315446	8.41803505849867
Sample	-11.2930017529182	-0.00384084948939923
Sample	-13.3705758847169	2.99104209808639
Sample	-15.7942766442949	2.18065944856152
Sample	-17.9646691341654	10.2716424989184
Sample	14.6502255223826	3.82827225881902
Sample	36.6214083987771	5.21221791373914
Sample	-37.8963573159957	-1.79483336424599
Sample	-24.3874446639218	-4.01796770717224
Sample	-26.9979104842324	-2.86907467689609
Sample	11.1053155188119	5.59619061031276
Sample	-15.963411853672	9.25204255489609
Sample	-5.87415401903641	4.16980150635968
Sample	21.6948929853498	6.22758188075388
Sample	-35.7561132739852	9.78846067785203
Sample	14.1966705938379	12.4471829924246
Sample	-9.71134126876588	7.5030938133667
Sample	10.5384796971869	1.26710799112031
Sample	-2.32759374337293	-0.615746213238765
Sample	-5.5097025854244	0.690542047372763
Sample	5.37002184009671	-3.20823592426926
Sample	-11.0949089269321	-0.598127834707381
QC	-13.7194734442902	-22.391680743495
QC	-8.20169838912453	-24.8537784500839
QC	-10.6581912466035	-23.7366247824936
QC	-10.7513926910262	-23.9856492654478
Sample	16.8269186135677	-22.6190832308454
Sample	5.99684094028245	2.42787202650108
Sample	-36.6667767144711	18.1642237858665
Sample	10.1626452849725	-5.10221286579815
Sample	-5.28331159495032	4.26148181542396
Sample	-8.42279517946769	3.04855713428149
Sample	-27.9011430544283	-1.80474020029803
Sample	9.31384091747908	4.31347413404302
Sample	33.6347631111871	-1.33872459345736
Sample	22.9148007688882	-6.17189715755007
Sample	-26.2316320412288	8.4805839297846
Sample	-16.0098739032245	15.6115569307363
Sample	-29.6327479204328	-2.44686968946571
Sample	5.93214807071353	7.82640149406054
Sample	3.93636005980949	4.99806552222549
Sample	8.68397378429567	3.2908193091049
Sample	-29.9516586821166	-1.01876767207454
Sample	-5.07384751685551	20.0698181531438
Sample	-15.4756547600406	2.53101751588927
Sample	-22.3038425638999	11.1352754513898
Sample	1.56755456119493	6.8905249006418
Sample	19.5125539898841	-2.71264871091301
Sample	9.57604005805531	3.3994291416614
Sample	1.1089816588637	10.4587815959741
Sample	6.55253028329779	3.02671187961706
Sample	-15.801053774051	17.0012835931398
Sample	-26.409438247742	-11.9179090365844
Sample	11.8176614098771	4.71784644594683
Sample	-32.9737281033846	-5.41977886508761
Sample	4.64860413844174	4.33904721203427
Sample	-21.16563979226	2.37143269343929
Sample	13.9922902725495	0.510034899035523
Sample	8.78681458196175	-6.74430971970977
Sample	-7.06245984628263	-2.49567352195775
Sample	-24.5553272345853	4.90615492607602
Sample	25.5396220083858	-1.03094356766439
Sample	4.5173015208056	-3.47217048595694
Sample	0.455525069198796	-14.5247519546223
Sample	-7.56768717098085	14.7569412909463
Sample	8.8353678165654	1.5120464946518
Sample	2.47902196172162	-17.2634817465933
Sample	7.33226343763377	-14.5103408367707
Sample	11.4037985868956	-16.8803576311388
Sample	26.3858524153037	-0.170147048896024
Sample	40.4085796172833	-2.8719425773459
Sample	-10.3472379830827	11.6297632277345
Sample	-7.62121645018104	-0.0225039293087102
Sample	-1.11212387457459	0.334288775778069
Sample	29.9992645919401	9.51302584603634
Sample	16.2213463186304	-2.32564270043781
Sample	28.0419708128393	-1.59316056429106
Sample	-10.0504726773925	2.95394008914879
Sample	14.7360593954029	-4.21185047625637
Sample	-13.409433093185	13.8578643287649
Sample	-29.2694109733655	-7.7013007397154
Sample	-29.8120643415746	-1.70294853846061
Sample	-15.3598038622348	-0.678821285401538
Sample	28.6665746417241	2.07114402565439
Sample	0.948358804488092	-11.3158905018332
Sample	2.56328817357445	9.52116682366407
Sample	8.36818738832264	-1.32016194025133
Sample	-8.71817982242098	-6.62867940183768
Sample	11.9311429319217	-1.55517074521391
Sample	-8.43006527655208	3.34257909774031
Sample	-3.52615904759838	-1.44806892173843
Sample	-17.810515448474	-2.26971352929564
Sample	-21.7229748628751	1.19040046538145
Sample	-40.2255034752276	9.97968764318177
Sample	-40.9078717747921	11.4516960723611
QC	-8.89266724265159	-25.6856155582592
QC	-5.81145895782307	-26.203159814015
QC	-9.91093587186218	-24.7285309604022
QC	-10.1464899426529	-23.0410730490321
Sample	-10.6552202897931	5.27208924204427
Sample	-12.3184999494664	10.9723016206259
Sample	-29.3847542857201	-3.80481811081753
Sample	-5.60936438838134	-10.229118078855
Sample	-5.34625661358205	25.0168169806827
Sample	4.37368527875396	-2.95051399416248
Sample	3.00391968612877	-7.38585757493211
Sample	3.53709758085895	9.60941530514507
Sample	-15.3104556517125	-9.77560201022263
Sample	33.2382349232361	-2.37919341654415
Sample	1.18365276652752	0.570705486741334
Sample	26.5958553032565	5.80822308727935
Sample	16.8432001054986	-6.39218296369885
Sample	1.36911980293329	-3.5369887989783
Sample	22.2547335634006	-0.936120549940737
Sample	41.4527350961819	12.0028578052664
Sample	-13.406208128515	9.83434246653427
Sample	-3.87629158043484	9.47011074147274
Sample	-14.3027681789339	14.133560798312
Sample	20.9671695974828	4.14600553734938
Sample	12.7209607357289	6.36126871393768
Sample	-24.7203310175641	3.78345522871658
Sample	-6.33601573079408	-0.989732398324751
Sample	-28.4227514674357	6.89410688351407
Sample	-15.6982139578231	-8.0496907127568
Sample	-9.39957652358521	-9.17178859914059
Sample	9.60413552024032	-1.49525013348883
Sample	8.48074480525001	8.21897540734629
Sample	26.3096681651724	2.84453025671648
Sample	40.626081772475	-11.5313025270697
Sample	6.41494459683726	8.9817621336134
Sample	6.35945977674422	-12.0670907474845
Sample	22.877295430555	-13.0630588065086
Sample	25.6209988524846	-1.19631389341275
Sample	-21.2893563313355	11.679132032392
Sample	12.9831728547152	8.07477446201404
Sample	-16.3938717081038	2.32993249236093
Sample	-2.38330730386292	-4.97609576740877
Sample	-12.7073335607497	-4.2949101368333
Sample	-13.2564287793932	9.71323510130343
Sample	16.788376803801	-11.5337476140217
Sample	-13.1611874419107	8.95891251121714
Sample	-3.77340594887496	3.5709213916568
Sample	-12.0151514209921	2.69012735732582
Sample	-7.49939879529415	16.0049595678679
Sample	-9.74550351744463	-5.08074857555906
Sample	7.3948318724421	-4.96084822585374
Sample	15.9582631129338	6.24954266608292
Sample	39.1990743060639	7.47311194762378
Sample	10.2493622357036	-10.451617256828
Sample	2.36309521216005	3.11149827133745
Sample	24.6902631846465	10.6699751045454
Sample	2.46448713483477	3.80675143046727
Sample	18.7627500046485	-16.7077699342019
Sample	-37.2489739935243	20.8613508834214
Sample	-19.5574368401491	-3.49368141543603
Sample	25.0565657356651	2.59197384327239
Sample	20.1006555593938	17.8087130504372
Sample	11.4392590193976	-0.43105656764844
Sample	-7.3119354935512	-8.40402499586575
Sample	-3.52180760545933	-9.83705907812579
Sample	-22.8683706457937	6.68410411383081
Sample	-6.43665660021479	0.671891973641657
Sample	-12.4646630019226	0.170311939944562
Sample	3.18159171678388	-1.98474708763608
Sample	10.3870534386315	13.113655843425
Sample	-23.0384946283312	5.015317636741
Sample	-6.78040528748759	-3.27622895024991
Sample	10.0547249467081	13.9439050847053
QC	-14.7664305599418	-22.6836282771231
QC	-8.47878829285498	-26.0997797201888
QC	-7.45908863809028	-24.8752630567349
QC	-12.2455506334812	-21.5344197326945
QC	-7.01666123189533	-25.5322321331178
Sample	31.1351661192118	8.23483082797637
Sample	-14.5434027974167	-14.0444879472609
Sample	-7.72681461644965	3.30760135475307
Sample	6.50931855315299	1.03988366042491
Sample	39.2775203837088	2.19940236677394
Sample	3.49627262003358	-6.17122440840148
Sample	10.7084675044377	11.596909066455
Sample	-7.85270169150327	7.17701246268559
Sample	-5.85534486428377	5.74408522873567
Sample	-23.3818829020363	-9.55985055143405
Sample	6.38183934829334	8.82762014986987
Sample	4.63513408427404	3.07573556172339
Sample	23.3245535697906	-8.84479635386549
Sample	8.41636806812905	10.7995521858844
Sample	35.9350363970296	-2.5745366817888
Sample	-21.4158864801316	1.77826521297466
Sample	-17.4167802061544	-1.01285081604502
Sample	4.93430725792039	-5.58610155682478
Sample	-2.02488472106307	3.57178952158978
Sample	12.0643032269154	5.98098316639894
Sample	-8.73524417269635	1.3138610329791
Sample	-1.83188963428891	4.94587791399314
Sample	10.3781138652709	8.35389532094093
Sample	-1.51449444579954	3.48881213342157
Sample	16.196375733904	-0.79530499585654
Sample	0.0351768097317573	6.43177271361099
Sample	-7.49856260658124	-1.40868770803479
Sample	-4.39515862934883	-16.3299361020643
Sample	-1.36290683954857	0.804346103934355
Sample	-4.8420634733778	13.0036737211785
Sample	-20.716079570276	8.42743317603977
Sample	-8.72324490488302	5.94636838375758
Sample	21.0057381653837	-7.52172027080606
Sample	6.60213966093929	10.3829120358302
Sample	-10.2127289242602	-6.94443762684733
Sample	16.6237250324471	-3.04460838221627
Sample	-0.664881298501021	-0.949209154329609
Sample	12.5525827974024	-5.67689297317973
Sample	-0.794454908692358	2.16945300942191
Sample	10.2751543754259	11.6538018794245
Sample	-44.4190987992774	5.45053212605241
Sample	-2.20661230046423	-3.67888523564029
Sample	10.6229822220795	3.54210901081863
Sample	-12.2397239888222	19.9899502388271
Sample	12.9260101066093	-1.17452560737074
Sample	-9.94296519511577	7.85191549418393
Sample	-17.1294104142839	8.37267783549563
Sample	1.55594031755689	-10.0204555354918
Sample	-22.3782250322737	-5.62294040849855
Sample	4.71999532191095	18.1480887663461
Sample	7.67770963982443	-9.42262582568032
Sample	1.02983324658122	3.18398490900192
Sample	5.06504036057833	-13.9693161057068
Sample	-16.4979524256352	-0.866566620597944
Sample	4.06788149074237	-5.72809052605043
Sample	4.89560192599661	2.7047232621003
Sample	-52.669349134087	9.56103525097015
Sample	-45.7718924971253	8.05547288924169
Sample	10.1534489023582	0.781753543621469
Sample	-28.8492378078396	18.3908670113911
Sample	5.26850635197767	3.91958659999456
Sample	-13.4210881828346	-2.20935977637395
Sample	1.44801486575933	-5.54822838655954
Sample	-9.68439599208382	19.4000504590472
Sample	5.95988062911815	-1.8041148067526
Sample	-8.3384965194269	1.13669753832572
Sample	-23.6893751323531	5.74840081058434
Sample	0.827584514930243	-0.354268487755657
QC	-11.2661794124984	-22.2063443014605
QC	-9.8785063036023	-24.5703138560907
QC	-14.0430154673633	-21.8159905846706
QC	-4.3831819331905	-26.5476414768906
Sample	26.0024768097812	-8.84702686018279
Sample	0.165567054025881	-0.684333018804174
Sample	15.9546947134774	-5.21902786715317
Sample	22.4115039332477	-2.43714761442699
Sample	8.09367944000669	11.5428704028376
Sample	2.79939728020251	1.27857560234205
Sample	10.2818263043511	-1.08581188315448
Sample	-20.8692454040374	-14.1863716419462
Sample	-6.92823886346483	-7.72333453614431
Sample	-1.23149245441043	5.11224068048545
QC	-12.4624546537617	-22.8745312853059
QC	-11.9158464091047	-23.5287899507389
QC	-11.9687643909316	-23.6235025883239
QC	-4.49782871555162	-26.2336234360774
